# Supplementary material for: Genomic Insights into Cyanide Biodegradation in the Pseudomonas Genus
Source: Int J Mol Sci. 2024 Apr 18;25(8):4456. doi: 10.3390/ijms25084456 (PMC11049912; doi:10.3390/ijms25084456)
Supplement: Supplementary file 1 [file ijms-25-04456-s001.zip]

Archive with 16 entries (16 files):
- Table S2.xlsx
- Table S3.xlsx
- Table S4.xlsx
- Table S5.xlsx
- Table S6.xlsx
- Table S7.xlsx
- Table S8.pdf
- Table S9.txt
- Figure S1.pdf
- Figure S2.jpg
- Figure S3.png
- Figure S4.xlsx
- Figure S5.xlsx
- Figure S6.jpg
- Figure S7.pdf
- Table S1.xlsx
