# Supplementary material for: Genomic Insights into Cyanide Biodegradation in the Pseudomonas Genus
Source: Int J Mol Sci. 2024 Apr 18;25(8):4456. doi: 10.3390/ijms25084456 (PMC11049912; doi:10.3390/ijms25084456)
Supplement: Supplementary file 1 [file ijms-25-04456-s001.zip › Table S2.xlsx]

## Sheet: Sheet1
Type Strain Genome Server
Query strain	Subject strain	dDDH (d0, in %)	C.I. (d0, in %)	dDDH (d4, in %)	C.I. (d4, in %)	dDDH (d6, in %)	C.I. (d6, in %)	G+C content difference (in %)
'Pseudomonas pseudoalcaligenes NBRC 14167' (GCA 002091775.1)	Pseudomonas pseudoalcaligenes NBRC 14167	100	[100.0 - 100.0]	100	[100.0 - 100.0]	100	[100.0 - 100.0]	0
'Pseudomonas oleovorans subsp. oleovorans NBRC 13583 = DSM 1045' (GCA 002091815.1)	'Pseudomonas oleovorans subsp. oleovorans' (GCA 002197815.1)	99.9	[99.8 - 100.0]	100	[99.9 - 100.0]	100	[100.0 - 100.0]	0.01
'Pseudomonas oleovorans' (GCA 017168015.1)	'Pseudomonas oleovorans' (GCA 017168055.1)	99.7	[99.4 - 99.9]	100	[99.9 - 100.0]	99.9	[99.8 - 100.0]	0
'Pseudomonas oleovorans' (GCA 017168035.1)	'Pseudomonas oleovorans' (GCA 017168055.1)	100	[100.0 - 100.0]	100	[100.0 - 100.0]	100	[100.0 - 100.0]	0
'Pseudomonas oleovorans subsp. oleovorans NBRC 13583 = DSM 1045' (GCA 002091815.1)	'Pseudomonas oleovorans' (GCA 900455615.1)	100	[99.9 - 100.0]	100	[99.9 - 100.0]	100	[100.0 - 100.0]	0.09
'Pseudomonas oleovorans' (GCA 017168015.1)	'Pseudomonas oleovorans' (GCA 017168035.1)	99.7	[99.4 - 99.9]	100	[100.0 - 100.0]	99.9	[99.8 - 100.0]	0
'Pseudomonas oleovorans subsp. oleovorans' (GCA 002197815.1)	'Pseudomonas oleovorans' (GCA 900455615.1)	100	[100.0 - 100.0]	100	[99.9 - 100.0]	100	[100.0 - 100.0]	0.08
'Pseudomonas pseudoalcaligenes NBRC 14167' (GCA 002091775.1)	'Pseudomonas oleovorans' (GCA 900455635.1)	100	[99.9 - 100.0]	99.9	[99.9 - 100.0]	100	[100.0 - 100.0]	0.07
'Pseudomonas oleovorans' (GCA 900455635.1)	Pseudomonas pseudoalcaligenes NBRC 14167	100	[99.9 - 100.0]	99.9	[99.9 - 100.0]	100	[100.0 - 100.0]	0.07
'Pseudomonas oleovorans' (GCA 029814875.1)	'Pseudomonas oleovorans' (GCA 029843895.1)	100	[100.0 - 100.0]	99.9	[99.8 - 99.9]	100	[100.0 - 100.0]	0
'Pseudomonas oleovorans' (GCA 029843895.1)	'Pseudomonas oleovorans' (GCA 029843925.1)	99.9	[99.9 - 100.0]	99.9	[99.8 - 99.9]	100	[100.0 - 100.0]	0.08
'Pseudomonas oleovorans' (GCA 900109155.1)	'Pseudomonas oleovorans' (GCA 900455615.1)	99.6	[99.2 - 99.8]	99.8	[99.6 - 99.9]	99.8	[99.7 - 99.9]	0.08
'Pseudomonas oleovorans' (GCA 029814875.1)	'Pseudomonas oleovorans' (GCA 029843925.1)	99.9	[99.9 - 100.0]	99.8	[99.7 - 99.9]	100	[99.9 - 100.0]	0.08
'Pseudomonas oleovorans subsp. oleovorans' (GCA 002197815.1)	'Pseudomonas oleovorans' (GCA 900109155.1)	99.7	[99.4 - 99.9]	99.8	[99.7 - 99.9]	99.9	[99.8 - 100.0]	0
'Pseudomonas oleovorans subsp. oleovorans NBRC 13583 = DSM 1045' (GCA 002091815.1)	'Pseudomonas oleovorans' (GCA 900109155.1)	99.6	[99.3 - 99.8]	99.8	[99.7 - 99.9]	99.9	[99.7 - 99.9]	0.01
'Pseudomonas oleovorans' (GCA 024621965.1)	'Pseudomonas oleovorans' (GCA 029837995.1)	98.9	[98.0 - 99.4]	94.4	[92.7 - 95.7]	99.1	[98.6 - 99.5]	0.04
'Pseudomonas oleovorans' (GCA 003385705.1)	Pseudomonas oryzihabitans DSM 6835	90.8	[87.7 - 93.2]	88.5	[86.1 - 90.6]	93	[90.6 - 94.7]	0.28
'Pseudomonas oleovorans' (GCA 003385705.1)	Pseudomonas psychrotolerans DSM 15758	79.5	[75.6 - 83.0]	84.6	[81.9 - 87.0]	83.3	[80.0 - 86.2]	0.4
'Pseudomonas oleovorans' (GCA 017168055.1)	'Pseudomonas oleovorans' (GCA 900455635.1)	80.9	[77.0 - 84.3]	78.4	[75.4 - 81.1]	83.4	[80.1 - 86.3]	0.12
'Pseudomonas oleovorans' (GCA 017168035.1)	'Pseudomonas oleovorans' (GCA 900455635.1)	80.9	[77.0 - 84.3]	78.4	[75.4 - 81.1]	83.4	[80.2 - 86.3]	0.12
'Pseudomonas oleovorans' (GCA 017168015.1)	'Pseudomonas oleovorans' (GCA 900455635.1)	82.1	[78.2 - 85.4]	78.4	[75.5 - 81.1]	84.4	[81.1 - 87.1]	0.12
'Pseudomonas pseudoalcaligenes NBRC 14167' (GCA 002091775.1)	'Pseudomonas oleovorans' (GCA 017168015.1)	81.7	[77.8 - 85.0]	78.2	[75.2 - 80.9]	84	[80.7 - 86.8]	0.05
'Pseudomonas oleovorans' (GCA 017168015.1)	Pseudomonas pseudoalcaligenes NBRC 14167	81.7	[77.8 - 85.0]	78.2	[75.2 - 80.9]	84	[80.7 - 86.8]	0.05
'Pseudomonas pseudoalcaligenes NBRC 14167' (GCA 002091775.1)	'Pseudomonas oleovorans' (GCA 017168055.1)	80.6	[76.6 - 84.0]	78.1	[75.1 - 80.8]	83.1	[79.8 - 85.9]	0.05
'Pseudomonas oleovorans' (GCA 017168055.1)	Pseudomonas pseudoalcaligenes NBRC 14167	80.6	[76.6 - 84.0]	78.1	[75.1 - 80.8]	83.1	[79.8 - 85.9]	0.05
'Pseudomonas oleovorans' (GCA 017168035.1)	Pseudomonas pseudoalcaligenes NBRC 14167	80.6	[76.7 - 84.0]	78.1	[75.1 - 80.8]	83.1	[79.8 - 85.9]	0.05
'Pseudomonas pseudoalcaligenes NBRC 14167' (GCA 002091775.1)	'Pseudomonas oleovorans' (GCA 017168035.1)	80.6	[76.7 - 84.0]	78.1	[75.1 - 80.8]	83.1	[79.8 - 85.9]	0.05
'Pseudomonas oleovorans' (GCA 017168035.1)	'Pseudomonas oleovorans' (GCA 024621965.1)	81.5	[77.6 - 84.9]	76.9	[73.9 - 79.7]	83.6	[80.4 - 86.5]	0.15
'Pseudomonas oleovorans' (GCA 017168055.1)	'Pseudomonas oleovorans' (GCA 024621965.1)	81.5	[77.6 - 84.9]	76.8	[73.9 - 79.6]	83.6	[80.4 - 86.4]	0.15
'Pseudomonas oleovorans' (GCA 017168015.1)	'Pseudomonas oleovorans' (GCA 024621965.1)	82.8	[79.0 - 86.1]	76.8	[73.9 - 79.6]	84.7	[81.5 - 87.5]	0.15
'Pseudomonas oleovorans' (GCA 017168035.1)	'Pseudomonas oleovorans' (GCA 029837995.1)	82.6	[78.8 - 85.9]	76.6	[73.6 - 79.3]	84.5	[81.3 - 87.3]	0.19
'Pseudomonas oleovorans' (GCA 017168055.1)	'Pseudomonas oleovorans' (GCA 029837995.1)	82.6	[78.8 - 85.9]	76.5	[73.5 - 79.2]	84.5	[81.3 - 87.3]	0.19
'Pseudomonas oleovorans' (GCA 017168015.1)	'Pseudomonas oleovorans' (GCA 029837995.1)	84	[80.2 - 87.2]	76.5	[73.5 - 79.3]	85.6	[82.5 - 88.3]	0.19
'Pseudomonas oleovorans' (GCA 017168015.1)	'Pseudomonas oleovorans' (GCA 029837215.1)	77.3	[73.3 - 80.8]	76.5	[73.5 - 79.2]	80	[76.5 - 83.0]	0.37
'Pseudomonas oleovorans' (GCA 900455615.1)	'Pseudomonas oleovorans' (GCA 900455635.1)	71	[67.0 - 74.6]	76.5	[73.5 - 79.2]	74.4	[71.0 - 77.6]	0.19
'Pseudomonas oleovorans' (GCA 900109155.1)	'Pseudomonas oleovorans' (GCA 900455635.1)	70.5	[66.6 - 74.2]	76.4	[73.4 - 79.1]	74	[70.5 - 77.2]	0.11
'Pseudomonas oleovorans' (GCA 017168035.1)	'Pseudomonas oleovorans' (GCA 029837215.1)	76.5	[72.5 - 80.0]	76.4	[73.4 - 79.2]	79.2	[75.8 - 82.3]	0.37
'Pseudomonas oleovorans' (GCA 017168055.1)	'Pseudomonas oleovorans' (GCA 029837215.1)	76.4	[72.4 - 80.0]	76.4	[73.4 - 79.1]	79.2	[75.8 - 82.3]	0.37
'Pseudomonas pseudoalcaligenes NBRC 14167' (GCA 002091775.1)	'Pseudomonas oleovorans' (GCA 900109155.1)	71.3	[67.4 - 75.0]	76.3	[73.3 - 79.0]	74.7	[71.2 - 77.9]	0.17
'Pseudomonas oleovorans' (GCA 900109155.1)	Pseudomonas pseudoalcaligenes NBRC 14167	71.3	[67.4 - 75.0]	76.3	[73.3 - 79.0]	74.7	[71.2 - 77.9]	0.17
'Pseudomonas oleovorans subsp. oleovorans' (GCA 002197815.1)	'Pseudomonas oleovorans' (GCA 900455635.1)	71.4	[67.5 - 75.1]	76.3	[73.3 - 79.0]	74.8	[71.3 - 78.0]	0.11
'Pseudomonas oleovorans subsp. oleovorans NBRC 13583 = DSM 1045' (GCA 002091815.1)	'Pseudomonas oleovorans' (GCA 900455635.1)	71.1	[67.1 - 74.7]	76.3	[73.3 - 79.1]	74.5	[71.0 - 77.7]	0.1
'Pseudomonas pseudoalcaligenes NBRC 14167' (GCA 002091775.1)	'Pseudomonas oleovorans subsp. oleovorans NBRC 13583 = DSM 1045' (GCA 002091815.1)	71.1	[67.1 - 74.7]	76.2	[73.2 - 78.9]	74.5	[71.0 - 77.7]	0.17
'Pseudomonas pseudoalcaligenes NBRC 14167' (GCA 002091775.1)	'Pseudomonas oleovorans subsp. oleovorans' (GCA 002197815.1)	71.4	[67.5 - 75.1]	76.2	[73.2 - 78.9]	74.8	[71.3 - 78.0]	0.18
'Pseudomonas oleovorans' (GCA 900455615.1)	Pseudomonas pseudoalcaligenes NBRC 14167	70.9	[67.0 - 74.5]	76.2	[73.2 - 79.0]	74.3	[70.8 - 77.5]	0.26
'Pseudomonas oleovorans subsp. oleovorans' (GCA 002197815.1)	Pseudomonas pseudoalcaligenes NBRC 14167	71.4	[67.5 - 75.1]	76.2	[73.2 - 78.9]	74.8	[71.3 - 78.0]	0.18
'Pseudomonas oleovorans subsp. oleovorans NBRC 13583 = DSM 1045' (GCA 002091815.1)	Pseudomonas pseudoalcaligenes NBRC 14167	71.1	[67.1 - 74.7]	76.2	[73.2 - 78.9]	74.5	[71.0 - 77.7]	0.17
'Pseudomonas pseudoalcaligenes NBRC 14167' (GCA 002091775.1)	'Pseudomonas oleovorans' (GCA 900455615.1)	70.9	[67.0 - 74.5]	76.2	[73.2 - 79.0]	74.3	[70.8 - 77.5]	0.26
'Pseudomonas oleovorans' (GCA 017168015.1)	'Pseudomonas oleovorans' (GCA 900455615.1)	75.6	[71.6 - 79.2]	76.1	[73.1 - 78.9]	78.4	[75.0 - 81.5]	0.31
'Pseudomonas oleovorans' (GCA 017168055.1)	'Pseudomonas oleovorans' (GCA 900109155.1)	74.9	[70.9 - 78.5]	76.1	[73.1 - 78.8]	77.9	[74.4 - 81.0]	0.23
'Pseudomonas oleovorans' (GCA 017168055.1)	'Pseudomonas oleovorans' (GCA 900455615.1)	74.3	[70.3 - 77.9]	76.1	[73.1 - 78.8]	77.3	[73.9 - 80.4]	0.31
'Pseudomonas oleovorans' (GCA 017168015.1)	'Pseudomonas oleovorans' (GCA 900109155.1)	76.2	[72.2 - 79.8]	76.1	[73.1 - 78.8]	79	[75.5 - 82.0]	0.23
'Pseudomonas oleovorans subsp. oleovorans' (GCA 002197815.1)	'Pseudomonas oleovorans' (GCA 017168015.1)	76.2	[72.2 - 79.8]	76	[73.0 - 78.7]	79	[75.5 - 82.0]	0.23
'Pseudomonas oleovorans subsp. oleovorans NBRC 13583 = DSM 1045' (GCA 002091815.1)	'Pseudomonas oleovorans' (GCA 017168055.1)	74.5	[70.5 - 78.1]	76	[73.0 - 78.7]	77.5	[74.0 - 80.6]	0.22
'Pseudomonas oleovorans' (GCA 017168015.1)	'Pseudomonas oleovorans' (GCA 029843895.1)	81.7	[77.9 - 85.1]	76	[73.0 - 78.8]	83.7	[80.4 - 86.5]	0.02
'Pseudomonas oleovorans subsp. oleovorans' (GCA 002197815.1)	'Pseudomonas oleovorans' (GCA 017168055.1)	74.9	[71.0 - 78.5]	76	[73.0 - 78.7]	77.9	[74.4 - 81.0]	0.23
'Pseudomonas oleovorans' (GCA 017168015.1)	'Pseudomonas oleovorans' (GCA 029814875.1)	81.7	[77.8 - 85.1]	76	[73.0 - 78.8]	83.7	[80.4 - 86.5]	0.01
'Pseudomonas oleovorans' (GCA 017168035.1)	'Pseudomonas oleovorans' (GCA 900109155.1)	75	[71.0 - 78.6]	76	[73.0 - 78.8]	77.9	[74.4 - 81.0]	0.23
'Pseudomonas oleovorans' (GCA 017168035.1)	'Pseudomonas oleovorans' (GCA 900455615.1)	74.4	[70.4 - 78.0]	76	[73.0 - 78.8]	77.4	[73.9 - 80.5]	0.31
'Pseudomonas oleovorans' (GCA 024621965.1)	Pseudomonas pseudoalcaligenes NBRC 14167	77.1	[73.2 - 80.7]	75.9	[72.9 - 78.6]	79.7	[76.3 - 82.8]	0.2
'Pseudomonas oleovorans' (GCA 017168035.1)	'Pseudomonas oleovorans' (GCA 029843895.1)	80.7	[76.8 - 84.1]	75.9	[72.8 - 78.6]	82.8	[79.5 - 85.7]	0.02
'Pseudomonas oleovorans' (GCA 017168035.1)	'Pseudomonas oleovorans' (GCA 029814875.1)	80.7	[76.8 - 84.1]	75.9	[72.8 - 78.6]	82.8	[79.5 - 85.7]	0.01
'Pseudomonas oleovorans subsp. oleovorans NBRC 13583 = DSM 1045' (GCA 002091815.1)	'Pseudomonas oleovorans' (GCA 017168015.1)	75.8	[71.8 - 79.4]	75.9	[72.9 - 78.7]	78.6	[75.1 - 81.7]	0.22
'Pseudomonas oleovorans subsp. oleovorans' (GCA 002197815.1)	'Pseudomonas oleovorans' (GCA 017168035.1)	75	[71.0 - 78.6]	75.9	[72.9 - 78.7]	77.9	[74.4 - 81.0]	0.23
'Pseudomonas pseudoalcaligenes NBRC 14167' (GCA 002091775.1)	'Pseudomonas oleovorans' (GCA 024621965.1)	77.1	[73.2 - 80.7]	75.9	[72.9 - 78.6]	79.7	[76.3 - 82.8]	0.2
'Pseudomonas oleovorans subsp. oleovorans NBRC 13583 = DSM 1045' (GCA 002091815.1)	'Pseudomonas oleovorans' (GCA 017168035.1)	74.6	[70.6 - 78.2]	75.9	[72.9 - 78.7]	77.5	[74.1 - 80.6]	0.22
'Pseudomonas oleovorans' (GCA 017168055.1)	'Pseudomonas oleovorans' (GCA 029814875.1)	80.7	[76.8 - 84.1]	75.8	[72.8 - 78.6]	82.8	[79.5 - 85.7]	0.01
'Pseudomonas oleovorans' (GCA 017168055.1)	'Pseudomonas oleovorans' (GCA 029843895.1)	80.7	[76.8 - 84.1]	75.8	[72.8 - 78.6]	82.8	[79.5 - 85.7]	0.01
'Pseudomonas oleovorans' (GCA 024621965.1)	'Pseudomonas oleovorans' (GCA 900455635.1)	76.5	[72.5 - 80.1]	75.7	[72.7 - 78.5]	79.2	[75.7 - 82.2]	0.27
'Pseudomonas oleovorans' (GCA 029837995.1)	Pseudomonas pseudoalcaligenes NBRC 14167	78.6	[74.6 - 82.0]	75.6	[72.6 - 78.4]	80.9	[77.5 - 83.9]	0.25
'Pseudomonas pseudoalcaligenes NBRC 14167' (GCA 002091775.1)	'Pseudomonas oleovorans' (GCA 029837995.1)	78.6	[74.6 - 82.0]	75.6	[72.6 - 78.4]	80.9	[77.5 - 83.9]	0.25
'Pseudomonas oleovorans' (GCA 017168015.1)	'Pseudomonas oleovorans' (GCA 029843925.1)	81.1	[77.2 - 84.5]	75.6	[72.6 - 78.4]	83	[79.7 - 85.9]	0.09
'Pseudomonas oleovorans' (GCA 029837995.1)	'Pseudomonas oleovorans' (GCA 900455635.1)	77.9	[73.9 - 81.4]	75.6	[72.6 - 78.4]	80.3	[76.9 - 83.3]	0.31
'Pseudomonas oleovorans' (GCA 017168035.1)	'Pseudomonas oleovorans' (GCA 029843925.1)	80.1	[76.2 - 83.5]	75.5	[72.5 - 78.3]	82.2	[78.9 - 85.1]	0.09
'Pseudomonas pseudoalcaligenes CECT 5344' (GCA 000297075.2)	'Pseudomonas oleovorans' (GCA 017168035.1)	79	[75.0 - 82.4]	75.5	[72.5 - 78.3]	81.2	[77.8 - 84.2]	0.04
'Pseudomonas pseudoalcaligenes CECT 5344' (GCA 000297075.2)	'Pseudomonas oleovorans' (GCA 017168015.1)	80.1	[76.2 - 83.6]	75.5	[72.5 - 78.3]	82.2	[78.9 - 85.1]	0.04
'Pseudomonas oleovorans' (GCA 017168055.1)	'Pseudomonas oleovorans' (GCA 029843925.1)	80.1	[76.2 - 83.5]	75.4	[72.4 - 78.2]	82.2	[78.9 - 85.1]	0.09
'Pseudomonas pseudoalcaligenes CECT 5344' (GCA 000297075.2)	'Pseudomonas oleovorans' (GCA 017168055.1)	79	[75.0 - 82.4]	75.4	[72.4 - 78.2]	81.2	[77.8 - 84.2]	0.04
'Pseudomonas oleovorans' (GCA 029837215.1)	'Pseudomonas oleovorans' (GCA 029837995.1)	82	[78.1 - 85.3]	75.2	[72.2 - 77.9]	83.7	[80.4 - 86.5]	0.18
'Pseudomonas oleovorans' (GCA 024621965.1)	'Pseudomonas oleovorans' (GCA 029837215.1)	80.1	[76.2 - 83.5]	74.6	[71.5 - 77.4]	82	[78.7 - 84.9]	0.22
'Pseudomonas oleovorans' (GCA 029837215.1)	Pseudomonas pseudoalcaligenes NBRC 14167	75.6	[71.6 - 79.2]	74.4	[71.3 - 77.2]	78.1	[74.7 - 81.2]	0.42
'Pseudomonas pseudoalcaligenes NBRC 14167' (GCA 002091775.1)	'Pseudomonas oleovorans' (GCA 029837215.1)	75.6	[71.6 - 79.2]	74.4	[71.3 - 77.2]	78.1	[74.7 - 81.2]	0.42
'Pseudomonas oleovorans' (GCA 029837215.1)	'Pseudomonas oleovorans' (GCA 900455635.1)	75.7	[71.7 - 79.2]	74.4	[71.4 - 77.2]	78.2	[74.7 - 81.3]	0.49
'Pseudomonas pseudoalcaligenes CECT 5344' (GCA 000297075.2)	'Pseudomonas oleovorans' (GCA 900455635.1)	80.2	[76.3 - 83.7]	74.1	[71.1 - 76.9]	82	[78.7 - 85.0]	0.17
'Pseudomonas oleovorans' (GCA 017168015.1)	'Pseudomonas oleovorans' (GCA 029845265.1)	77.1	[73.1 - 80.7]	73.9	[70.9 - 76.7]	79.3	[75.9 - 82.4]	0.08
'Pseudomonas oleovorans' (GCA 017168055.1)	'Pseudomonas oleovorans' (GCA 029845265.1)	76	[72.0 - 79.6]	73.9	[70.8 - 76.7]	78.3	[74.9 - 81.4]	0.08
'Pseudomonas oleovorans' (GCA 029814875.1)	'Pseudomonas oleovorans' (GCA 900455635.1)	76.3	[72.4 - 79.9]	73.9	[70.9 - 76.7]	78.7	[75.2 - 81.8]	0.13
'Pseudomonas pseudoalcaligenes CECT 5344' (GCA 000297075.2)	'Pseudomonas oleovorans' (GCA 900455615.1)	71.7	[67.7 - 75.3]	73.9	[70.9 - 76.7]	74.6	[71.1 - 77.8]	0.36
'Pseudomonas oleovorans' (GCA 017168035.1)	'Pseudomonas oleovorans' (GCA 029845265.1)	76	[72.0 - 79.6]	73.9	[70.9 - 76.7]	78.4	[74.9 - 81.4]	0.08
'Pseudomonas oleovorans' (GCA 029843895.1)	'Pseudomonas oleovorans' (GCA 900455635.1)	76.4	[72.4 - 79.9]	73.9	[70.9 - 76.7]	78.7	[75.3 - 81.8]	0.14
'Pseudomonas oleovorans' (GCA 003936775.1)	'Pseudomonas oleovorans' (GCA 017168055.1)	77.6	[73.6 - 81.1]	73.8	[70.8 - 76.6]	79.7	[76.3 - 82.8]	0.12
'Pseudomonas oleovorans' (GCA 003936775.1)	'Pseudomonas oleovorans' (GCA 017168015.1)	78.8	[74.8 - 82.3]	73.8	[70.8 - 76.6]	80.7	[77.4 - 83.7]	0.11
'Pseudomonas oleovorans' (GCA 003936775.1)	'Pseudomonas oleovorans' (GCA 017168035.1)	77.6	[73.7 - 81.2]	73.8	[70.8 - 76.6]	79.8	[76.3 - 82.8]	0.11
'Pseudomonas pseudoalcaligenes CECT 5344' (GCA 000297075.2)	'Pseudomonas oleovorans' (GCA 900109155.1)	71.5	[67.5 - 75.1]	73.7	[70.7 - 76.5]	74.4	[70.9 - 77.5]	0.27
'Pseudomonas oleovorans' (GCA 024621965.1)	'Pseudomonas oleovorans' (GCA 900109155.1)	72.1	[68.1 - 75.7]	73.7	[70.7 - 76.5]	74.9	[71.4 - 78.1]	0.38
'Pseudomonas oleovorans' (GCA 029837995.1)	'Pseudomonas oleovorans' (GCA 900109155.1)	73.5	[69.6 - 77.2]	73.7	[70.7 - 76.5]	76.2	[72.7 - 79.3]	0.42
'Pseudomonas pseudoalcaligenes CECT 5344' (GCA 000297075.2)	Pseudomonas pseudoalcaligenes NBRC 14167	79.8	[75.8 - 83.2]	73.7	[70.7 - 76.5]	81.6	[78.2 - 84.5]	0.1
'Pseudomonas pseudoalcaligenes CECT 5344' (GCA 000297075.2)	'Pseudomonas pseudoalcaligenes NBRC 14167' (GCA 002091775.1)	79.8	[75.8 - 83.2]	73.7	[70.7 - 76.5]	81.6	[78.2 - 84.5]	0.1
'Pseudomonas pseudoalcaligenes CECT 5344' (GCA 000297075.2)	'Pseudomonas oleovorans subsp. oleovorans NBRC 13583 = DSM 1045' (GCA 002091815.1)	71.8	[67.8 - 75.4]	73.7	[70.7 - 76.5]	74.6	[71.2 - 77.8]	0.27
'Pseudomonas oleovorans' (GCA 029843895.1)	Pseudomonas pseudoalcaligenes NBRC 14167	75.9	[71.9 - 79.5]	73.6	[70.6 - 76.4]	78.3	[74.8 - 81.4]	0.07
'Pseudomonas pseudoalcaligenes NBRC 14167' (GCA 002091775.1)	'Pseudomonas oleovorans' (GCA 029814875.1)	75.9	[71.9 - 79.5]	73.6	[70.6 - 76.4]	78.3	[74.8 - 81.3]	0.06
'Pseudomonas pseudoalcaligenes NBRC 14167' (GCA 002091775.1)	'Pseudomonas oleovorans' (GCA 029843895.1)	75.9	[71.9 - 79.5]	73.6	[70.6 - 76.4]	78.3	[74.8 - 81.4]	0.07
'Pseudomonas pseudoalcaligenes CECT 5344' (GCA 000297075.2)	'Pseudomonas oleovorans subsp. oleovorans' (GCA 002197815.1)	72.2	[68.3 - 75.9]	73.6	[70.6 - 76.4]	75	[71.5 - 78.2]	0.27
'Pseudomonas oleovorans' (GCA 029814875.1)	Pseudomonas pseudoalcaligenes NBRC 14167	75.9	[71.9 - 79.5]	73.6	[70.6 - 76.4]	78.3	[74.8 - 81.3]	0.06
'Pseudomonas oleovorans' (GCA 029837995.1)	'Pseudomonas oleovorans' (GCA 029845265.1)	79.9	[76.0 - 83.3]	73.5	[70.5 - 76.3]	81.6	[78.3 - 84.6]	0.27
'Pseudomonas oleovorans' (GCA 029837215.1)	'Pseudomonas oleovorans' (GCA 900109155.1)	69.3	[65.4 - 73.0]	73.5	[70.4 - 76.3]	72.4	[68.9 - 75.6]	0.6
'Pseudomonas oleovorans subsp. oleovorans' (GCA 002197815.1)	'Pseudomonas oleovorans' (GCA 024621965.1)	72	[68.0 - 75.6]	73.4	[70.4 - 76.2]	74.8	[71.3 - 78.0]	0.38
'Pseudomonas oleovorans subsp. oleovorans NBRC 13583 = DSM 1045' (GCA 002091815.1)	'Pseudomonas oleovorans' (GCA 024621965.1)	71.5	[67.6 - 75.2]	73.4	[70.4 - 76.2]	74.4	[70.9 - 77.5]	0.37
'Pseudomonas oleovorans' (GCA 029837995.1)	'Pseudomonas oleovorans' (GCA 900455615.1)	72.4	[68.5 - 76.1]	73.4	[70.4 - 76.2]	75.2	[71.7 - 78.3]	0.5
'Pseudomonas oleovorans' (GCA 029843925.1)	'Pseudomonas oleovorans' (GCA 900455635.1)	75.3	[71.3 - 78.9]	73.4	[70.4 - 76.2]	77.7	[74.2 - 80.8]	0.21
'Pseudomonas oleovorans subsp. oleovorans' (GCA 002197815.1)	'Pseudomonas oleovorans' (GCA 029837995.1)	73.3	[69.3 - 76.9]	73.4	[70.4 - 76.2]	75.9	[72.4 - 79.1]	0.42
'Pseudomonas oleovorans subsp. oleovorans NBRC 13583 = DSM 1045' (GCA 002091815.1)	'Pseudomonas oleovorans' (GCA 029837995.1)	72.8	[68.8 - 76.4]	73.4	[70.4 - 76.2]	75.5	[72.0 - 78.6]	0.41
'Pseudomonas oleovorans' (GCA 024621965.1)	'Pseudomonas oleovorans' (GCA 900455615.1)	71.2	[67.3 - 74.9]	73.3	[70.3 - 76.1]	74	[70.6 - 77.2]	0.46
'Pseudomonas oleovorans' (GCA 003936775.1)	'Pseudomonas oleovorans' (GCA 900455635.1)	75.7	[71.7 - 79.3]	73.3	[70.3 - 76.2]	78	[74.5 - 81.1]	0.01
'Pseudomonas pseudoalcaligenes NBRC 14167' (GCA 002091775.1)	'Pseudomonas oleovorans' (GCA 029843925.1)	75.2	[71.2 - 78.8]	73.3	[70.2 - 76.1]	77.6	[74.1 - 80.7]	0.14
'Pseudomonas oleovorans' (GCA 029843925.1)	Pseudomonas pseudoalcaligenes NBRC 14167	75.2	[71.2 - 78.8]	73.3	[70.2 - 76.1]	77.6	[74.1 - 80.7]	0.14
'Pseudomonas oleovorans' (GCA 024621965.1)	'Pseudomonas oleovorans' (GCA 029845265.1)	78.7	[74.8 - 82.2]	73.2	[70.2 - 76.1]	80.6	[77.2 - 83.6]	0.23
'Pseudomonas pseudoalcaligenes NBRC 14167' (GCA 002091775.1)	'Pseudomonas oleovorans' (GCA 003936775.1)	75.2	[71.2 - 78.8]	73.1	[70.1 - 75.9]	77.5	[74.1 - 80.6]	0.06
'Pseudomonas oleovorans subsp. oleovorans NBRC 13583 = DSM 1045' (GCA 002091815.1)	'Pseudomonas oleovorans' (GCA 029837215.1)	68.7	[64.8 - 72.3]	73.1	[70.0 - 75.9]	71.8	[68.3 - 75.0]	0.59
'Pseudomonas oleovorans' (GCA 003936775.1)	Pseudomonas pseudoalcaligenes NBRC 14167	75.2	[71.2 - 78.8]	73.1	[70.1 - 75.9]	77.5	[74.1 - 80.6]	0.06
'Pseudomonas oleovorans' (GCA 029837215.1)	'Pseudomonas oleovorans' (GCA 900455615.1)	68.4	[64.5 - 72.0]	73.1	[70.1 - 75.9]	71.5	[68.0 - 74.7]	0.68
'Pseudomonas oleovorans subsp. oleovorans' (GCA 002197815.1)	'Pseudomonas oleovorans' (GCA 029837215.1)	69.1	[65.2 - 72.8]	73.1	[70.1 - 75.9]	72.1	[68.7 - 75.4]	0.6
'Pseudomonas pseudoalcaligenes CECT 5344' (GCA 000297075.2)	'Pseudomonas oleovorans' (GCA 029837995.1)	81.7	[77.8 - 85.0]	73	[70.0 - 75.8]	83	[79.7 - 85.9]	0.15
'Pseudomonas oleovorans' (GCA 024621965.1)	'Pseudomonas oleovorans' (GCA 029843925.1)	78.3	[74.3 - 81.8]	72.9	[69.8 - 75.7]	80.1	[76.7 - 83.1]	0.06
'Pseudomonas pseudoalcaligenes CECT 5344' (GCA 000297075.2)	'Pseudomonas oleovorans' (GCA 029843895.1)	78.9	[74.9 - 82.4]	72.8	[69.8 - 75.6]	80.7	[77.3 - 83.7]	0.03
'Pseudomonas pseudoalcaligenes CECT 5344' (GCA 000297075.2)	'Pseudomonas oleovorans' (GCA 029814875.1)	78.9	[74.9 - 82.3]	72.8	[69.8 - 75.6]	80.6	[77.2 - 83.6]	0.03
'Pseudomonas oleovorans' (GCA 029845265.1)	'Pseudomonas oleovorans' (GCA 900455635.1)	72.7	[68.7 - 76.3]	72.8	[69.8 - 75.6]	75.3	[71.8 - 78.5]	0.05
'Pseudomonas oleovorans' (GCA 024621965.1)	'Pseudomonas oleovorans' (GCA 029814875.1)	78.5	[74.6 - 82.0]	72.8	[69.8 - 75.6]	80.3	[76.9 - 83.3]	0.14
'Pseudomonas oleovorans' (GCA 024621965.1)	'Pseudomonas oleovorans' (GCA 029843895.1)	78.5	[74.6 - 82.0]	72.8	[69.7 - 75.6]	80.3	[76.9 - 83.3]	0.14
'Pseudomonas pseudoalcaligenes NBRC 14167' (GCA 002091775.1)	'Pseudomonas oleovorans' (GCA 029845265.1)	72.9	[68.9 - 76.5]	72.7	[69.7 - 75.5]	75.4	[71.9 - 78.6]	0.02
'Pseudomonas oleovorans' (GCA 029845265.1)	Pseudomonas pseudoalcaligenes NBRC 14167	72.9	[68.9 - 76.5]	72.7	[69.7 - 75.5]	75.4	[71.9 - 78.6]	0.02
'Pseudomonas oleovorans' (GCA 029837215.1)	'Pseudomonas oleovorans' (GCA 029845265.1)	78.3	[74.4 - 81.9]	72.6	[69.5 - 75.4]	80.1	[76.7 - 83.1]	0.45
'Pseudomonas oleovorans' (GCA 029814875.1)	'Pseudomonas oleovorans' (GCA 029837995.1)	79.9	[76.0 - 83.3]	72.5	[69.4 - 75.3]	81.4	[78.1 - 84.4]	0.18
'Pseudomonas pseudoalcaligenes CECT 5344' (GCA 000297075.2)	'Pseudomonas oleovorans' (GCA 024621965.1)	80.5	[76.6 - 83.9]	72.5	[69.5 - 75.4]	82	[78.6 - 84.9]	0.11
'Pseudomonas oleovorans' (GCA 029837995.1)	'Pseudomonas oleovorans' (GCA 029843925.1)	80.1	[76.1 - 83.5]	72.4	[69.4 - 75.2]	81.6	[78.2 - 84.5]	0.1
'Pseudomonas oleovorans' (GCA 029837995.1)	'Pseudomonas oleovorans' (GCA 029843895.1)	79.9	[75.9 - 83.3]	72.4	[69.4 - 75.3]	81.4	[78.0 - 84.3]	0.18
'Pseudomonas oleovorans' (GCA 003936775.1)	'Pseudomonas oleovorans' (GCA 900455615.1)	69.9	[66.0 - 73.6]	72.3	[69.2 - 75.1]	72.7	[69.3 - 75.9]	0.2
'Pseudomonas oleovorans' (GCA 003936775.1)	'Pseudomonas oleovorans' (GCA 900109155.1)	70.6	[66.7 - 74.2]	72.3	[69.3 - 75.1]	73.3	[69.8 - 76.5]	0.11
'Pseudomonas pseudoalcaligenes CECT 5344' (GCA 000297075.2)	'Pseudomonas oleovorans' (GCA 029843925.1)	77.9	[73.9 - 81.4]	72.3	[69.2 - 75.1]	79.7	[76.3 - 82.7]	0.05
'Pseudomonas oleovorans subsp. oleovorans' (GCA 002197815.1)	'Pseudomonas oleovorans' (GCA 003936775.1)	70.5	[66.6 - 74.2]	72.2	[69.1 - 75.0]	73.2	[69.7 - 76.4]	0.12
'Pseudomonas oleovorans' (GCA 029814875.1)	'Pseudomonas oleovorans' (GCA 029837215.1)	77.2	[73.2 - 80.8]	72.1	[69.1 - 74.9]	79.1	[75.6 - 82.1]	0.36
'Pseudomonas pseudoalcaligenes CECT 5344' (GCA 000297075.2)	'Pseudomonas oleovorans' (GCA 029845265.1)	80	[76.1 - 83.5]	72.1	[69.0 - 74.9]	81.5	[78.1 - 84.4]	0.12
'Pseudomonas oleovorans' (GCA 029837215.1)	'Pseudomonas oleovorans' (GCA 029843895.1)	77.2	[73.2 - 80.7]	72.1	[69.1 - 75.0]	79	[75.6 - 82.1]	0.36
'Pseudomonas oleovorans subsp. oleovorans NBRC 13583 = DSM 1045' (GCA 002091815.1)	'Pseudomonas oleovorans' (GCA 003936775.1)	70.1	[66.1 - 73.7]	72.1	[69.1 - 74.9]	72.8	[69.3 - 76.0]	0.11
'Pseudomonas oleovorans' (GCA 003936775.1)	'Pseudomonas oleovorans' (GCA 029814875.1)	77.8	[73.8 - 81.3]	72	[69.0 - 74.9]	79.5	[76.1 - 82.6]	0.12
'Pseudomonas oleovorans' (GCA 029837215.1)	'Pseudomonas oleovorans' (GCA 029843925.1)	77.1	[73.1 - 80.6]	72	[69.0 - 74.8]	78.9	[75.5 - 82.0]	0.28
'Pseudomonas oleovorans' (GCA 003936775.1)	'Pseudomonas oleovorans' (GCA 029843895.1)	77.8	[73.8 - 81.3]	72	[69.0 - 74.8]	79.6	[76.1 - 82.6]	0.13
'Pseudomonas pseudoalcaligenes CECT 5344' (GCA 000297075.2)	'Pseudomonas oleovorans' (GCA 029837215.1)	80.7	[76.8 - 84.1]	71.9	[68.9 - 74.7]	82	[78.7 - 84.9]	0.33
'Pseudomonas oleovorans' (GCA 029814875.1)	'Pseudomonas oleovorans' (GCA 900455615.1)	71.1	[67.1 - 74.7]	71.9	[68.9 - 74.7]	73.6	[70.2 - 76.8]	0.32
'Pseudomonas oleovorans' (GCA 029843895.1)	'Pseudomonas oleovorans' (GCA 900455615.1)	71.1	[67.1 - 74.7]	71.9	[68.9 - 74.7]	73.7	[70.2 - 76.9]	0.33
'Pseudomonas oleovorans' (GCA 029843895.1)	'Pseudomonas oleovorans' (GCA 900109155.1)	71	[67.0 - 74.6]	71.8	[68.8 - 74.6]	73.6	[70.1 - 76.8]	0.24
'Pseudomonas oleovorans' (GCA 029814875.1)	'Pseudomonas oleovorans' (GCA 900109155.1)	71	[67.1 - 74.6]	71.8	[68.8 - 74.6]	73.6	[70.1 - 76.8]	0.24
'Pseudomonas oleovorans subsp. oleovorans NBRC 13583 = DSM 1045' (GCA 002091815.1)	'Pseudomonas oleovorans' (GCA 029814875.1)	71.1	[67.1 - 74.7]	71.7	[68.7 - 74.6]	73.6	[70.1 - 76.8]	0.23
'Pseudomonas oleovorans subsp. oleovorans' (GCA 002197815.1)	'Pseudomonas oleovorans' (GCA 029814875.1)	71.5	[67.6 - 75.2]	71.7	[68.7 - 74.5]	74	[70.5 - 77.2]	0.24
'Pseudomonas oleovorans' (GCA 003936775.1)	'Pseudomonas oleovorans' (GCA 029843925.1)	77.2	[73.2 - 80.8]	71.7	[68.7 - 74.5]	79	[75.6 - 82.1]	0.21
'Pseudomonas oleovorans subsp. oleovorans' (GCA 002197815.1)	'Pseudomonas oleovorans' (GCA 029843895.1)	71.5	[67.6 - 75.2]	71.7	[68.7 - 74.5]	74	[70.6 - 77.2]	0.25
'Pseudomonas oleovorans' (GCA 029843895.1)	'Pseudomonas oleovorans' (GCA 029845265.1)	75.4	[71.4 - 79.0]	71.7	[68.7 - 74.5]	77.4	[74.0 - 80.5]	0.09
'Pseudomonas oleovorans' (GCA 029845265.1)	'Pseudomonas oleovorans' (GCA 900109155.1)	72.1	[68.1 - 75.7]	71.7	[68.7 - 74.5]	74.5	[71.0 - 77.7]	0.15
'Pseudomonas oleovorans' (GCA 029843925.1)	'Pseudomonas oleovorans' (GCA 900109155.1)	70.8	[66.9 - 74.4]	71.7	[68.7 - 74.5]	73.4	[69.9 - 76.6]	0.32
'Pseudomonas oleovorans subsp. oleovorans NBRC 13583 = DSM 1045' (GCA 002091815.1)	'Pseudomonas oleovorans' (GCA 029843895.1)	71.1	[67.1 - 74.7]	71.7	[68.7 - 74.6]	73.6	[70.2 - 76.8]	0.24
'Pseudomonas oleovorans' (GCA 029814875.1)	'Pseudomonas oleovorans' (GCA 029845265.1)	75.3	[71.3 - 78.9]	71.7	[68.7 - 74.5]	77.4	[73.9 - 80.5]	0.09
'Pseudomonas oleovorans' (GCA 029845265.1)	'Pseudomonas oleovorans' (GCA 900455615.1)	71.2	[67.3 - 74.9]	71.6	[68.5 - 74.4]	73.7	[70.3 - 76.9]	0.24
'Pseudomonas oleovorans' (GCA 029843925.1)	'Pseudomonas oleovorans' (GCA 029845265.1)	75	[71.0 - 78.6]	71.6	[68.6 - 74.4]	77.1	[73.6 - 80.2]	0.17
'Pseudomonas oleovorans' (GCA 029843925.1)	'Pseudomonas oleovorans' (GCA 900455615.1)	69.9	[66.0 - 73.6]	71.5	[68.5 - 74.3]	72.6	[69.1 - 75.8]	0.4
'Pseudomonas oleovorans subsp. oleovorans NBRC 13583 = DSM 1045' (GCA 002091815.1)	'Pseudomonas oleovorans' (GCA 029845265.1)	71.4	[67.5 - 75.1]	71.5	[68.5 - 74.3]	73.9	[70.4 - 77.1]	0.14
'Pseudomonas oleovorans subsp. oleovorans NBRC 13583 = DSM 1045' (GCA 002091815.1)	'Pseudomonas oleovorans' (GCA 029843925.1)	70.3	[66.4 - 74.0]	71.5	[68.5 - 74.3]	72.9	[69.5 - 76.1]	0.31
'Pseudomonas oleovorans subsp. oleovorans' (GCA 002197815.1)	'Pseudomonas oleovorans' (GCA 029843925.1)	70.7	[66.8 - 74.4]	71.5	[68.4 - 74.3]	73.3	[69.8 - 76.5]	0.32
'Pseudomonas oleovorans subsp. oleovorans' (GCA 002197815.1)	'Pseudomonas oleovorans' (GCA 029845265.1)	71.9	[67.9 - 75.6]	71.4	[68.4 - 74.3]	74.3	[70.8 - 77.5]	0.15
'Pseudomonas oleovorans' (GCA 003936775.1)	'Pseudomonas oleovorans' (GCA 024621965.1)	79	[75.1 - 82.5]	71.2	[68.2 - 74.0]	80.4	[77.0 - 83.4]	0.26
'Pseudomonas oleovorans' (GCA 003936775.1)	'Pseudomonas oleovorans' (GCA 029837995.1)	80	[76.0 - 83.4]	71.2	[68.2 - 74.1]	81.2	[77.9 - 84.2]	0.31
'Pseudomonas pseudoalcaligenes CECT 5344' (GCA 000297075.2)	'Pseudomonas oleovorans' (GCA 003936775.1)	76.7	[72.7 - 80.2]	71.2	[68.2 - 74.1]	78.4	[75.0 - 81.5]	0.16
'Pseudomonas oleovorans' (GCA 003936775.1)	'Pseudomonas oleovorans' (GCA 029837215.1)	75.5	[71.5 - 79.1]	70.8	[67.8 - 73.7]	77.4	[73.9 - 80.5]	0.49
'Pseudomonas oleovorans' (GCA 003936775.1)	'Pseudomonas oleovorans' (GCA 029845265.1)	74.2	[70.2 - 77.8]	68.5	[65.6 - 71.4]	75.7	[72.3 - 78.9]	0.04
'Pseudomonas oleovorans' (GCA 017168035.1)	Pseudomonas indoloxydans JCM 14246	67.6	[63.8 - 71.3]	67.2	[64.2 - 70.0]	69.7	[66.2 - 72.9]	0.05
'Pseudomonas oleovorans' (GCA 017168015.1)	Pseudomonas indoloxydans JCM 14246	68.3	[64.4 - 72.0]	67.2	[64.2 - 70.0]	70.3	[66.8 - 73.5]	0.05
'Pseudomonas oleovorans' (GCA 017168055.1)	Pseudomonas indoloxydans JCM 14246	67.7	[63.9 - 71.4]	67.1	[64.1 - 69.9]	69.7	[66.3 - 73.0]	0.05
'Pseudomonas oleovorans' (GCA 900109155.1)	Pseudomonas indoloxydans JCM 14246	65.9	[62.1 - 69.5]	66.5	[63.5 - 69.3]	68	[64.5 - 71.2]	0.18
'Pseudomonas oleovorans subsp. oleovorans' (GCA 002197815.1)	Pseudomonas indoloxydans JCM 14246	65.8	[62.0 - 69.4]	66.2	[63.3 - 69.1]	67.8	[64.4 - 71.1]	0.18
'Pseudomonas oleovorans' (GCA 900455615.1)	Pseudomonas indoloxydans JCM 14246	65.4	[61.6 - 69.0]	66.2	[63.2 - 69.0]	67.5	[64.0 - 70.7]	0.26
'Pseudomonas oleovorans subsp. oleovorans NBRC 13583 = DSM 1045' (GCA 002091815.1)	Pseudomonas indoloxydans JCM 14246	65.4	[61.6 - 69.0]	66.1	[63.1 - 68.9]	67.4	[64.0 - 70.7]	0.17
'Pseudomonas oleovorans' (GCA 024621965.1)	Pseudomonas indoloxydans JCM 14246	67	[63.1 - 70.6]	65.6	[62.6 - 68.4]	68.8	[65.3 - 72.0]	0.2
'Pseudomonas oleovorans' (GCA 029837995.1)	Pseudomonas indoloxydans JCM 14246	67.7	[63.8 - 71.3]	65.6	[62.6 - 68.4]	69.4	[65.9 - 72.6]	0.24
'Pseudomonas oleovorans' (GCA 900455635.1)	Pseudomonas indoloxydans JCM 14246	70	[66.1 - 73.6]	64.7	[61.7 - 67.5]	71.2	[67.7 - 74.4]	0.07
'Pseudomonas pseudoalcaligenes NBRC 14167' (GCA 002091775.1)	Pseudomonas indoloxydans JCM 14246	69.8	[65.8 - 73.4]	64.5	[61.6 - 67.4]	71	[67.5 - 74.2]	0
'Pseudomonas oleovorans' (GCA 029843925.1)	Pseudomonas indoloxydans JCM 14246	64.9	[61.1 - 68.5]	64.4	[61.5 - 67.2]	66.6	[63.2 - 69.8]	0.14
'Pseudomonas oleovorans' (GCA 029843895.1)	Pseudomonas indoloxydans JCM 14246	65.6	[61.8 - 69.2]	64.4	[61.5 - 67.2]	67.3	[63.9 - 70.5]	0.06
'Pseudomonas oleovorans' (GCA 029814875.1)	Pseudomonas indoloxydans JCM 14246	65.6	[61.8 - 69.3]	64.4	[61.5 - 67.2]	67.3	[63.9 - 70.5]	0.06
'Pseudomonas oleovorans' (GCA 003936775.1)	Pseudomonas indoloxydans JCM 14246	66.3	[62.5 - 70.0]	64.2	[61.3 - 67.1]	67.9	[64.5 - 71.1]	0.07
'Pseudomonas pseudoalcaligenes CECT 5344' (GCA 000297075.2)	Pseudomonas indoloxydans JCM 14246	70.8	[66.8 - 74.4]	63.9	[61.0 - 66.7]	71.7	[68.3 - 75.0]	0.09
'Pseudomonas oleovorans' (GCA 029845265.1)	Pseudomonas indoloxydans JCM 14246	66.9	[63.0 - 70.5]	63.8	[60.9 - 66.6]	68.3	[64.9 - 71.5]	0.03
'Pseudomonas oleovorans' (GCA 029837215.1)	Pseudomonas indoloxydans JCM 14246	69.7	[65.7 - 73.3]	63.1	[60.2 - 65.9]	70.6	[67.1 - 73.8]	0.42
'Pseudomonas oleovorans' (GCA 024520255.1)	Pseudomonas sediminis PI11	68.1	[64.2 - 71.8]	57.1	[54.3 - 59.9]	67.8	[64.4 - 71.0]	0.29
'Pseudomonas pseudoalcaligenes CECT 5344' (GCA 000297075.2)	Pseudomonas sihuiensis KCTC 32246T	56.7	[53.2 - 60.2]	53.5	[50.8 - 56.2]	56.9	[53.7 - 60.1]	0.19
'Pseudomonas pseudoalcaligenes CECT 5344' (GCA 000297075.2)	Pseudomonas chengduensis DSM 26382	55	[51.5 - 58.5]	53.2	[50.5 - 55.9]	55.3	[52.2 - 58.4]	0.02
'Pseudomonas oleovorans' (GCA 003936775.1)	Pseudomonas sihuiensis KCTC 32246T	55.9	[52.4 - 59.4]	52.1	[49.5 - 54.8]	55.9	[52.7 - 59.0]	0.35
'Pseudomonas oleovorans' (GCA 003936775.1)	Pseudomonas chengduensis DSM 26382	54.1	[50.6 - 57.6]	52	[49.3 - 54.6]	54.2	[51.1 - 57.3]	0.14
'Pseudomonas oleovorans' (GCA 029837215.1)	Pseudomonas chengduensis DSM 26382	55.6	[52.1 - 59.1]	51.9	[49.3 - 54.6]	55.6	[52.4 - 58.7]	0.34
'Pseudomonas oleovorans' (GCA 029814875.1)	Pseudomonas sihuiensis KCTC 32246T	56.7	[53.1 - 60.2]	51.8	[49.1 - 54.4]	56.5	[53.3 - 59.6]	0.23
'Pseudomonas oleovorans' (GCA 900455635.1)	Pseudomonas sihuiensis KCTC 32246T	53.2	[49.7 - 56.6]	51.8	[49.1 - 54.4]	53.3	[50.2 - 56.4]	0.36
'Pseudomonas oleovorans' (GCA 029843895.1)	Pseudomonas sihuiensis KCTC 32246T	56.7	[53.1 - 60.2]	51.8	[49.1 - 54.4]	56.5	[53.3 - 59.6]	0.22
'Pseudomonas oleovorans' (GCA 029843925.1)	Pseudomonas sihuiensis KCTC 32246T	57.1	[53.6 - 60.7]	51.7	[49.0 - 54.3]	56.9	[53.7 - 60.0]	0.15
'Pseudomonas oleovorans' (GCA 900455615.1)	Pseudomonas sihuiensis KCTC 32246T	53.3	[49.9 - 56.8]	51.7	[49.1 - 54.4]	53.5	[50.4 - 56.6]	0.55
'Pseudomonas oleovorans' (GCA 017168055.1)	Pseudomonas sihuiensis KCTC 32246T	56.6	[53.0 - 60.1]	51.7	[49.0 - 54.3]	56.4	[53.2 - 59.5]	0.24
'Pseudomonas oleovorans' (GCA 900455635.1)	Pseudomonas chengduensis DSM 26382	52.8	[49.4 - 56.3]	51.7	[49.0 - 54.3]	53	[49.9 - 56.1]	0.15
'Pseudomonas oleovorans' (GCA 017168035.1)	Pseudomonas sihuiensis KCTC 32246T	56.6	[53.0 - 60.1]	51.7	[49.0 - 54.3]	56.4	[53.2 - 59.5]	0.24
'Pseudomonas oleovorans' (GCA 017168015.1)	Pseudomonas sihuiensis KCTC 32246T	57.4	[53.8 - 61.0]	51.6	[49.0 - 54.3]	57.1	[53.9 - 60.2]	0.24
'Pseudomonas pseudoalcaligenes NBRC 14167' (GCA 002091775.1)	Pseudomonas sihuiensis KCTC 32246T	54.1	[50.6 - 57.6]	51.6	[48.9 - 54.2]	54.1	[51.0 - 57.2]	0.29
'Pseudomonas oleovorans' (GCA 024621965.1)	Pseudomonas chengduensis DSM 26382	57.2	[53.6 - 60.7]	51.6	[48.9 - 54.2]	56.8	[53.7 - 60.0]	0.12
'Pseudomonas pseudoalcaligenes NBRC 14167' (GCA 002091775.1)	Pseudomonas chengduensis DSM 26382	53.9	[50.4 - 57.4]	51.6	[49.0 - 54.3]	54	[50.9 - 57.1]	0.08
'Pseudomonas oleovorans' (GCA 029837995.1)	Pseudomonas sihuiensis KCTC 32246T	60.6	[56.9 - 64.1]	51.6	[49.0 - 54.3]	59.8	[56.6 - 63.0]	0.05
'Pseudomonas oleovorans' (GCA 029837995.1)	Pseudomonas chengduensis DSM 26382	58.9	[55.2 - 62.4]	51.6	[48.9 - 54.2]	58.3	[55.1 - 61.5]	0.17
'Pseudomonas oleovorans' (GCA 900109155.1)	Pseudomonas sihuiensis KCTC 32246T	53.9	[50.4 - 57.4]	51.5	[48.9 - 54.2]	54	[50.8 - 57.1]	0.47
'Pseudomonas oleovorans' (GCA 900109155.1)	Pseudomonas chengduensis DSM 26382	52.1	[48.7 - 55.6]	51.5	[48.8 - 54.1]	52.4	[49.3 - 55.4]	0.25
'Pseudomonas oleovorans subsp. oleovorans NBRC 13583 = DSM 1045' (GCA 002091815.1)	Pseudomonas sihuiensis KCTC 32246T	53.6	[50.1 - 57.0]	51.5	[48.9 - 54.2]	53.7	[50.5 - 56.7]	0.46
'Pseudomonas oleovorans subsp. oleovorans' (GCA 002197815.1)	Pseudomonas chengduensis DSM 26382	52	[48.5 - 55.4]	51.5	[48.9 - 54.2]	52.2	[49.1 - 55.3]	0.26
'Pseudomonas oleovorans subsp. oleovorans NBRC 13583 = DSM 1045' (GCA 002091815.1)	Pseudomonas chengduensis DSM 26382	51.8	[48.3 - 55.2]	51.5	[48.9 - 54.2]	52	[49.0 - 55.1]	0.25
'Pseudomonas oleovorans' (GCA 900455615.1)	Pseudomonas chengduensis DSM 26382	51.4	[47.9 - 54.8]	51.5	[48.9 - 54.2]	51.7	[48.6 - 54.8]	0.34
'Pseudomonas oleovorans subsp. oleovorans' (GCA 002197815.1)	Pseudomonas sihuiensis KCTC 32246T	53.9	[50.4 - 57.3]	51.5	[48.8 - 54.2]	53.9	[50.8 - 57.0]	0.47
'Pseudomonas oleovorans' (GCA 029837215.1)	Pseudomonas sihuiensis KCTC 32246T	56.8	[53.3 - 60.3]	51.3	[48.6 - 53.9]	56.5	[53.3 - 59.6]	0.13
'Pseudomonas oleovorans' (GCA 017168035.1)	Pseudomonas chengduensis DSM 26382	55.8	[52.3 - 59.3]	51.2	[48.5 - 53.8]	55.6	[52.4 - 58.7]	0.03
'Pseudomonas oleovorans' (GCA 017168055.1)	Pseudomonas chengduensis DSM 26382	55.8	[52.2 - 59.3]	51.2	[48.6 - 53.9]	55.5	[52.4 - 58.7]	0.02
'Pseudomonas oleovorans' (GCA 017168015.1)	Pseudomonas chengduensis DSM 26382	56.3	[52.8 - 59.8]	51.2	[48.5 - 53.8]	56	[52.9 - 59.1]	0.03
'Pseudomonas oleovorans' (GCA 024621965.1)	Pseudomonas sihuiensis KCTC 32246T	59.7	[56.1 - 63.3]	51.1	[48.5 - 53.7]	59	[55.7 - 62.1]	0.09
'Pseudomonas oleovorans' (GCA 029845265.1)	Pseudomonas chengduensis DSM 26382	53.7	[50.2 - 57.1]	50.9	[48.3 - 53.6]	53.6	[50.5 - 56.7]	0.1
'Pseudomonas oleovorans' (GCA 029845265.1)	Pseudomonas sihuiensis KCTC 32246T	57.1	[53.6 - 60.7]	50.7	[48.1 - 53.3]	56.6	[53.4 - 59.7]	0.31
'Pseudomonas oleovorans' (GCA 029814875.1)	Pseudomonas chengduensis DSM 26382	55.4	[51.8 - 58.9]	50.7	[48.0 - 53.3]	55.1	[51.9 - 58.2]	0.02
'Pseudomonas oleovorans' (GCA 029843925.1)	Pseudomonas chengduensis DSM 26382	55.9	[52.4 - 59.4]	50.7	[48.0 - 53.3]	55.5	[52.4 - 58.6]	0.07
'Pseudomonas oleovorans' (GCA 029843895.1)	Pseudomonas chengduensis DSM 26382	55.4	[51.9 - 58.9]	50.6	[48.0 - 53.3]	55.1	[51.9 - 58.2]	0.01
'Pseudomonas pseudoalcaligenes CECT 5344' (GCA 000297075.2)	Pseudomonas toyotomiensis JCM 15604	50.5	[47.0 - 53.9]	48.4	[45.8 - 51.1]	50.2	[47.1 - 53.3]	0.27
'Pseudomonas oleovorans' (GCA 003936775.1)	Pseudomonas toyotomiensis JCM 15604	50.8	[47.4 - 54.3]	47.2	[44.6 - 49.8]	50.2	[47.2 - 53.3]	0.43
'Pseudomonas oleovorans' (GCA 029837995.1)	Pseudomonas toyotomiensis JCM 15604	54.3	[50.8 - 57.8]	47.1	[44.5 - 49.7]	53.2	[50.1 - 56.3]	0.12
'Pseudomonas oleovorans' (GCA 029837215.1)	Pseudomonas toyotomiensis JCM 15604	50.9	[47.4 - 54.3]	47	[44.4 - 49.6]	50.2	[47.2 - 53.3]	0.06
'Pseudomonas pseudoalcaligenes NBRC 14167' (GCA 002091775.1)	Pseudomonas toyotomiensis JCM 15604	50.2	[46.7 - 53.6]	46.9	[44.3 - 49.5]	49.6	[46.5 - 52.7]	0.37
'Pseudomonas oleovorans' (GCA 024621965.1)	Pseudomonas toyotomiensis JCM 15604	53.1	[49.6 - 56.6]	46.9	[44.3 - 49.5]	52.1	[49.1 - 55.2]	0.16
'Pseudomonas oleovorans' (GCA 900455635.1)	Pseudomonas toyotomiensis JCM 15604	48.9	[45.5 - 52.3]	46.9	[44.3 - 49.5]	48.5	[45.4 - 51.5]	0.43
'Pseudomonas oleovorans' (GCA 029843925.1)	Pseudomonas toyotomiensis JCM 15604	53.5	[50.0 - 56.9]	46.8	[44.3 - 49.4]	52.5	[49.4 - 55.5]	0.22
'Pseudomonas oleovorans' (GCA 017168035.1)	Pseudomonas toyotomiensis JCM 15604	52.8	[49.4 - 56.3]	46.7	[44.2 - 49.3]	51.9	[48.8 - 55.0]	0.31
'Pseudomonas oleovorans' (GCA 029843895.1)	Pseudomonas toyotomiensis JCM 15604	52.7	[49.2 - 56.1]	46.7	[44.2 - 49.3]	51.7	[48.6 - 54.8]	0.3
'Pseudomonas oleovorans' (GCA 017168015.1)	Pseudomonas toyotomiensis JCM 15604	53.6	[50.1 - 57.1]	46.7	[44.1 - 49.3]	52.5	[49.4 - 55.6]	0.31
'Pseudomonas oleovorans' (GCA 029814875.1)	Pseudomonas toyotomiensis JCM 15604	52.7	[49.2 - 56.1]	46.7	[44.2 - 49.3]	51.8	[48.7 - 54.8]	0.3
'Pseudomonas oleovorans' (GCA 017168055.1)	Pseudomonas toyotomiensis JCM 15604	52.9	[49.4 - 56.4]	46.7	[44.1 - 49.3]	51.9	[48.9 - 55.0]	0.31
'Pseudomonas oleovorans' (GCA 900109155.1)	Pseudomonas toyotomiensis JCM 15604	51.7	[48.2 - 55.1]	46.6	[44.1 - 49.2]	50.8	[47.8 - 53.9]	0.54
'Pseudomonas oleovorans' (GCA 900455615.1)	Pseudomonas toyotomiensis JCM 15604	50.5	[47.1 - 54.0]	46.6	[44.1 - 49.2]	49.9	[46.8 - 52.9]	0.62
'Pseudomonas oleovorans subsp. oleovorans NBRC 13583 = DSM 1045' (GCA 002091815.1)	Pseudomonas toyotomiensis JCM 15604	51.2	[47.7 - 54.6]	46.6	[44.1 - 49.2]	50.4	[47.3 - 53.4]	0.53
'Pseudomonas oleovorans subsp. oleovorans' (GCA 002197815.1)	Pseudomonas toyotomiensis JCM 15604	51.3	[47.9 - 54.8]	46.6	[44.0 - 49.2]	50.5	[47.5 - 53.6]	0.54
'Pseudomonas oleovorans' (GCA 029845265.1)	Pseudomonas toyotomiensis JCM 15604	51.3	[47.8 - 54.7]	46	[43.4 - 48.6]	50.4	[47.3 - 53.4]	0.39
'Pseudomonas oleovorans' (GCA 003936775.1)	'Pseudomonas oleovorans' (GCA 024520255.1)	58.9	[55.3 - 62.5]	44.7	[42.2 - 47.3]	56.5	[53.3 - 59.6]	0.01
'Pseudomonas oleovorans' (GCA 024520255.1)	'Pseudomonas oleovorans' (GCA 900455635.1)	56.3	[52.7 - 59.8]	44	[41.5 - 46.6]	54.1	[51.0 - 57.2]	0.02
'Pseudomonas oleovorans' (GCA 017168055.1)	'Pseudomonas oleovorans' (GCA 024520255.1)	59.9	[56.3 - 63.5]	44	[41.4 - 46.5]	57.1	[53.9 - 60.2]	0.1
'Pseudomonas oleovorans' (GCA 017168035.1)	'Pseudomonas oleovorans' (GCA 024520255.1)	60	[56.3 - 63.5]	44	[41.4 - 46.5]	57.1	[53.9 - 60.2]	0.1
'Pseudomonas oleovorans' (GCA 017168015.1)	'Pseudomonas oleovorans' (GCA 024520255.1)	60.8	[57.1 - 64.4]	43.9	[41.4 - 46.5]	57.8	[54.6 - 60.9]	0.1
'Pseudomonas oleovorans' (GCA 024520255.1)	Pseudomonas pseudoalcaligenes NBRC 14167	57.1	[53.6 - 60.6]	43.9	[41.4 - 46.5]	54.8	[51.6 - 57.9]	0.05
'Pseudomonas pseudoalcaligenes CECT 5344' (GCA 000297075.2)	'Pseudomonas oleovorans' (GCA 024520255.1)	58.2	[54.6 - 61.8]	43.9	[41.4 - 46.5]	55.7	[52.5 - 58.8]	0.15
'Pseudomonas pseudoalcaligenes NBRC 14167' (GCA 002091775.1)	'Pseudomonas oleovorans' (GCA 024520255.1)	57.1	[53.6 - 60.6]	43.9	[41.4 - 46.5]	54.8	[51.6 - 57.9]	0.05
'Pseudomonas oleovorans' (GCA 024520255.1)	'Pseudomonas oleovorans' (GCA 029843895.1)	59.2	[55.6 - 62.8]	43.8	[41.3 - 46.3]	56.4	[53.3 - 59.6]	0.12
'Pseudomonas oleovorans' (GCA 024520255.1)	'Pseudomonas oleovorans' (GCA 029814875.1)	59.2	[55.6 - 62.8]	43.8	[41.2 - 46.3]	56.4	[53.3 - 59.6]	0.11
'Pseudomonas oleovorans' (GCA 024520255.1)	'Pseudomonas oleovorans' (GCA 029843925.1)	59.5	[55.9 - 63.1]	43.7	[41.2 - 46.3]	56.6	[53.5 - 59.8]	0.19
'Pseudomonas oleovorans' (GCA 024520255.1)	'Pseudomonas oleovorans' (GCA 029837995.1)	60.6	[56.9 - 64.2]	43.6	[41.1 - 46.1]	57.5	[54.3 - 60.6]	0.29
'Pseudomonas oleovorans' (GCA 024520255.1)	'Pseudomonas oleovorans' (GCA 900455615.1)	57.3	[53.7 - 60.8]	43.6	[41.0 - 46.1]	54.8	[51.7 - 57.9]	0.21
'Pseudomonas oleovorans' (GCA 024520255.1)	'Pseudomonas oleovorans' (GCA 029845265.1)	57.9	[54.2 - 61.4]	43.6	[41.1 - 46.2]	55.2	[52.1 - 58.4]	0.03
'Pseudomonas oleovorans' (GCA 024520255.1)	'Pseudomonas oleovorans' (GCA 024621965.1)	59	[55.4 - 62.5]	43.5	[41.0 - 46.1]	56.2	[53.0 - 59.3]	0.25
'Pseudomonas oleovorans subsp. oleovorans' (GCA 002197815.1)	'Pseudomonas oleovorans' (GCA 024520255.1)	58	[54.4 - 61.5]	43.5	[41.0 - 46.0]	55.3	[52.2 - 58.4]	0.13
'Pseudomonas oleovorans' (GCA 024520255.1)	'Pseudomonas oleovorans' (GCA 900109155.1)	58.2	[54.6 - 61.7]	43.5	[40.9 - 46.0]	55.5	[52.3 - 58.6]	0.13
'Pseudomonas oleovorans subsp. oleovorans NBRC 13583 = DSM 1045' (GCA 002091815.1)	'Pseudomonas oleovorans' (GCA 024520255.1)	57.7	[54.1 - 61.2]	43.5	[41.0 - 46.1]	55.1	[51.9 - 58.2]	0.12
'Pseudomonas oleovorans' (GCA 024520255.1)	'Pseudomonas oleovorans' (GCA 029837215.1)	57.6	[54.0 - 61.1]	43.5	[41.0 - 46.1]	55	[51.9 - 58.1]	0.47
'Pseudomonas oleovorans' (GCA 024520255.1)	Pseudomonas indoloxydans JCM 14246	52.9	[49.5 - 56.4]	43	[40.5 - 45.6]	51	[47.9 - 54.1]	0.05
'Pseudomonas pseudoalcaligenes CECT 5344' (GCA 000297075.2)	Pseudomonas chaetocerotis LMG 31766	51.5	[48.0 - 54.9]	42.8	[40.3 - 45.4]	49.7	[46.6 - 52.7]	0.08
'Pseudomonas oleovorans' (GCA 003936775.1)	Pseudomonas sediminis PI11	53.6	[50.1 - 57.1]	42.6	[40.1 - 45.1]	51.4	[48.4 - 54.5]	0.3
'Pseudomonas oleovorans' (GCA 024520255.1)	Pseudomonas chengduensis DSM 26382	60.6	[56.9 - 64.2]	42.4	[39.9 - 45.0]	57.1	[53.9 - 60.3]	0.13
'Pseudomonas oleovorans' (GCA 024520255.1)	Pseudomonas sihuiensis KCTC 32246T	58.8	[55.2 - 62.4]	42.3	[39.8 - 44.9]	55.6	[52.5 - 58.7]	0.34
'Pseudomonas oleovorans' (GCA 900455635.1)	Pseudomonas sediminis PI11	51.2	[47.7 - 54.6]	42.2	[39.7 - 44.7]	49.3	[46.2 - 52.3]	0.31
'Pseudomonas pseudoalcaligenes CECT 5344' (GCA 000297075.2)	Pseudomonas sediminis PI11	53.8	[50.3 - 57.3]	42.2	[39.7 - 44.7]	51.5	[48.4 - 54.5]	0.14
'Pseudomonas pseudoalcaligenes NBRC 14167' (GCA 002091775.1)	Pseudomonas sediminis PI11	52.7	[49.2 - 56.1]	42.1	[39.6 - 44.7]	50.5	[47.5 - 53.6]	0.24
'Pseudomonas oleovorans' (GCA 029837215.1)	Pseudomonas chaetocerotis LMG 31766	51.4	[47.9 - 54.8]	42	[39.5 - 44.5]	49.4	[46.4 - 52.5]	0.25
'Pseudomonas oleovorans' (GCA 017168055.1)	Pseudomonas sediminis PI11	56.1	[52.6 - 59.6]	42	[39.5 - 44.5]	53.3	[50.2 - 56.4]	0.18
'Pseudomonas oleovorans' (GCA 029837995.1)	Pseudomonas sediminis PI11	58.3	[54.7 - 61.8]	42	[39.5 - 44.5]	55.1	[51.9 - 58.2]	0.01
'Pseudomonas oleovorans' (GCA 017168015.1)	Pseudomonas sediminis PI11	57	[53.4 - 60.5]	42	[39.4 - 44.5]	54	[50.9 - 57.1]	0.19
'Pseudomonas oleovorans' (GCA 029845265.1)	Pseudomonas wenzhouensis A20	56.9	[53.3 - 60.4]	41.9	[39.4 - 44.4]	53.9	[50.8 - 57.0]	0.03
'Pseudomonas oleovorans' (GCA 003936775.1)	Pseudomonas chaetocerotis LMG 31766	50.4	[46.9 - 53.8]	41.9	[39.3 - 44.4]	48.5	[45.5 - 51.5]	0.23
'Pseudomonas oleovorans' (GCA 900455615.1)	Pseudomonas sediminis PI11	52.1	[48.6 - 55.5]	41.9	[39.4 - 44.4]	49.9	[46.9 - 53.0]	0.5
'Pseudomonas oleovorans' (GCA 029837215.1)	Pseudomonas sediminis PI11	54.6	[51.1 - 58.1]	41.9	[39.4 - 44.4]	52	[48.9 - 55.1]	0.19
'Pseudomonas oleovorans' (GCA 029837995.1)	Pseudomonas chaetocerotis LMG 31766	54.1	[50.6 - 57.5]	41.9	[39.4 - 44.4]	51.6	[48.5 - 54.7]	0.07
'Pseudomonas oleovorans' (GCA 900455635.1)	Pseudomonas chaetocerotis LMG 31766	48.3	[44.9 - 51.7]	41.9	[39.4 - 44.4]	46.7	[43.7 - 49.8]	0.24
'Pseudomonas oleovorans' (GCA 024621965.1)	Pseudomonas sediminis PI11	56.8	[53.2 - 60.3]	41.9	[39.4 - 44.5]	53.8	[50.7 - 56.9]	0.03
'Pseudomonas pseudoalcaligenes CECT 5344' (GCA 000297075.2)	Pseudomonas alcaliphila JCM 10630	50.3	[46.9 - 53.7]	41.9	[39.4 - 44.5]	48.5	[45.4 - 51.5]	0.54
'Pseudomonas oleovorans' (GCA 017168035.1)	Pseudomonas sediminis PI11	56.2	[52.7 - 59.7]	41.9	[39.4 - 44.5]	53.4	[50.3 - 56.5]	0.19
'Pseudomonas oleovorans' (GCA 017168055.1)	Pseudomonas chaetocerotis LMG 31766	52	[48.5 - 55.4]	41.8	[39.3 - 44.4]	49.8	[46.8 - 52.9]	0.12
'Pseudomonas oleovorans' (GCA 029843895.1)	Pseudomonas sediminis PI11	54.5	[51.0 - 58.0]	41.8	[39.3 - 44.3]	51.9	[48.8 - 55.0]	0.17
'Pseudomonas oleovorans subsp. oleovorans NBRC 13583 = DSM 1045' (GCA 002091815.1)	Pseudomonas sediminis PI11	52.7	[49.2 - 56.2]	41.8	[39.3 - 44.4]	50.5	[47.4 - 53.5]	0.41
'Pseudomonas oleovorans' (GCA 029843925.1)	Pseudomonas sediminis PI11	55.5	[52.0 - 59.0]	41.8	[39.3 - 44.3]	52.7	[49.6 - 55.8]	0.09
'Pseudomonas oleovorans' (GCA 017168035.1)	Pseudomonas chaetocerotis LMG 31766	52.1	[48.7 - 55.6]	41.8	[39.3 - 44.3]	50	[46.9 - 53.0]	0.12
'Pseudomonas oleovorans' (GCA 029814875.1)	Pseudomonas sediminis PI11	54.5	[51.0 - 58.0]	41.8	[39.3 - 44.3]	51.9	[48.8 - 55.0]	0.17
'Pseudomonas pseudoalcaligenes NBRC 14167' (GCA 002091775.1)	Pseudomonas chaetocerotis LMG 31766	49.5	[46.1 - 52.9]	41.8	[39.3 - 44.4]	47.8	[44.7 - 50.8]	0.17
'Pseudomonas oleovorans subsp. oleovorans' (GCA 002197815.1)	Pseudomonas sediminis PI11	52.9	[49.4 - 56.4]	41.8	[39.3 - 44.3]	50.6	[47.6 - 53.7]	0.42
'Pseudomonas oleovorans' (GCA 900109155.1)	Pseudomonas sediminis PI11	53.3	[49.8 - 56.8]	41.8	[39.3 - 44.3]	50.9	[47.9 - 54.0]	0.41
'Pseudomonas oleovorans' (GCA 900455615.1)	Pseudomonas chaetocerotis LMG 31766	49.6	[46.2 - 53.0]	41.8	[39.3 - 44.3]	47.8	[44.8 - 50.9]	0.43
'Pseudomonas oleovorans' (GCA 029843925.1)	Pseudomonas chaetocerotis LMG 31766	52.1	[48.6 - 55.5]	41.7	[39.2 - 44.2]	49.9	[46.8 - 52.9]	0.03
'Pseudomonas oleovorans' (GCA 017168015.1)	Pseudomonas chaetocerotis LMG 31766	52.4	[49.0 - 55.9]	41.7	[39.2 - 44.3]	50.2	[47.1 - 53.3]	0.12
'Pseudomonas oleovorans' (GCA 900109155.1)	Pseudomonas chaetocerotis LMG 31766	50.4	[46.9 - 53.8]	41.7	[39.2 - 44.3]	48.5	[45.4 - 51.5]	0.35
'Pseudomonas oleovorans' (GCA 003936775.1)	Pseudomonas alcaliphila JCM 10630	50	[46.6 - 53.5]	41.7	[39.2 - 44.2]	48.2	[45.1 - 51.2]	0.7
'Pseudomonas oleovorans' (GCA 029845265.1)	Pseudomonas sediminis PI11	52.8	[49.3 - 56.2]	41.7	[39.2 - 44.3]	50.5	[47.4 - 53.5]	0.26
'Pseudomonas oleovorans subsp. oleovorans NBRC 13583 = DSM 1045' (GCA 002091815.1)	Pseudomonas chaetocerotis LMG 31766	50.1	[46.6 - 53.5]	41.7	[39.2 - 44.3]	48.2	[45.2 - 51.3]	0.34
'Pseudomonas oleovorans' (GCA 024621965.1)	Pseudomonas chaetocerotis LMG 31766	53.1	[49.6 - 56.5]	41.7	[39.2 - 44.3]	50.7	[47.7 - 53.8]	0.03
'Pseudomonas oleovorans subsp. oleovorans' (GCA 002197815.1)	Pseudomonas chaetocerotis LMG 31766	50.2	[46.7 - 53.6]	41.7	[39.2 - 44.3]	48.3	[45.3 - 51.4]	0.35
'Pseudomonas oleovorans' (GCA 029843895.1)	Pseudomonas chaetocerotis LMG 31766	51.5	[48.0 - 54.9]	41.7	[39.2 - 44.2]	49.4	[46.3 - 52.4]	0.11
'Pseudomonas oleovorans' (GCA 029814875.1)	Pseudomonas chaetocerotis LMG 31766	51.5	[48.0 - 54.9]	41.7	[39.2 - 44.2]	49.4	[46.3 - 52.4]	0.11
'Pseudomonas pseudoalcaligenes NBRC 14167' (GCA 002091775.1)	Pseudomonas alcaliphila JCM 10630	49.4	[46.0 - 52.9]	41.6	[39.1 - 44.1]	47.6	[44.6 - 50.7]	0.64
'Pseudomonas oleovorans' (GCA 029837215.1)	Pseudomonas wenzhouensis A20	56.9	[53.3 - 60.4]	41.6	[39.1 - 44.1]	53.8	[50.7 - 56.9]	0.47
'Pseudomonas oleovorans' (GCA 029837215.1)	Pseudomonas alcaliphila JCM 10630	50.9	[47.4 - 54.3]	41.6	[39.1 - 44.1]	48.8	[45.8 - 51.9]	0.21
'Pseudomonas oleovorans' (GCA 900455615.1)	Pseudomonas alcaliphila JCM 10630	49.3	[45.9 - 52.8]	41.6	[39.1 - 44.1]	47.6	[44.5 - 50.6]	0.9
'Pseudomonas oleovorans' (GCA 029814875.1)	Pseudomonas alcaliphila JCM 10630	50.8	[47.4 - 54.2]	41.6	[39.1 - 44.1]	48.8	[45.8 - 51.8]	0.57
'Pseudomonas oleovorans' (GCA 029843895.1)	Pseudomonas alcaliphila JCM 10630	50.8	[47.3 - 54.2]	41.6	[39.1 - 44.1]	48.8	[45.7 - 51.8]	0.57
'Pseudomonas oleovorans' (GCA 029845265.1)	Pseudomonas chaetocerotis LMG 31766	51.6	[48.2 - 55.1]	41.6	[39.1 - 44.1]	49.5	[46.4 - 52.5]	0.2
'Pseudomonas oleovorans' (GCA 017168035.1)	Pseudomonas wenzhouensis A20	60	[56.3 - 63.5]	41.6	[39.1 - 44.1]	56.3	[53.1 - 59.4]	0.1
'Pseudomonas oleovorans' (GCA 900455635.1)	Pseudomonas alcaliphila JCM 10630	48.2	[44.8 - 51.6]	41.6	[39.1 - 44.1]	46.6	[43.6 - 49.6]	0.71
'Pseudomonas oleovorans' (GCA 017168015.1)	Pseudomonas wenzhouensis A20	60.9	[57.3 - 64.5]	41.6	[39.1 - 44.1]	57.1	[53.9 - 60.2]	0.1
'Pseudomonas oleovorans' (GCA 029843925.1)	Pseudomonas alcaliphila JCM 10630	51.6	[48.2 - 55.1]	41.6	[39.1 - 44.1]	49.5	[46.4 - 52.5]	0.49
'Pseudomonas oleovorans' (GCA 017168015.1)	Pseudomonas alcaliphila JCM 10630	52.8	[49.3 - 56.2]	41.5	[39.0 - 44.0]	50.4	[47.3 - 53.5]	0.58
'Pseudomonas oleovorans' (GCA 017168055.1)	Pseudomonas wenzhouensis A20	60.1	[56.4 - 63.6]	41.5	[39.0 - 44.1]	56.4	[53.2 - 59.5]	0.1
'Pseudomonas oleovorans' (GCA 017168035.1)	Pseudomonas alcaliphila JCM 10630	52.1	[48.6 - 55.6]	41.5	[39.0 - 44.0]	49.9	[46.8 - 52.9]	0.58
'Pseudomonas oleovorans' (GCA 017168055.1)	Pseudomonas alcaliphila JCM 10630	52	[48.6 - 55.5]	41.5	[39.0 - 44.1]	49.8	[46.7 - 52.8]	0.58
'Pseudomonas oleovorans' (GCA 900109155.1)	Pseudomonas alcaliphila JCM 10630	50.3	[46.9 - 53.7]	41.5	[39.0 - 44.1]	48.4	[45.3 - 51.4]	0.81
'Pseudomonas oleovorans subsp. oleovorans' (GCA 002197815.1)	Pseudomonas alcaliphila JCM 10630	50	[46.6 - 53.5]	41.5	[39.0 - 44.0]	48.1	[45.1 - 51.2]	0.81
'Pseudomonas oleovorans subsp. oleovorans NBRC 13583 = DSM 1045' (GCA 002091815.1)	Pseudomonas alcaliphila JCM 10630	49.8	[46.4 - 53.3]	41.5	[39.0 - 44.1]	48	[44.9 - 51.0]	0.81
'Pseudomonas oleovorans' (GCA 900455615.1)	Pseudomonas wenzhouensis A20	57.3	[53.7 - 60.8]	41.4	[38.9 - 43.9]	54	[50.9 - 57.1]	0.21
'Pseudomonas oleovorans' (GCA 029837995.1)	Pseudomonas alcaliphila JCM 10630	53.9	[50.4 - 57.4]	41.4	[38.9 - 44.0]	51.4	[48.3 - 54.4]	0.39
'Pseudomonas oleovorans' (GCA 029845265.1)	Pseudomonas alcaliphila JCM 10630	49.7	[46.3 - 53.1]	41.4	[38.9 - 44.0]	47.8	[44.8 - 50.9]	0.66
'Pseudomonas oleovorans' (GCA 024621965.1)	Pseudomonas alcaliphila JCM 10630	52.7	[49.2 - 56.1]	41.4	[38.9 - 43.9]	50.3	[47.2 - 53.3]	0.43
'Pseudomonas oleovorans' (GCA 900455635.1)	Pseudomonas wenzhouensis A20	56.2	[52.6 - 59.7]	41.4	[38.9 - 43.9]	53.2	[50.1 - 56.3]	0.02
'Pseudomonas oleovorans' (GCA 024621965.1)	Pseudomonas wenzhouensis A20	58.3	[54.7 - 61.9]	41.4	[38.9 - 43.9]	54.9	[51.8 - 58.0]	0.25
'Pseudomonas oleovorans' (GCA 029837995.1)	Pseudomonas wenzhouensis A20	59.3	[55.6 - 62.8]	41.3	[38.9 - 43.9]	55.7	[52.5 - 58.8]	0.29
'Pseudomonas oleovorans subsp. oleovorans NBRC 13583 = DSM 1045' (GCA 002091815.1)	Pseudomonas wenzhouensis A20	57.4	[53.8 - 60.9]	41.3	[38.8 - 43.9]	54.1	[51.0 - 57.2]	0.12
'Pseudomonas oleovorans subsp. oleovorans' (GCA 002197815.1)	Pseudomonas wenzhouensis A20	57.7	[54.1 - 61.2]	41.3	[38.8 - 43.8]	54.4	[51.2 - 57.5]	0.13
'Pseudomonas oleovorans' (GCA 900109155.1)	Pseudomonas wenzhouensis A20	57.1	[53.5 - 60.6]	41.3	[38.8 - 43.8]	53.9	[50.8 - 57.0]	0.13
'Pseudomonas oleovorans' (GCA 029814875.1)	Pseudomonas wenzhouensis A20	58.5	[54.8 - 62.0]	41.3	[38.8 - 43.9]	55	[51.9 - 58.1]	0.11
'Pseudomonas oleovorans' (GCA 024520255.1)	Pseudomonas toyotomiensis JCM 15604	59.5	[55.8 - 63.0]	41.3	[38.8 - 43.9]	55.8	[52.7 - 58.9]	0.41
'Pseudomonas oleovorans' (GCA 029843895.1)	Pseudomonas wenzhouensis A20	58.5	[54.8 - 62.0]	41.3	[38.8 - 43.9]	55	[51.9 - 58.1]	0.12
'Pseudomonas pseudoalcaligenes CECT 5344' (GCA 000297075.2)	Pseudomonas wenzhouensis A20	57.5	[53.9 - 61.0]	41.2	[38.7 - 43.7]	54.2	[51.0 - 57.3]	0.15
'Pseudomonas oleovorans' (GCA 029843925.1)	Pseudomonas wenzhouensis A20	58	[54.4 - 61.5]	41.1	[38.6 - 43.7]	54.5	[51.4 - 57.6]	0.19
'Pseudomonas pseudoalcaligenes NBRC 14167' (GCA 002091775.1)	Pseudomonas wenzhouensis A20	56.4	[52.8 - 59.9]	41.1	[38.6 - 43.6]	53.3	[50.1 - 56.3]	0.05
'Pseudomonas oleovorans' (GCA 003936775.1)	Pseudomonas wenzhouensis A20	57.1	[53.5 - 60.6]	41	[38.5 - 43.5]	53.8	[50.7 - 56.9]	0.01
'Pseudomonas oleovorans' (GCA 024520255.1)	Pseudomonas alcaliphila JCM 10630	60.5	[56.9 - 64.1]	39.5	[37.0 - 42.1]	56	[52.8 - 59.1]	0.69
'Pseudomonas oleovorans' (GCA 024520255.1)	Pseudomonas composti CCUG 59231	62.4	[58.7 - 66.0]	39.4	[36.9 - 41.9]	57.4	[54.2 - 60.6]	0.22
'Pseudomonas oleovorans' (GCA 024520255.1)	Pseudomonas chaetocerotis LMG 31766	61.3	[57.6 - 64.9]	39.3	[36.9 - 41.9]	56.5	[53.3 - 59.6]	0.22
'Pseudomonas pseudoalcaligenes CECT 5344' (GCA 000297075.2)	Pseudomonas composti CCUG 59231	49.6	[46.2 - 53.1]	38.1	[35.6 - 40.6]	46.8	[43.8 - 49.8]	0.07
'Pseudomonas oleovorans' (GCA 024520255.1)	Pseudomonas mendocina NBRC 14162	61.1	[57.4 - 64.7]	38	[35.5 - 40.5]	55.9	[52.7 - 59.0]	0.63
'Pseudomonas oleovorans' (GCA 017168015.1)	Pseudomonas composti CCUG 59231	51.9	[48.4 - 55.3]	37.8	[35.3 - 40.3]	48.5	[45.5 - 51.6]	0.12
'Pseudomonas oleovorans' (GCA 017168035.1)	Pseudomonas composti CCUG 59231	51.2	[47.8 - 54.7]	37.8	[35.3 - 40.3]	48	[45.0 - 51.1]	0.12
'Pseudomonas oleovorans' (GCA 029837215.1)	Pseudomonas composti CCUG 59231	50.2	[46.8 - 53.7]	37.8	[35.3 - 40.3]	47.2	[44.2 - 50.2]	0.25
'Pseudomonas oleovorans' (GCA 017168055.1)	Pseudomonas composti CCUG 59231	51	[47.6 - 54.5]	37.8	[35.4 - 40.3]	47.9	[44.8 - 50.9]	0.12
'Pseudomonas oleovorans' (GCA 003936775.1)	Pseudomonas composti CCUG 59231	49.9	[46.4 - 53.3]	37.8	[35.3 - 40.3]	46.9	[43.9 - 49.9]	0.23
'Pseudomonas oleovorans' (GCA 029837995.1)	Pseudomonas composti CCUG 59231	53.3	[49.8 - 56.7]	37.6	[35.2 - 40.1]	49.6	[46.5 - 52.6]	0.07
'Pseudomonas oleovorans' (GCA 029843925.1)	Pseudomonas composti CCUG 59231	51.6	[48.1 - 55.0]	37.6	[35.2 - 40.1]	48.2	[45.2 - 51.3]	0.03
'Pseudomonas oleovorans' (GCA 029814875.1)	Pseudomonas composti CCUG 59231	50.8	[47.4 - 54.3]	37.6	[35.2 - 40.1]	47.6	[44.6 - 50.7]	0.11
'Pseudomonas oleovorans' (GCA 029843895.1)	Pseudomonas composti CCUG 59231	50.8	[47.4 - 54.2]	37.6	[35.2 - 40.2]	47.6	[44.6 - 50.7]	0.1
'Pseudomonas oleovorans' (GCA 024621965.1)	Pseudomonas composti CCUG 59231	51.7	[48.2 - 55.1]	37.6	[35.1 - 40.1]	48.3	[45.3 - 51.3]	0.03
'Pseudomonas oleovorans' (GCA 900455635.1)	Pseudomonas composti CCUG 59231	47.6	[44.2 - 51.1]	37.6	[35.1 - 40.1]	45	[42.0 - 48.1]	0.24
'Pseudomonas pseudoalcaligenes NBRC 14167' (GCA 002091775.1)	Pseudomonas composti CCUG 59231	48.8	[45.4 - 52.2]	37.5	[35.1 - 40.1]	46	[43.0 - 49.0]	0.17
'Pseudomonas oleovorans' (GCA 029845265.1)	Pseudomonas composti CCUG 59231	49.9	[46.4 - 53.3]	37.5	[35.0 - 40.0]	46.8	[43.8 - 49.9]	0.19
'Pseudomonas oleovorans' (GCA 900455615.1)	Pseudomonas composti CCUG 59231	48.9	[45.4 - 52.3]	37.4	[34.9 - 39.9]	46	[43.0 - 49.0]	0.43
'Pseudomonas oleovorans subsp. oleovorans NBRC 13583 = DSM 1045' (GCA 002091815.1)	Pseudomonas composti CCUG 59231	49.3	[45.9 - 52.8]	37.4	[34.9 - 39.9]	46.4	[43.3 - 49.4]	0.34
'Pseudomonas oleovorans' (GCA 900109155.1)	Pseudomonas composti CCUG 59231	49.8	[46.4 - 53.2]	37.4	[34.9 - 39.9]	46.7	[43.7 - 49.8]	0.35
'Pseudomonas oleovorans subsp. oleovorans' (GCA 002197815.1)	Pseudomonas composti CCUG 59231	49.6	[46.1 - 53.0]	37.4	[34.9 - 39.9]	46.5	[43.5 - 49.6]	0.35
'Pseudomonas oleovorans' (GCA 029837995.1)	Pseudomonas guguanensis JCM 18416	55	[51.5 - 58.5]	37	[34.5 - 39.5]	50.7	[47.7 - 53.8]	1.72
'Pseudomonas oleovorans' (GCA 029843895.1)	Pseudomonas guguanensis JCM 18416	50.9	[47.4 - 54.3]	36.9	[34.4 - 39.4]	47.4	[44.4 - 50.5]	1.9
'Pseudomonas oleovorans' (GCA 029843925.1)	Pseudomonas guguanensis JCM 18416	51.8	[48.3 - 55.2]	36.9	[34.4 - 39.4]	48.1	[45.1 - 51.2]	1.82
'Pseudomonas oleovorans' (GCA 029814875.1)	Pseudomonas guguanensis JCM 18416	50.9	[47.5 - 54.4]	36.9	[34.4 - 39.4]	47.5	[44.5 - 50.5]	1.9
'Pseudomonas oleovorans' (GCA 024621965.1)	Pseudomonas guguanensis JCM 18416	53.9	[50.4 - 57.4]	36.9	[34.4 - 39.4]	49.8	[46.8 - 52.9]	1.76
'Pseudomonas oleovorans' (GCA 017168035.1)	Pseudomonas guguanensis JCM 18416	51.5	[48.1 - 55.0]	36.8	[34.3 - 39.3]	47.9	[44.9 - 51.0]	1.91
'Pseudomonas oleovorans' (GCA 017168015.1)	Pseudomonas guguanensis JCM 18416	52.3	[48.8 - 55.7]	36.8	[34.3 - 39.3]	48.5	[45.5 - 51.6]	1.91
'Pseudomonas oleovorans' (GCA 017168055.1)	Pseudomonas guguanensis JCM 18416	51.4	[48.0 - 54.9]	36.8	[34.4 - 39.3]	47.8	[44.8 - 50.9]	1.91
'Pseudomonas oleovorans' (GCA 024520255.1)	Pseudomonas wenzhouensis A20	60	[56.3 - 63.6]	36.7	[34.2 - 39.2]	54.5	[51.3 - 57.6]	0
'Pseudomonas oleovorans' (GCA 029837215.1)	Pseudomonas guguanensis JCM 18416	52.3	[48.8 - 55.7]	36.7	[34.3 - 39.3]	48.5	[45.5 - 51.5]	1.54
'Pseudomonas oleovorans' (GCA 029845265.1)	Pseudomonas guguanensis JCM 18416	51	[47.6 - 54.5]	36.7	[34.3 - 39.2]	47.5	[44.5 - 50.6]	1.99
'Pseudomonas oleovorans subsp. oleovorans NBRC 13583 = DSM 1045' (GCA 002091815.1)	Pseudomonas guguanensis JCM 18416	50	[46.6 - 53.4]	36.6	[34.1 - 39.1]	46.6	[43.6 - 49.7]	2.13
'Pseudomonas oleovorans' (GCA 900455615.1)	Pseudomonas guguanensis JCM 18416	49.5	[46.0 - 52.9]	36.6	[34.1 - 39.1]	46.2	[43.2 - 49.2]	2.23
'Pseudomonas oleovorans' (GCA 900455635.1)	Pseudomonas guguanensis JCM 18416	48.1	[44.7 - 51.6]	36.6	[34.1 - 39.1]	45.1	[42.1 - 48.2]	2.03
'Pseudomonas oleovorans' (GCA 003936775.1)	Pseudomonas guguanensis JCM 18416	51.5	[48.0 - 54.9]	36.6	[34.2 - 39.1]	47.8	[44.8 - 50.9]	2.03
'Pseudomonas oleovorans' (GCA 029845265.1)	Pseudomonas yangonensis JCM 33396	48.1	[44.7 - 51.5]	36.6	[34.2 - 39.2]	45.1	[42.1 - 48.2]	0.69
'Pseudomonas pseudoalcaligenes CECT 5344' (GCA 000297075.2)	Pseudomonas guguanensis JCM 18416	50.7	[47.3 - 54.1]	36.6	[34.1 - 39.1]	47.2	[44.2 - 50.2]	1.87
'Pseudomonas pseudoalcaligenes NBRC 14167' (GCA 002091775.1)	Pseudomonas guguanensis JCM 18416	49.4	[46.0 - 52.8]	36.6	[34.1 - 39.1]	46.2	[43.2 - 49.2]	1.97
'Pseudomonas oleovorans' (GCA 900109155.1)	Pseudomonas guguanensis JCM 18416	50.5	[47.1 - 54.0]	36.5	[34.1 - 39.1]	47	[44.0 - 50.1]	2.14
'Pseudomonas oleovorans' (GCA 029814875.1)	Pseudomonas yangonensis JCM 33396	48.4	[45.0 - 51.8]	36.5	[34.1 - 39.1]	45.4	[42.4 - 48.4]	0.61
'Pseudomonas oleovorans' (GCA 029843925.1)	Pseudomonas yangonensis JCM 33396	49.1	[45.7 - 52.5]	36.5	[34.1 - 39.0]	45.9	[42.9 - 48.9]	0.53
'Pseudomonas oleovorans' (GCA 029843895.1)	Pseudomonas yangonensis JCM 33396	48.4	[45.0 - 51.8]	36.5	[34.1 - 39.1]	45.3	[42.3 - 48.4]	0.6
'Pseudomonas oleovorans subsp. oleovorans' (GCA 002197815.1)	Pseudomonas guguanensis JCM 18416	50.2	[46.8 - 53.7]	36.5	[34.1 - 39.1]	46.8	[43.8 - 49.9]	2.14
'Pseudomonas pseudoalcaligenes CECT 5344' (GCA 000297075.2)	Pseudomonas yangonensis JCM 33396	48.4	[45.0 - 51.8]	36.5	[34.0 - 39.0]	45.3	[42.3 - 48.4]	0.57
'Pseudomonas oleovorans' (GCA 029845265.1)	Pseudomonas mendocina NBRC 14162	47.3	[43.9 - 50.7]	36.4	[33.9 - 38.9]	44.4	[41.4 - 47.4]	0.61
'Pseudomonas oleovorans' (GCA 017168055.1)	Pseudomonas mendocina NBRC 14162	49	[45.6 - 52.4]	36.4	[34.0 - 39.0]	45.8	[42.8 - 48.8]	0.53
'Pseudomonas oleovorans' (GCA 017168055.1)	Pseudomonas yangonensis JCM 33396	48.7	[45.3 - 52.1]	36.4	[34.0 - 39.0]	45.5	[42.5 - 48.6]	0.62
'Pseudomonas oleovorans' (GCA 029837215.1)	Pseudomonas mendocina NBRC 14162	48.4	[45.0 - 51.8]	36.4	[33.9 - 38.9]	45.3	[42.3 - 48.3]	0.16
'Pseudomonas oleovorans' (GCA 017168035.1)	Pseudomonas mendocina NBRC 14162	49.3	[45.9 - 52.7]	36.4	[34.0 - 38.9]	46	[43.0 - 49.0]	0.53
'Pseudomonas oleovorans' (GCA 017168035.1)	Pseudomonas yangonensis JCM 33396	48.8	[45.4 - 52.2]	36.4	[34.0 - 39.0]	45.6	[42.6 - 48.7]	0.62
'Pseudomonas oleovorans' (GCA 017168015.1)	Pseudomonas yangonensis JCM 33396	49.1	[45.7 - 52.6]	36.4	[34.0 - 38.9]	45.9	[42.9 - 48.9]	0.62
'Pseudomonas oleovorans' (GCA 017168015.1)	Pseudomonas mendocina NBRC 14162	49.9	[46.5 - 53.4]	36.4	[34.0 - 38.9]	46.5	[43.5 - 49.6]	0.53
'Pseudomonas oleovorans' (GCA 029837995.1)	Pseudomonas yangonensis JCM 33396	50.2	[46.8 - 53.6]	36.3	[33.9 - 38.9]	46.7	[43.7 - 49.8]	0.43
'Pseudomonas oleovorans' (GCA 024621965.1)	Pseudomonas yangonensis JCM 33396	49	[45.6 - 52.4]	36.3	[33.9 - 38.9]	45.7	[42.7 - 48.8]	0.47
'Pseudomonas pseudoalcaligenes CECT 5344' (GCA 000297075.2)	Pseudomonas mendocina NBRC 14162	48	[44.6 - 51.4]	36.3	[33.9 - 38.8]	44.9	[42.0 - 48.0]	0.49
'Pseudomonas oleovorans' (GCA 029837215.1)	Pseudomonas yangonensis JCM 33396	48.5	[45.1 - 52.0]	36.3	[33.9 - 38.8]	45.4	[42.4 - 48.4]	0.25
'Pseudomonas oleovorans' (GCA 900455635.1)	Pseudomonas mendocina NBRC 14162	46.5	[43.1 - 49.9]	36.3	[33.8 - 38.8]	43.7	[40.7 - 46.7]	0.65
'Pseudomonas oleovorans' (GCA 003385705.1)	Pseudomonas rhizoryzae RY24	68.8	[64.9 - 72.4]	36.3	[33.9 - 38.9]	60.9	[57.7 - 64.1]	1.13
'Pseudomonas oleovorans' (GCA 003936775.1)	Pseudomonas yangonensis JCM 33396	48.4	[45.0 - 51.8]	36.3	[33.9 - 38.9]	45.3	[42.3 - 48.3]	0.73
'Pseudomonas oleovorans' (GCA 029843895.1)	Pseudomonas mendocina NBRC 14162	49	[45.6 - 52.4]	36.2	[33.8 - 38.8]	45.7	[42.7 - 48.7]	0.52
'Pseudomonas pseudoalcaligenes NBRC 14167' (GCA 002091775.1)	Pseudomonas mendocina NBRC 14162	47.6	[44.2 - 51.1]	36.2	[33.8 - 38.7]	44.6	[41.7 - 47.7]	0.59
'Pseudomonas oleovorans' (GCA 024621965.1)	Pseudomonas mendocina NBRC 14162	49.8	[46.4 - 53.3]	36.2	[33.7 - 38.7]	46.4	[43.4 - 49.4]	0.38
'Pseudomonas oleovorans' (GCA 029843925.1)	Pseudomonas mendocina NBRC 14162	49.8	[46.3 - 53.2]	36.2	[33.8 - 38.7]	46.3	[43.3 - 49.4]	0.44
'Pseudomonas oleovorans' (GCA 029837995.1)	Pseudomonas mendocina NBRC 14162	51.3	[47.8 - 54.7]	36.2	[33.8 - 38.8]	47.5	[44.5 - 50.6]	0.34
'Pseudomonas oleovorans' (GCA 029814875.1)	Pseudomonas mendocina NBRC 14162	49	[45.6 - 52.4]	36.2	[33.8 - 38.7]	45.7	[42.7 - 48.8]	0.52
'Pseudomonas oleovorans' (GCA 900455635.1)	Pseudomonas yangonensis JCM 33396	45.7	[42.3 - 49.1]	36.2	[33.7 - 38.7]	43.1	[40.1 - 46.1]	0.74
'Pseudomonas oleovorans' (GCA 900455615.1)	Pseudomonas yangonensis JCM 33396	45.4	[42.0 - 48.8]	36.1	[33.7 - 38.6]	42.8	[39.8 - 45.8]	0.93
'Pseudomonas oleovorans subsp. oleovorans NBRC 13583 = DSM 1045' (GCA 002091815.1)	Pseudomonas yangonensis JCM 33396	45.8	[42.4 - 49.2]	36.1	[33.7 - 38.6]	43.1	[40.1 - 46.2]	0.84
'Pseudomonas oleovorans' (GCA 900109155.1)	Pseudomonas yangonensis JCM 33396	46.3	[42.9 - 49.7]	36.1	[33.6 - 38.6]	43.5	[40.5 - 46.5]	0.85
'Pseudomonas pseudoalcaligenes NBRC 14167' (GCA 002091775.1)	Pseudomonas yangonensis JCM 33396	46.8	[43.4 - 50.2]	36.1	[33.7 - 38.6]	44	[41.0 - 47.0]	0.67
'Pseudomonas oleovorans' (GCA 003936775.1)	Pseudomonas mendocina NBRC 14162	47.8	[44.4 - 51.3]	36.1	[33.7 - 38.7]	44.8	[41.8 - 47.8]	0.65
'Pseudomonas oleovorans subsp. oleovorans' (GCA 002197815.1)	Pseudomonas yangonensis JCM 33396	46	[42.6 - 49.4]	36.1	[33.6 - 38.6]	43.3	[40.3 - 46.3]	0.85
'Pseudomonas oleovorans subsp. oleovorans' (GCA 002197815.1)	Pseudomonas mendocina NBRC 14162	48	[44.6 - 51.4]	36	[33.6 - 38.5]	44.9	[41.9 - 47.9]	0.76
'Pseudomonas oleovorans' (GCA 024520255.1)	Pseudomonas yangonensis JCM 33396	56.4	[52.8 - 59.9]	36	[33.5 - 38.5]	51.4	[48.3 - 54.5]	0.72
'Pseudomonas oleovorans' (GCA 900109155.1)	Pseudomonas mendocina NBRC 14162	48.2	[44.8 - 51.7]	36	[33.6 - 38.5]	45	[42.1 - 48.1]	0.76
'Pseudomonas oleovorans' (GCA 900455615.1)	Pseudomonas mendocina NBRC 14162	47.4	[44.0 - 50.8]	36	[33.6 - 38.5]	44.4	[41.4 - 47.4]	0.84
'Pseudomonas oleovorans subsp. oleovorans NBRC 13583 = DSM 1045' (GCA 002091815.1)	Pseudomonas mendocina NBRC 14162	47.8	[44.4 - 51.3]	36	[33.6 - 38.5]	44.7	[41.7 - 47.8]	0.75
'Pseudomonas oleovorans' (GCA 024520255.1)	Pseudomonas guguanensis JCM 18416	57.9	[54.3 - 61.4]	35.7	[33.3 - 38.2]	52.5	[49.4 - 55.5]	2.01
'Pseudomonas oleovorans' (GCA 024621965.1)	Pseudomonas hydrolytica DSWY01	46.7	[43.3 - 50.1]	34.5	[32.1 - 37.0]	43.3	[40.4 - 46.4]	2.02
'Pseudomonas oleovorans' (GCA 029837995.1)	Pseudomonas hydrolytica DSWY01	48	[44.6 - 51.5]	34.5	[32.1 - 37.0]	44.4	[41.4 - 47.4]	1.98
'Pseudomonas oleovorans' (GCA 029814875.1)	Pseudomonas hydrolytica DSWY01	44.9	[41.5 - 48.3]	34.2	[31.8 - 36.7]	41.8	[38.8 - 44.8]	2.16
'Pseudomonas oleovorans' (GCA 029843895.1)	Pseudomonas hydrolytica DSWY01	44.8	[41.4 - 48.2]	34.2	[31.8 - 36.7]	41.8	[38.8 - 44.8]	2.16
'Pseudomonas oleovorans' (GCA 017168055.1)	Pseudomonas hydrolytica DSWY01	45.5	[42.1 - 48.9]	34.1	[31.6 - 36.6]	42.3	[39.3 - 45.3]	2.17
'Pseudomonas oleovorans' (GCA 029843925.1)	Pseudomonas hydrolytica DSWY01	45.4	[42.0 - 48.8]	34.1	[31.7 - 36.6]	42.2	[39.2 - 45.2]	2.08
'Pseudomonas oleovorans' (GCA 900455635.1)	Pseudomonas hydrolytica DSWY01	44	[40.7 - 47.5]	34	[31.6 - 36.5]	41.1	[38.1 - 44.1]	2.29
'Pseudomonas oleovorans' (GCA 017168035.1)	Pseudomonas hydrolytica DSWY01	45.8	[42.4 - 49.2]	34	[31.6 - 36.5]	42.5	[39.5 - 45.5]	2.17
'Pseudomonas oleovorans' (GCA 017168015.1)	Pseudomonas hydrolytica DSWY01	46.2	[42.9 - 49.7]	34	[31.6 - 36.5]	42.8	[39.9 - 45.9]	2.17
'Pseudomonas oleovorans' (GCA 900455615.1)	Pseudomonas hydrolytica DSWY01	42.8	[39.4 - 46.2]	33.9	[31.5 - 36.4]	40.1	[37.1 - 43.1]	2.48
'Pseudomonas oleovorans' (GCA 029837215.1)	Pseudomonas hydrolytica DSWY01	46.2	[42.8 - 49.6]	33.9	[31.5 - 36.4]	42.8	[39.8 - 45.8]	1.8
'Pseudomonas oleovorans' (GCA 029845265.1)	Pseudomonas hydrolytica DSWY01	45.3	[42.0 - 48.8]	33.9	[31.5 - 36.4]	42.1	[39.1 - 45.1]	2.25
'Pseudomonas pseudoalcaligenes NBRC 14167' (GCA 002091775.1)	Pseudomonas hydrolytica DSWY01	45	[41.6 - 48.4]	33.9	[31.5 - 36.4]	41.9	[38.9 - 44.9]	2.22
'Pseudomonas oleovorans' (GCA 003936775.1)	Pseudomonas hydrolytica DSWY01	47	[43.6 - 50.4]	33.9	[31.5 - 36.4]	43.4	[40.4 - 46.4]	2.29
'Pseudomonas oleovorans subsp. oleovorans' (GCA 002197815.1)	Pseudomonas hydrolytica DSWY01	43.3	[39.9 - 46.7]	33.8	[31.4 - 36.3]	40.4	[37.5 - 43.5]	2.4
'Pseudomonas oleovorans subsp. oleovorans NBRC 13583 = DSM 1045' (GCA 002091815.1)	Pseudomonas hydrolytica DSWY01	43	[39.7 - 46.5]	33.8	[31.4 - 36.4]	40.3	[37.3 - 43.3]	2.39
'Pseudomonas pseudoalcaligenes CECT 5344' (GCA 000297075.2)	Pseudomonas hydrolytica DSWY01	45.3	[41.9 - 48.7]	33.8	[31.4 - 36.3]	42	[39.1 - 45.1]	2.13
'Pseudomonas oleovorans' (GCA 900109155.1)	Pseudomonas hydrolytica DSWY01	43.3	[39.9 - 46.7]	33.8	[31.4 - 36.3]	40.5	[37.5 - 43.5]	2.4
'Pseudomonas oleovorans' (GCA 003550255.1)	Pseudomonas composti CCUG 59231	66.6	[62.8 - 70.3]	33.5	[31.1 - 36.0]	57.9	[54.7 - 61.0]	0.03
'Pseudomonas oleovorans' (GCA 003550255.1)	'Pseudomonas oleovorans' (GCA 024621965.1)	42.8	[39.4 - 46.2]	33	[30.6 - 35.5]	39.8	[36.8 - 42.8]	0.06
'Pseudomonas oleovorans' (GCA 003550255.1)	'Pseudomonas oleovorans' (GCA 029837215.1)	41.3	[37.9 - 44.7]	33	[30.5 - 35.5]	38.6	[35.6 - 41.7]	0.28
'Pseudomonas oleovorans' (GCA 003550255.1)	'Pseudomonas oleovorans' (GCA 029837995.1)	43.7	[40.4 - 47.2]	33	[30.6 - 35.5]	40.6	[37.6 - 43.6]	0.1
'Pseudomonas oleovorans' (GCA 003550255.1)	'Pseudomonas oleovorans' (GCA 017168015.1)	43	[39.7 - 46.5]	33	[30.6 - 35.5]	40	[37.0 - 43.1]	0.09
'Pseudomonas oleovorans' (GCA 003550255.1)	'Pseudomonas oleovorans' (GCA 017168055.1)	42.5	[39.2 - 46.0]	33	[30.6 - 35.5]	39.6	[36.7 - 42.7]	0.09
'Pseudomonas oleovorans' (GCA 003550255.1)	'Pseudomonas oleovorans' (GCA 017168035.1)	42.6	[39.2 - 46.0]	33	[30.6 - 35.5]	39.7	[36.7 - 42.7]	0.09
'Pseudomonas oleovorans' (GCA 003550255.1)	Pseudomonas pseudoalcaligenes NBRC 14167	40.9	[37.6 - 44.4]	32.9	[30.5 - 35.4]	38.3	[35.4 - 41.4]	0.15
'Pseudomonas oleovorans' (GCA 003550255.1)	'Pseudomonas oleovorans' (GCA 029814875.1)	41.6	[38.2 - 45.0]	32.9	[30.5 - 35.5]	38.8	[35.9 - 41.9]	0.08
'Pseudomonas oleovorans' (GCA 003550255.1)	'Pseudomonas oleovorans' (GCA 029843895.1)	41.6	[38.2 - 45.0]	32.9	[30.5 - 35.5]	38.8	[35.9 - 41.9]	0.08
'Pseudomonas oleovorans' (GCA 003550255.1)	'Pseudomonas oleovorans' (GCA 029843925.1)	42.1	[38.7 - 45.5]	32.9	[30.5 - 35.4]	39.2	[36.3 - 42.3]	0
'Pseudomonas oleovorans' (GCA 003550255.1)	'Pseudomonas oleovorans' (GCA 003936775.1)	41.5	[38.1 - 44.9]	32.9	[30.5 - 35.4]	38.8	[35.8 - 41.8]	0.21
'Pseudomonas oleovorans' (GCA 003550255.1)	'Pseudomonas oleovorans' (GCA 900455635.1)	40.1	[36.8 - 43.6]	32.9	[30.5 - 35.5]	37.7	[34.7 - 40.7]	0.21
'Pseudomonas pseudoalcaligenes NBRC 14167' (GCA 002091775.1)	'Pseudomonas oleovorans' (GCA 003550255.1)	40.9	[37.6 - 44.4]	32.9	[30.5 - 35.4]	38.3	[35.4 - 41.4]	0.15
'Pseudomonas pseudoalcaligenes CECT 5344' (GCA 000297075.2)	'Pseudomonas oleovorans' (GCA 003550255.1)	41.7	[38.3 - 45.1]	32.9	[30.5 - 35.4]	38.9	[35.9 - 42.0]	0.05
'Pseudomonas oleovorans subsp. oleovorans NBRC 13583 = DSM 1045' (GCA 002091815.1)	'Pseudomonas oleovorans' (GCA 003550255.1)	41.9	[38.5 - 45.3]	32.8	[30.4 - 35.3]	39	[36.1 - 42.1]	0.31
'Pseudomonas oleovorans' (GCA 003550255.1)	'Pseudomonas oleovorans' (GCA 900109155.1)	42.2	[38.8 - 45.7]	32.8	[30.4 - 35.3]	39.3	[36.3 - 42.3]	0.32
'Pseudomonas oleovorans' (GCA 003550255.1)	'Pseudomonas oleovorans' (GCA 900455615.1)	41.5	[38.2 - 45.0]	32.8	[30.4 - 35.3]	38.8	[35.8 - 41.8]	0.4
'Pseudomonas oleovorans subsp. oleovorans' (GCA 002197815.1)	'Pseudomonas oleovorans' (GCA 003550255.1)	42	[38.7 - 45.5]	32.8	[30.4 - 35.3]	39.2	[36.2 - 42.2]	0.32
'Pseudomonas oleovorans' (GCA 003550255.1)	Pseudomonas indoloxydans JCM 14246	39.3	[36.0 - 42.8]	32.7	[30.3 - 35.2]	37	[34.0 - 40.0]	0.14
'Pseudomonas oleovorans' (GCA 003550255.1)	Pseudomonas chengduensis DSM 26382	53.1	[49.6 - 56.6]	32.6	[30.2 - 35.1]	47.6	[44.5 - 50.6]	0.07
'Pseudomonas oleovorans' (GCA 003550255.1)	'Pseudomonas oleovorans' (GCA 029845265.1)	41.9	[38.5 - 45.4]	32.6	[30.2 - 35.1]	39	[36.1 - 42.1]	0.17
'Pseudomonas oleovorans' (GCA 003550255.1)	Pseudomonas sediminis PI11	61.3	[57.6 - 64.8]	32.6	[30.2 - 35.2]	53.5	[50.4 - 56.6]	0.09
'Pseudomonas oleovorans' (GCA 003550255.1)	'Pseudomonas oleovorans' (GCA 024520255.1)	51.5	[48.0 - 54.9]	32.6	[30.2 - 35.1]	46.4	[43.3 - 49.4]	0.19
'Pseudomonas oleovorans' (GCA 024520255.1)	Pseudomonas hydrolytica DSWY01	50.2	[46.7 - 53.6]	32.5	[30.1 - 35.0]	45.3	[42.3 - 48.4]	2.27
'Pseudomonas oleovorans' (GCA 003550255.1)	Pseudomonas sihuiensis KCTC 32246T	53.2	[49.7 - 56.7]	32.5	[30.1 - 35.0]	47.6	[44.6 - 50.7]	0.15
'Pseudomonas oleovorans' (GCA 003550255.1)	Pseudomonas toyotomiensis JCM 15604	53.6	[50.1 - 57.0]	32.2	[29.8 - 34.7]	47.8	[44.7 - 50.8]	0.22
'Pseudomonas oleovorans' (GCA 003550255.1)	Pseudomonas alcaliphila JCM 10630	53.5	[50.0 - 57.0]	32.1	[29.7 - 34.6]	47.7	[44.6 - 50.7]	0.49
'Pseudomonas oleovorans' (GCA 017168015.1)	Pseudomonas khazarica TBZ2T	46.4	[43.1 - 49.9]	32.1	[29.7 - 34.6]	42.4	[39.4 - 45.4]	2.67
'Pseudomonas oleovorans' (GCA 017168035.1)	Pseudomonas khazarica TBZ2T	45.9	[42.6 - 49.4]	32.1	[29.7 - 34.6]	42	[39.0 - 45.0]	2.67
'Pseudomonas oleovorans' (GCA 017168055.1)	Pseudomonas khazarica TBZ2T	45.9	[42.6 - 49.4]	32.1	[29.7 - 34.6]	42	[39.0 - 45.0]	2.66
'Pseudomonas oleovorans' (GCA 900455635.1)	Pseudomonas khazarica TBZ2T	42.8	[39.4 - 46.2]	32.1	[29.7 - 34.6]	39.5	[36.6 - 42.6]	2.79
'Pseudomonas pseudoalcaligenes NBRC 14167' (GCA 002091775.1)	Pseudomonas khazarica TBZ2T	43.8	[40.4 - 47.2]	32	[29.6 - 34.5]	40.3	[37.3 - 43.3]	2.72
'Pseudomonas pseudoalcaligenes CECT 5344' (GCA 000297075.2)	Pseudomonas khazarica TBZ2T	45.5	[42.2 - 49.0]	32	[29.6 - 34.5]	41.6	[38.7 - 44.7]	2.62
'Pseudomonas oleovorans' (GCA 029843895.1)	Pseudomonas khazarica TBZ2T	45.9	[42.5 - 49.3]	31.9	[29.5 - 34.4]	41.9	[38.9 - 44.9]	2.65
'Pseudomonas oleovorans' (GCA 029814875.1)	Pseudomonas khazarica TBZ2T	45.9	[42.5 - 49.3]	31.9	[29.5 - 34.4]	41.9	[38.9 - 44.9]	2.66
'Pseudomonas oleovorans' (GCA 024621965.1)	Pseudomonas khazarica TBZ2T	46.6	[43.2 - 50.0]	31.9	[29.5 - 34.4]	42.4	[39.4 - 45.4]	2.52
'Pseudomonas oleovorans' (GCA 029837995.1)	Pseudomonas khazarica TBZ2T	47.6	[44.2 - 51.0]	31.9	[29.5 - 34.4]	43.2	[40.2 - 46.2]	2.47
'Pseudomonas oleovorans' (GCA 029837215.1)	Pseudomonas khazarica TBZ2T	46.1	[42.7 - 49.5]	31.9	[29.5 - 34.4]	42	[39.1 - 45.1]	2.29
'Pseudomonas oleovorans' (GCA 900455615.1)	Pseudomonas khazarica TBZ2T	44.4	[41.0 - 47.8]	31.9	[29.5 - 34.4]	40.7	[37.7 - 43.8]	2.98
'Pseudomonas oleovorans' (GCA 003936775.1)	Pseudomonas khazarica TBZ2T	45	[41.6 - 48.4]	31.9	[29.5 - 34.4]	41.2	[38.2 - 44.2]	2.78
'Pseudomonas oleovorans' (GCA 029845265.1)	Pseudomonas khazarica TBZ2T	45.9	[42.5 - 49.3]	31.8	[29.4 - 34.3]	41.8	[38.9 - 44.9]	2.74
'Pseudomonas oleovorans' (GCA 900109155.1)	Pseudomonas khazarica TBZ2T	45.2	[41.8 - 48.6]	31.8	[29.4 - 34.3]	41.3	[38.3 - 44.3]	2.89
'Pseudomonas oleovorans subsp. oleovorans' (GCA 002197815.1)	Pseudomonas khazarica TBZ2T	45	[41.6 - 48.4]	31.8	[29.4 - 34.3]	41.2	[38.2 - 44.2]	2.9
'Pseudomonas oleovorans' (GCA 029843925.1)	Pseudomonas khazarica TBZ2T	46.5	[43.1 - 49.9]	31.8	[29.4 - 34.3]	42.3	[39.3 - 45.3]	2.57
'Pseudomonas oleovorans' (GCA 003550255.1)	Pseudomonas chaetocerotis LMG 31766	49.7	[46.3 - 53.1]	31.8	[29.4 - 34.3]	44.7	[41.7 - 47.7]	0.03
'Pseudomonas oleovorans subsp. oleovorans NBRC 13583 = DSM 1045' (GCA 002091815.1)	Pseudomonas khazarica TBZ2T	44.8	[41.4 - 48.2]	31.8	[29.4 - 34.3]	41	[38.0 - 44.1]	2.89
'Pseudomonas oleovorans' (GCA 003550255.1)	Pseudomonas wenzhouensis A20	45	[41.6 - 48.4]	31.6	[29.1 - 34.1]	41.1	[38.1 - 44.1]	0.19
'Pseudomonas oleovorans' (GCA 003550255.1)	Pseudomonas guguanensis JCM 18416	52.8	[49.3 - 56.2]	31.6	[29.2 - 34.1]	46.9	[43.9 - 49.9]	1.82
'Pseudomonas oleovorans' (GCA 003550255.1)	Pseudomonas mendocina NBRC 14162	61.2	[57.5 - 64.8]	31.5	[29.1 - 34.0]	52.9	[49.8 - 56.0]	0.44
'Pseudomonas oleovorans' (GCA 024520255.1)	Pseudomonas khazarica TBZ2T	56.1	[52.5 - 59.5]	31.1	[28.7 - 33.6]	49	[46.0 - 52.1]	2.77
'Pseudomonas oleovorans' (GCA 003550255.1)	Pseudomonas yangonensis JCM 33396	47.4	[44.0 - 50.8]	30.9	[28.5 - 33.4]	42.6	[39.7 - 45.7]	0.53
'Pseudomonas oleovorans' (GCA 003550255.1)	Pseudomonas hydrolytica DSWY01	47.3	[43.9 - 50.8]	30.5	[28.1 - 33.0]	42.4	[39.5 - 45.5]	2.08
'Pseudomonas oleovorans' (GCA 003550255.1)	Pseudomonas khazarica TBZ2T	52.8	[49.3 - 56.2]	29.9	[27.5 - 32.4]	46.1	[43.1 - 49.2]	2.57
'Pseudomonas oleovorans' (GCA 900455635.1)	Pseudomonas guryensis SR9	24.3	[21.0 - 28.0]	23.6	[21.3 - 26.1]	23.1	[20.3 - 26.2]	1.09
'Pseudomonas oleovorans' (GCA 017168055.1)	Pseudomonas guryensis SR9	24.8	[21.5 - 28.5]	23.6	[21.3 - 26.0]	23.5	[20.7 - 26.6]	0.97
'Pseudomonas pseudoalcaligenes NBRC 14167' (GCA 002091775.1)	Pseudomonas guryensis SR9	24.5	[21.2 - 28.2]	23.6	[21.3 - 26.0]	23.3	[20.4 - 26.4]	1.02
'Pseudomonas oleovorans' (GCA 900455615.1)	Pseudomonas guryensis SR9	24.4	[21.1 - 28.1]	23.6	[21.3 - 26.1]	23.2	[20.3 - 26.3]	1.28
'Pseudomonas pseudoalcaligenes CECT 5344' (GCA 000297075.2)	Pseudomonas otitidis DSM 17224	22.7	[19.4 - 26.3]	23.5	[21.2 - 25.9]	21.8	[19.0 - 24.8]	4.5
'Pseudomonas oleovorans' (GCA 017168035.1)	Pseudomonas guryensis SR9	24.9	[21.6 - 28.6]	23.5	[21.2 - 26.0]	23.6	[20.7 - 26.7]	0.97
'Pseudomonas oleovorans' (GCA 900109155.1)	Pseudomonas guryensis SR9	24.6	[21.2 - 28.2]	23.5	[21.2 - 26.0]	23.3	[20.4 - 26.4]	1.2
'Pseudomonas oleovorans' (GCA 029837215.1)	Pseudomonas guryensis SR9	25.4	[22.1 - 29.1]	23.5	[21.2 - 25.9]	24	[21.1 - 27.1]	0.6
'Pseudomonas oleovorans' (GCA 017168015.1)	Pseudomonas guryensis SR9	25.2	[21.8 - 28.8]	23.5	[21.2 - 26.0]	23.8	[20.9 - 26.9]	0.97
'Pseudomonas pseudoalcaligenes CECT 5344' (GCA 000297075.2)	Pseudomonas guryensis SR9	25.1	[21.8 - 28.7]	23.5	[21.2 - 25.9]	23.7	[20.8 - 26.8]	0.92
'Pseudomonas oleovorans subsp. oleovorans NBRC 13583 = DSM 1045' (GCA 002091815.1)	Pseudomonas guryensis SR9	24.5	[21.2 - 28.2]	23.5	[21.2 - 26.0]	23.2	[20.4 - 26.3]	1.19
'Pseudomonas oleovorans' (GCA 029845265.1)	Pseudomonas guryensis SR9	24.9	[21.5 - 28.5]	23.5	[21.2 - 26.0]	23.5	[20.7 - 26.6]	1.04
'Pseudomonas oleovorans subsp. oleovorans' (GCA 002197815.1)	Pseudomonas guryensis SR9	24.6	[21.3 - 28.2]	23.5	[21.2 - 26.0]	23.3	[20.5 - 26.4]	1.2
'Pseudomonas pseudoalcaligenes CECT 5344' (GCA 000297075.2)	Pseudomonas thermotolerans DSM 14292	23.9	[20.6 - 27.6]	23.4	[21.1 - 25.9]	22.8	[19.9 - 25.9]	4.48
'Pseudomonas oleovorans' (GCA 003936775.1)	Pseudomonas otitidis DSM 17224	22.6	[19.3 - 26.2]	23.4	[21.1 - 25.9]	21.7	[18.9 - 24.7]	4.66
'Pseudomonas oleovorans' (GCA 029843895.1)	Pseudomonas thermotolerans DSM 14292	24.5	[21.2 - 28.2]	23.4	[21.1 - 25.9]	23.2	[20.4 - 26.3]	4.51
'Pseudomonas oleovorans' (GCA 029843925.1)	Pseudomonas guryensis SR9	25.4	[22.1 - 29.1]	23.4	[21.1 - 25.8]	23.9	[21.1 - 27.0]	0.88
'Pseudomonas oleovorans' (GCA 029843925.1)	Pseudomonas thermotolerans DSM 14292	24.5	[21.2 - 28.2]	23.4	[21.1 - 25.8]	23.2	[20.4 - 26.3]	4.44
'Pseudomonas oleovorans' (GCA 029845265.1)	Pseudomonas otitidis DSM 17224	22.7	[19.5 - 26.4]	23.4	[21.1 - 25.9]	21.8	[19.0 - 24.9]	4.62
'Pseudomonas oleovorans' (GCA 024621965.1)	Pseudomonas guryensis SR9	25.3	[21.9 - 28.9]	23.4	[21.1 - 25.9]	23.8	[21.0 - 26.9]	0.82
'Pseudomonas oleovorans' (GCA 029814875.1)	Pseudomonas guryensis SR9	25.4	[22.1 - 29.0]	23.4	[21.1 - 25.8]	23.9	[21.1 - 27.0]	0.96
'Pseudomonas oleovorans' (GCA 029814875.1)	Pseudomonas thermotolerans DSM 14292	24.5	[21.2 - 28.2]	23.4	[21.1 - 25.9]	23.2	[20.4 - 26.3]	4.52
'Pseudomonas oleovorans' (GCA 029837215.1)	Pseudomonas otitidis DSM 17224	22.7	[19.4 - 26.3]	23.4	[21.1 - 25.9]	21.8	[19.0 - 24.8]	4.18
'Pseudomonas oleovorans' (GCA 003936775.1)	Pseudomonas guryensis SR9	24.9	[21.6 - 28.6]	23.4	[21.1 - 25.9]	23.6	[20.7 - 26.7]	1.08
'Pseudomonas oleovorans' (GCA 029843895.1)	Pseudomonas guryensis SR9	25.4	[22.1 - 29.0]	23.4	[21.1 - 25.8]	23.9	[21.1 - 27.0]	0.95
'Pseudomonas oleovorans' (GCA 029837995.1)	Pseudomonas guryensis SR9	25.5	[22.2 - 29.1]	23.4	[21.1 - 25.8]	24	[21.1 - 27.1]	0.78
'Pseudomonas oleovorans' (GCA 017168035.1)	Pseudomonas thermotolerans DSM 14292	24.9	[21.5 - 28.5]	23.3	[21.0 - 25.7]	23.5	[20.6 - 26.6]	4.53
'Pseudomonas pseudoalcaligenes NBRC 14167' (GCA 002091775.1)	Pseudomonas thermotolerans DSM 14292	23.8	[20.5 - 27.5]	23.3	[21.0 - 25.7]	22.7	[19.9 - 25.8]	4.58
'Pseudomonas oleovorans' (GCA 017168055.1)	Pseudomonas thermotolerans DSM 14292	24.8	[21.5 - 28.4]	23.3	[21.0 - 25.8]	23.4	[20.6 - 26.5]	4.53
'Pseudomonas oleovorans' (GCA 900455615.1)	Pseudomonas thermotolerans DSM 14292	24.2	[20.9 - 27.9]	23.3	[21.0 - 25.8]	23	[20.2 - 26.1]	4.84
'Pseudomonas oleovorans' (GCA 024621965.1)	Pseudomonas otitidis DSM 17224	22.9	[19.6 - 26.6]	23.3	[21.0 - 25.8]	21.9	[19.1 - 25.0]	4.4
'Pseudomonas oleovorans subsp. oleovorans NBRC 13583 = DSM 1045' (GCA 002091815.1)	Pseudomonas thermotolerans DSM 14292	24.4	[21.0 - 28.0]	23.3	[21.0 - 25.7]	23.1	[20.2 - 26.2]	4.75
'Pseudomonas oleovorans' (GCA 017168015.1)	Pseudomonas thermotolerans DSM 14292	25	[21.6 - 28.6]	23.3	[21.0 - 25.8]	23.6	[20.7 - 26.6]	4.53
'Pseudomonas oleovorans' (GCA 029837215.1)	Pseudomonas thermotolerans DSM 14292	24	[20.7 - 27.6]	23.3	[21.0 - 25.8]	22.8	[20.0 - 25.9]	4.16
'Pseudomonas oleovorans subsp. oleovorans' (GCA 002197815.1)	Pseudomonas thermotolerans DSM 14292	24.4	[21.1 - 28.0]	23.3	[21.0 - 25.7]	23.1	[20.3 - 26.2]	4.76
'Pseudomonas oleovorans' (GCA 900455635.1)	Pseudomonas thermotolerans DSM 14292	23.7	[20.4 - 27.3]	23.3	[21.0 - 25.8]	22.6	[19.8 - 25.7]	4.65
'Pseudomonas oleovorans' (GCA 017168055.1)	Pseudomonas otitidis DSM 17224	22.3	[19.1 - 26.0]	23.3	[21.0 - 25.7]	21.5	[18.7 - 24.5]	4.55
'Pseudomonas oleovorans' (GCA 900455635.1)	Pseudomonas otitidis DSM 17224	22.1	[18.9 - 25.8]	23.2	[20.9 - 25.7]	21.3	[18.5 - 24.4]	4.67
'Pseudomonas oleovorans' (GCA 017168035.1)	Pseudomonas otitidis DSM 17224	22.5	[19.2 - 26.1]	23.2	[20.9 - 25.7]	21.6	[18.8 - 24.6]	4.55
'Pseudomonas oleovorans' (GCA 900455635.1)	Pseudomonas solani MAFF 212523	22.1	[18.8 - 25.7]	23.2	[20.9 - 25.6]	21.2	[18.5 - 24.3]	4.11
'Pseudomonas oleovorans' (GCA 017168015.1)	Pseudomonas otitidis DSM 17224	22.5	[19.2 - 26.1]	23.2	[20.9 - 25.7]	21.6	[18.8 - 24.7]	4.55
'Pseudomonas oleovorans' (GCA 029845265.1)	Pseudomonas thermotolerans DSM 14292	24.5	[21.2 - 28.2]	23.2	[21.0 - 25.7]	23.2	[20.4 - 26.3]	4.6
'Pseudomonas oleovorans' (GCA 029814875.1)	Pseudomonas otitidis DSM 17224	22.6	[19.3 - 26.2]	23.2	[20.9 - 25.7]	21.6	[18.8 - 24.7]	4.54
'Pseudomonas oleovorans' (GCA 003936775.1)	Pseudomonas thermotolerans DSM 14292	24.1	[20.8 - 27.7]	23.2	[20.9 - 25.7]	22.9	[20.0 - 26.0]	4.64
'Pseudomonas oleovorans' (GCA 029843925.1)	Pseudomonas otitidis DSM 17224	22.6	[19.3 - 26.3]	23.2	[20.9 - 25.6]	21.7	[18.9 - 24.7]	4.46
'Pseudomonas oleovorans' (GCA 029837215.1)	Pseudomonas solani MAFF 212523	22.7	[19.4 - 26.3]	23.2	[20.9 - 25.6]	21.7	[19.0 - 24.8]	3.62
'Pseudomonas oleovorans' (GCA 029837995.1)	Pseudomonas otitidis DSM 17224	22.9	[19.7 - 26.6]	23.2	[20.9 - 25.7]	21.9	[19.1 - 25.0]	4.35
'Pseudomonas oleovorans' (GCA 029837995.1)	Pseudomonas thermotolerans DSM 14292	24.9	[21.5 - 28.5]	23.2	[20.9 - 25.7]	23.5	[20.6 - 26.6]	4.33
'Pseudomonas pseudoalcaligenes NBRC 14167' (GCA 002091775.1)	Pseudomonas otitidis DSM 17224	22.2	[19.0 - 25.9]	23.2	[20.9 - 25.7]	21.4	[18.6 - 24.4]	4.6
'Pseudomonas oleovorans' (GCA 029843895.1)	Pseudomonas otitidis DSM 17224	22.5	[19.3 - 26.2]	23.2	[20.9 - 25.7]	21.6	[18.8 - 24.7]	4.53
'Pseudomonas oleovorans' (GCA 900109155.1)	Pseudomonas thermotolerans DSM 14292	24.3	[21.0 - 27.9]	23.2	[20.9 - 25.7]	23	[20.2 - 26.1]	4.75
'Pseudomonas oleovorans' (GCA 029843895.1)	Pseudomonas solani MAFF 212523	22.6	[19.4 - 26.3]	23.1	[20.8 - 25.6]	21.7	[18.9 - 24.8]	3.97
'Pseudomonas oleovorans' (GCA 024621965.1)	Pseudomonas thermotolerans DSM 14292	24.9	[21.6 - 28.6]	23.1	[20.8 - 25.6]	23.5	[20.7 - 26.6]	4.38
'Pseudomonas oleovorans' (GCA 900455615.1)	Pseudomonas otitidis DSM 17224	22.5	[19.3 - 26.2]	23.1	[20.8 - 25.6]	21.6	[18.8 - 24.7]	4.86
'Pseudomonas oleovorans' (GCA 017168035.1)	Pseudomonas solani MAFF 212523	22.3	[19.1 - 26.0]	23.1	[20.8 - 25.5]	21.4	[18.7 - 24.5]	3.99
'Pseudomonas oleovorans' (GCA 900455615.1)	Pseudomonas solani MAFF 212523	22.5	[19.2 - 26.1]	23.1	[20.8 - 25.6]	21.6	[18.8 - 24.6]	4.3
'Pseudomonas pseudoalcaligenes CECT 5344' (GCA 000297075.2)	Pseudomonas solani MAFF 212523	22.5	[19.3 - 26.2]	23.1	[20.9 - 25.6]	21.6	[18.8 - 24.7]	3.94
'Pseudomonas pseudoalcaligenes NBRC 14167' (GCA 002091775.1)	Pseudomonas solani MAFF 212523	22.2	[18.9 - 25.8]	23.1	[20.8 - 25.5]	21.3	[18.6 - 24.4]	4.04
'Pseudomonas oleovorans subsp. oleovorans' (GCA 002197815.1)	Pseudomonas otitidis DSM 17224	22.6	[19.4 - 26.3]	23.1	[20.8 - 25.5]	21.7	[18.9 - 24.8]	4.78
'Pseudomonas oleovorans' (GCA 017168015.1)	Pseudomonas solani MAFF 212523	22.4	[19.2 - 26.1]	23.1	[20.8 - 25.5]	21.5	[18.7 - 24.6]	3.99
'Pseudomonas oleovorans' (GCA 900109155.1)	Pseudomonas otitidis DSM 17224	22.6	[19.4 - 26.3]	23.1	[20.8 - 25.5]	21.7	[18.9 - 24.8]	4.77
'Pseudomonas oleovorans' (GCA 029814875.1)	Pseudomonas solani MAFF 212523	22.6	[19.4 - 26.3]	23.1	[20.8 - 25.6]	21.7	[18.9 - 24.8]	3.98
'Pseudomonas oleovorans' (GCA 017168055.1)	Pseudomonas solani MAFF 212523	22.2	[19.0 - 25.9]	23.1	[20.8 - 25.6]	21.4	[18.6 - 24.4]	3.98
'Pseudomonas oleovorans subsp. oleovorans NBRC 13583 = DSM 1045' (GCA 002091815.1)	Pseudomonas otitidis DSM 17224	22.6	[19.3 - 26.2]	23.1	[20.8 - 25.6]	21.6	[18.8 - 24.7]	4.77
'Pseudomonas oleovorans' (GCA 003936775.1)	Pseudomonas solani MAFF 212523	22.5	[19.2 - 26.1]	23	[20.8 - 25.5]	21.5	[18.8 - 24.6]	4.1
'Pseudomonas oleovorans subsp. oleovorans' (GCA 002197815.1)	Pseudomonas solani MAFF 212523	22.6	[19.3 - 26.2]	23	[20.7 - 25.5]	21.6	[18.8 - 24.7]	4.22
'Pseudomonas oleovorans subsp. oleovorans NBRC 13583 = DSM 1045' (GCA 002091815.1)	Pseudomonas solani MAFF 212523	22.5	[19.3 - 26.2]	23	[20.7 - 25.5]	21.6	[18.8 - 24.7]	4.21
'Pseudomonas oleovorans' (GCA 029843925.1)	Pseudomonas solani MAFF 212523	22.6	[19.3 - 26.2]	23	[20.8 - 25.5]	21.6	[18.9 - 24.7]	3.89
'Pseudomonas oleovorans' (GCA 024621965.1)	Pseudomonas solani MAFF 212523	22.9	[19.6 - 26.5]	23	[20.7 - 25.5]	21.9	[19.1 - 25.0]	3.84
'Pseudomonas oleovorans' (GCA 029845265.1)	Pseudomonas solani MAFF 212523	22.5	[19.2 - 26.1]	23	[20.7 - 25.5]	21.5	[18.8 - 24.6]	4.06
'Pseudomonas oleovorans' (GCA 024520255.1)	Pseudomonas guryensis SR9	25.8	[22.5 - 29.4]	23	[20.8 - 25.5]	24.2	[21.3 - 27.3]	1.07
'Pseudomonas oleovorans' (GCA 029837995.1)	Pseudomonas solani MAFF 212523	23.1	[19.9 - 26.8]	23	[20.8 - 25.5]	22.1	[19.3 - 25.2]	3.79
'Pseudomonas oleovorans' (GCA 029845265.1)	Pseudomonas peli DSM 17833	25.2	[21.9 - 28.8]	22.9	[20.6 - 25.3]	23.7	[20.8 - 26.8]	2.5
'Pseudomonas oleovorans' (GCA 003550255.1)	Pseudomonas guryensis SR9	25.2	[21.9 - 28.9]	22.9	[20.6 - 25.4]	23.7	[20.8 - 26.8]	0.88
'Pseudomonas oleovorans' (GCA 900109155.1)	Pseudomonas solani MAFF 212523	22.5	[19.3 - 26.2]	22.9	[20.6 - 25.4]	21.6	[18.8 - 24.7]	4.21
'Pseudomonas oleovorans' (GCA 029845265.1)	Pseudomonas delhiensis CCM 7361	21.1	[17.9 - 24.7]	22.8	[20.5 - 25.2]	20.4	[17.7 - 23.5]	5.86
'Pseudomonas oleovorans' (GCA 900109155.1)	Pseudomonas delhiensis CCM 7361	21.1	[17.9 - 24.8]	22.8	[20.5 - 25.2]	20.4	[17.7 - 23.5]	6.01
'Pseudomonas oleovorans subsp. oleovorans NBRC 13583 = DSM 1045' (GCA 002091815.1)	Pseudomonas delhiensis CCM 7361	21.2	[17.9 - 24.8]	22.8	[20.5 - 25.3]	20.5	[17.7 - 23.5]	6
'Pseudomonas oleovorans' (GCA 900455615.1)	Pseudomonas delhiensis CCM 7361	21.1	[17.9 - 24.8]	22.8	[20.6 - 25.3]	20.4	[17.7 - 23.5]	6.09
'Pseudomonas pseudoalcaligenes CECT 5344' (GCA 000297075.2)	Pseudomonas kuykendallii NRRL B-59562	22	[18.7 - 25.6]	22.8	[20.5 - 25.2]	21.1	[18.3 - 24.2]	3.55
'Pseudomonas oleovorans' (GCA 003936775.1)	Pseudomonas kuykendallii NRRL B-59562	21.8	[18.6 - 25.4]	22.8	[20.5 - 25.2]	21	[18.2 - 24.0]	3.71
'Pseudomonas oleovorans' (GCA 029837215.1)	Pseudomonas kuykendallii NRRL B-59562	22	[18.8 - 25.7]	22.8	[20.5 - 25.2]	21.2	[18.4 - 24.2]	3.23
'Pseudomonas oleovorans subsp. oleovorans' (GCA 002197815.1)	Pseudomonas delhiensis CCM 7361	21.2	[18.0 - 24.8]	22.8	[20.5 - 25.2]	20.5	[17.7 - 23.6]	6.01
'Pseudomonas oleovorans subsp. oleovorans' (GCA 002197815.1)	Pseudomonas peli DSM 17833	24.7	[21.3 - 28.3]	22.7	[20.4 - 25.1]	23.2	[20.4 - 26.3]	2.34
'Pseudomonas pseudoalcaligenes CECT 5344' (GCA 000297075.2)	Pseudomonas delhiensis CCM 7361	21.1	[17.9 - 24.8]	22.7	[20.4 - 25.1]	20.4	[17.7 - 23.5]	5.74
'Pseudomonas oleovorans' (GCA 900455615.1)	Pseudomonas peli DSM 17833	24.5	[21.1 - 28.1]	22.7	[20.4 - 25.2]	23.1	[20.2 - 26.2]	2.26
'Pseudomonas oleovorans' (GCA 900455635.1)	Pseudomonas kuykendallii NRRL B-59562	21.5	[18.3 - 25.1]	22.7	[20.4 - 25.2]	20.7	[17.9 - 23.8]	3.72
'Pseudomonas oleovorans' (GCA 900455635.1)	Pseudomonas delhiensis CCM 7361	20.8	[17.6 - 24.4]	22.7	[20.4 - 25.1]	20.1	[17.4 - 23.2]	5.9
'Pseudomonas oleovorans' (GCA 017168055.1)	Pseudomonas peli DSM 17833	24.7	[21.4 - 28.4]	22.7	[20.4 - 25.1]	23.3	[20.4 - 26.4]	2.58
'Pseudomonas oleovorans' (GCA 017168055.1)	Pseudomonas delhiensis CCM 7361	21.1	[17.9 - 24.7]	22.7	[20.4 - 25.1]	20.4	[17.6 - 23.4]	5.78
'Pseudomonas oleovorans' (GCA 029843895.1)	Pseudomonas delhiensis CCM 7361	21.2	[18.0 - 24.8]	22.7	[20.4 - 25.2]	20.5	[17.7 - 23.5]	5.77
'Pseudomonas oleovorans subsp. oleovorans' (GCA 002197815.1)	Pseudomonas kuykendallii NRRL B-59562	21.7	[18.4 - 25.3]	22.7	[20.4 - 25.1]	20.8	[18.1 - 23.9]	3.83
'Pseudomonas oleovorans' (GCA 017168015.1)	Pseudomonas peli DSM 17833	24.9	[21.6 - 28.6]	22.7	[20.4 - 25.1]	23.4	[20.6 - 26.5]	2.57
'Pseudomonas oleovorans' (GCA 017168055.1)	Pseudomonas kuykendallii NRRL B-59562	21.7	[18.4 - 25.3]	22.7	[20.4 - 25.2]	20.9	[18.1 - 23.9]	3.6
'Pseudomonas oleovorans' (GCA 900455615.1)	Pseudomonas kuykendallii NRRL B-59562	21.6	[18.3 - 25.2]	22.7	[20.4 - 25.2]	20.8	[18.0 - 23.8]	3.91
'Pseudomonas oleovorans subsp. oleovorans NBRC 13583 = DSM 1045' (GCA 002091815.1)	Pseudomonas peli DSM 17833	24.6	[21.3 - 28.2]	22.7	[20.4 - 25.1]	23.2	[20.3 - 26.2]	2.35
'Pseudomonas oleovorans' (GCA 029843925.1)	Pseudomonas delhiensis CCM 7361	21.2	[18.0 - 24.8]	22.7	[20.4 - 25.1]	20.5	[17.7 - 23.5]	5.69
'Pseudomonas oleovorans' (GCA 029814875.1)	Pseudomonas peli DSM 17833	25	[21.7 - 28.7]	22.7	[20.4 - 25.1]	23.5	[20.7 - 26.6]	2.58
'Pseudomonas pseudoalcaligenes CECT 5344' (GCA 000297075.2)	Pseudomonas peli DSM 17833	25	[21.6 - 28.6]	22.7	[20.4 - 25.1]	23.5	[20.6 - 26.6]	2.62
'Pseudomonas oleovorans' (GCA 029843895.1)	Pseudomonas peli DSM 17833	25	[21.7 - 28.7]	22.7	[20.4 - 25.1]	23.5	[20.6 - 26.6]	2.59
'Pseudomonas oleovorans' (GCA 017168035.1)	Pseudomonas delhiensis CCM 7361	21.2	[17.9 - 24.8]	22.7	[20.4 - 25.1]	20.4	[17.7 - 23.5]	5.78
'Pseudomonas oleovorans' (GCA 029814875.1)	Pseudomonas delhiensis CCM 7361	21.2	[18.0 - 24.8]	22.7	[20.4 - 25.2]	20.5	[17.7 - 23.5]	5.77
'Pseudomonas pseudoalcaligenes NBRC 14167' (GCA 002091775.1)	Pseudomonas peli DSM 17833	24.5	[21.2 - 28.2]	22.7	[20.4 - 25.2]	23.1	[20.3 - 26.2]	2.52
'Pseudomonas oleovorans' (GCA 900455635.1)	Pseudomonas peli DSM 17833	24.3	[21.0 - 28.0]	22.7	[20.5 - 25.2]	23	[20.1 - 26.0]	2.45
'Pseudomonas oleovorans subsp. oleovorans NBRC 13583 = DSM 1045' (GCA 002091815.1)	Pseudomonas kuykendallii NRRL B-59562	21.6	[18.4 - 25.3]	22.7	[20.4 - 25.1]	20.8	[18.0 - 23.9]	3.82
'Pseudomonas oleovorans' (GCA 017168015.1)	Pseudomonas kuykendallii NRRL B-59562	21.8	[18.5 - 25.4]	22.7	[20.5 - 25.2]	21	[18.2 - 24.0]	3.6
'Pseudomonas oleovorans' (GCA 024621965.1)	Pseudomonas delhiensis CCM 7361	21.4	[18.1 - 25.0]	22.7	[20.4 - 25.1]	20.6	[17.9 - 23.7]	5.63
'Pseudomonas oleovorans' (GCA 017168035.1)	Pseudomonas kuykendallii NRRL B-59562	21.7	[18.5 - 25.3]	22.7	[20.4 - 25.2]	20.9	[18.1 - 24.0]	3.6
'Pseudomonas oleovorans' (GCA 024621965.1)	Pseudomonas kuykendallii NRRL B-59562	22	[18.7 - 25.6]	22.6	[20.4 - 25.1]	21.1	[18.3 - 24.1]	3.45
'Pseudomonas oleovorans' (GCA 029837995.1)	Pseudomonas delhiensis CCM 7361	21.5	[18.3 - 25.1]	22.6	[20.4 - 25.1]	20.7	[18.0 - 23.8]	5.59
'Pseudomonas oleovorans' (GCA 029837215.1)	Pseudomonas peli DSM 17833	25.1	[21.8 - 28.8]	22.6	[20.3 - 25.1]	23.6	[20.7 - 26.7]	2.94
'Pseudomonas oleovorans' (GCA 029845265.1)	Pseudomonas kuykendallii NRRL B-59562	22.1	[18.8 - 25.7]	22.6	[20.4 - 25.1]	21.2	[18.4 - 24.2]	3.67
'Pseudomonas oleovorans' (GCA 029837215.1)	Pseudomonas delhiensis CCM 7361	21.3	[18.1 - 25.0]	22.6	[20.3 - 25.1]	20.6	[17.8 - 23.6]	5.41
'Pseudomonas oleovorans' (GCA 017168015.1)	Pseudomonas delhiensis CCM 7361	21.2	[18.0 - 24.9]	22.6	[20.4 - 25.1]	20.5	[17.7 - 23.6]	5.78
'Pseudomonas oleovorans' (GCA 003936775.1)	Pseudomonas peli DSM 17833	24.7	[21.4 - 28.4]	22.6	[20.3 - 25.0]	23.3	[20.4 - 26.3]	2.46
'Pseudomonas pseudoalcaligenes NBRC 14167' (GCA 002091775.1)	Pseudomonas kuykendallii NRRL B-59562	21.6	[18.4 - 25.2]	22.6	[20.4 - 25.1]	20.8	[18.0 - 23.9]	3.65
'Pseudomonas oleovorans' (GCA 024520255.1)	Pseudomonas otitidis DSM 17224	23.1	[19.8 - 26.7]	22.6	[20.3 - 25.0]	22	[19.2 - 25.0]	4.65
'Pseudomonas pseudoalcaligenes NBRC 14167' (GCA 002091775.1)	Pseudomonas delhiensis CCM 7361	20.9	[17.7 - 24.5]	22.6	[20.3 - 25.1]	20.2	[17.5 - 23.2]	5.83
'Pseudomonas oleovorans' (GCA 029843925.1)	Pseudomonas peli DSM 17833	25.1	[21.8 - 28.8]	22.6	[20.3 - 25.1]	23.6	[20.7 - 26.7]	2.67
'Pseudomonas oleovorans' (GCA 024621965.1)	Pseudomonas peli DSM 17833	25.1	[21.8 - 28.7]	22.6	[20.3 - 25.1]	23.5	[20.7 - 26.6]	2.72
'Pseudomonas oleovorans' (GCA 029837995.1)	Pseudomonas peli DSM 17833	25.4	[22.1 - 29.1]	22.6	[20.3 - 25.1]	23.8	[20.9 - 26.9]	2.77
'Pseudomonas oleovorans' (GCA 029837995.1)	Pseudomonas kuykendallii NRRL B-59562	22.3	[19.0 - 25.9]	22.6	[20.3 - 25.1]	21.3	[18.5 - 24.4]	3.41
'Pseudomonas oleovorans' (GCA 900109155.1)	Pseudomonas peli DSM 17833	24.7	[21.4 - 28.4]	22.6	[20.3 - 25.1]	23.3	[20.4 - 26.4]	2.35
'Pseudomonas oleovorans' (GCA 900109155.1)	Pseudomonas kuykendallii NRRL B-59562	21.6	[18.4 - 25.3]	22.6	[20.4 - 25.1]	20.8	[18.1 - 23.9]	3.83
'Pseudomonas oleovorans' (GCA 024520255.1)	Pseudomonas thermotolerans DSM 14292	24.4	[21.1 - 28.1]	22.6	[20.3 - 25.1]	23	[20.2 - 26.1]	4.63
'Pseudomonas oleovorans' (GCA 029843895.1)	Pseudomonas kuykendallii NRRL B-59562	22.2	[19.0 - 25.9]	22.6	[20.3 - 25.0]	21.3	[18.5 - 24.4]	3.58
'Pseudomonas oleovorans' (GCA 017168035.1)	Pseudomonas peli DSM 17833	24.9	[21.5 - 28.5]	22.6	[20.4 - 25.1]	23.4	[20.5 - 26.5]	2.57
'Pseudomonas oleovorans' (GCA 003550255.1)	Pseudomonas solani MAFF 212523	24.1	[20.8 - 27.7]	22.5	[20.2 - 25.0]	22.7	[19.9 - 25.8]	3.89
'Pseudomonas oleovorans' (GCA 003936775.1)	Pseudomonas delhiensis CCM 7361	21.2	[17.9 - 24.8]	22.5	[20.3 - 25.0]	20.4	[17.7 - 23.5]	5.9
'Pseudomonas oleovorans' (GCA 029843925.1)	Pseudomonas kuykendallii NRRL B-59562	22.3	[19.0 - 25.9]	22.5	[20.2 - 25.0]	21.3	[18.5 - 24.4]	3.51
'Pseudomonas oleovorans' (GCA 029814875.1)	Pseudomonas kuykendallii NRRL B-59562	22.3	[19.0 - 25.9]	22.5	[20.3 - 25.0]	21.3	[18.5 - 24.4]	3.59
'Pseudomonas oleovorans' (GCA 003550255.1)	Pseudomonas thermotolerans DSM 14292	23.1	[19.8 - 26.8]	22.4	[20.2 - 24.9]	22	[19.2 - 25.0]	4.43
'Pseudomonas oleovorans' (GCA 003936775.1)	Pseudomonas taiwanensis DSM 21245	17.1	[14.0 - 20.6]	22.3	[20.0 - 24.7]	17	[14.4 - 19.9]	0.32
'Pseudomonas oleovorans' (GCA 024621965.1)	Pseudomonas taiwanensis DSM 21245	17.3	[14.3 - 20.8]	22.3	[20.0 - 24.7]	17.2	[14.6 - 20.2]	0.58
'Pseudomonas oleovorans subsp. oleovorans NBRC 13583 = DSM 1045' (GCA 002091815.1)	Pseudomonas taiwanensis DSM 21245	17.4	[14.3 - 20.9]	22.3	[20.0 - 24.7]	17.3	[14.6 - 20.2]	0.21
'Pseudomonas oleovorans' (GCA 024520255.1)	Pseudomonas delhiensis CCM 7361	21.1	[17.9 - 24.7]	22.3	[20.0 - 24.8]	20.3	[17.6 - 23.4]	5.88
'Pseudomonas oleovorans' (GCA 024520255.1)	Pseudomonas solani MAFF 212523	23.8	[20.5 - 27.5]	22.3	[20.0 - 24.8]	22.5	[19.7 - 25.6]	4.09
'Pseudomonas pseudoalcaligenes CECT 5344' (GCA 000297075.2)	Pseudomonas songnenensis NEAU-ST5-5T	20	[16.8 - 23.6]	22.3	[20.0 - 24.7]	19.5	[16.7 - 22.5]	0.9
'Pseudomonas oleovorans' (GCA 029843925.1)	Pseudomonas taiwanensis DSM 21245	17.2	[14.2 - 20.7]	22.3	[20.0 - 24.7]	17.1	[14.5 - 20.1]	0.53
'Pseudomonas oleovorans' (GCA 003550255.1)	Pseudomonas otitidis DSM 17224	23.4	[20.1 - 27.0]	22.3	[20.1 - 24.8]	22.2	[19.4 - 25.2]	4.45
'Pseudomonas oleovorans' (GCA 900455615.1)	Pseudomonas taiwanensis DSM 21245	17.4	[14.3 - 20.9]	22.3	[20.0 - 24.7]	17.3	[14.7 - 20.2]	0.12
'Pseudomonas oleovorans subsp. oleovorans' (GCA 002197815.1)	Pseudomonas taiwanensis DSM 21245	17.4	[14.4 - 20.9]	22.3	[20.0 - 24.7]	17.3	[14.7 - 20.2]	0.2
'Pseudomonas oleovorans' (GCA 029814875.1)	Pseudomonas taiwanensis DSM 21245	17.2	[14.2 - 20.7]	22.3	[20.1 - 24.8]	17.1	[14.5 - 20.1]	0.44
'Pseudomonas oleovorans' (GCA 029843895.1)	Pseudomonas taiwanensis DSM 21245	17.2	[14.2 - 20.7]	22.3	[20.1 - 24.8]	17.1	[14.5 - 20.1]	0.45
'Pseudomonas oleovorans' (GCA 003550255.1)	Pseudomonas delhiensis CCM 7361	21.3	[18.1 - 24.9]	22.3	[20.0 - 24.7]	20.5	[17.8 - 23.6]	5.69
'Pseudomonas oleovorans' (GCA 029845265.1)	Pseudomonas taiwanensis DSM 21245	17.4	[14.4 - 21.0]	22.2	[19.9 - 24.6]	17.3	[14.7 - 20.3]	0.36
'Pseudomonas oleovorans' (GCA 900109155.1)	Pseudomonas taiwanensis DSM 21245	17.4	[14.3 - 20.9]	22.2	[20.0 - 24.7]	17.2	[14.6 - 20.2]	0.21
'Pseudomonas oleovorans' (GCA 017168015.1)	Pseudomonas taiwanensis DSM 21245	17.4	[14.3 - 20.9]	22.2	[19.9 - 24.6]	17.2	[14.6 - 20.2]	0.43
'Pseudomonas oleovorans' (GCA 024520255.1)	Pseudomonas peli DSM 17833	26	[22.6 - 29.6]	22.2	[19.9 - 24.6]	24.1	[21.3 - 27.2]	2.47
'Pseudomonas oleovorans' (GCA 029837995.1)	Pseudomonas taiwanensis DSM 21245	17.5	[14.5 - 21.1]	22.2	[19.9 - 24.6]	17.4	[14.7 - 20.3]	0.63
'Pseudomonas oleovorans' (GCA 017168035.1)	Pseudomonas taiwanensis DSM 21245	17.3	[14.3 - 20.8]	22.2	[19.9 - 24.6]	17.2	[14.6 - 20.2]	0.43
'Pseudomonas oleovorans' (GCA 003550255.1)	Pseudomonas kuykendallii NRRL B-59562	22.3	[19.0 - 25.9]	22.2	[19.9 - 24.7]	21.3	[18.5 - 24.4]	3.51
'Pseudomonas oleovorans' (GCA 017168055.1)	Pseudomonas taiwanensis DSM 21245	17.3	[14.3 - 20.9]	22.2	[19.9 - 24.6]	17.2	[14.6 - 20.2]	0.44
'Pseudomonas pseudoalcaligenes CECT 5344' (GCA 000297075.2)	Pseudomonas taiwanensis DSM 21245	17.3	[14.3 - 20.8]	22.2	[19.9 - 24.6]	17.2	[14.6 - 20.2]	0.48
'Pseudomonas oleovorans' (GCA 900455615.1)	Pseudomonas songnenensis NEAU-ST5-5T	20	[16.8 - 23.6]	22.2	[19.9 - 24.6]	19.5	[16.7 - 22.5]	1.26
'Pseudomonas oleovorans' (GCA 024520255.1)	Pseudomonas kuykendallii NRRL B-59562	22.5	[19.3 - 26.2]	22.2	[19.9 - 24.6]	21.5	[18.7 - 24.5]	3.7
'Pseudomonas oleovorans subsp. oleovorans NBRC 13583 = DSM 1045' (GCA 002091815.1)	Pseudomonas songnenensis NEAU-ST5-5T	20.1	[16.9 - 23.7]	22.1	[19.8 - 24.5]	19.5	[16.8 - 22.5]	1.17
'Pseudomonas pseudoalcaligenes CECT 5344' (GCA 000297075.2)	Pseudomonas flexibilis ATCC 29606	20.7	[17.5 - 24.3]	22.1	[19.8 - 24.5]	20	[17.3 - 23.1]	3.47
'Pseudomonas oleovorans subsp. oleovorans' (GCA 002197815.1)	Pseudomonas songnenensis NEAU-ST5-5T	20.1	[16.9 - 23.7]	22.1	[19.8 - 24.5]	19.5	[16.8 - 22.6]	1.18
'Pseudomonas oleovorans' (GCA 900455635.1)	Pseudomonas songnenensis NEAU-ST5-5T	19.9	[16.7 - 23.5]	22.1	[19.9 - 24.6]	19.3	[16.6 - 22.4]	1.07
'Pseudomonas oleovorans' (GCA 900455635.1)	Pseudomonas psychrotolerans DSM 15758	17	[13.9 - 20.5]	22.1	[19.8 - 24.5]	16.9	[14.3 - 19.8]	3.38
'Pseudomonas pseudoalcaligenes NBRC 14167' (GCA 002091775.1)	Pseudomonas songnenensis NEAU-ST5-5T	20	[16.8 - 23.6]	22.1	[19.8 - 24.5]	19.4	[16.7 - 22.4]	1
'Pseudomonas oleovorans' (GCA 029837215.1)	Pseudomonas taiwanensis DSM 21245	17.3	[14.3 - 20.9]	22.1	[19.9 - 24.6]	17.2	[14.6 - 20.2]	0.8
'Pseudomonas oleovorans' (GCA 017168055.1)	Pseudomonas songnenensis NEAU-ST5-5T	20.3	[17.1 - 23.9]	22	[19.7 - 24.4]	19.6	[16.9 - 22.7]	0.95
'Pseudomonas oleovorans' (GCA 029814875.1)	Pseudomonas flexibilis ATCC 29606	20.6	[17.4 - 24.2]	22	[19.7 - 24.4]	19.9	[17.1 - 22.9]	3.5
'Pseudomonas oleovorans' (GCA 900455635.1)	Pseudomonas taiwanensis DSM 21245	17.3	[14.3 - 20.9]	22	[19.8 - 24.5]	17.2	[14.6 - 20.2]	0.31
'Pseudomonas pseudoalcaligenes NBRC 14167' (GCA 002091775.1)	Pseudomonas taiwanensis DSM 21245	17.4	[14.3 - 20.9]	22	[19.7 - 24.4]	17.2	[14.6 - 20.2]	0.38
'Pseudomonas oleovorans' (GCA 900109155.1)	Pseudomonas songnenensis NEAU-ST5-5T	20.1	[16.9 - 23.7]	22	[19.7 - 24.5]	19.5	[16.8 - 22.5]	1.17
'Pseudomonas oleovorans' (GCA 029837215.1)	Pseudomonas songnenensis NEAU-ST5-5T	20.5	[17.3 - 24.1]	22	[19.8 - 24.5]	19.8	[17.1 - 22.8]	0.58
'Pseudomonas oleovorans' (GCA 029843895.1)	Pseudomonas flexibilis ATCC 29606	20.5	[17.3 - 24.1]	22	[19.8 - 24.5]	19.8	[17.1 - 22.9]	3.5
'Pseudomonas oleovorans' (GCA 003385705.1)	Pseudomonas delhiensis CCM 7361	19.1	[16.0 - 22.7]	22	[19.7 - 24.4]	18.7	[16.0 - 21.7]	2.12
'Pseudomonas oleovorans subsp. oleovorans NBRC 13583 = DSM 1045' (GCA 002091815.1)	Pseudomonas flexibilis ATCC 29606	20.4	[17.2 - 24.0]	22	[19.7 - 24.4]	19.7	[17.0 - 22.8]	3.73
'Pseudomonas oleovorans' (GCA 003550255.1)	Pseudomonas peli DSM 17833	23.9	[20.6 - 27.6]	22	[19.7 - 24.4]	22.5	[19.7 - 25.6]	2.67
'Pseudomonas oleovorans' (GCA 003936775.1)	Pseudomonas songnenensis NEAU-ST5-5T	20.1	[16.9 - 23.7]	22	[19.7 - 24.4]	19.5	[16.8 - 22.5]	1.06
'Pseudomonas oleovorans' (GCA 029845265.1)	Pseudomonas songnenensis NEAU-ST5-5T	20.1	[16.9 - 23.7]	22	[19.7 - 24.4]	19.5	[16.8 - 22.5]	1.02
'Pseudomonas pseudoalcaligenes NBRC 14167' (GCA 002091775.1)	Pseudomonas psychrotolerans DSM 15758	17	[14.0 - 20.5]	22	[19.7 - 24.4]	16.9	[14.3 - 19.9]	3.31
'Pseudomonas oleovorans' (GCA 029843925.1)	Pseudomonas flexibilis ATCC 29606	20.5	[17.3 - 24.1]	22	[19.7 - 24.4]	19.8	[17.1 - 22.9]	3.42
'Pseudomonas oleovorans' (GCA 900455635.1)	Pseudomonas flexibilis ATCC 29606	20.5	[17.3 - 24.1]	22	[19.7 - 24.4]	19.9	[17.1 - 22.9]	3.63
'Pseudomonas oleovorans' (GCA 900455615.1)	Pseudomonas flexibilis ATCC 29606	20.3	[17.2 - 24.0]	22	[19.8 - 24.5]	19.7	[17.0 - 22.7]	3.82
'Pseudomonas oleovorans subsp. oleovorans' (GCA 002197815.1)	Pseudomonas flexibilis ATCC 29606	20.4	[17.2 - 24.0]	21.9	[19.7 - 24.4]	19.7	[17.0 - 22.8]	3.74
'Pseudomonas oleovorans' (GCA 017168055.1)	Pseudomonas flexibilis ATCC 29606	20.9	[17.7 - 24.5]	21.9	[19.6 - 24.3]	20.1	[17.4 - 23.2]	3.51
'Pseudomonas oleovorans' (GCA 029837995.1)	Pseudomonas flexibilis ATCC 29606	21.1	[17.9 - 24.7]	21.9	[19.6 - 24.3]	20.3	[17.6 - 23.4]	3.32
'Pseudomonas pseudoalcaligenes NBRC 14167' (GCA 002091775.1)	Pseudomonas flexibilis ATCC 29606	20.7	[17.5 - 24.3]	21.9	[19.7 - 24.4]	20	[17.2 - 23.0]	3.56
'Pseudomonas oleovorans' (GCA 017168035.1)	Pseudomonas flexibilis ATCC 29606	20.9	[17.7 - 24.5]	21.9	[19.6 - 24.3]	20.1	[17.4 - 23.2]	3.51
'Pseudomonas oleovorans' (GCA 017168015.1)	Pseudomonas flexibilis ATCC 29606	21	[17.8 - 24.6]	21.9	[19.6 - 24.3]	20.2	[17.5 - 23.3]	3.51
'Pseudomonas oleovorans' (GCA 029843895.1)	Pseudomonas songnenensis NEAU-ST5-5T	20.3	[17.1 - 23.9]	21.9	[19.6 - 24.3]	19.7	[16.9 - 22.7]	0.93
'Pseudomonas oleovorans' (GCA 017168015.1)	Pseudomonas songnenensis NEAU-ST5-5T	20.4	[17.2 - 24.0]	21.9	[19.7 - 24.4]	19.7	[17.0 - 22.8]	0.95
'Pseudomonas oleovorans' (GCA 003936775.1)	Pseudomonas flexibilis ATCC 29606	20.7	[17.5 - 24.3]	21.9	[19.7 - 24.4]	20	[17.2 - 23.0]	3.63
'Pseudomonas oleovorans' (GCA 029814875.1)	Pseudomonas songnenensis NEAU-ST5-5T	20.3	[17.1 - 23.9]	21.9	[19.6 - 24.3]	19.7	[16.9 - 22.7]	0.94
'Pseudomonas oleovorans' (GCA 029837215.1)	Pseudomonas flexibilis ATCC 29606	20.9	[17.7 - 24.5]	21.9	[19.7 - 24.4]	20.2	[17.4 - 23.2]	3.14
'Pseudomonas oleovorans' (GCA 029845265.1)	Pseudomonas flexibilis ATCC 29606	20.9	[17.7 - 24.5]	21.9	[19.7 - 24.4]	20.1	[17.4 - 23.2]	3.59
'Pseudomonas oleovorans' (GCA 017168035.1)	Pseudomonas songnenensis NEAU-ST5-5T	20.4	[17.2 - 24.0]	21.9	[19.7 - 24.4]	19.7	[17.0 - 22.7]	0.95
'Pseudomonas oleovorans' (GCA 900109155.1)	Pseudomonas flexibilis ATCC 29606	20.5	[17.3 - 24.1]	21.9	[19.7 - 24.4]	19.8	[17.1 - 22.8]	3.74
'Pseudomonas oleovorans' (GCA 029843925.1)	Pseudomonas songnenensis NEAU-ST5-5T	20.3	[17.1 - 23.9]	21.9	[19.6 - 24.3]	19.6	[16.9 - 22.7]	0.86
'Pseudomonas oleovorans' (GCA 024621965.1)	Pseudomonas flexibilis ATCC 29606	21.2	[18.0 - 24.8]	21.8	[19.5 - 24.2]	20.4	[17.6 - 23.4]	3.36
'Pseudomonas oleovorans' (GCA 024621965.1)	Pseudomonas songnenensis NEAU-ST5-5T	20.4	[17.2 - 24.0]	21.8	[19.5 - 24.2]	19.7	[17.0 - 22.7]	0.8
'Pseudomonas oleovorans' (GCA 900455635.1)	Pseudomonas azadiae SWRI103	16.6	[13.6 - 20.1]	21.8	[19.5 - 24.2]	16.5	[14.0 - 19.5]	1.48
'Pseudomonas oleovorans' (GCA 029837995.1)	Pseudomonas songnenensis NEAU-ST5-5T	20.5	[17.3 - 24.1]	21.8	[19.5 - 24.2]	19.8	[17.1 - 22.8]	0.75
'Pseudomonas oleovorans' (GCA 024520255.1)	Pseudomonas flexibilis ATCC 29606	20.5	[17.3 - 24.1]	21.7	[19.5 - 24.1]	19.8	[17.0 - 22.8]	3.61
'Pseudomonas oleovorans' (GCA 029843895.1)	Pseudomonas azadiae SWRI103	16.8	[13.8 - 20.3]	21.7	[19.4 - 24.1]	16.7	[14.1 - 19.7]	1.62
'Pseudomonas oleovorans' (GCA 003385705.1)	Pseudomonas thermotolerans DSM 14292	18.8	[15.7 - 22.4]	21.7	[19.4 - 24.1]	18.4	[15.7 - 21.4]	0.86
'Pseudomonas oleovorans' (GCA 024520255.1)	Pseudomonas songnenensis NEAU-ST5-5T	19.9	[16.7 - 23.5]	21.7	[19.4 - 24.1]	19.3	[16.6 - 22.3]	1.05
'Pseudomonas oleovorans' (GCA 900455615.1)	Pseudomonas azadiae SWRI103	16.7	[13.7 - 20.2]	21.7	[19.4 - 24.1]	16.6	[14.1 - 19.6]	1.29
'Pseudomonas oleovorans' (GCA 029814875.1)	Pseudomonas azadiae SWRI103	16.8	[13.8 - 20.3]	21.7	[19.4 - 24.1]	16.7	[14.1 - 19.7]	1.61
'Pseudomonas pseudoalcaligenes NBRC 14167' (GCA 002091775.1)	Pseudomonas azadiae SWRI103	16.6	[13.6 - 20.1]	21.6	[19.4 - 24.1]	16.6	[14.0 - 19.5]	1.55
'Pseudomonas oleovorans' (GCA 024520255.1)	Pseudomonas taiwanensis DSM 21245	17.7	[14.6 - 21.2]	21.6	[19.4 - 24.1]	17.5	[14.9 - 20.5]	0.33
'Pseudomonas oleovorans' (GCA 900455615.1)	Pseudomonas oryzihabitans DSM 6835	16.9	[13.9 - 20.4]	21.6	[19.3 - 24.0]	16.8	[14.2 - 19.8]	4.25
'Pseudomonas oleovorans' (GCA 003385705.1)	Pseudomonas solani MAFF 212523	18.2	[15.1 - 21.8]	21.6	[19.3 - 24.0]	17.9	[15.3 - 20.9]	0.32
'Pseudomonas oleovorans' (GCA 029845265.1)	Pseudomonas azadiae SWRI103	16.7	[13.7 - 20.2]	21.6	[19.4 - 24.1]	16.6	[14.1 - 19.6]	1.53
'Pseudomonas oleovorans' (GCA 017168055.1)	Pseudomonas azadiae SWRI103	16.7	[13.7 - 20.2]	21.6	[19.4 - 24.1]	16.6	[14.0 - 19.6]	1.61
'Pseudomonas pseudoalcaligenes CECT 5344' (GCA 000297075.2)	Pseudomonas azadiae SWRI103	16.8	[13.8 - 20.3]	21.6	[19.3 - 24.0]	16.7	[14.2 - 19.7]	1.65
'Pseudomonas pseudoalcaligenes CECT 5344' (GCA 000297075.2)	Pseudomonas psychrotolerans DSM 15758	17.1	[14.1 - 20.6]	21.6	[19.4 - 24.1]	17	[14.4 - 20.0]	3.22
'Pseudomonas oleovorans' (GCA 017168015.1)	Pseudomonas azadiae SWRI103	16.8	[13.8 - 20.3]	21.6	[19.3 - 24.0]	16.7	[14.1 - 19.6]	1.6
'Pseudomonas oleovorans' (GCA 017168035.1)	Pseudomonas azadiae SWRI103	16.7	[13.7 - 20.2]	21.6	[19.4 - 24.0]	16.6	[14.0 - 19.6]	1.6
'Pseudomonas oleovorans' (GCA 024621965.1)	Pseudomonas azadiae SWRI103	16.8	[13.8 - 20.3]	21.5	[19.3 - 23.9]	16.7	[14.1 - 19.6]	1.75
'Pseudomonas oleovorans' (GCA 003936775.1)	Pseudomonas azadiae SWRI103	16.7	[13.7 - 20.2]	21.5	[19.3 - 23.9]	16.6	[14.0 - 19.6]	1.49
'Pseudomonas oleovorans subsp. oleovorans NBRC 13583 = DSM 1045' (GCA 002091815.1)	Pseudomonas oryzihabitans DSM 6835	16.9	[13.9 - 20.4]	21.5	[19.3 - 23.9]	16.8	[14.2 - 19.8]	4.16
'Pseudomonas oleovorans' (GCA 029843925.1)	Pseudomonas azadiae SWRI103	16.8	[13.7 - 20.3]	21.5	[19.3 - 24.0]	16.7	[14.1 - 19.6]	1.7
'Pseudomonas oleovorans subsp. oleovorans NBRC 13583 = DSM 1045' (GCA 002091815.1)	Pseudomonas azadiae SWRI103	16.7	[13.7 - 20.2]	21.5	[19.3 - 24.0]	16.6	[14.0 - 19.6]	1.38
'Pseudomonas oleovorans' (GCA 029837215.1)	Pseudomonas azadiae SWRI103	16.8	[13.8 - 20.3]	21.5	[19.3 - 24.0]	16.7	[14.1 - 19.7]	1.97
'Pseudomonas oleovorans subsp. oleovorans' (GCA 002197815.1)	Pseudomonas azadiae SWRI103	16.7	[13.7 - 20.2]	21.5	[19.3 - 24.0]	16.6	[14.1 - 19.6]	1.37
'Pseudomonas oleovorans' (GCA 029814875.1)	Pseudomonas psychrotolerans DSM 15758	16.8	[13.8 - 20.3]	21.5	[19.3 - 23.9]	16.7	[14.1 - 19.7]	3.25
'Pseudomonas oleovorans' (GCA 003550255.1)	Pseudomonas taiwanensis DSM 21245	17.5	[14.4 - 21.0]	21.5	[19.2 - 23.9]	17.3	[14.7 - 20.3]	0.53
'Pseudomonas oleovorans' (GCA 029837995.1)	Pseudomonas azadiae SWRI103	16.8	[13.8 - 20.3]	21.5	[19.2 - 23.9]	16.7	[14.1 - 19.7]	1.8
'Pseudomonas oleovorans' (GCA 029843895.1)	Pseudomonas psychrotolerans DSM 15758	16.8	[13.8 - 20.3]	21.5	[19.3 - 23.9]	16.7	[14.2 - 19.7]	3.25
'Pseudomonas oleovorans' (GCA 003385705.1)	Pseudomonas guguanensis JCM 18416	17.7	[14.6 - 21.3]	21.5	[19.2 - 23.9]	17.5	[14.9 - 20.5]	1.75
'Pseudomonas oleovorans' (GCA 003385705.1)	Pseudomonas hydrolytica DSWY01	17.4	[14.3 - 20.9]	21.5	[19.3 - 24.0]	17.2	[14.6 - 20.2]	1.49
'Pseudomonas oleovorans subsp. oleovorans' (GCA 002197815.1)	Pseudomonas oryzihabitans DSM 6835	16.9	[13.9 - 20.4]	21.5	[19.2 - 23.9]	16.8	[14.2 - 19.8]	4.17
'Pseudomonas oleovorans' (GCA 024520255.1)	Pseudomonas psychrotolerans DSM 15758	16.7	[13.7 - 20.2]	21.4	[19.2 - 23.9]	16.6	[14.0 - 19.5]	3.36
'Pseudomonas oleovorans' (GCA 003550255.1)	Pseudomonas songnenensis NEAU-ST5-5T	19.7	[16.5 - 23.3]	21.4	[19.1 - 23.8]	19.1	[16.4 - 22.1]	0.86
'Pseudomonas oleovorans' (GCA 029843895.1)	Pseudomonas abyssi MT5	14.7	[11.9 - 18.2]	21.4	[19.2 - 23.9]	14.9	[12.5 - 17.8]	1.05
'Pseudomonas oleovorans' (GCA 900109155.1)	Pseudomonas azadiae SWRI103	16.6	[13.6 - 20.1]	21.4	[19.2 - 23.8]	16.6	[14.0 - 19.5]	1.38
'Pseudomonas oleovorans' (GCA 029843925.1)	Pseudomonas psychrotolerans DSM 15758	16.8	[13.8 - 20.3]	21.4	[19.2 - 23.9]	16.7	[14.1 - 19.6]	3.17
'Pseudomonas oleovorans' (GCA 029837215.1)	Pseudomonas rhizoryzae RY24	16.5	[13.5 - 20.0]	21.4	[19.1 - 23.8]	16.4	[13.9 - 19.4]	2.17
'Pseudomonas oleovorans' (GCA 003550255.1)	Pseudomonas flexibilis ATCC 29606	19.8	[16.6 - 23.4]	21.4	[19.1 - 23.8]	19.2	[16.5 - 22.2]	3.42
'Pseudomonas oleovorans' (GCA 900109155.1)	Pseudomonas oryzihabitans DSM 6835	16.9	[13.9 - 20.4]	21.4	[19.2 - 23.9]	16.8	[14.2 - 19.8]	4.17
'Pseudomonas oleovorans' (GCA 003385705.1)	'Pseudomonas oleovorans' (GCA 900455615.1)	16.7	[13.7 - 20.2]	21.4	[19.1 - 23.8]	16.6	[14.0 - 19.5]	3.97
'Pseudomonas oleovorans' (GCA 029814875.1)	Pseudomonas abyssi MT5	14.7	[11.9 - 18.2]	21.4	[19.2 - 23.9]	14.9	[12.5 - 17.8]	1.05
'Pseudomonas oleovorans' (GCA 900455615.1)	Pseudomonas psychrotolerans DSM 15758	16.6	[13.6 - 20.1]	21.4	[19.2 - 23.9]	16.6	[14.0 - 19.5]	3.57
'Pseudomonas oleovorans' (GCA 024520255.1)	Pseudomonas azadiae SWRI103	16.7	[13.7 - 20.2]	21.3	[19.0 - 23.7]	16.6	[14.0 - 19.6]	1.5
'Pseudomonas oleovorans subsp. oleovorans' (GCA 002197815.1)	Pseudomonas psychrotolerans DSM 15758	16.7	[13.7 - 20.2]	21.3	[19.1 - 23.8]	16.6	[14.0 - 19.5]	3.49
'Pseudomonas oleovorans' (GCA 029843925.1)	Pseudomonas abyssi MT5	14.7	[11.9 - 18.1]	21.3	[19.0 - 23.7]	14.9	[12.4 - 17.8]	1.13
'Pseudomonas pseudoalcaligenes CECT 5344' (GCA 000297075.2)	Pseudomonas oryzihabitans DSM 6835	16.9	[13.9 - 20.4]	21.3	[19.0 - 23.7]	16.8	[14.2 - 19.7]	3.9
'Pseudomonas oleovorans' (GCA 003385705.1)	Pseudomonas khazarica TBZ2T	17.5	[14.4 - 21.0]	21.3	[19.0 - 23.7]	17.3	[14.7 - 20.3]	1
'Pseudomonas oleovorans' (GCA 003385705.1)	'Pseudomonas oleovorans' (GCA 029837995.1)	16.8	[13.8 - 20.3]	21.3	[19.0 - 23.7]	16.7	[14.1 - 19.6]	3.47
'Pseudomonas oleovorans' (GCA 029845265.1)	Pseudomonas oryzihabitans DSM 6835	16.8	[13.8 - 20.3]	21.3	[19.0 - 23.7]	16.7	[14.1 - 19.6]	4.02
'Pseudomonas oleovorans' (GCA 900109155.1)	Pseudomonas psychrotolerans DSM 15758	16.7	[13.7 - 20.2]	21.3	[19.1 - 23.7]	16.6	[14.0 - 19.5]	3.49
'Pseudomonas oleovorans' (GCA 029814875.1)	Pseudomonas oryzihabitans DSM 6835	16.8	[13.8 - 20.4]	21.3	[19.0 - 23.7]	16.7	[14.2 - 19.7]	3.93
'Pseudomonas oleovorans' (GCA 029837995.1)	Pseudomonas oryzihabitans DSM 6835	16.7	[13.7 - 20.2]	21.3	[19.1 - 23.8]	16.6	[14.1 - 19.6]	3.75
'Pseudomonas oleovorans' (GCA 024621965.1)	Pseudomonas psychrotolerans DSM 15758	16.6	[13.6 - 20.1]	21.3	[19.0 - 23.7]	16.5	[13.9 - 19.4]	3.11
'Pseudomonas oleovorans' (GCA 029845265.1)	Pseudomonas rhizoryzae RY24	16.4	[13.4 - 19.9]	21.3	[19.0 - 23.7]	16.3	[13.8 - 19.3]	2.61
'Pseudomonas oleovorans' (GCA 024621965.1)	Pseudomonas oryzihabitans DSM 6835	16.7	[13.7 - 20.2]	21.3	[19.1 - 23.7]	16.6	[14.0 - 19.6]	3.79
'Pseudomonas oleovorans' (GCA 003385705.1)	'Pseudomonas oleovorans' (GCA 029814875.1)	16.8	[13.8 - 20.4]	21.3	[19.0 - 23.7]	16.7	[14.2 - 19.7]	3.65
'Pseudomonas oleovorans' (GCA 003385705.1)	'Pseudomonas oleovorans' (GCA 029843895.1)	16.8	[13.8 - 20.4]	21.3	[19.0 - 23.7]	16.7	[14.2 - 19.7]	3.65
'Pseudomonas oleovorans subsp. oleovorans NBRC 13583 = DSM 1045' (GCA 002091815.1)	Pseudomonas psychrotolerans DSM 15758	16.6	[13.6 - 20.1]	21.3	[19.1 - 23.8]	16.6	[14.0 - 19.5]	3.48
'Pseudomonas oleovorans subsp. oleovorans' (GCA 002197815.1)	'Pseudomonas oleovorans' (GCA 003385705.1)	16.7	[13.7 - 20.2]	21.3	[19.0 - 23.7]	16.6	[14.0 - 19.6]	3.89
'Pseudomonas oleovorans' (GCA 003936775.1)	Pseudomonas psychrotolerans DSM 15758	16.7	[13.7 - 20.2]	21.3	[19.1 - 23.8]	16.6	[14.1 - 19.6]	3.38
'Pseudomonas oleovorans' (GCA 003550255.1)	Pseudomonas azadiae SWRI103	16.5	[13.5 - 20.0]	21.3	[19.1 - 23.8]	16.4	[13.9 - 19.4]	1.7
'Pseudomonas oleovorans' (GCA 003385705.1)	Pseudomonas wenzhouensis A20	16.9	[13.9 - 20.5]	21.3	[19.1 - 23.7]	16.8	[14.2 - 19.8]	3.76
'Pseudomonas oleovorans' (GCA 003385705.1)	'Pseudomonas oleovorans' (GCA 024621965.1)	16.8	[13.8 - 20.3]	21.3	[19.0 - 23.7]	16.7	[14.1 - 19.6]	3.51
'Pseudomonas oleovorans' (GCA 029845265.1)	Pseudomonas psychrotolerans DSM 15758	16.7	[13.7 - 20.2]	21.3	[19.1 - 23.8]	16.6	[14.0 - 19.5]	3.34
'Pseudomonas oleovorans' (GCA 003385705.1)	'Pseudomonas oleovorans' (GCA 029845265.1)	16.7	[13.7 - 20.2]	21.3	[19.0 - 23.7]	16.6	[14.0 - 19.5]	3.74
'Pseudomonas oleovorans subsp. oleovorans NBRC 13583 = DSM 1045' (GCA 002091815.1)	'Pseudomonas oleovorans' (GCA 003385705.1)	16.7	[13.7 - 20.2]	21.3	[19.0 - 23.7]	16.6	[14.0 - 19.5]	3.88
'Pseudomonas oleovorans' (GCA 029843925.1)	Pseudomonas oryzihabitans DSM 6835	16.8	[13.8 - 20.3]	21.2	[18.9 - 23.6]	16.7	[14.1 - 19.7]	3.85
'Pseudomonas oleovorans' (GCA 003385705.1)	'Pseudomonas oleovorans' (GCA 900109155.1)	16.7	[13.7 - 20.2]	21.2	[18.9 - 23.6]	16.6	[14.0 - 19.5]	3.89
'Pseudomonas oleovorans' (GCA 017168055.1)	Pseudomonas psychrotolerans DSM 15758	16.8	[13.8 - 20.3]	21.2	[18.9 - 23.6]	16.7	[14.1 - 19.6]	3.26
'Pseudomonas oleovorans' (GCA 017168055.1)	Pseudomonas rhizoryzae RY24	16.5	[13.5 - 20.0]	21.2	[19.0 - 23.6]	16.4	[13.9 - 19.4]	2.53
'Pseudomonas oleovorans' (GCA 024520255.1)	Pseudomonas rhizoryzae RY24	16.2	[13.2 - 19.7]	21.2	[19.0 - 23.6]	16.2	[13.6 - 19.1]	2.64
'Pseudomonas oleovorans' (GCA 003385705.1)	Pseudomonas flexibilis ATCC 29606	17.4	[14.4 - 21.0]	21.2	[18.9 - 23.6]	17.2	[14.6 - 20.2]	0.15
'Pseudomonas oleovorans' (GCA 900455635.1)	Pseudomonas oryzihabitans DSM 6835	16.7	[13.7 - 20.2]	21.2	[19.0 - 23.7]	16.6	[14.0 - 19.5]	4.06
'Pseudomonas oleovorans' (GCA 017168035.1)	Pseudomonas oryzihabitans DSM 6835	16.8	[13.8 - 20.3]	21.2	[18.9 - 23.6]	16.7	[14.1 - 19.6]	3.94
'Pseudomonas oleovorans' (GCA 029837215.1)	Pseudomonas oryzihabitans DSM 6835	16.9	[13.8 - 20.4]	21.2	[19.0 - 23.6]	16.7	[14.2 - 19.7]	3.57
'Pseudomonas oleovorans' (GCA 003385705.1)	'Pseudomonas oleovorans' (GCA 017168015.1)	16.7	[13.7 - 20.3]	21.2	[18.9 - 23.6]	16.6	[14.1 - 19.6]	3.66
'Pseudomonas oleovorans' (GCA 029837215.1)	Pseudomonas psychrotolerans DSM 15758	16.8	[13.8 - 20.3]	21.2	[18.9 - 23.6]	16.7	[14.1 - 19.6]	2.89
'Pseudomonas oleovorans' (GCA 003385705.1)	Pseudomonas toyotomiensis JCM 15604	16.6	[13.6 - 20.1]	21.2	[19.0 - 23.6]	16.5	[14.0 - 19.5]	3.35
'Pseudomonas oleovorans' (GCA 003385705.1)	'Pseudomonas oleovorans' (GCA 900455635.1)	16.6	[13.6 - 20.1]	21.2	[18.9 - 23.6]	16.5	[14.0 - 19.5]	3.78
'Pseudomonas oleovorans' (GCA 029837995.1)	Pseudomonas psychrotolerans DSM 15758	16.6	[13.6 - 20.1]	21.2	[19.0 - 23.6]	16.5	[14.0 - 19.5]	3.07
'Pseudomonas oleovorans' (GCA 017168055.1)	Pseudomonas oryzihabitans DSM 6835	16.8	[13.8 - 20.3]	21.2	[19.0 - 23.6]	16.7	[14.1 - 19.6]	3.94
'Pseudomonas oleovorans' (GCA 017168015.1)	Pseudomonas oryzihabitans DSM 6835	16.8	[13.8 - 20.3]	21.2	[18.9 - 23.6]	16.7	[14.1 - 19.7]	3.94
'Pseudomonas oleovorans' (GCA 024621965.1)	Pseudomonas rhizoryzae RY24	16.6	[13.6 - 20.1]	21.2	[18.9 - 23.6]	16.5	[13.9 - 19.4]	2.39
'Pseudomonas oleovorans' (GCA 003936775.1)	Pseudomonas oryzihabitans DSM 6835	16.8	[13.8 - 20.3]	21.2	[19.0 - 23.7]	16.7	[14.1 - 19.6]	4.06
'Pseudomonas oleovorans' (GCA 003385705.1)	'Pseudomonas oleovorans' (GCA 029843925.1)	16.8	[13.8 - 20.3]	21.2	[18.9 - 23.6]	16.7	[14.1 - 19.7]	3.57
'Pseudomonas oleovorans' (GCA 003385705.1)	'Pseudomonas oleovorans' (GCA 017168055.1)	16.7	[13.7 - 20.2]	21.2	[18.9 - 23.6]	16.6	[14.0 - 19.6]	3.66
'Pseudomonas oleovorans' (GCA 003385705.1)	'Pseudomonas oleovorans' (GCA 017168035.1)	16.7	[13.7 - 20.2]	21.2	[18.9 - 23.6]	16.6	[14.0 - 19.5]	3.66
'Pseudomonas oleovorans' (GCA 029843895.1)	Pseudomonas oryzihabitans DSM 6835	16.8	[13.8 - 20.4]	21.2	[19.0 - 23.7]	16.7	[14.2 - 19.7]	3.93
'Pseudomonas oleovorans' (GCA 003385705.1)	Pseudomonas otitidis DSM 17224	18.6	[15.5 - 22.2]	21.2	[18.9 - 23.6]	18.2	[15.5 - 21.2]	0.88
'Pseudomonas oleovorans' (GCA 900455635.1)	Pseudomonas rhizoryzae RY24	16.4	[13.4 - 19.9]	21.2	[18.9 - 23.6]	16.4	[13.8 - 19.3]	2.66
'Pseudomonas oleovorans' (GCA 003385705.1)	Pseudomonas yangonensis JCM 33396	16.9	[13.9 - 20.4]	21.2	[19.0 - 23.7]	16.8	[14.2 - 19.7]	3.04
'Pseudomonas oleovorans' (GCA 003385705.1)	'Pseudomonas oleovorans' (GCA 029837215.1)	16.7	[13.7 - 20.2]	21.2	[18.9 - 23.6]	16.6	[14.1 - 19.6]	3.29
'Pseudomonas oleovorans' (GCA 029814875.1)	Pseudomonas rhizoryzae RY24	16.8	[13.8 - 20.4]	21.1	[18.8 - 23.5]	16.7	[14.1 - 19.7]	2.53
'Pseudomonas pseudoalcaligenes NBRC 14167' (GCA 002091775.1)	'Pseudomonas oleovorans' (GCA 003385705.1)	16.6	[13.6 - 20.1]	21.1	[18.8 - 23.5]	16.5	[14.0 - 19.5]	3.72
'Pseudomonas oleovorans' (GCA 029843895.1)	Pseudomonas rhizoryzae RY24	16.8	[13.8 - 20.3]	21.1	[18.8 - 23.5]	16.7	[14.1 - 19.7]	2.52
'Pseudomonas oleovorans' (GCA 029837995.1)	Pseudomonas rhizoryzae RY24	16.6	[13.6 - 20.1]	21.1	[18.8 - 23.5]	16.5	[14.0 - 19.5]	2.34
'Pseudomonas pseudoalcaligenes CECT 5344' (GCA 000297075.2)	'Pseudomonas oleovorans' (GCA 003385705.1)	17	[14.0 - 20.5]	21.1	[18.9 - 23.6]	16.9	[14.3 - 19.8]	3.62
'Pseudomonas oleovorans' (GCA 003385705.1)	Pseudomonas sihuiensis KCTC 32246T	16.8	[13.8 - 20.3]	21.1	[18.9 - 23.5]	16.7	[14.1 - 19.6]	3.42
'Pseudomonas oleovorans' (GCA 017168055.1)	Pseudomonas abyssi MT5	14.7	[11.9 - 18.1]	21.1	[18.8 - 23.5]	14.9	[12.4 - 17.8]	1.04
'Pseudomonas oleovorans' (GCA 017168035.1)	Pseudomonas psychrotolerans DSM 15758	16.8	[13.8 - 20.3]	21.1	[18.9 - 23.6]	16.7	[14.1 - 19.6]	3.26
'Pseudomonas oleovorans' (GCA 003385705.1)	Pseudomonas pseudoalcaligenes NBRC 14167	16.6	[13.6 - 20.1]	21.1	[18.8 - 23.5]	16.5	[14.0 - 19.5]	3.72
'Pseudomonas oleovorans' (GCA 017168035.1)	Pseudomonas abyssi MT5	14.7	[11.9 - 18.2]	21.1	[18.8 - 23.5]	14.9	[12.4 - 17.8]	1.04
'Pseudomonas oleovorans' (GCA 900455615.1)	Pseudomonas rhizoryzae RY24	16.5	[13.5 - 20.0]	21.1	[18.9 - 23.6]	16.4	[13.9 - 19.4]	2.85
'Pseudomonas oleovorans' (GCA 017168015.1)	Pseudomonas rhizoryzae RY24	16.6	[13.6 - 20.1]	21.1	[18.9 - 23.6]	16.5	[13.9 - 19.4]	2.54
'Pseudomonas oleovorans' (GCA 003385705.1)	Pseudomonas chengduensis DSM 26382	16.6	[13.6 - 20.1]	21.1	[18.8 - 23.5]	16.6	[14.0 - 19.5]	3.64
'Pseudomonas pseudoalcaligenes CECT 5344' (GCA 000297075.2)	Pseudomonas rhizoryzae RY24	16.6	[13.6 - 20.1]	21.1	[18.9 - 23.5]	16.5	[14.0 - 19.5]	2.49
'Pseudomonas pseudoalcaligenes NBRC 14167' (GCA 002091775.1)	Pseudomonas oryzihabitans DSM 6835	16.7	[13.7 - 20.2]	21.1	[18.9 - 23.6]	16.6	[14.0 - 19.5]	3.99
'Pseudomonas oleovorans' (GCA 003385705.1)	'Pseudomonas oleovorans' (GCA 003936775.1)	16.8	[13.8 - 20.3]	21.1	[18.8 - 23.5]	16.7	[14.1 - 19.6]	3.78
'Pseudomonas pseudoalcaligenes NBRC 14167' (GCA 002091775.1)	Pseudomonas rhizoryzae RY24	16.4	[13.4 - 19.9]	21.1	[18.8 - 23.5]	16.4	[13.8 - 19.3]	2.59
'Pseudomonas oleovorans' (GCA 017168015.1)	Pseudomonas psychrotolerans DSM 15758	16.7	[13.7 - 20.2]	21.1	[18.9 - 23.5]	16.6	[14.0 - 19.5]	3.26
'Pseudomonas oleovorans' (GCA 900455635.1)	Pseudomonas abyssi MT5	14.8	[11.9 - 18.2]	21.1	[18.9 - 23.6]	15	[12.5 - 17.8]	0.92
'Pseudomonas oleovorans' (GCA 003385705.1)	Pseudomonas mendocina NBRC 14162	16.5	[13.5 - 20.0]	21.1	[18.9 - 23.5]	16.5	[13.9 - 19.4]	3.13
'Pseudomonas oleovorans' (GCA 029837215.1)	Pseudomonas abyssi MT5	14.8	[11.9 - 18.2]	21.1	[18.9 - 23.5]	14.9	[12.5 - 17.8]	1.41
'Pseudomonas oleovorans' (GCA 017168035.1)	Pseudomonas rhizoryzae RY24	16.5	[13.5 - 20.0]	21.1	[18.9 - 23.6]	16.5	[13.9 - 19.4]	2.54
'Pseudomonas oleovorans' (GCA 003936775.1)	Pseudomonas rhizoryzae RY24	16.5	[13.5 - 20.0]	21	[18.8 - 23.5]	16.4	[13.9 - 19.4]	2.65
'Pseudomonas oleovorans' (GCA 024520255.1)	Pseudomonas oryzihabitans DSM 6835	16.7	[13.7 - 20.2]	21	[18.8 - 23.5]	16.6	[14.0 - 19.5]	4.04
'Pseudomonas oleovorans subsp. oleovorans' (GCA 002197815.1)	Pseudomonas rhizoryzae RY24	16.5	[13.5 - 20.0]	21	[18.8 - 23.5]	16.4	[13.9 - 19.4]	2.77
'Pseudomonas oleovorans' (GCA 900109155.1)	Pseudomonas rhizoryzae RY24	16.5	[13.5 - 20.0]	21	[18.8 - 23.4]	16.4	[13.9 - 19.4]	2.76
'Pseudomonas oleovorans' (GCA 029843925.1)	Pseudomonas rhizoryzae RY24	16.8	[13.8 - 20.3]	21	[18.7 - 23.4]	16.7	[14.1 - 19.6]	2.44
'Pseudomonas oleovorans' (GCA 003385705.1)	Pseudomonas guryensis SR9	17.3	[14.3 - 20.9]	21	[18.8 - 23.4]	17.1	[14.5 - 20.1]	2.69
'Pseudomonas oleovorans' (GCA 003385705.1)	Pseudomonas indoloxydans JCM 14246	16.7	[13.7 - 20.2]	21	[18.8 - 23.5]	16.6	[14.0 - 19.5]	3.71
'Pseudomonas oleovorans' (GCA 003936775.1)	Pseudomonas abyssi MT5	14.7	[11.8 - 18.1]	21	[18.7 - 23.4]	14.9	[12.4 - 17.7]	0.92
'Pseudomonas oleovorans' (GCA 003385705.1)	Pseudomonas composti CCUG 59231	16.4	[13.4 - 19.9]	21	[18.7 - 23.4]	16.3	[13.8 - 19.3]	3.54
'Pseudomonas oleovorans' (GCA 003385705.1)	Pseudomonas kuykendallii NRRL B-59562	18.7	[15.6 - 22.3]	21	[18.7 - 23.4]	18.2	[15.6 - 21.2]	0.06
'Pseudomonas oleovorans subsp. oleovorans NBRC 13583 = DSM 1045' (GCA 002091815.1)	Pseudomonas rhizoryzae RY24	16.5	[13.5 - 20.0]	21	[18.8 - 23.5]	16.4	[13.9 - 19.4]	2.76
'Pseudomonas oleovorans' (GCA 003385705.1)	'Pseudomonas oleovorans' (GCA 024520255.1)	16.5	[13.5 - 20.0]	21	[18.8 - 23.5]	16.4	[13.9 - 19.4]	3.76
'Pseudomonas oleovorans' (GCA 017168015.1)	Pseudomonas abyssi MT5	14.7	[11.8 - 18.1]	20.9	[18.7 - 23.4]	14.9	[12.4 - 17.7]	1.04
'Pseudomonas pseudoalcaligenes NBRC 14167' (GCA 002091775.1)	Pseudomonas abyssi MT5	14.8	[11.9 - 18.2]	20.9	[18.7 - 23.3]	14.9	[12.5 - 17.8]	0.98
'Pseudomonas oleovorans' (GCA 003385705.1)	'Pseudomonas oleovorans' (GCA 003550255.1)	16.5	[13.5 - 20.0]	20.9	[18.7 - 23.4]	16.5	[13.9 - 19.4]	3.57
'Pseudomonas oleovorans' (GCA 003550255.1)	Pseudomonas oryzihabitans DSM 6835	16.7	[13.7 - 20.2]	20.9	[18.7 - 23.3]	16.6	[14.0 - 19.5]	3.85
'Pseudomonas oleovorans' (GCA 003385705.1)	Pseudomonas chaetocerotis LMG 31766	16.6	[13.6 - 20.1]	20.9	[18.7 - 23.3]	16.5	[13.9 - 19.4]	3.54
'Pseudomonas oleovorans' (GCA 003385705.1)	Pseudomonas alcaliphila JCM 10630	17	[13.9 - 20.5]	20.9	[18.6 - 23.3]	16.8	[14.2 - 19.8]	3.08
'Pseudomonas pseudoalcaligenes CECT 5344' (GCA 000297075.2)	Pseudomonas abyssi MT5	14.9	[12.0 - 18.3]	20.8	[18.5 - 23.2]	15	[12.5 - 17.9]	1.08
'Pseudomonas oleovorans' (GCA 029845265.1)	Pseudomonas abyssi MT5	14.8	[12.0 - 18.3]	20.8	[18.5 - 23.2]	15	[12.5 - 17.9]	0.96
'Pseudomonas oleovorans' (GCA 003385705.1)	Pseudomonas sediminis PI11	17	[13.9 - 20.5]	20.8	[18.5 - 23.2]	16.8	[14.2 - 19.8]	3.48
'Pseudomonas oleovorans' (GCA 003550255.1)	Pseudomonas psychrotolerans DSM 15758	16.3	[13.4 - 19.8]	20.8	[18.6 - 23.2]	16.3	[13.7 - 19.2]	3.17
'Pseudomonas oleovorans' (GCA 003385705.1)	Pseudomonas taiwanensis DSM 21245	15.8	[12.9 - 19.3]	20.8	[18.5 - 23.2]	15.8	[13.3 - 18.7]	4.1
'Pseudomonas oleovorans' (GCA 003550255.1)	Pseudomonas rhizoryzae RY24	16.3	[13.3 - 19.8]	20.8	[18.6 - 23.2]	16.2	[13.7 - 19.1]	2.44
'Pseudomonas oleovorans' (GCA 024520255.1)	Pseudomonas abyssi MT5	14.6	[11.8 - 18.0]	20.8	[18.5 - 23.2]	14.8	[12.3 - 17.6]	0.94
'Pseudomonas oleovorans' (GCA 900455615.1)	Pseudomonas abyssi MT5	14.9	[12.0 - 18.3]	20.7	[18.5 - 23.1]	15	[12.5 - 17.9]	0.73
'Pseudomonas oleovorans' (GCA 900455615.1)	Azomonas agilis DSM 375	13.3	[10.5 - 16.6]	20.7	[18.5 - 23.2]	13.6	[11.2 - 16.4]	10.21
'Pseudomonas oleovorans' (GCA 029814875.1)	Azomonas agilis DSM 375	13.4	[10.6 - 16.7]	20.7	[18.4 - 23.1]	13.7	[11.3 - 16.5]	10.53
'Pseudomonas oleovorans' (GCA 024621965.1)	Pseudomonas abyssi MT5	14.8	[11.9 - 18.2]	20.6	[18.4 - 23.0]	14.9	[12.5 - 17.8]	1.19
'Pseudomonas oleovorans subsp. oleovorans NBRC 13583 = DSM 1045' (GCA 002091815.1)	Pseudomonas abyssi MT5	14.8	[12.0 - 18.2]	20.6	[18.4 - 23.0]	15	[12.5 - 17.8]	0.82
'Pseudomonas oleovorans subsp. oleovorans' (GCA 002197815.1)	Pseudomonas abyssi MT5	14.8	[12.0 - 18.3]	20.6	[18.3 - 23.0]	15	[12.5 - 17.9]	0.81
'Pseudomonas oleovorans' (GCA 029843895.1)	Azomonas agilis DSM 375	13.4	[10.6 - 16.7]	20.6	[18.4 - 23.0]	13.7	[11.3 - 16.5]	10.53
'Pseudomonas oleovorans' (GCA 029837995.1)	Pseudomonas abyssi MT5	14.8	[11.9 - 18.2]	20.6	[18.4 - 23.1]	14.9	[12.4 - 17.8]	1.23
'Pseudomonas oleovorans' (GCA 900109155.1)	Pseudomonas abyssi MT5	14.8	[11.9 - 18.2]	20.5	[18.3 - 22.9]	15	[12.5 - 17.8]	0.81
'Pseudomonas oleovorans' (GCA 003385705.1)	Pseudomonas songnenensis NEAU-ST5-5T	16.3	[13.3 - 19.8]	20.5	[18.3 - 22.9]	16.3	[13.7 - 19.2]	2.72
'Pseudomonas oleovorans' (GCA 900455635.1)	Azomonas agilis DSM 375	13.3	[10.6 - 16.6]	20.4	[18.2 - 22.8]	13.6	[11.3 - 16.4]	10.4
'Pseudomonas pseudoalcaligenes CECT 5344' (GCA 000297075.2)	Azomonas agilis DSM 375	13.3	[10.6 - 16.7]	20.4	[18.1 - 22.8]	13.7	[11.3 - 16.5]	10.56
'Pseudomonas oleovorans subsp. oleovorans' (GCA 002197815.1)	Azomonas agilis DSM 375	13.3	[10.5 - 16.6]	20.3	[18.1 - 22.7]	13.6	[11.2 - 16.4]	10.29
'Pseudomonas oleovorans subsp. oleovorans NBRC 13583 = DSM 1045' (GCA 002091815.1)	Azomonas agilis DSM 375	13.3	[10.5 - 16.6]	20.3	[18.1 - 22.7]	13.6	[11.2 - 16.4]	10.3
'Pseudomonas oleovorans' (GCA 017168035.1)	Azomonas agilis DSM 375	13.3	[10.5 - 16.6]	20.3	[18.1 - 22.7]	13.6	[11.2 - 16.4]	10.52
'Pseudomonas oleovorans' (GCA 003385705.1)	Pseudomonas peli DSM 17833	14.9	[12.0 - 18.3]	20.3	[18.1 - 22.8]	15	[12.5 - 17.9]	6.24
'Pseudomonas oleovorans' (GCA 029837215.1)	Azomonas agilis DSM 375	13.3	[10.6 - 16.6]	20.2	[18.0 - 22.6]	13.6	[11.3 - 16.4]	10.89
'Pseudomonas oleovorans' (GCA 029843925.1)	Azomonas agilis DSM 375	13.4	[10.6 - 16.7]	20.2	[18.0 - 22.6]	13.7	[11.3 - 16.5]	10.61
'Pseudomonas oleovorans' (GCA 017168055.1)	Azomonas agilis DSM 375	13.3	[10.6 - 16.6]	20.2	[17.9 - 22.6]	13.6	[11.2 - 16.4]	10.52
'Pseudomonas oleovorans' (GCA 003385705.1)	Pseudomonas azadiae SWRI103	15.4	[12.5 - 18.8]	20.2	[18.0 - 22.6]	15.4	[12.9 - 18.3]	5.27
'Pseudomonas oleovorans' (GCA 029837995.1)	Azomonas agilis DSM 375	13.4	[10.6 - 16.7]	20.2	[18.0 - 22.6]	13.7	[11.3 - 16.5]	10.71
'Pseudomonas oleovorans' (GCA 029845265.1)	Azomonas agilis DSM 375	13.3	[10.5 - 16.6]	20.1	[17.9 - 22.5]	13.6	[11.2 - 16.4]	10.44
'Pseudomonas oleovorans' (GCA 003550255.1)	Azomonas agilis DSM 375	13.2	[10.5 - 16.5]	20.1	[17.9 - 22.5]	13.5	[11.1 - 16.3]	10.61
'Pseudomonas oleovorans' (GCA 024621965.1)	Azomonas agilis DSM 375	13.3	[10.6 - 16.7]	20.1	[17.9 - 22.5]	13.7	[11.3 - 16.5]	10.67
'Pseudomonas oleovorans' (GCA 017168015.1)	Azomonas agilis DSM 375	13.3	[10.6 - 16.6]	20.1	[17.9 - 22.6]	13.6	[11.3 - 16.4]	10.52
'Pseudomonas oleovorans' (GCA 003385705.1)	Pseudomonas abyssi MT5	13.8	[11.0 - 17.2]	20	[17.8 - 22.4]	14.1	[11.7 - 16.9]	4.7
'Pseudomonas oleovorans' (GCA 900109155.1)	Azomonas agilis DSM 375	13.2	[10.5 - 16.6]	20	[17.8 - 22.4]	13.6	[11.2 - 16.4]	10.29
'Pseudomonas oleovorans' (GCA 024520255.1)	Azomonas agilis DSM 375	13.4	[10.6 - 16.7]	20	[17.8 - 22.4]	13.7	[11.3 - 16.5]	10.42
'Pseudomonas oleovorans' (GCA 003385705.1)	Azomonas agilis DSM 375	12.9	[10.2 - 16.2]	20	[17.8 - 22.4]	13.3	[10.9 - 16.1]	14.18
'Pseudomonas oleovorans' (GCA 003936775.1)	Azomonas agilis DSM 375	13.3	[10.5 - 16.6]	20	[17.8 - 22.4]	13.6	[11.2 - 16.4]	10.41
'Pseudomonas pseudoalcaligenes NBRC 14167' (GCA 002091775.1)	Azomonas agilis DSM 375	13.3	[10.5 - 16.6]	19.9	[17.7 - 22.3]	13.6	[11.2 - 16.4]	10.47
'Pseudomonas oleovorans' (GCA 003550255.1)	Pseudomonas abyssi MT5	14.5	[11.6 - 17.8]	19.6	[17.4 - 22.0]	14.6	[12.2 - 17.5]	1.13
