# Supplementary material for: Genomic Insights into Cyanide Biodegradation in the Pseudomonas Genus
Source: Int J Mol Sci. 2024 Apr 18;25(8):4456. doi: 10.3390/ijms25084456 (PMC11049912; doi:10.3390/ijms25084456)
Supplement: Supplementary file 1 [file ijms-25-04456-s001.zip › Table S3.xlsx]

## Sheet: Pseudomonas oleovorans
Table S3. Pan-genome of Pseudomonas oleovorans species.
ClutserID	Function	COG	COG category	Cluster type	Total Genomes	nit1C Genomes	No-nit1C Genomes	Pseudomonas_pseudoalcaligenes_CECT_5344_complete	Pseudomonas_oleovorans_GD04039_1	Pseudomonas_oleovorans_GD03646_1	Pseudomonas_oleovorans_subsp_oleovorans_DSM_1045_PSOLE_contig000001	Pseudomonas_oleovorans_subsp_oleovorans_NBRC_13583__DSM_1045_NBRC_13583	Pseudomonas_oleovorans_RS1_assembly	Pseudomonas_oleovorans_NCTC10692_assembly	Pseudomonas_oleovorans_PO_271_NODE_100_length_9651_cov_32406	Pseudomonas_oleovorans_DSM_28630_NODE_100_length_7683_cov_51284249	Pseudomonas_oleovorans_GD04000_1	Pseudomonas_oleovorans_NBRC_14167	Pseudomonas_pseudoalcaligenes_NCTC10860_assembly	Pseudomonas_oleovorans_East_River_isolate_A_planktonic_Contig_1	Pseudomonas_oleovorans_East_River_isolate_A_Contig_1	Pseudomonas_oleovorans_East_River_isolate_A_passage_control_Contig_1	Pseudomonas_oleovorans_GD04132	Pseudomonas_oleovorans_GD03704_EPPHKNHO_1	Pseudomonas_oleovorans_GD03705_1
1	chromosomal replication initiator protein DnaA	COG0593,COG1484,COG1474,	L,R	Core	18	7	11	CDM38617.1	WP_279871125.1	WP_074856725.1	WP_074856725.1	WP_074856725.1	SEJ20946.1	SUD51286.1	WP_074856725.1	WP_241197956.1	WP_074856725.1	WP_084341352.1	SUD58048.1	MBN7117470.1	MBN7134212.1	MBN7141842.1	WP_074856725.1	WP_074856725.1	WP_074856725.1
6560	DNA polymerase III subunit beta	COG0592	L	Core	18	7	11	CDM38618.1	WP_279871126.1	WP_003458432.1	WP_003458432.1	WP_003458432.1	SEJ20963.1	SUD51287.1	WP_116617560.1	WP_003458432.1	WP_003458432.1	WP_003458432.1	SUD58049.1	MBN7117471.1	MBN7134211.1	MBN7141843.1	WP_003458432.1	WP_003458432.1	WP_003458432.1
6886	DNA replication/repair protein RecF	COG1196,COG1106,COG0419,	D,L,R	Core	18	7	11	CDM38619.1	WP_279871127.1	WP_279917404.1	WP_074856728.1	WP_074856728.1	SEJ20996.1	SUD51288.1	WP_104729445.1	WP_257598373.1	WP_257598373.1	WP_084341351.1	SUD58050.1	MBN7117472.1	MBN7134210.1	MBN7141844.1	WP_104729445.1	WP_104729445.1	WP_104729445.1
482	DNA topoisomerase ATP-hydrolyzing subunit B	COG0187,COG1389	L	Core	18	7	11	CDM38620.1	WP_279871128.1	WP_003458436.1	WP_074856731.1	WP_074856731.1	SEJ21019.1	SUD51289.1	WP_003458436.1	WP_074856731.1	WP_074856731.1	WP_003458436.1	SUD58051.1	MBN7117473.1	MBN7134209.1	MBN7141845.1	WP_003458436.1	WP_003458436.1	WP_003458436.1
329	DNA topoisomerase ATP-hydrolyzing subunit B	COG3077	L	Core	18	7	11	CDM38627.1	WP_039964104.1	WP_039964104.1	WP_039964104.1	WP_039964104.1	SEK03100.1	SUD51291.1	WP_039964104.1	WP_039964104.1	WP_039964104.1	WP_039964104.1	SUD58085.1	MBN7117371.1	MBN7133278.1	MBN7139274.1	WP_039964104.1	WP_039964104.1	WP_039964104.1
8716	lysophospholipid acyltransferase family protein	COG0204,COG2121	I,S	Core	18	7	11	CDM38629.1	WP_074861084.1	WP_074861084.1	WP_074861084.1	WP_074861084.1	SEJ98496.1	SUD51295.1	WP_074861084.1	WP_074861084.1	WP_074861084.1	WP_074861084.1	SUD58088.1	MBN7117368.1	MBN7133281.1	MBN7139277.1	WP_074861084.1	WP_074861084.1	WP_074861084.1
6433	lysophospholipid acyltransferase family protein	COG0546,COG0241,COG0647	E,R,G	Core	18	7	11	CDM38630.1	WP_279871497.1	WP_084341843.1	WP_074861086.1	WP_074861086.1	SEJ98506.1	SUD51296.1	WP_125874754.1	WP_084341843.1	WP_084341843.1	WP_084341843.1	SUD58089.1	MBN7117367.1	MBN7133282.1	MBN7139278.1	WP_084341843.1	WP_084341843.1	WP_084341843.1
6480	glycine--tRNA ligase subunit beta	COG0751,COG1418	J,R	Core	18	7	11	CDM38631.1	WP_279871496.1	WP_279917431.1	WP_003458474.1	WP_003458474.1	SEJ98518.1	SUD51297.1	WP_125874755.1	WP_003458474.1	WP_003458474.1	WP_084341842.1	SUD58090.1	MBN7117366.1	MBN7133283.1	MBN7139279.1	WP_279534111.1	WP_279534111.1	WP_279534111.1
3556	glycine--tRNA ligase subunit alpha	COG0752	J	Core	18	7	11	CDM38632.1	WP_279534112.1	WP_045107769.1	WP_045107769.1	WP_045107769.1	SEJ98526.1	SUD51298.1	WP_045107769.1	WP_241197946.1	WP_045107769.1	WP_045107769.1	SUD58091.1	MBN7117365.1	MBN7133284.1	MBN7139280.1	WP_279534112.1	WP_279534112.1	WP_279534112.1
749	DNA-3-methyladenine glycosylase I	COG2818	L	Core	18	7	11	CDM38633.1	WP_003458479.1	WP_003458479.1	WP_003458479.1	WP_003458479.1	SEJ98535.1	SUD51299.1	WP_003458479.1	WP_003458479.1	WP_003458479.1	WP_003458479.1	SUD58092.1	MBN7117364.1	MBN7133285.1	MBN7139281.1	WP_003458479.1	WP_003458479.1	WP_003458479.1
5743	lysophospholipid acyltransferase	COG1560	M	Core	18	7	11	CDM38635.1	WP_279871495.1	WP_003458484.1	WP_074861089.1	WP_074861089.1	SEJ98551.1	SUD51301.1	WP_003458484.1	WP_306811941.1	WP_257598209.1	WP_084341841.1	SUD58094.1	MBN7117362.1	MBN7133287.1	MBN7139283.1	WP_003458484.1	WP_003458484.1	WP_003458484.1
6215	Trk system potassium transporter TrkA	COG2263,COG0293,COG2519,	H,L,J,R	Core	18	7	11	CDM38641.1	WP_116617575.1	WP_116617575.1	WP_074860224.1	WP_074860224.1	SEJ86360.1	SUD51324.1	WP_125874758.1	WP_104729518.1	WP_104729518.1	WP_084341837.1	SUD58101.1	MBN7117342.1	MBN7133307.1	MBN7139303.1	WP_279534113.1	WP_279534113.1	WP_279534113.1
6965	methionyl-tRNA formyltransferase	COG0299,COG0788,COG0223	J,F	Core	18	7	11	CDM38642.1	WP_279871437.1	WP_004422860.1	WP_004422860.1	WP_004422860.1	SEJ86374.1	SUD51325.1	WP_125874759.1	WP_257598211.1	WP_257598211.1	WP_004422860.1	SUD58102.1	MBN7117341.1	MBN7133308.1	MBN7139304.1	WP_279534114.1	WP_279534114.1	WP_279534114.1
584	peptide deformylase	COG0242	J	Core	18	7	11	CDM38643.1	WP_104729520.1	WP_004422862.1	WP_004422862.1	WP_004422862.1	SEJ86391.1	SUD51326.1	WP_004422862.1	WP_104729520.1	WP_104729520.1	WP_004422862.1	SUD58103.1	MBN7117340.1	MBN7133309.1	MBN7139305.1	WP_004422862.1	WP_004422862.1	WP_004422862.1
3232	peptide deformylase	COG1652	S	Core	18	7	11	CDM38644.1	WP_279871435.1	WP_004422864.1	WP_004422864.1	WP_004422864.1	SEJ86404.1	SUD51327.1	WP_125874760.1	WP_147811196.1	WP_147811196.1	WP_004422864.1	SUD58104.1	MBN7117339.1	MBN7133310.1	MBN7139306.1	WP_004422864.1	WP_004422864.1	WP_004422864.1
6008	DNA-processing protein DprA	COG0758,COG1611	R,L	Core	18	7	11	CDM38645.1	WP_279871433.1	WP_004422866.1	WP_074860226.1	WP_074860226.1	SEJ86419.1	SUD51328.1	WP_125874761.1	WP_257598212.1	WP_257598212.1	WP_084341836.1	SUD58105.1	MBN7117338.1	MBN7133311.1	MBN7139307.1	WP_004422866.1	WP_004422866.1	WP_004422866.1
3520	L-threonylcarbamoyladenylate synthase	COG0009	J	Core	18	7	11	CDM38646.1	WP_004422868.1	WP_004422868.1	WP_074860228.1	WP_074860228.1	SEJ86431.1	SUD51329.1	WP_064493669.1	WP_004422868.1	WP_004422868.1	WP_004422868.1	SUD58106.1	MBN7117337.1	MBN7133312.1	MBN7139308.1	WP_004422868.1	WP_004422868.1	WP_004422868.1
8323	NADPH:quinone reductase	COG1064,COG1063,COG2130,	E,R,C	Core	18	7	11	CDM38647.1	WP_004422871.1	WP_004422871.1	WP_004422871.1	WP_004422871.1	SEJ86455.1	SUD51330.1	WP_125874762.1	WP_257598213.1	WP_257598213.1	WP_004422871.1	SUD58107.1	MBN7117336.1	MBN7133313.1	MBN7139309.1	WP_004422871.1	WP_004422871.1	WP_004422871.1
8882	oxygen-dependent coproporphyrinogen oxidase	COG0408	H	Core	18	7	11	CDM38648.1	WP_004422872.1	WP_004422872.1	WP_004422872.1	WP_004422872.1	SEJ86472.1	SUD51331.1	WP_125874763.1	WP_306811942.1	WP_257598214.1	WP_084341845.1	SUD58108.1	MBN7117335.1	MBN7133314.1	MBN7139310.1	WP_004422872.1	WP_004422872.1	WP_004422872.1
2	shikimate dehydrogenase	COG0373,COG0169	E,H	Core	18	7	11	CDM38649.1	WP_004422873.1	WP_004422873.1	WP_074860230.1	WP_074860230.1	SEJ86487.1	SUD51332.1	WP_004422873.1	WP_074860230.1	WP_074860230.1	WP_084341835.1	SUD58109.1	MBN7117334.1	MBN7133315.1	MBN7139311.1	WP_104729523.1	WP_104729523.1	WP_104729523.1
6561	DOPA 45-dioxygenase family protein	COG3805	Q	Core	18	7	11	CDM38650.1	WP_004422875.1	WP_279917432.1	WP_004422875.1	WP_004422875.1	SEJ86504.1	SUD51333.1	WP_004422875.1	WP_004422875.1	WP_004422875.1	WP_004422875.1	SUD58110.1	MBN7117333.1	MBN7133316.1	MBN7139312.1	WP_004422875.1	WP_004422875.1	WP_004422875.1
4141	SulP family inorganic anion transporter	COG2113	E	Core	18	7	11	CDM38652.1	WP_279871430.1	WP_279917433.1	WP_004422879.1,WP_088339348.1	WP_088339348.1,WP_004422879.1	SEJ86231.1,SEJ86541.1	SUD51316.1,SUD51335.1	WP_125874764.1	WP_088339348.1,WP_125874764.1	WP_280087322.1,WP_088339348.1	WP_084341834.1	SUD58112.1	MBN7117332.1,MBN7117349.1	MBN7133300.1,MBN7133317.1	MBN7139296.1,MBN7139313.1	WP_279534116.1	WP_279534116.1	WP_279534116.1
3069	choline-sulfatase	COG1368,COG3083,COG3119	P,R,M	Core	18	7	11	CDM38653.1	WP_279871429.1	WP_279917434.1	WP_074860234.1	WP_074860234.1	SEJ86556.1	SUD51336.1	WP_104729526.1	WP_257598215.1	WP_257598215.1	WP_084341833.1	SUD58113.1	MBN7117331.1	MBN7133318.1	MBN7139314.1	WP_279534117.1	WP_279534117.1	WP_279534117.1
856	LysR family transcriptional regulator	COG0583,COG4742	K	Core	18	7	11	CDM38654.1	WP_279871428.1	WP_104729527.1	WP_074860236.1	WP_074860236.1	SEJ86580.1	SUD51337.1	WP_125874765.1	WP_104729527.1	WP_104729527.1	WP_084341832.1	SUD58114.1	MBN7117330.1	MBN7133319.1	MBN7139315.1	WP_279534118.1	WP_279534118.1	WP_279534118.1
311	LysR family transcriptional regulator	COG0583	K	Core	18	7	11	CDM38657.1	WP_084341770.1	WP_084341770.1	WP_074859801.1	WP_074859801.1	SEJ79648.1	SUD51340.1	WP_125874785.1	WP_257598351.1	WP_257598351.1	WP_084341770.1	SUD58117.1	MBN7118907.1	MBN7133956.1	MBN7139347.1	WP_279534120.1	WP_279534120.1	WP_279534120.1
3122	SDR family oxidoreductase	COG1028,COG0623,COG0300,	R,I	Core	18	7	11	CDM38659.1	WP_074859804.1	WP_074859804.1	WP_074859804.1	WP_074859804.1	SEJ79689.1	SUD51342.1	WP_074859804.1	WP_257598349.1	WP_074859804.1	WP_084341771.1	SUD58119.1	MBN7118906.1	MBN7133955.1	MBN7139346.1	WP_074859804.1	WP_074859804.1	WP_074859804.1
828	DASS family sodium-coupled anion symporter	COG0471	P	Core	18	7	11	CDM38660.1	WP_074859807.1	WP_074859807.1	WP_074859807.1	WP_074859807.1	SEJ79702.1	SUD51343.1	WP_074859807.1	WP_074859807.1	WP_074859807.1	WP_084341772.1	SUD58120.1	MBN7118905.1	MBN7133954.1	MBN7139345.1	WP_074859807.1	WP_074859807.1	WP_074859807.1
2883	SulP family inorganic anion transporter	COG0659	P	Core	18	7	11	CDM38661.1	WP_116617580.1	WP_279917358.1	WP_074859810.1	WP_074859810.1	SEJ79722.1	SUD51344.1	WP_125874786.1	WP_257598348.1	WP_257598348.1	WP_084341773.1	SUD58121.1	MBN7118904.1	MBN7133953.1	MBN7139344.1	WP_257598348.1	WP_257598348.1	WP_257598348.1
6481	tryptophan synthase subunit alpha	COG0159,COG0826	E,O	Core	18	7	11	CDM38662.1	WP_279871286.1	WP_125874787.1	WP_074859812.1	WP_074859812.1	SEJ79744.1	SUD51345.1	WP_125874787.1	WP_257598347.1	WP_257598347.1	WP_084341774.1	SUD58122.1	MBN7118903.1	MBN7133952.1	MBN7139343.1	WP_279534122.1	WP_279534122.1	WP_279534122.1
3557	tryptophan synthase subunit beta	COG0498,COG1350,COG2515,	E,R	Core	18	7	11	CDM38663.1	WP_104727187.1	WP_257598346.1	WP_074859814.1	WP_074859814.1	SEJ79763.1	SUD51346.1	WP_125874788.1	WP_257598346.1	WP_257598346.1	WP_084341775.1	SUD58123.1	MBN7118902.1	MBN7133951.1	MBN7139342.1	WP_279534123.1	WP_279534123.1	WP_279534123.1
8543	LysR family transcriptional regulator	COG0583,COG2522	R,K	Core	18	7	11	CDM38664.1	WP_279871285.1	WP_279917359.1	WP_074859820.1	WP_074859820.1	SEJ79798.1	SUD51348.1	WP_116620555.1	WP_116620555.1	WP_116620555.1	WP_084341777.1	SUD58125.1	MBN7118900.1	MBN7133949.1	MBN7139340.1	WP_147810081.1	WP_147810081.1	WP_147810081.1
3868	dodecin family protein	COG3360	S	Core	18	7	11	CDM38665.1	WP_074859823.1	WP_074859823.1	WP_074859823.1	WP_074859823.1	SEJ79816.1	SUD51349.1	WP_074859823.1	WP_074859823.1	WP_074859823.1	WP_074859823.1	SUD58126.1	MBN7118899.1	MBN7133948.1	MBN7139339.1	WP_147810080.1	WP_147810080.1	WP_147810080.1
6910	spore maturation protein	COG2715,COG0700	R,S	Core	18	7	11	CDM38668.1	WP_084341779.1	WP_128579665.1	WP_074859827.1	WP_074859827.1	SEJ79875.1	SUD51352.1	WP_125874789.1	WP_257598345.1	WP_257598345.1	WP_084341779.1	SUD58128.1	MBN7118898.1	MBN7133947.1	MBN7139338.1	WP_279534124.1	WP_279534124.1	WP_279534124.1
489	acyl-CoA thioesterase	COG1607	I	Core	18	7	11	CDM38671.1	WP_039964119.1	WP_039964119.1	WP_039964119.1	WP_039964119.1	SEJ79932.1	SUD51355.1	WP_039964119.1	WP_039964119.1	WP_039964119.1	WP_039964119.1	SUD58131.1	MBN7118895.1	MBN7133944.1	MBN7139335.1	WP_039964119.1	WP_039964119.1	WP_039964119.1
3293	TRAP transporter substrate-binding protein	COG4663,COG1638	Q,G	Core	18	7	11	CDM38672.1	WP_039964122.1	WP_039964122.1	WP_039964122.1	WP_039964122.1	SEJ79950.1	SUD51356.1	WP_125874790.1	WP_039964122.1	WP_039964122.1	WP_039964122.1	SUD58132.1	MBN7118894.1	MBN7133943.1	MBN7139334.1	WP_039964122.1	WP_039964122.1	WP_039964122.1
6363	TRAP transporter small permease subunit	COG4665,COG3090	Q,G	Core	18	7	11	CDM38673.1	WP_206407597.1	WP_230926068.1	WP_004422912.1	WP_004422912.1	SEJ79984.1	SUD51357.1	WP_004422912.1	WP_206407597.1	WP_206407597.1	WP_084341780.1	SUD58133.1	MBN7118893.1	MBN7133942.1	MBN7139333.1	WP_004422912.1	WP_004422912.1	WP_004422912.1
666	TRAP transporter large permease subunit	COG4666,COG1593,COG4664	R,G,Q	Core	18	7	11	CDM38674.1	WP_279871283.1	WP_084341781.1	WP_074859838.1	WP_074859838.1	SEJ80004.1	SUD51358.1	WP_125874791.1	WP_116617584.1	WP_116617584.1	WP_084341781.1	SUD58134.1	MBN7118892.1	MBN7133941.1	MBN7139332.1	WP_074859838.1	WP_074859838.1	WP_074859838.1
8772	D-hexose-6-phosphate mutarotase	COG2017,COG0676	G	Core	18	7	11	CDM38675.1	WP_279871282.1	WP_004422916.1	WP_004422916.1	WP_004422916.1	SEJ80023.1	SUD51359.1	WP_125874792.1	WP_257598343.1	WP_257598343.1	WP_084341782.1	SUD58135.1	MBN7118891.1	MBN7133940.1	MBN7139331.1	WP_279534125.1	WP_279534125.1	WP_279534125.1
8185	FAD/FMN-containing dehydrogenase	#	#	Core	18	7	11	CDM38676.1	WP_084341783.1	WP_074859841.1	WP_074859841.1	WP_074859841.1	SEJ80036.1	SUD51360.1	WP_116617586.1	WP_074859841.1	WP_074859841.1	WP_084341783.1	SUD58136.1	MBN7118890.1	MBN7133939.1	MBN7139330.1	WP_279534126.1	WP_279534126.1	WP_279534126.1
3346	DUF3299 domain-containing protein	COG3495	S	Core	18	7	11	CDM38677.1	WP_055986049.1	WP_074859844.1	WP_074859844.1	WP_074859844.1	SEJ80056.1	SUD51361.1	WP_125874793.1	WP_074859844.1	WP_074859844.1	WP_055986049.1	SUD58137.1	MBN7118889.1	MBN7133938.1	MBN7139329.1	WP_279534127.1	WP_279534127.1	WP_279534127.1
6197	ABC transporter substrate-binding protein	COG2261	S	Core	18	7	11	CDM38678.1	WP_017676370.1	WP_004422923.1	WP_074859846.1	WP_074859846.1	SEJ80072.1	SUD51362.1	WP_004422923.1	WP_004422923.1	WP_004422923.1	WP_004422923.1	SUD58138.1	MBN7118888.1	MBN7133937.1	MBN7139328.1	WP_279534128.1	WP_279534128.1	WP_279534128.1
998	ABC transporter substrate-binding protein	COG0026,COG0439,COG0189,	E,H,F,I	Core	18	7	11	CDM38680.1	WP_004422931.1	WP_278619235.1	WP_004422931.1	WP_004422931.1	SEJ80103.1	SUD51364.1	WP_125874794.1	WP_004422931.1	WP_004422931.1	WP_004422931.1	SUD58140.1	MBN7118886.1	MBN7133935.1	MBN7139326.1	WP_279534153.1	WP_279534153.1	WP_279534153.1
3	5-carboxyaminoimidazole ribonucleotide mutase	COG1691,COG0041	R,F	Core	18	7	11	CDM38681.1	WP_055986043.1	WP_055986043.1	WP_074859849.1	WP_074859849.1	SEJ80123.1	SUD51365.1	WP_003242109.1	WP_257598342.1	WP_257598342.1	WP_003242109.1	SUD58141.1	MBN7118885.1	MBN7133934.1	MBN7139325.1	WP_055986043.1	WP_055986043.1	WP_055986043.1
6562	alcohol dehydrogenase AdhP	COG1062,COG0604,COG2521,	C,R,E	Core	18	7	11	CDM38682.1	WP_279871281.1	WP_279917360.1	WP_004422941.1	WP_004422941.1	SEJ80140.1	SUD51366.1	WP_125874795.1	WP_257598341.1	WP_257598341.1	WP_084341784.1	SUD58142.1	MBN7118884.1	MBN7133933.1	MBN7139324.1	WP_004422941.1	WP_004422941.1	WP_004422941.1
8184	AraC family transcriptional regulator	COG4977,COG2169,COG2207,	F,T,K	Core	18	7	11	CDM38685.1	WP_084341785.1	WP_279917362.1	WP_074859853.1	WP_074859853.1	SEJ80197.1	SUD51369.1	WP_125874796.1	WP_257598340.1	WP_257598340.1	WP_084341785.1	SUD58145.1	MBN7118882.1	MBN7133931.1	MBN7139322.1	WP_074859853.1	WP_074859853.1	WP_074859853.1
6196	hypothetical protein	#	#	Core	18	7	11	CDM38687.1	WP_279534155.1	WP_257598338.1	WP_074859858.1	WP_074859858.1	SEJ80223.1	SUD51371.1	WP_074859858.1	WP_257598338.1	WP_257598338.1	WP_084341787.1	SUD58147.1	MBN7118880.1	MBN7133929.1	MBN7141211.1	WP_279534155.1	WP_279534155.1	WP_279534155.1
6773	sialidase family protein	COG4692	G	Core	18	7	11	CDM38688.1	WP_279871279.1	WP_279917364.1	WP_074859861.1	WP_074859861.1	SEJ80235.1	SUD51372.1	WP_004422948.1	WP_257598337.1	WP_257598337.1	WP_084341788.1	SUD58148.1	MBN7118879.1	MBN7133928.1	MBN7141210.1	WP_279534156.1	WP_279534156.1	WP_279534156.1
8017	histone deacetylase family protein	COG0687,COG4143,COG2182,	E,H,P,R,G	Core	18	7	11	CDM38692.1	WP_279871276.1	WP_279917363.1	WP_074859870.1	WP_074859870.1	SEJ80297.1	SUD51376.1	WP_004422952.1	WP_206408511.1	WP_206408511.1	WP_084341792.1	SUD58152.1	MBN7118875.1	MBN7133924.1	MBN7141206.1	WP_279534159.1	WP_279534159.1	WP_279534159.1
182	FMN-binding negative transcriptional regulator	COG2808	K	Core	18	7	11	CDM38699.1	WP_004422963.1	WP_125873558.1	WP_004422963.1	WP_004422963.1	SEJ29982.1	SUD51384.1	WP_125873558.1	WP_004422963.1	WP_004422963.1	WP_084341736.1	SUD58180.1	MBN7119548.1	MBN7134460.1	MBN7141676.1	WP_279534163.1	WP_279534163.1	WP_279534163.1
3144	helix-turn-helix transcriptional regulator	#	#	Core	18	7	11	CDM38701.1	WP_004422968.1	WP_125873557.1	WP_088339326.1	WP_004422968.1	SEJ29942.1	SUD51386.1	WP_125873557.1	WP_004422968.1	WP_004422968.1	WP_084341734.1	SUD58182.1	MBN7119549.1	MBN7134461.1	MBN7141677.1	WP_084341734.1	WP_084341734.1	WP_084341734.1
8030	alanine/glycine:cation symporter family protein	COG1115,COG3949	E,S	Core	18	7	11	CDM38702.1	WP_128579904.1	WP_125873556.1	WP_074857167.1	WP_074857167.1	SEJ29923.1	SUD51387.1	WP_125873556.1	WP_257598741.1	WP_257598741.1	WP_074857167.1	SUD58183.1	MBN7119550.1	MBN7134462.1	MBN7141678.1	WP_279534164.1	WP_279534164.1	WP_279534164.1
8662	asparaginase	COG0252	E	Core	18	7	11	CDM38703.1	WP_084341733.1	WP_279916858.1	WP_084344054.1	WP_084344054.1	SEJ29897.1	SUD51388.1	WP_125873555.1	WP_257598284.1	WP_257598284.1	WP_084341733.1	SUD58184.1	MBN7119551.1	MBN7134463.1	MBN7141679.1	WP_279534165.1	WP_279534165.1	WP_279534165.1
8200	GNAT family N-acetyltransferase	COG1670,COG1246,COG0456,	J,R,M,E	Core	18	7	11	CDM38704.1	WP_279871084.1	WP_004422977.1	WP_074857161.1	WP_074857161.1	SEJ29878.1	SUD51389.1	WP_125873554.1	WP_257598283.1	WP_257598283.1	WP_074857161.1,WP_084341735.1	SUD58181.1,SUD58185.1	MBN7119552.1	MBN7134464.1	MBN7141680.1	WP_004422977.1	WP_004422977.1	WP_004422977.1
4647	glutaminase B	COG2066	E	Core	18	7	11	CDM38705.1	WP_039964220.1	WP_039964220.1	WP_074857188.1	WP_074857188.1	SEJ29850.1	SUD51390.1	WP_125873548.1	WP_143504983.1	WP_143504983.1	WP_084341738.1	SUD58186.1	MBN7119560.1	MBN7134472.1	MBN7141688.1	WP_039964220.1	WP_039964220.1	WP_039964220.1
6239	AEC family transporter	COG0679	R	Core	18	7	11	CDM38706.1	WP_074857158.1	WP_279916859.1	WP_074857158.1	WP_074857158.1	SEJ29828.1	SUD51391.1	WP_084341732.1	WP_257598282.1	WP_257598282.1	WP_084341732.1	SUD58187.1	MBN7119561.1	MBN7134473.1	MBN7141689.1	WP_279534166.1	WP_279534166.1	WP_279534166.1
6434	hypothetical protein	#	#	Core	18	7	11	CDM38707.1	WP_279871085.1	WP_075744743.1	WP_074857154.1	WP_074857154.1	SEJ29806.1	SUD51392.1	WP_125873547.1	WP_257598281.1	WP_280087257.1	WP_074857154.1	SUD58188.1	MBN7119562.1	MBN7134474.1	MBN7141690.1	WP_279531648.1	WP_279531648.1	WP_279531648.1
988	cytochrome c oxidase subunit I	COG3278,COG1511,COG0843	O,S,C	Core	18	7	11	CDM38709.1	WP_279871086.1	WP_257598279.1	WP_072423682.1	WP_072423682.1	SEJ29754.1	SUD51394.1	WP_125873545.1	WP_257598279.1	WP_257598279.1	WP_084341730.1	SUD58190.1	MBN7119564.1	MBN7134476.1	MBN7141692.1	WP_104728340.1	WP_104728340.1	WP_104728340.1
6327	cytochrome c oxidase assembly protein	COG3175	O	Core	18	7	11	CDM38710.1	WP_084341729.1	WP_084341729.1	WP_074677574.1	WP_074677574.1	SEJ29732.1	SUD51395.1	WP_108233504.1	WP_306811952.1	WP_084341729.1	WP_084341729.1	SUD58191.1	MBN7119565.1	MBN7134477.1	MBN7141693.1	WP_279534168.1	WP_279534168.1	WP_279534168.1
495	cytochrome c oxidase subunit 3	COG1845	C	Core	18	7	11	CDM38711.1	WP_125873544.1	WP_257598278.1	WP_074857147.1	WP_074857147.1	SEJ29714.1	SUD51396.1	WP_125873544.1	WP_257598278.1	WP_257598278.1	WP_084341728.1	SUD58192.1	MBN7119566.1	MBN7134478.1	MBN7141694.1	WP_125873544.1	WP_125873544.1	WP_125873544.1
8707	twin transmembrane helix small protein	#	#	Core	18	7	11	CDM38712.1	WP_074857144.1	WP_257598277.1	WP_074857144.1	WP_074857144.1	SEJ29693.1	SUD51397.1	WP_074857144.1	WP_257598277.1	WP_257598277.1	WP_074857144.1	SUD58193.1	MBN7119567.1	MBN7134479.1	MBN7141695.1	WP_279534169.1	WP_279534169.1	WP_279534169.1
4	SURF1 family protein	COG3346	S	Core	18	7	11	CDM38713.1	WP_279871087.1	WP_257598276.1	WP_074857142.1	WP_074857142.1	SEJ29673.1	SUD51398.1	WP_125873543.1	WP_257598276.1	WP_257598276.1	WP_084341727.1	SUD58194.1	MBN7119568.1	MBN7134480.1	MBN7141696.1	WP_279534170.1	WP_279534170.1	WP_279534170.1
525	hypothetical protein	#	#	Core	18	7	11	CDM38714.1	WP_279871088.1	WP_279916860.1	WP_074857139.1	WP_074857139.1	SEJ29650.1	SUD51399.1	WP_125873542.1	WP_257598275.1	WP_257598275.1	WP_004423016.1	SUD58195.1	MBN7119569.1	MBN7134481.1	MBN7141697.1	WP_004423016.1	WP_004423016.1	WP_004423016.1
6113	heme o synthase	COG0382,COG0109	H,O	Core	18	7	11	CDM38716.1	WP_039964134.1	WP_257598273.1	WP_074857135.1	WP_074857135.1	SEJ29611.1	SUD51401.1	WP_125873540.1	WP_257598273.1	WP_257598273.1	WP_084341725.1	SUD58197.1	MBN7119571.1	MBN7134483.1	MBN7141699.1	WP_279534172.1	WP_279534172.1	WP_279534172.1
3294	SCO family protein	COG1225,COG1999	R,O	Core	18	7	11	CDM38717.1	WP_116617613.1	WP_116617613.1	WP_074857133.1	WP_074857133.1	SEJ29590.1	SUD51402.1	WP_074857133.1	WP_116617613.1	WP_116617613.1	WP_084341724.1	SUD58198.1	MBN7119572.1	MBN7134484.1	MBN7141700.1	WP_074857133.1	WP_074857133.1	WP_074857133.1
8149	homoserine kinase	COG2334	R	Core	18	7	11	CDM38718.1	WP_004423025.1	WP_004423025.1	WP_004423025.1	WP_004423025.1	SEJ29572.1	SUD51403.1	WP_004423025.1	WP_004423025.1	WP_004423025.1	WP_004423025.1	SUD58199.1	MBN7119573.1	MBN7134485.1	MBN7141701.1	WP_004423025.1	WP_004423025.1	WP_004423025.1
8741	DUF2782 domain-containing protein	#	#	Core	18	7	11	CDM38719.1	WP_004423027.1	WP_045733646.1	WP_004423027.1	WP_004423027.1	SEJ29552.1	SUD51404.1	WP_045733646.1	WP_206408719.1	WP_206408719.1	WP_045733646.1	SUD58200.1	MBN7119574.1	MBN7134486.1	MBN7141702.1	WP_279534173.1	WP_279534173.1	WP_279534173.1
8653	DNA polymerase I	COG0258,COG0749	L	Core	18	7	11	CDM38720.1	WP_279871090.1	WP_279916861.1	WP_074857185.1	WP_074857185.1	SEJ29531.1	SUD51405.1	WP_104728556.1	WP_257598272.1	WP_257598272.1	WP_084341737.1	SUD58201.1	MBN7119575.1	MBN7134487.1	MBN7141703.1	WP_279534174.1	WP_279534174.1	WP_279934234.1
4584	c-type cytochrome	COG1159,COG3596,COG1161,	R	Core	18	7	11	CDM38721.1	WP_074857132.1	WP_074857132.1	WP_074857132.1	WP_074857132.1	SEJ29495.1	SUD51406.1	WP_074857132.1	WP_074857132.1	WP_074857132.1	WP_084341723.1	SUD58202.1	MBN7119576.1	MBN7134488.1	MBN7141704.1	WP_279534175.1	WP_279534175.1	WP_279534175.1
3113	c-type cytochrome	COG3245	C	Core	18	7	11	CDM38722.1	WP_004423033.1	WP_279916862.1	WP_004423033.1	WP_004423033.1	SEJ29476.1	SUD51407.1	WP_004423033.1	WP_004423033.1	WP_004423033.1	WP_004423033.1	SUD58203.1	MBN7119577.1	MBN7134489.1	MBN7141705.1	WP_004423033.1	WP_004423033.1	WP_004423033.1
320	c-type cytochrome	COG2863,COG2010,COG3258	C	Core	18	7	11	CDM38723.1	WP_074857130.1	WP_074857130.1	WP_074857130.1	WP_074857130.1	SEJ29452.1	SUD51408.1	WP_074857130.1	WP_074857130.1	WP_074857130.1	WP_074857130.1	SUD58204.1	MBN7119578.1	MBN7134490.1	MBN7141706.1	WP_074857130.1	WP_074857130.1	WP_074857130.1
1019	thiol:disulfide interchange protein DsbA/DsbL	COG1651,COG0526,COG2761	O,Q	Core	18	7	11	CDM38724.1	WP_074857125.1	WP_279916863.1	WP_074857125.1	WP_074857125.1	SEJ29427.1	SUD51409.1	WP_108233497.1	WP_074857125.1	WP_074857125.1	WP_084341722.1	SUD58205.1	MBN7119579.1	MBN7134491.1	MBN7141707.1	WP_279534176.1	WP_279534176.1	WP_279534176.1
4749	GGDEF domain-containing protein	COG3021,COG3568	R,S	Core	18	7	11	CDM38725.1	WP_279871091.1	WP_108233496.1	WP_074857122.1	WP_074857122.1	SEJ29407.1	SUD51410.1	WP_125834779.1	WP_257598271.1	WP_257598271.1	WP_084341721.1	SUD58206.1	MBN7119580.1	MBN7134492.1	MBN7141708.1	WP_108233496.1	WP_108233496.1	WP_108233496.1
7327	diguanylate cyclase	COG1196,COG4477,COG2199,	T,S,L,D,K	Core	18	7	11	CDM38726.1	WP_279871092.1	WP_279916864.1	WP_074857119.1	WP_074857119.1	SEJ29367.1	SUD51411.1	WP_125873539.1	WP_257598270.1	WP_280087258.1	WP_084341720.1	SUD58207.1	MBN7119581.1	MBN7134493.1	MBN7141709.1	WP_279534177.1	WP_279534177.1	WP_279534177.1
3700	N-acetylmuramoyl-L-alanine amidase	COG5632,COG3409,COG3023	M,V	Core	18	7	11	CDM38729.1	WP_072423669.1	WP_279916866.1	WP_004423043.1	WP_004423043.1	SEJ29287.1	SUD51414.1	WP_125873538.1	WP_004423043.1	WP_004423043.1	WP_004423043.1	SUD58210.1	MBN7119584.1	MBN7134496.1	MBN7141712.1	WP_004423043.1	WP_004423043.1	WP_004423043.1
181	ABC transporter permease subunit	COG0226	P	Core	18	7	11	CDM38731.1	WP_279871094.1	WP_279916867.1	WP_074857110.1	WP_074857110.1	SEJ29243.1	SUD51416.1	WP_004423049.1	WP_257598269.1	WP_257598269.1	WP_084341719.1	SUD58212.1	MBN7119586.1	MBN7134498.1	MBN7141714.1	WP_279534178.1	WP_279534178.1	WP_279534178.1
396	ABC transporter permease subunit	COG1178,COG0581,COG4590,	O,E,P,R	Core	18	7	11	CDM38732.1	WP_279871095.1	WP_279916868.1	WP_074857107.1	WP_074857107.1	SEJ29231.1	SUD51417.1	WP_125873537.1	WP_257598268.1	WP_257598268.1	WP_084341718.1	SUD58213.1	MBN7119587.1	MBN7134499.1	MBN7141715.1	WP_279534179.1	WP_279534179.1	WP_279534179.1
1624	phosphate ABC transporter permease PstA	COG1174,COG0555,COG1175,	O,E,H,P,G,R	Core	18	7	11	CDM38733.1	WP_169715574.1	WP_279533214.1	WP_169713334.1	WP_169713334.1	SEJ29211.1	SUD51418.1	WP_185754909.1	WP_169715574.1	WP_169715574.1	WP_169715574.1	SUD58214.1	MBN7119588.1	MBN7134500.1	MBN7141716.1	WP_185754909.1	WP_185754909.1	WP_185754909.1
3145	phosphate ABC transporter permease PstA	COG2274,COG3842,COG4598,	O,E,H,V,C,G,Q,D,R,P,J	Core	18	7	11	CDM38734.1	WP_279871096.1	WP_147811445.1	WP_074857101.1	WP_074857101.1	SEJ29195.1	SUD51419.1	WP_045733663.1	WP_045733663.1	WP_045733663.1	WP_045733663.1	SUD58215.1	MBN7119589.1	MBN7134501.1	MBN7141717.1	WP_045733663.1	WP_045733663.1	WP_045733663.1
8031	phosphate signaling complex protein PhoU	COG0704,COG1283	P	Core	18	7	11	CDM38735.1	WP_279871097.1	WP_279531759.1	WP_074857099.1	WP_074857099.1	SEJ29175.1	SUD51420.1	WP_108233491.1	WP_092379181.1	WP_279871097.1	WP_084342143.1	SUD58216.1	MBN7119590.1	MBN7134502.1	MBN7141718.1	WP_108233491.1	WP_108233491.1	WP_108233491.1
8808	response regulator	COG3706,COG4567,COG3707,	K,N,T	Core	18	7	11	CDM38736.1	WP_279871098.1	WP_279916869.1	WP_074857096.1	WP_074857096.1	SEJ29159.1	SUD51421.1	WP_004423055.1	WP_004423055.1	WP_279871098.1	WP_004423055.1	SUD58217.1	MBN7119591.1	MBN7134503.1	MBN7141719.1	WP_004423055.1	WP_004423055.1	WP_004423055.1
757	response regulator	COG0739,COG4942	D,M	Core	18	7	11	CDM38737.1	WP_279871100.1	WP_279916870.1	WP_017676445.1	WP_017676445.1	SEJ29141.1	SUD51422.1	WP_125873535.1	WP_017676445.1	WP_279871100.1	WP_004423056.1	SUD58218.1	MBN7119592.1	MBN7134504.1	MBN7141720.1	WP_004423056.1	WP_004423056.1	WP_004423056.1
775	malate synthase G	COG2225	C	Core	18	7	11	CDM38740.1,CDM42467.1	WP_279870015.1,WP_108234079.1	WP_279916429.1,WP_279916872.1	WP_074855412.1,WP_074857090.1	WP_074855412.1,WP_074857090.1	SEI74560.1,SEJ29086.1	SUD50816.1,SUD51425.1	WP_125874011.1,WP_108234079.1	WP_257597236.1,WP_257598266.1	WP_280087259.1,WP_257597236.1	WP_084341431.1,WP_084342141.1	SUD58221.1,SUD61944.1	MBN7119595.1,MBN7119905.1	MBN7134240.1,MBN7130977.1	MBN7141723.1,MBN7141162.1	WP_108234079.1,WP_279533903.1	WP_279533903.1,WP_108234079.1	WP_279533903.1,WP_108234079.1
3031	heme-binding protein	COG3193	R	Core	18	7	11	CDM38741.1	WP_004423059.1	WP_279531763.1	WP_074857087.1	WP_074857087.1	SEJ29071.1	SUD51426.1	WP_004423059.1	WP_004423059.1	WP_004423059.1	WP_004423059.1	SUD58222.1	MBN7119596.1	MBN7134241.1	MBN7141724.1	WP_004423059.1	WP_004423059.1	WP_004423059.1
6326	glycolate oxidase subunit GlcF	COG1143,COG0247,COG1152,	C	Core	18	7	11	CDM38742.1	WP_074857084.1	WP_279916873.1	WP_074857084.1	WP_074857084.1	SEJ29046.1	SUD51427.1	WP_125873533.1	WP_241198137.1	WP_074857084.1	WP_084342138.1	SUD58223.1	MBN7119597.1	MBN7134242.1	MBN7141725.1	WP_074857084.1	WP_074857084.1	WP_074857084.1
6690	glycolate oxidase subunit GlcE	COG0277,COG4671	R,C	Core	18	7	11	CDM38743.1	WP_279870988.1	WP_279916874.1	WP_074857081.1	WP_074857081.1	SEJ29026.1	SUD51428.1	WP_074857081.1	WP_257598694.1	WP_257598694.1	WP_084342135.1	SUD58224.1	MBN7119598.1	MBN7134243.1	MBN7141726.1	WP_279534181.1	WP_279534181.1	WP_279534181.1
203	glycolate oxidase subunit GlcD	COG0812,COG0277	M,C	Core	18	7	11	CDM38744.1	WP_004423069.1	WP_279916875.1	WP_004423069.1	WP_004423069.1	SEJ29002.1	SUD51429.1	WP_125873532.1	WP_004423069.1	WP_004423069.1	WP_004423069.1	SUD58225.1	MBN7119599.1	MBN7134244.1	MBN7141727.1	WP_092379205.1	WP_092379205.1	WP_092379205.1
5	transcriptional regulator GlcC	COG1725,COG1802,COG2188,	K	Core	18	7	11	CDM38745.1	WP_004423071.1	WP_279916876.1	WP_004423071.1	WP_004423071.1	SEJ28980.1	SUD51430.1	WP_004423071.1	WP_004423071.1	WP_004423071.1	WP_004423071.1	SUD58226.1	MBN7119600.1	MBN7134245.1	MBN7141728.1	WP_004423071.1	WP_004423071.1	WP_004423071.1
6621	succinate-semialdehyde dehydrogenase	COG4230,COG1012,COG0014	C,E	Core	18	7	11	CDM38770.1,CDM42298.1	WP_116620065.1,WP_279870997.1	WP_003463511.1,WP_147809415.1	WP_074856403.1,WP_003463511.1,WP_074860338.1	WP_074856403.1,WP_003463511.1,WP_074860338.1	SEJ60359.1,SEJ12399.1,SEJ88296.1	SUD50670.1,SUD50736.1,SUD51467.1	WP_003463511.1,WP_125873525.1	WP_257597574.1,WP_003463511.1	WP_003463511.1,WP_257597574.1	WP_003463511.1,WP_084342399.1	SUD58232.1,SUD61862.1	MBN7117302.1,MBN7117751.1	MBN7134012.1,MBN7133514.1	MBN7140983.1,MBN7139829.1	WP_279534187.1,WP_003463511.1	WP_003463511.1,WP_279534187.1	WP_279534187.1,WP_003463511.1
8663	4-aminobutyrate--2-oxoglutarate transaminase	COG1167,COG0160,COG0436,	E,K,H	Core	18	7	11	CDM38771.1	WP_143507175.1	WP_279917416.1	WP_074856406.1,WP_074860340.1	WP_074856406.1,WP_074860340.1	SEJ12428.1,SEJ88307.1	SUD50737.1,SUD51468.1	WP_125873524.1	WP_084342398.1	WP_084342398.1	WP_084342398.1	SUD58233.1	MBN7117303.1	MBN7133513.1	MBN7140982.1	WP_279534188.1	WP_279534188.1	WP_279534188.1
4151	cupin domain-containing protein	COG3450	R	Core	18	7	11	CDM38772.1	WP_039964178.1	WP_279531568.1	WP_074860342.1	WP_074860342.1	SEJ88318.1	SUD51469.1	WP_084342397.1	WP_257597566.1	WP_280087407.1	WP_084342397.1	SUD58234.1	MBN7117304.1	MBN7133512.1	MBN7140981.1	WP_084342397.1	WP_084342397.1	WP_084342397.1
8240	aldehyde dehydrogenase	COG4230,COG1012	C	Core	18	7	11	CDM38773.1	WP_084341901.1	WP_279917415.1	WP_074856401.1,WP_074860345.1	WP_074856401.1,WP_074860345.1	SEJ12371.1,SEJ88330.1	SUD50735.1,SUD51470.1	WP_125873523.1	WP_004423147.1	WP_004423147.1	WP_084341901.1	SUD58235.1	MBN7117305.1	MBN7133511.1	MBN7140980.1	WP_004423147.1	WP_004423147.1	WP_004423147.1
540	MFS transporter	COG2223,COG2807,COG2814	G,P	Core	18	7	11	CDM38774.1	WP_279870998.1	WP_279917414.1	WP_074860347.1	WP_074860347.1	SEJ88340.1	SUD51471.1	WP_125873522.1	WP_074860347.1	WP_074860347.1	WP_039964180.1	SUD58236.1	MBN7117306.1	MBN7133510.1	MBN7140979.1	WP_039964180.1	WP_039964180.1	WP_039964180.1
6924	FAD-binding oxidoreductase	COG1233,COG0654,COG1249,	P,M,R,S,O,E,H,C,Q	Core	18	7	11	CDM38775.1	WP_279870999.1	WP_279917413.1	WP_074860348.1	WP_074860348.1	SEJ88348.1	SUD51472.1	WP_125873521.1	WP_257597565.1	WP_257597565.1	WP_084341902.1	SUD58237.1	MBN7117307.1	MBN7133509.1	MBN7140978.1	WP_279534189.1	WP_279534189.1	WP_279534189.1
3880	YkgJ family cysteine cluster protein	COG0727	R	Core	18	7	11	CDM38776.1	WP_279871000.1	WP_279917412.1	WP_074860350.1	WP_074860350.1	SEJ88361.1	SUD51473.1	WP_084341903.1	WP_257597564.1	WP_257597564.1	WP_084341903.1	SUD58238.1	MBN7117308.1	MBN7133508.1	MBN7140977.1	WP_279534190.1	WP_279534190.1	WP_279534190.1
6	transcriptional regulator DadR	COG1522	K	Core	18	7	11	CDM38777.1	WP_092379294.1	WP_013713454.1	WP_013713454.1	WP_013713454.1	SEJ88371.1	SUD51474.1	WP_013713454.1	WP_092379294.1	WP_092379294.1	WP_013713454.1	SUD58239.1	MBN7117309.1	MBN7133507.1	MBN7140976.1	WP_013713454.1	WP_013713454.1	WP_013713454.1
6563	D-amino acid dehydrogenase	COG0169,COG0451,COG0665,	S,M,R,H,E,Q,C,I,F	Core	18	7	11	CDM38778.1	WP_279871001.1	WP_279917411.1	WP_074860352.1	WP_074860352.1	SEJ88381.1	SUD51475.1	WP_004423157.1	WP_074860352.1	WP_074860352.1	WP_084341904.1	SUD58240.1	MBN7117310.1	MBN7133506.1	MBN7140975.1	WP_074860352.1	WP_074860352.1	WP_074860352.1
3607	RidA family protein	COG0251	J	Core	18	7	11	CDM38779.1	WP_004423160.1	WP_279917410.1	WP_004423160.1	WP_004423160.1	SEJ88393.1	SUD51476.1	WP_004423160.1	WP_004423160.1	WP_004423160.1	WP_084341905.1	SUD58241.1	MBN7117311.1	MBN7133505.1	MBN7140974.1	WP_004423160.1	WP_004423160.1	WP_004423160.1
6768	alanine racemase	COG0787,COG3616,COG3457	M,E	Core	18	7	11	CDM38780.1	WP_279871002.1	WP_279917409.1	WP_004423162.1	WP_004423162.1	SEJ88399.1	SUD51477.1	WP_084341906.1	WP_257597563.1	WP_257597563.1	WP_084341906.1	SUD58242.1	MBN7117312.1	MBN7133504.1	MBN7140973.1	WP_279534191.1	WP_279534191.1	WP_279534191.1
192	cupin domain-containing protein	COG3620,COG3257,COG3837,	K,S,R,G	Core	18	7	11	CDM38781.1	WP_128579573.1	WP_279531561.1	WP_004423167.1	WP_004423167.1	SEJ88411.1	SUD51478.1	WP_004423167.1	WP_004423167.1	WP_004423167.1	WP_004423167.1	SUD58243.1	MBN7117313.1	MBN7133503.1	MBN7140972.1	WP_128579573.1	WP_128579573.1	WP_128579573.1
3478	xanthine phosphoribosyltransferase	COG0503,COG0461	F	Core	18	7	11	CDM38783.1	WP_074860357.1	WP_230926265.1	WP_074860357.1	WP_074860357.1	SEJ88427.1	SUD51480.1	WP_074860357.1	WP_306811874.1	WP_074860357.1	WP_074860357.1	SUD58245.1	MBN7117315.1	MBN7133501.1	MBN7140970.1	WP_039964189.1	WP_039964189.1	WP_039964189.1
6114	UPF0158 family protein	#	#	Core	18	7	11	CDM38784.1	WP_004423177.1	WP_279917408.1	WP_004423177.1	WP_004423177.1	SEJ88435.1	SUD51481.1	WP_125873520.1	WP_125873520.1	WP_125873520.1	WP_084341907.1	SUD58246.1	MBN7117316.1	MBN7133500.1	MBN7140969.1	WP_084341907.1	WP_084341907.1	WP_084341907.1
3296	DNA helicase Rep	COG0210,COG1074,COG3973	L,R	Core	18	7	11	CDM38785.1	WP_084341908.1	WP_279917407.1	WP_074860358.1	WP_074860358.1	SEJ88449.1	SUD51482.1	WP_084341908.1	WP_206408407.1	WP_206408407.1	WP_084341908.1	SUD58247.1	MBN7117317.1	MBN7133499.1	MBN7140968.1	WP_084341908.1	WP_084341908.1	WP_084341908.1
3091	EAL domain-containing protein	COG3434,COG3706,COG2200,	T	Core	18	7	11	CDM38786.1	WP_279871003.1	WP_279917406.1	WP_074860360.1	WP_074860360.1	SEJ88461.1	SUD51483.1	WP_125873519.1	WP_004423183.1	WP_004423183.1	WP_084341909.1	SUD58248.1	MBN7117318.1	MBN7133498.1	MBN7140967.1	WP_279534193.1	WP_279534193.1	WP_279534193.1
780	NorM family multidrug efflux MATE transporter	COG2244,COG0534	V,R	Core	18	7	11	CDM38787.1	WP_279871007.1	WP_279916821.1	WP_074861286.1	WP_074861286.1	SEK00622.1	SUD51484.1	WP_125873518.1	WP_257597562.1	WP_257597562.1	WP_084341910.1	SUD58249.1	MBN7117319.1	MBN7133497.1	MBN7140966.1	WP_279534194.1	WP_279534194.1	WP_279534194.1
5636	NorM family multidrug efflux MATE transporter	COG2522,COG0583	K,R	Core	18	7	11	CDM38788.1	WP_147811500.1	WP_279916820.1	WP_074861284.1	WP_074861284.1	SEK00616.1	SUD51485.1	WP_125873517.1	WP_241197938.1	WP_084341911.1	WP_084341911.1	SUD58250.1	MBN7117320.1	MBN7133496.1	MBN7140965.1	WP_147811500.1	WP_147811500.1	WP_147811500.1
3274	accessory factor UbiK family protein	COG2960	S	Core	18	7	11	CDM38791.1	WP_039964191.1	WP_230926273.1	WP_039964191.1	WP_039964191.1	SEK00589.1	SUD51489.1	WP_039964191.1	WP_039964191.1	WP_039964191.1	WP_084341913.1	SUD58253.1	MBN7117323.1	MBN7133493.1	MBN7140962.1	WP_039964191.1	WP_039964191.1	WP_039964191.1
8137	P-II family nitrogen regulator	COG0347	E	Core	18	7	11	CDM38792.1	WP_003096476.1	WP_003096476.1	WP_003096476.1	WP_003096476.1	SEK00583.1	SUD51490.1	WP_003096476.1	WP_003096476.1	WP_003096476.1	WP_003096476.1	SUD58254.1	MBN7117324.1	MBN7133492.1	MBN7140961.1	WP_003096476.1	WP_003096476.1	WP_003096476.1
8733	ammonium transporter	COG0004	P	Core	18	7	11	CDM38794.1	WP_108233041.1	WP_279531549.1	WP_074861280.1	WP_074861280.1	SEK00571.1	SUD51492.1	WP_125873511.1	WP_108233041.1	WP_108233041.1	WP_084341915.1	SUD58256.1	MBN7117326.1	MBN7133490.1	MBN7140959.1	WP_108233041.1	WP_108233041.1	WP_108233041.1
4104	ammonium transporter	COG0432	S	Core	18	7	11	CDM38795.1	WP_108233042.1	WP_230926275.1	WP_074861277.1	WP_074861277.1	SEK00564.1	SUD51493.1	WP_125873510.1	WP_074861277.1	WP_074861277.1	WP_074861277.1	SUD58257.1	MBN7117327.1	MBN7133489.1	MBN7140958.1	WP_074861277.1	WP_074861277.1	WP_074861277.1
8613	transcriptional regulator SutA	#	#	Core	18	7	11	CDM38796.1	WP_074861275.1	WP_279531548.1	WP_074861275.1	WP_074861275.1	SEK00559.1	SUD51494.1	WP_074861275.1	WP_074861275.1	WP_074861275.1	WP_074861275.1	SUD58258.1	MBN7117328.1	MBN7133488.1	MBN7140957.1	WP_074861275.1	WP_074861275.1	WP_074861275.1
6195	HAD-IA family hydrolase	COG0637,COG0647,COG1011,	G,R	Core	18	7	11	CDM38798.1	WP_074857612.1	WP_279916817.1	WP_074857612.1	WP_074857612.1	SEJ38884.1	SUD51496.1	WP_074857612.1	WP_074857612.1	WP_104728464.1	WP_139803314.1	SUD58260.1	MBN7118808.1	MBN7131005.1	MBN7140765.1	WP_074857612.1	WP_074857612.1	WP_074857612.1
8002	DUF484 family protein	COG3159	S	Core	18	7	11	CDM38800.1	WP_108233043.1	WP_090335944.1	WP_074857608.1	WP_074857608.1	SEJ38827.1	SUD51498.1	WP_108233043.1	WP_074857608.1	WP_280065233.1	WP_084341059.1	SUD58262.1	MBN7118810.1	MBN7131007.1	MBN7140767.1	WP_074857608.1	WP_074857608.1	WP_074857608.1
3100	diaminopimelate epimerase	COG3938,COG0253	E	Core	18	7	11	CDM38801.1	WP_074857604.1	WP_090336080.1	WP_074857604.1	WP_074857604.1	SEJ38801.1	SUD51499.1	WP_125874232.1	WP_257597909.1	WP_280065234.1	WP_084341097.1	SUD58263.1	MBN7118811.1	MBN7131008.1	MBN7140768.1	WP_279534196.1	WP_279534196.1	WP_279534196.1
799	diaminopimelate decarboxylase	COG1166,COG0019	E	Core	18	7	11	CDM38802.1	WP_279870764.1	WP_055984575.1	WP_074857601.1	WP_074857601.1	SEJ38775.1	SUD51500.1	WP_125874231.1	WP_257597908.1	WP_055984575.1	WP_084341060.1	SUD58264.1	MBN7118812.1	MBN7131009.1	MBN7140769.1	WP_279534197.1	WP_279534197.1	WP_279534197.1
395	lipoprotein	COG5567	N	Core	18	7	11	CDM38803.1	WP_017361215.1	WP_017361215.1	WP_017361215.1	WP_017361215.1	SEJ38749.1	SUD51501.1	WP_017361215.1	WP_017361215.1	WP_017361215.1	WP_017361215.1	SUD58265.1	MBN7118813.1	MBN7131010.1	MBN7140770.1	WP_275861301.1	WP_275861301.1	WP_275861301.1
6833	AraC family transcriptional regulator	COG2207,COG4753,COG4977,	T,F,K	Core	18	7	11	CDM38804.1	WP_279870765.1	WP_257597907.1	WP_074857598.1	WP_074857598.1	SEJ38716.1	SUD51502.1	WP_125874230.1	WP_257597907.1	WP_280087241.1	WP_084341061.1	SUD58266.1	MBN7118814.1	MBN7131011.1	MBN7140771.1	WP_279534198.1	WP_279534198.1	WP_279534198.1
3810	iron donor protein CyaY	COG1965	P	Core	18	7	11	CDM38805.1	WP_003458550.1	WP_003458550.1	WP_003458550.1	WP_003458550.1	SEJ38692.1	SUD51503.1	WP_125874229.1	WP_003458550.1	WP_017678304.1	WP_084341062.1	SUD58267.1	MBN7118815.1	MBN7131012.1	MBN7140772.1	WP_024306403.1	WP_024306403.1	WP_024306403.1
4152	DUF1289 domain-containing protein	COG3313	R	Core	18	7	11	CDM38806.1	WP_090335949.1	WP_090335949.1	WP_074857596.1	WP_074857596.1	SEJ38668.1	SUD51504.1	WP_125874228.1	WP_090335949.1	WP_017678305.1	WP_084341063.1	SUD58268.1	MBN7118816.1	MBN7131013.1	MBN7140773.1	WP_279534199.1	WP_279534199.1	WP_279534199.1
8723	nucleoside diphosphate kinase regulator	COG0782	K	Core	18	7	11	CDM38807.1	WP_090335950.1	WP_090335950.1	WP_074857593.1	WP_074857593.1	SEJ38634.1	SUD51505.1	WP_084341064.1	WP_090335950.1	WP_045733733.1	WP_084341064.1	SUD58269.1	MBN7118817.1	MBN7131014.1	MBN7140774.1	WP_024306404.1	WP_024306404.1	WP_024306404.1
4841	class I adenylate cyclase	COG3072	F	Core	18	7	11	CDM38808.1	WP_279870766.1	WP_257597905.1	WP_074857590.1	WP_074857590.1	SEJ38614.1	SUD51506.1	WP_125874227.1	WP_257597905.1	WP_280087239.1	WP_084341065.1	SUD58270.1	MBN7118818.1	MBN7131015.1	MBN7140775.1	WP_279534200.1	WP_279534200.1	WP_279534200.1
7	TIGR02647 family protein	#	#	Core	18	7	11	CDM38809.1	WP_021487644.1	WP_257597904.1	WP_021487644.1	WP_021487644.1	SEJ38590.1	SUD51507.1	WP_021487644.1	WP_257597904.1	WP_021487644.1	WP_021487644.1	SUD58271.1	MBN7118819.1	MBN7131016.1	MBN7140776.1	WP_024306406.1	WP_024306406.1	WP_024306406.1
8469	hypothetical protein	#	#	Core	18	7	11	CDM38810.1	WP_039964245.1	WP_230926284.1	WP_021487646.1	WP_021487646.1	SEJ38551.1	SUD51509.1	WP_039964245.1	WP_230926284.1	WP_039964245.1	WP_039964245.1	SUD58272.1	MBN7118820.1	MBN7131017.1	MBN7140777.1	WP_013713486.1	WP_013713486.1	WP_013713486.1
4262	GNAT family N-acetyltransferase	COG3153,COG3393,COG1247,	R,M	Core	18	7	11	CDM38812.1	WP_279870767.1	WP_257597902.1	WP_021487648.1	WP_021487648.1	SEJ38500.1	SUD51511.1	WP_125874226.1	WP_257597902.1	WP_280087238.1	WP_084341066.1	SUD58274.1	MBN7118822.1	MBN7131019.1	MBN7140779.1	WP_024306409.1	WP_024306409.1	WP_024306409.1
710	argininosuccinate lyase	COG0114,COG0165,COG0015	C,F,E	Core	18	7	11	CDM38813.1	WP_279870768.1	WP_257597901.1	WP_074857578.1	WP_074857578.1	SEJ38448.1	SUD51513.1	WP_125874225.1	WP_257597901.1	WP_280087237.1	WP_084341068.1	SUD58276.1	MBN7118826.1	MBN7133707.1	MBN7140783.1	WP_024306411.1	WP_024306411.1	WP_024306411.1
578	sensor histidine kinase	COG3275,COG2972	T	Core	18	7	11	CDM38814.1	WP_279870769.1	WP_257597900.1	WP_074857575.1	WP_074857575.1	SEJ38423.1	SUD51514.1	WP_075744841.1	WP_257597900.1	WP_075744841.1	WP_075744841.1	SUD58277.1	MBN7118827.1	MBN7133708.1	MBN7140784.1	WP_024306412.1	WP_024306412.1	WP_024306412.1
6958	hydroxymethylbilane synthase	COG0784,COG3279,COG2197,	N,K,T	Core	18	7	11	CDM38815.1	WP_003458569.1	WP_147810169.1	WP_074857572.1	WP_074857572.1	SEJ38393.1	SUD51515.1	WP_003458569.1	WP_257597899.1	WP_147810169.1	WP_003458569.1	SUD58278.1	MBN7118828.1	MBN7133709.1	MBN7140785.1	WP_021487652.1	WP_021487652.1	WP_021487652.1
6115	hydroxymethylbilane synthase	COG0181	H	Core	18	7	11	CDM38816.1	WP_055984570.1	WP_279916814.1	WP_021487653.1	WP_021487653.1	SEJ38354.1	SUD51516.1	WP_125874224.1	WP_147810168.1	WP_280087236.1	WP_084341069.1	SUD58279.1	MBN7118829.1	MBN7133710.1	MBN7140786.1	WP_279534202.1	WP_279534202.1	WP_279534202.1
8567	uroporphyrinogen-III synthase	COG1587	H	Core	18	7	11	CDM38817.1	WP_003458577.1	WP_279916813.1	WP_074857569.1	WP_074857569.1	SEJ38328.1	SUD51517.1	WP_125874223.1	WP_257597898.1	WP_280087235.1	WP_084341070.1	SUD58280.1	MBN7118830.1	MBN7133711.1	MBN7140787.1	WP_279534203.1	WP_279534203.1	WP_279534203.1
6483	uroporphyrinogen-III C-methyltransferase	COG3071	H	Core	18	7	11	CDM38819.1	WP_055984563.1	WP_279916811.1	WP_074857564.1	WP_074857564.1	SEJ38271.1	SUD51519.1	WP_125874222.1	WP_128579590.1	WP_280087233.1	WP_055984563.1	SUD58282.1	MBN7118832.1	MBN7133713.1	MBN7140789.1	WP_279534205.1	WP_279534205.1	WP_279534205.1
676	disulfide bond formation protein B	COG1495	O	Core	18	7	11	CDM38820.1	WP_084341071.1	WP_084341071.1	WP_003458584.1	WP_003458584.1	SEJ38252.1	SUD51520.1	WP_084341071.1	WP_257597896.1	WP_280087232.1	WP_084341071.1	SUD58283.1	MBN7118833.1	MBN7133714.1	MBN7140790.1	WP_206408347.1	WP_206408347.1	WP_206408347.1
3032	Rsd/AlgQ family anti-sigma factor	COG3160	K	Core	18	7	11	CDM38821.1	WP_055984557.1	WP_055984557.1	WP_003458587.1	WP_003458587.1	SEJ38222.1	SUD51521.1	WP_074677857.1	WP_257597894.1	WP_003458587.1	WP_055984557.1	SUD58284.1	MBN7118834.1	MBN7133715.1	MBN7140791.1	WP_003458587.1	WP_003458587.1	WP_003458587.1
151	FKBP-type peptidyl-prolyl cis-trans isomerase	COG0545	O	Core	18	7	11	CDM38822.1	WP_279870772.1	WP_003458589.1	WP_074857561.1	WP_074857561.1	SEJ38139.1	SUD51522.1	WP_125874221.1	WP_257597893.1	WP_003458589.1	WP_074857561.1	SUD58285.1	MBN7118835.1	MBN7133716.1	MBN7140792.1	WP_279534206.1	WP_279534206.1	WP_279534206.1
6652	AlgP family protein	#	#	Core	18	7	11	CDM38823.1	WP_279870773.1	WP_003458590.1	WP_074857558.1	WP_074857558.1	SEJ38101.1	SUD51523.1	WP_125874220.1	WP_257597892.1	WP_003458590.1	WP_084341072.1	SUD58286.1	MBN7118836.1	MBN7133717.1	MBN7140793.1	WP_279534207.1	WP_279534207.1	WP_279534207.1
6871	ATP-binding cassette domain-containing protein	COG4555,COG1123,COG0411,	C,Q,G,F,L,V,H,E,O,R,P,D	Core	18	7	11	CDM38828.1	WP_279870775.1	WP_279916810.1	WP_074857552.1	WP_074857552.1	SEJ38050.1	SUD51525.1	WP_125874219.1	WP_257597891.1	WP_280087231.1	WP_084341074.1	SUD58288.1	MBN7118838.1	MBN7133719.1	MBN7140795.1	WP_206408350.1	WP_206408350.1	WP_206408350.1
452	mechanosensitive ion channel family protein	COG3264,COG0668	M	Core	18	7	11	CDM38829.1	WP_074857549.1	WP_279916809.1	WP_074857549.1	WP_074857549.1	SEJ38021.1	SUD51526.1	WP_074857549.1	WP_257597890.1	WP_074857549.1	WP_074857549.1	SUD58289.1	MBN7118839.1	MBN7133720.1	MBN7140796.1	WP_206408351.1	WP_206408351.1	WP_206408351.1
3344	LysE family transporter	COG1280	E	Core	18	7	11	CDM38830.1	WP_074857546.1	WP_074857546.1	WP_074857546.1	WP_074857546.1	SEJ37997.1	SUD51527.1	WP_074857546.1	WP_074857546.1	WP_074857546.1	WP_074857546.1	SUD58290.1	MBN7118840.1	MBN7133721.1	MBN7140797.1	WP_074857546.1	WP_074857546.1	WP_074857546.1
6194	YaiI/YqxD family protein	COG1671	S	Core	18	7	11	CDM38831.1	WP_004373364.1	WP_004373364.1	WP_004373364.1	WP_004373364.1	SEJ37910.1	SUD51530.1	WP_004373364.1	WP_004373364.1	WP_004373364.1	WP_004373364.1	SUD58291.1	MBN7118841.1	MBN7133722.1	MBN7140798.1	WP_004373364.1	WP_004373364.1	WP_004373364.1
4835	thioesterase family protein	COG2050,COG0824	Q,R	Core	18	7	11	CDM38832.1	WP_003458608.1	WP_003458608.1	WP_003458608.1	WP_003458608.1	SEJ37886.1	SUD51531.1	WP_003458608.1	WP_003458608.1	WP_003458608.1	WP_003458608.1	SUD58292.1	MBN7118842.1	MBN7133723.1	MBN7140799.1	WP_003458608.1	WP_003458608.1	WP_003458608.1
4524	isoprenoid biosynthesis glyoxalase ElbB	COG0693,COG3155	Q,R	Core	18	7	11	CDM38833.1	WP_279870779.1	WP_003458610.1	WP_074857541.1	WP_074857541.1	SEJ37852.1	SUD51532.1	WP_074857541.1	WP_003458610.1	WP_003458610.1	WP_074857541.1	SUD58293.1	MBN7118843.1	MBN7133724.1	MBN7140800.1	WP_074857541.1	WP_074857541.1	WP_074857541.1
4136	sterol desaturase family protein	COG3000	I	Core	18	7	11	CDM38834.1	WP_279870780.1	WP_055984535.1	WP_074857539.1	WP_074857539.1	SEJ37818.1	SUD51533.1	WP_125874217.1	WP_257597889.1	WP_257597889.1	WP_084341075.1	SUD58294.1	MBN7118844.1	MBN7133725.1	MBN7140801.1	WP_279534208.1	WP_279534208.1	WP_279534208.1
859	DedA family protein	COG0586	S	Core	18	7	11	CDM38835.1	WP_003458614.1	WP_003458614.1	WP_074857536.1	WP_074857536.1	SEJ37793.1	SUD51534.1	WP_074857536.1	WP_003458614.1	WP_003458614.1	WP_084341076.1	SUD58295.1	MBN7118845.1	MBN7133726.1	MBN7140802.1	WP_074857536.1	WP_074857536.1	WP_074857536.1
8001	porphobilinogen synthase	COG0113	H	Core	18	7	11	CDM38836.1	WP_039964252.1	WP_055984533.1	WP_039964252.1	WP_039964252.1	SEJ37773.1	SUD51535.1	WP_125874216.1	WP_186351323.1	WP_055984533.1	WP_039964252.1	SUD58296.1	MBN7118846.1	MBN7133727.1	MBN7140803.1	WP_039964252.1	WP_039964252.1	WP_039964252.1
3099	polyphosphate kinase 1	COG0855	P	Core	18	7	11	CDM38837.1	WP_279870781.1	WP_247722961.1	WP_074857533.1	WP_074857533.1	SEJ37744.1	SUD51536.1	WP_084341077.1	WP_257597888.1	WP_247722961.1	WP_084341077.1	SUD58297.1	MBN7118847.1	MBN7133728.1	MBN7140804.1	WP_279534209.1	WP_279534209.1	WP_279534209.1
798	exopolyphosphatase	COG0248	F	Core	18	7	11	CDM38839.1	WP_279870783.1	WP_279916808.1	WP_074857528.1	WP_074857528.1	SEJ37723.1	SUD51537.1	WP_125874215.1	WP_257597887.1	WP_279916808.1	WP_084341078.1	SUD58298.1	MBN7118848.1	MBN7133729.1	MBN7140805.1	WP_279534210.1	WP_279534210.1	WP_279534210.1
289	ureidoglycolate lyase	COG3194	F	Core	18	7	11	CDM38840.1	WP_279870784.1	WP_247722963.1	WP_074857524.1	WP_074857524.1	SEJ37693.1	SUD51538.1	WP_125874214.1	WP_306811908.1	WP_247722963.1	WP_084341079.1	SUD58299.1	MBN7118849.1	MBN7133730.1	MBN7140806.1	WP_279534211.1	WP_279534211.1	WP_279534211.1
6753	thioredoxin TrxA	COG0526,COG4232,COG3118	O	Core	18	7	11	CDM38843.1	WP_003458627.1	WP_003458627.1	WP_003458627.1	WP_003458627.1	SEJ37615.1	SUD51541.1	WP_003458627.1	WP_003458627.1	WP_003458627.1	WP_003458627.1	SUD58301.1	MBN7118851.1	MBN7133732.1	MBN7140808.1	WP_003458627.1	WP_003458627.1	WP_003458627.1
6040	transcription termination factor Rho	COG0557,COG1157,COG0056,	K,N,C	Core	18	7	11	CDM38844.1	WP_143504656.1	WP_104728523.1	WP_074857519.1	WP_074857519.1	SEJ37594.1	SUD51542.1	WP_104728523.1	WP_104728523.1	WP_104728523.1	WP_084341081.1	SUD58302.1	MBN7118852.1	MBN7133733.1	MBN7140809.1	WP_104728523.1	WP_104728523.1	WP_104728523.1
8470	4-hydroxy-3-polyprenylbenzoate decarboxylase	COG0043	H	Core	18	7	11	CDM38845.1	WP_279870787.1	WP_116617666.1	WP_003458631.1	WP_003458631.1	SEJ37568.1	SUD51543.1	WP_003458631.1	WP_257597885.1	WP_003458631.1	WP_003458631.1	SUD58303.1	MBN7118853.1	MBN7133734.1	MBN7140810.1	WP_003458631.1	WP_003458631.1	WP_003458631.1
971	CDP-6-deoxy-delta-34-glucoseen reductase	COG0369,COG1018,COG2871,	H,C,P	Core	18	7	11	CDM38846.1	WP_279870788.1	WP_279916806.1	WP_074857515.1	WP_074857515.1	SEJ37543.1	SUD51544.1	WP_125874211.1	WP_257597884.1	WP_125874211.1	WP_084341082.1	SUD58304.1	MBN7118854.1	MBN7133735.1	MBN7140811.1	WP_279534213.1	WP_279534213.1	WP_279534213.1
3205	NADPH:quinone oxidoreductase family protein	COG1063,COG4221,COG0604,	E,P,R,C	Core	18	7	11	CDM38847.1	WP_278620433.1	WP_279916805.1	WP_074857618.1	WP_074857618.1	SEJ37517.1	SUD51545.1	WP_125874210.1	WP_257597883.1	WP_280087230.1	WP_084341083.1	SUD58305.1	MBN7118855.1	MBN7133736.1	MBN7140812.1	WP_279534214.1	WP_279534214.1	WP_279534214.1
8092	NADPH:quinone oxidoreductase family protein	COG1580	N	Core	18	7	11	CDM38848.1	WP_279870790.1	WP_279916804.1	WP_074857512.1	WP_074857512.1	SEJ37499.1	SUD51546.1	WP_104728525.1	WP_306811903.1	WP_084341084.1	WP_084341084.1	SUD58306.1	MBN7118856.1	MBN7133737.1	MBN7140813.1	WP_206408356.1	WP_206408356.1	WP_206408356.1
3405	ABC transporter permease	COG0842,COG1668	C,V	Core	18	7	11	CDM38849.1,CDM42648.1	WP_279870791.1	WP_279916803.1,WP_100549188.1	WP_074857509.1,WP_038664457.1	WP_074857509.1,WP_038664457.1	SEJ37477.1,SEJ59577.1	SUD50994.1,SUD51547.1	WP_125874209.1,WP_003464260.1	WP_257597881.1	WP_280087229.1	WP_084341085.1	SUD58307.1	MBN7118857.1	MBN7133738.1	MBN7140814.1	WP_279534215.1	WP_279534215.1	WP_279534215.1
711	ABC transporter permease	COG4136,COG1120,COG1136,	O,H,E,L,V,Q,C,G,D,P,R	Core	18	7	11	CDM38850.1,CDM42647.1	WP_279870792.1	WP_279916802.1,WP_279917643.1	WP_074857506.1,WP_074858628.1	WP_074857506.1,WP_074858628.1	SEJ37445.1,SEJ59562.1	SUD50993.1,SUD51548.1	WP_125874208.1,WP_125874846.1	WP_257597880.1	WP_280087228.1	WP_084341086.1	SUD58308.1	MBN7118858.1	MBN7133739.1	MBN7140815.1	WP_279534216.1	WP_279534216.1	WP_279534216.1
1680	ABC transporter permease	COG0845,COG1566,COG4942,	I,R,M,D,V	Core	18	7	11	CDM38851.1,CDM42646.1	WP_279870794.1	WP_279916801.1,WP_003464255.1	WP_074857503.1,WP_003464255.1	WP_074857503.1,WP_003464255.1	SEJ37416.1,SEJ59546.1	SUD50992.1,SUD51549.1	WP_125874207.1,WP_003464255.1	WP_257597878.1	WP_280087227.1	WP_084341087.1	SUD58309.1	MBN7118859.1	MBN7133740.1	MBN7140816.1	WP_279534217.1	WP_279534217.1	WP_279534217.1
1843	EVE domain-containing protein	COG2947	S	Core	18	7	11	CDM38853.1	WP_279870796.1	WP_084341089.1	WP_074857497.1	WP_074857497.1	SEJ37355.1	SUD51551.1	WP_084341089.1	WP_084341089.1	WP_075744869.1	WP_084341089.1	SUD58311.1	MBN7118861.1	MBN7133742.1	MBN7140818.1	WP_084341089.1	WP_084341089.1	WP_084341089.1
3522	5-formyltetrahydrofolate cyclo-ligase	COG0212	H	Core	18	7	11	CDM38855.1	WP_074857494.1	WP_074857494.1	WP_074857494.1	WP_074857494.1	SEJ37319.1	SUD51553.1	WP_125874205.1	WP_074857494.1	WP_143509093.1	WP_074857494.1	SUD58313.1	MBN7118862.1	MBN7133743.1	MBN7140819.1	WP_074857494.1	WP_074857494.1	WP_074857494.1
6484	cell division protein ZapA	COG3027	S	Core	18	7	11	CDM38856.1	WP_074857491.1	WP_074857491.1	WP_074857491.1	WP_074857491.1	SEJ37291.1	SUD51554.1	WP_017363844.1	WP_074857491.1	WP_017678355.1	WP_074857491.1	SUD58314.1	MBN7118863.1	MBN7133744.1	MBN7140820.1	WP_074857491.1	WP_074857491.1	WP_074857491.1
3560	TIGR02449 family protein	COG1196,COG0419	D,L	Core	18	7	11	CDM38857.1	WP_074857487.1	WP_074857487.1	WP_074857487.1	WP_074857487.1	SEJ37271.1	SUD51555.1	WP_074857487.1	WP_074857487.1	WP_003458652.1	WP_074857487.1	SUD58315.1	MBN7118864.1	MBN7133745.1	MBN7140821.1	WP_074857487.1	WP_074857487.1	WP_074857487.1
152	YecA family protein	COG3079	S	Core	18	7	11	CDM38858.1	WP_003458653.1	WP_084341090.1	WP_074857484.1	WP_074857484.1	SEJ37241.1	SUD51556.1	WP_003458653.1	WP_003458653.1	WP_003458653.1	WP_084341090.1	SUD58316.1	MBN7118865.1	MBN7133746.1	MBN7140822.1	WP_003458653.1	WP_003458653.1	WP_003458653.1
3687	2-octaprenyl-6-methoxyphenyl hydroxylase	COG0579,COG0665,COG0654,	R,C,H,E	Core	18	7	11	CDM38860.1	WP_279870798.1	WP_279916799.1	WP_074857477.1	WP_074857477.1	SEJ37187.1	SUD51558.1	WP_125874203.1	WP_257597874.1	WP_279916799.1	WP_084341091.1	SUD58318.1	MBN7118867.1	MBN7133748.1	MBN7140824.1	WP_279534220.1	WP_279534220.1	WP_279534220.1
8602	2-octaprenyl-6-methoxyphenyl hydroxylase	COG0654,COG0644,COG0562,	E,H,C,M	Core	18	7	11	CDM38861.1	WP_279870800.1	WP_279916798.1	WP_074857474.1	WP_074857474.1	SEJ37160.1	SUD51559.1	WP_185754931.1	WP_257597873.1	WP_115289947.1	WP_115289947.1	SUD58319.1	MBN7118868.1	MBN7133749.1	MBN7140825.1	WP_115289947.1	WP_115289947.1	WP_115289947.1
451	extracellular solute-binding protein	COG0687,COG2182,COG4143,	H,E,P,G	Core	18	7	11	CDM38862.1	WP_279870802.1	WP_279916797.1	WP_074857471.1	WP_074857471.1	SEJ37129.1	SUD51560.1	WP_017678360.1	WP_257597872.1	WP_280087225.1	WP_084341093.1	SUD58320.1	MBN7118869.1	MBN7133750.1	MBN7140826.1	WP_108233347.1	WP_108233347.1	WP_108233347.1
6335	iron ABC transporter permease	COG0600,COG0581,COG0765,	R,P,G,O,E	Core	18	7	11	CDM38863.1	WP_206419432.1	WP_125874201.1	WP_074857468.1	WP_074857468.1	SEJ37100.1	SUD51561.1	WP_125874201.1	WP_306811907.1	WP_206419432.1	WP_084341094.1	SUD58321.1	MBN7118870.1	MBN7133751.1	MBN7140827.1	WP_278620415.1	WP_278620415.1	WP_278620415.1
4746	iron ABC transporter permease	COG0404,COG0354	E,R	Core	18	7	11	CDM38864.1	WP_279871524.1	WP_279916796.1	WP_074857466.1	WP_074857466.1	SEJ37076.1	SUD51562.1	WP_125874200.1	WP_257597871.1	WP_280087085.1	WP_084341095.1	SUD58322.1	MBN7117105.1	MBN7132304.1	MBN7140073.1	WP_279534221.1	WP_279534221.1	WP_279534221.1
1016	glycine cleavage system protein GcvH	COG0509	E	Core	18	7	11	CDM38865.1	WP_003458665.1	WP_003458665.1	WP_074857461.1	WP_074857461.1	SEJ37048.1	SUD51563.1	WP_003458665.1	WP_003458665.1	WP_003458665.1	WP_003458665.1	SUD58323.1	MBN7117106.1	MBN7132305.1	MBN7140074.1	WP_003458665.1	WP_003458665.1	WP_003458665.1
5695	ArsR family transcriptional regulator	COG0640,COG1733,COG4742,	K	Core	18	7	11	CDM38866.1	WP_279871523.1	WP_279916795.1	WP_074857458.1	WP_074857458.1,WP_034054933.1	SEK01814.1,SEJ37023.1	SUD51564.1,SUD53591.1	WP_003458667.1	WP_306811906.1	WP_279916795.1	WP_084341096.1	SUD58324.1	MBN7117107.1	MBN7132306.1	MBN7140075.1	WP_084341096.1	WP_084341096.1	WP_084341096.1
4523	hypothetical protein	COG2391	R	Core	18	7	11	CDM38867.1	WP_003458671.1	WP_106735105.1	WP_074857454.1	WP_074857454.1,WP_034054934.1	SEK01820.1,SEJ37005.1	SUD51565.1,SUD53592.1	WP_003458671.1	WP_003458671.1	WP_106735105.1	WP_003458671.1	SUD58325.1	MBN7117108.1	MBN7132307.1	MBN7140076.1	WP_003458671.1	WP_003458671.1	WP_003458671.1
860	hypothetical protein	COG2391	R	Core	18	7	11	CDM38868.1	WP_003458672.1	WP_279916794.1	WP_074857451.1	WP_074857451.1	SEJ36978.1	SUD51566.1	WP_003458672.1	WP_003458672.1	WP_003458672.1	WP_003458672.1	SUD58326.1	MBN7117109.1	MBN7132308.1	MBN7140077.1	WP_003458672.1	WP_003458672.1	WP_003458672.1
2722	DUF2892 domain-containing protein	#	#	Core	18	7	11	CDM38869.1	WP_003458674.1	WP_003458674.1	WP_074857615.1	WP_074857615.1,WP_034054936.1	SEK01837.1,SEJ36953.1	SUD51567.1,SUD53594.1	WP_104728552.1	WP_003458674.1	WP_003458674.1	WP_003458674.1	SUD58327.1	MBN7117110.1	MBN7132309.1	MBN7140078.1	WP_003458674.1	WP_003458674.1	WP_003458674.1
6834	cytochrome-c peroxidase	COG1858	P	Core	18	7	11	CDM38870.1	WP_279870101.1	WP_279916793.1	WP_003458676.1	WP_003458676.1	SEJ36927.1	SUD51568.1	WP_125874199.1	WP_306811902.1	WP_280087083.1	WP_084342466.1	SUD58330.1	MBN7117111.1	MBN7132310.1	MBN7140079.1	WP_279534223.1	WP_279534223.1	WP_279934215.1
215	agmatine deiminase	COG2957	E	Core	18	7	11	CDM38871.1	WP_128578417.1	WP_128578417.1	WP_074857448.1	WP_074857448.1	SEJ36900.1	SUD51569.1	WP_084342468.1	WP_257597870.1	WP_280087082.1	WP_084342468.1	SUD58332.1	MBN7117113.1	MBN7132312.1	MBN7140081.1	WP_084342468.1	WP_084342468.1	WP_084342468.1
335	N-carbamoylputrescine amidase	COG0388,COG0815	M,R	Core	18	7	11	CDM38872.1	WP_104729905.1	WP_084342368.1	WP_074855155.1	WP_074855155.1	SEI58937.1	SUD51571.1	WP_104729905.1	WP_084342368.1	WP_084342368.1	WP_084342368.1	SUD58334.1	MBN7116256.1	MBN7132313.1	MBN7141755.1	WP_104729905.1	WP_104729905.1	WP_104729905.1
8	TetR/AcrR family transcriptional regulator	COG1309	K	Core	18	7	11	CDM38873.1	WP_075744882.1	WP_074855156.1	WP_074855156.1	WP_074855156.1	SEI58951.1	SUD51572.1	WP_075744882.1	WP_075744882.1	WP_075744882.1	WP_075744882.1	SUD58335.1	MBN7116257.1	MBN7132314.1	MBN7141756.1	WP_075744882.1	WP_075744882.1	WP_075744882.1
290	glutamine synthetase family protein	COG0174,COG3968	R,E	Core	18	7	11	CDM38875.1	WP_084342370.1	WP_279916792.1	WP_074855157.1	WP_074855157.1	SEI58976.1	SUD51573.1	WP_084342370.1	WP_084342370.1	WP_280087081.1	WP_084342370.1	SUD58337.1	MBN7116259.1	MBN7132316.1	MBN7141758.1	WP_084342370.1	WP_084342370.1	WP_084342370.1
3752	glutamine synthetase family protein	COG0174	E	Core	18	7	11	CDM38877.1	WP_279870100.1	WP_074855158.1	WP_074855158.1	WP_074855158.1	SEI59031.1	SUD51575.1	WP_074855158.1	WP_074855158.1	WP_074855158.1	WP_074855158.1	SUD58339.1	MBN7116260.1	MBN7132317.1	MBN7141759.1	WP_279534225.1	WP_279534225.1	WP_279534225.1
8123	extracellular solute-binding protein	COG0687,COG4143,COG2182,	H,E,G,P	Core	18	7	11	CDM38879.1	WP_074855160.1	WP_279916790.1	WP_074855160.1	WP_074855160.1	SEI59069.1	SUD51577.1	WP_017678376.1	WP_257597866.1	WP_074855160.1	WP_074855160.1	SUD58341.1	MBN7116262.1	MBN7132319.1	MBN7141761.1	WP_100547584.1	WP_100547584.1	WP_100547584.1
6117	polyamine ABC transporter ATP-binding protein	COG4134,COG1653,COG1840,	R,P,G,E,H	Core	18	7	11	CDM38880.1	WP_279870097.1	WP_116617684.1	WP_074855162.1	WP_074855162.1	SEI59116.1	SUD51579.1	WP_125873456.1	WP_306811905.1	WP_092379378.1	WP_084340955.1	SUD58343.1	MBN7116263.1	MBN7132320.1	MBN7141762.1	WP_116617684.1	WP_116617684.1	WP_116617684.1
147	polyamine ABC transporter ATP-binding protein	COG4586,COG4559,COG4615,	R,P,D,F,C,Q,G,N,H,E,O,V,L	Core	18	7	11	CDM38881.1	WP_279870096.1	WP_147809435.1	WP_074855163.1	WP_074855163.1	SEI59141.1	SUD51580.1	WP_125873455.1	WP_257597865.1	WP_092379381.1	WP_084340956.1	SUD58344.1	MBN7116264.1	MBN7132321.1	MBN7141763.1	WP_257597865.1	WP_257597865.1	WP_257597865.1
712	ABC transporter permease subunit	COG1176,COG1178,COG4208,	E,O,P,R,G	Core	18	7	11	CDM38882.1	WP_162884247.1	WP_279916822.1	WP_167377349.1	WP_167377349.1	SEI59175.1	SUD51581.1	WP_185754906.1	WP_162884247.1	WP_162884247.1	WP_167377349.1	SUD58345.1	MBN7116265.1	MBN7132322.1	MBN7141764.1	WP_279534910.1	WP_279534910.1	WP_279534910.1
579	ABC transporter permease subunit	COG0395,COG3833,COG0555,	P,G,O,E	Core	18	7	11	CDM38883.1	WP_003458697.1	WP_024306476.1	WP_003458697.1	WP_003458697.1	SEI59207.1	SUD51582.1	WP_125873454.1	WP_003458697.1	WP_003458697.1	WP_003458697.1	SUD58346.1	MBN7116266.1	MBN7132323.1	MBN7141765.1	WP_003458697.1	WP_003458697.1	WP_003458697.1
6959	inorganic triphosphatase	COG3025,COG4116	S	Core	18	7	11	CDM38884.1	WP_003458699.1	WP_279916789.1	WP_003458699.1	WP_003458699.1	SEI59232.1	SUD51583.1	WP_125873453.1	WP_003458699.1	WP_280087080.1	WP_003458699.1	SUD58347.1	MBN7116267.1	MBN7132324.1	MBN7141766.1	WP_003458699.1	WP_003458699.1	WP_003458699.1
6438	TIGR00153 family protein	COG1392	P	Core	18	7	11	CDM38885.1	WP_279870095.1	WP_279916788.1	WP_074855165.1	WP_074855165.1	SEI59260.1	SUD51584.1	WP_003458701.1	WP_084340957.1	WP_003458701.1	WP_084340957.1	SUD58348.1	MBN7116268.1	MBN7132325.1	MBN7141767.1	WP_108233983.1	WP_108233983.1	WP_108233983.1
3117	acetylornithine deacetylase	COG1473,COG2195,COG0624	R,E	Core	18	7	11	CDM38887.1	WP_279870093.1	WP_279916786.1	WP_074855167.1	WP_074855167.1	SEI59301.1	SUD51586.1	WP_125873451.1	WP_206408750.1	WP_280087079.1	WP_084340958.1	SUD58350.1	MBN7119100.1	MBN7132327.1	MBN7141769.1	WP_279534227.1	WP_279534227.1	WP_279534227.1
823	amino-acid N-acetyltransferase	COG3153,COG1246,COG0456,	R,E	Core	18	7	11	CDM38888.1	WP_279870092.1	WP_279916785.1	WP_003458705.1	WP_003458705.1	SEI59329.1	SUD51587.1	WP_116617690.1	WP_257597342.1	WP_092379396.1	WP_003458705.1	SUD58351.1	MBN7119101.1	MBN7132328.1	MBN7141770.1	WP_257597342.1	WP_257597342.1	WP_257597342.1
4328	hypothetical protein	#	#	Core	18	7	11	CDM38889.1	WP_003458706.1	WP_279916783.1	WP_003458706.1	WP_003458706.1	SEI59357.1	SUD51588.1	WP_003458706.1	WP_003458706.1	WP_003458706.1	WP_003458706.1	SUD58352.1	MBN7119102.1	MBN7132329.1	MBN7141771.1	WP_003458706.1	WP_003458706.1	WP_003458706.1
677	glutamate--cysteine ligase	COG2918	H	Core	18	7	11	CDM38890.1	WP_084340959.1	WP_279916782.1	WP_074855168.1	WP_074855168.1	SEI59380.1	SUD51589.1	WP_125873450.1	WP_257597341.1	WP_280087078.1	WP_084340959.1	SUD58353.1	MBN7119103.1	MBN7132330.1	MBN7141772.1	WP_279534228.1	WP_279534228.1	WP_279534228.1
4967	PaaI family thioesterase	COG0824,COG1607,COG2050	Q,R,I	Core	18	7	11	CDM38891.1	WP_039964259.1	WP_167377335.1	WP_039964259.1	WP_039964259.1	SEI59407.1	SUD51590.1	WP_039964259.1	WP_039964259.1	WP_039964259.1	WP_039964259.1	SUD58354.1	MBN7119104.1	MBN7132331.1	MBN7141773.1	WP_039964259.1	WP_039964259.1	WP_039964259.1
3950	Tex family protein	COG1555,COG1098,COG0539,	L,K,J	Core	18	7	11	CDM38892.1	WP_279870091.1	WP_279916781.1	WP_074855169.1	WP_074855169.1	SEI59430.1	SUD51591.1	WP_125873449.1	WP_257597340.1	WP_257597340.1	WP_084340960.1	SUD58355.1	MBN7119105.1	MBN7132332.1	MBN7141774.1	WP_279534229.1	WP_279534229.1	WP_279534229.1
1651	ATP-binding protein	COG3852,COG2972,COG2205,	T,N	Core	18	7	11	CDM38894.1	WP_003458711.1	WP_003458711.1	WP_074855171.1	WP_074855171.1	SEI59494.1	SUD51593.1	WP_125873448.1	WP_257597339.1	WP_003458711.1	WP_003458711.1	SUD58357.1	MBN7119107.1	MBN7132334.1	MBN7141776.1	WP_003458711.1	WP_003458711.1	WP_003458711.1
861	30S ribosomal protein S6--L-glutamate ligase	COG0045,COG0189,COG0458,	C,M,H,E	Core	18	7	11	CDM38896.1	WP_279870090.1	WP_279916549.1	WP_074855172.1	WP_074855172.1	SEI59547.1	SUD51595.1	WP_104729919.1	WP_084340964.1	WP_280087076.1	WP_084340964.1	SUD58360.1	MBN7119109.1	MBN7132336.1	MBN7141778.1	WP_104729919.1	WP_104729919.1	WP_104729919.1
1074	ATP-dependent zinc protease	COG4067	O	Core	18	7	11	CDM38897.1	WP_162884248.1	WP_279916551.1	WP_162884248.1	WP_162884248.1	SEI59568.1	SUD51596.1	WP_167377350.1	WP_074855173.1	WP_162884248.1	WP_162884248.1	SUD58361.1	MBN7119110.1	MBN7132337.1	MBN7141779.1	WP_242445012.1	WP_162884248.1	WP_162884248.1
8033	S4 domain-containing protein	COG1188,COG1189	J	Core	18	7	11	CDM38898.1	WP_017678397.1	WP_017678397.1	WP_017678397.1	WP_017678397.1	SEI59591.1	SUD51597.1	WP_125873446.1	WP_017678397.1	WP_017678397.1	WP_017678397.1	SUD58362.1	MBN7119111.1	MBN7132338.1	MBN7141780.1	WP_017678397.1	WP_017678397.1	WP_279934213.1
984	Hsp33 family molecular chaperone HslO	COG1281	O	Core	18	7	11	CDM38900.1	WP_074855175.1	WP_279916548.1	WP_074855175.1	WP_074855175.1	SEI59656.1	SUD51599.1	WP_074855175.1	WP_074855175.1	WP_074855175.1	WP_084340965.1	SUD58364.1	MBN7119113.1	MBN7132340.1	MBN7141782.1	WP_074855175.1	WP_074855175.1	WP_074855175.1
480	phosphoenolpyruvate carboxykinase	COG1866	C	Core	18	7	11	CDM38901.1	WP_003458725.1	WP_003458725.1	WP_074855176.1	WP_074855176.1	SEI59679.1	SUD51600.1	WP_003458725.1	WP_003458725.1	WP_003458725.1	WP_003458725.1	SUD58365.1	MBN7119114.1	MBN7132341.1	MBN7141783.1	WP_003458725.1	WP_003458725.1	WP_003458725.1
6381	ATP-dependent DNA helicase RecQ	COG0513,COG0514,COG1204,	R,K,L	Core	18	7	11	CDM38902.1	WP_278620369.1	WP_279916547.1	WP_074855177.1	WP_074855177.1	SEI59708.1	SUD51601.1	WP_125873444.1	WP_257597338.1	WP_280087075.1	WP_084340966.1	SUD58366.1	MBN7119115.1	MBN7132342.1	MBN7141406.1	WP_279534232.1	WP_279534232.1	WP_279534232.1
6789	MlaD family protein	COG3218,COG3009	R,S	Core	18	7	11	CDM38903.1	WP_003458754.1	WP_279916546.1	WP_074855178.1	WP_074855178.1	SEI59733.1	SUD51602.1	WP_092379424.1	WP_003458754.1	WP_003458754.1	WP_084340967.1	SUD58367.1	MBN7119116.1	MBN7132343.1	MBN7141407.1	WP_092379424.1	WP_092379424.1	WP_092379424.1
2492	ATP-binding cassette domain-containing protein	COG1136,COG4987,COG1117,	Q,C,G,V,H,E,O,P,R,D	Core	18	7	11	CDM38905.1	WP_003458756.1	WP_003458756.1	WP_074855180.1	WP_074855180.1	SEI59777.1	SUD51604.1	WP_003458756.1	WP_155936418.1,WP_306811841.1	WP_003458756.1	WP_003458756.1	SUD58369.1	MBN7119118.1	MBN7132345.1	MBN7140954.1	WP_003458756.1	WP_003458756.1	WP_003458756.1
291	ABC transporter permease	COG0767	Q	Core	18	7	11	CDM38906.1	WP_003458757.1	WP_003458757.1	WP_074855181.1	WP_074855181.1	SEI59800.1	SUD51605.1	WP_125873443.1	WP_003458757.1	WP_003458757.1	WP_003458757.1	SUD58370.1	MBN7119119.1	MBN7132346.1	MBN7140955.1	WP_003458757.1	WP_003458757.1	WP_003458757.1
3753	FdhF/YdeP family oxidoreductase	COG0243,COG3383,COG1034	R,C	Core	18	7	11	CDM38908.1	WP_003458760.1	WP_003458760.1	WP_003458760.1	WP_003458760.1	SEI59846.1	SUD51607.1	WP_125873442.1	WP_257597337.1	WP_003458760.1	WP_003458760.1	SUD58372.1	MBN7119121.1	MBN7132348.1	MBN7140279.1	WP_125873442.1	WP_125873442.1	WP_125873442.1
8471	LysR family transcriptional regulator	COG1526	C	Core	18	7	11	CDM38909.1	WP_003458763.1	WP_279916545.1	WP_003458763.1	WP_003458763.1	SEI59871.1	SUD51608.1	WP_125873441.1	WP_257597336.1	WP_003458763.1	WP_003458763.1	SUD58373.1	MBN7119122.1	MBN7132349.1	MBN7140280.1	WP_206408114.1	WP_206408114.1	WP_206408114.1
8803	LysR family transcriptional regulator	COG0583	K	Core	18	7	11	CDM38910.1	WP_074855182.1	WP_074855182.1	WP_074855182.1	WP_074855182.1	SEI59894.1	SUD51609.1	WP_084340968.1	WP_257597335.1	WP_280087074.1	WP_084340968.1	SUD58374.1	MBN7119123.1	MBN7132350.1	MBN7140281.1	WP_003458764.1	WP_003458764.1	WP_003458764.1
6118	peptidoglycan-binding protein LysM	COG1388,COG1652	M,S	Core	18	7	11	CDM38911.1	WP_104729930.1	WP_003458766.1	WP_003458766.1	WP_003458766.1	SEI59918.1	SUD51610.1	WP_104729930.1	WP_003458766.1	WP_104729930.1	WP_003458766.1	SUD58375.1	MBN7119124.1	MBN7132351.1	MBN7140282.1	WP_003458766.1	WP_003458766.1	WP_003458766.1
148	GMP/IMP nucleotidase	COG0637,COG0647,COG1011,	R,G,E	Core	18	7	11	CDM38912.1	WP_279870089.1	WP_279916544.1	WP_039964261.1	WP_039964261.1	SEI59940.1	SUD51611.1	WP_125873440.1	WP_257597334.1	WP_280087073.1	WP_039964261.1	SUD58376.1	MBN7119125.1	MBN7132352.1	MBN7140283.1	WP_279534233.1	WP_279534233.1	WP_279534233.1
713	ADP compounds hydrolase NudE	COG0494,COG1051,COG4119	F,L	Core	18	7	11	CDM38913.1	WP_084340969.1	WP_279916543.1	WP_074855183.1	WP_074855183.1	SEI59963.1	SUD51612.1	WP_108233965.1	WP_257597333.1	WP_279534234.1	WP_084340969.1	SUD58377.1	MBN7119126.1	MBN7132353.1	MBN7140284.1	WP_279534234.1	WP_279534234.1	WP_279534234.1
580	325-bisphosphate nucleotidase CysQ	COG1218,COG0483	G,P	Core	18	7	11	CDM38914.1	WP_003458772.1	WP_279916542.1	WP_074855184.1	WP_074855184.1	SEI59982.1	SUD51613.1	WP_125873439.1	WP_257597332.1	WP_003458772.1	WP_003458772.1	SUD58378.1	MBN7119127.1	MBN7132354.1	MBN7140285.1	WP_003458772.1	WP_003458772.1	WP_279934269.1
6960	beta-ketoacyl synthase	COG3321,COG0304	I,Q	Core	18	7	11	CDM38915.1	WP_074855185.1	WP_279916541.1	WP_074855185.1	WP_074855185.1	SEI60007.1	SUD51614.1	WP_125873438.1	WP_090336008.1	WP_280087072.1	WP_074855185.1	SUD58379.1	MBN7119128.1	MBN7132355.1	MBN7140286.1	WP_074855185.1	WP_074855185.1	WP_279934220.1
3894	dihydroorotase	COG0402,COG3964,COG1228,	Q,R,F	Core	18	7	11	CDM38916.1	WP_279870088.1	WP_003458775.1	WP_003458775.1	WP_003458775.1	SEI60028.1	SUD51615.1	WP_003458775.1	WP_055984497.1	WP_003458775.1	WP_084340970.1	SUD58380.1	MBN7119129.1	MBN7132356.1	MBN7140287.1	WP_003458775.1	WP_003458775.1	WP_003458775.1
6439	dihydroorotase	COG0078,COG0540	F,E	Core	18	7	11	CDM38917.1	WP_279870087.1	WP_003458776.1	WP_003458776.1	WP_003458776.1	SEI60052.1	SUD51616.1	WP_003458776.1	WP_011920651.1	WP_003458776.1	WP_003458776.1	SUD58381.1	MBN7119130.1	MBN7132357.1	MBN7140288.1	WP_003458776.1	WP_003458776.1	WP_003458776.1
3116	Holliday junction resolvase RuvX	COG2065,COG0634,COG0035,	R,F	Core	18	7	11	CDM38918.1	WP_011920652.1	WP_011920652.1	WP_072423459.1	WP_072423459.1	SEI60065.1	SUD51617.1	WP_003458778.1	WP_011920652.1	WP_280087071.1	WP_084340971.1	SUD58382.1	MBN7119131.1	MBN7132358.1	MBN7140289.1	WP_003458778.1	WP_003458778.1	WP_003458778.1
8884	YqgE/AlgH family protein	COG1678	K	Core	18	7	11	CDM38920.1	WP_279870086.1	WP_279916540.1	WP_074855186.1	WP_074855186.1	SEI60112.1	SUD51619.1	WP_125873436.1	WP_017678430.1	WP_017678430.1	WP_003458782.1	SUD58384.1	MBN7119133.1	MBN7132360.1	MBN7140291.1	WP_279534235.1	WP_279534235.1	WP_279534235.1
4329	energy transducer TonB	COG3266,COG3115,COG0810	D,S,M	Core	18	7	11	CDM38921.1	WP_279870085.1	WP_084340973.1	WP_074855187.1	WP_074855187.1	SEI60136.1	SUD51620.1	WP_125873435.1	WP_257597331.1	WP_280087070.1	WP_084340973.1	SUD58385.1	MBN7119134.1	MBN7132361.1	MBN7140292.1	WP_279534236.1	WP_279534236.1	WP_279534236.1
678	glutathione synthase	COG0189	H	Core	18	7	11	CDM38922.1	WP_279870084.1	WP_206408120.1	WP_074855188.1	WP_074855188.1	SEI60155.1	SUD51621.1	WP_125873434.1	WP_257597330.1	WP_280087069.1	WP_084340974.1	SUD58386.1	MBN7119135.1	MBN7132362.1	MBN7140293.1	WP_279534237.1	WP_279534237.1	WP_279534237.1
3033	twitching motility response regulator PilG	COG4753,COG3947,COG4565,	K,N,T	Core	18	7	11	CDM38923.1	WP_279870083.1	WP_003458788.1	WP_003458788.1	WP_003458788.1	SEI60176.1	SUD51622.1	WP_003458788.1	WP_003458788.1	WP_003458788.1	WP_003458788.1	SUD58387.1	MBN7119136.1	MBN7132363.1	MBN7140294.1	WP_003458788.1	WP_003458788.1	WP_003458788.1
3951	twitching motility response regulator PilH	COG2201,COG2197,COG3437,	T,K,E,N	Core	18	7	11	CDM38924.1	WP_003458790.1	WP_003458790.1	WP_003458790.1	WP_003458790.1	SEI60196.1	SUD51623.1	WP_003458790.1	WP_003458790.1	WP_003458790.1	WP_003458790.1	SUD58388.1	MBN7119137.1	MBN7132364.1	MBN7140295.1	WP_003458790.1	WP_003458790.1	WP_003458790.1
8604	chemotaxis protein CheW	COG0835,COG0643	N	Core	18	7	11	CDM38925.1	WP_279870082.1	WP_011920657.1	WP_003458791.1	WP_003458791.1	SEI60216.1	SUD51624.1	WP_092379444.1	WP_092379444.1	WP_011920657.1	WP_011920657.1	SUD58389.1	MBN7119138.1	MBN7132365.1	MBN7140296.1	WP_092379444.1	WP_092379444.1	WP_092379444.1
4097	methyl-accepting chemotaxis protein	COG0840	N	Core	18	7	11	CDM38926.1	WP_003458793.1	WP_003458793.1	WP_074855189.1	WP_074855189.1	SEI60240.1	SUD51625.1	WP_003458793.1	WP_003458793.1	WP_011920658.1	WP_084340975.1	SUD58390.1	MBN7119139.1	MBN7132366.1	MBN7140297.1	WP_003458793.1	WP_003458793.1	WP_003458793.1
1871	protein-glutamate O-methyltransferase	COG1352	N	Core	18	7	11	CDM38927.1	WP_279870104.1	WP_206408124.1	WP_074855248.1	WP_074855248.1	SEI60263.1	SUD51626.1	WP_125873458.1	WP_206408124.1	WP_084340983.1	WP_084340983.1	SUD58391.1	MBN7119140.1	MBN7132367.1	MBN7140298.1	WP_206408124.1	WP_206408124.1	WP_206408124.1
1268	Hpt domain-containing protein	COG4565,COG2204,COG0642,	K,N,T	Core	18	7	11	CDM38928.1	WP_279870081.1	WP_279916539.1	WP_074855190.1	WP_074855190.1	SEI60284.1	SUD51627.1	WP_125873433.1	WP_257597329.1	WP_280087068.1	WP_084340976.1	SUD58392.1	MBN7119141.1	MBN7132368.1	MBN7142555.1	WP_279534238.1	WP_279534238.1	WP_279534238.1
8034	chemotaxis protein CheB	COG2201	N	Core	18	7	11	CDM38929.1	WP_125873432.1	WP_024306533.1	WP_074855191.1	WP_074855191.1	SEI60310.1	SUD51628.1	WP_125873432.1	WP_257597328.1	WP_084340977.1	WP_084340977.1	SUD58393.1	MBN7119142.1	MBN7132369.1	MBN7142556.1	WP_024306533.1	WP_024306533.1	WP_024306533.1
8098	chemotaxis protein CheW	#	#	Core	18	7	11	CDM38930.1	WP_279870080.1	WP_024306534.1	WP_074855192.1	WP_074855192.1	SEI60332.1	SUD51629.1	WP_074855192.1	WP_074855192.1	WP_074855192.1	WP_074855192.1	SUD58394.1	MBN7119143.1	MBN7132370.1	MBN7142557.1	WP_279534239.1	WP_279534239.1	WP_279534239.1
983	16S rRNA uracil1498-N3-methyltransferase	COG1385	S	Core	18	7	11	CDM38932.1	WP_128578381.1	WP_279916538.1	WP_074855194.1	WP_074855194.1	SEI60379.1	SUD51671.1	WP_125873430.1	WP_257597327.1	WP_280087067.1	WP_074855194.1	SUD58396.1	MBN7119145.1	MBN7132372.1	MBN7142559.1	WP_279534240.1	WP_279534240.1	WP_279534240.1
479	cytochrome b	COG0001,COG0160,COG4992,	E,H	Core	18	7	11	CDM38933.1	WP_279870079.1	WP_279916537.1	WP_074855195.1	WP_074855195.1	SEI60403.1	SUD51672.1	WP_074855195.1	WP_003458808.1	WP_280087066.1	WP_003458808.1	SUD58397.1	MBN7119146.1	MBN7132373.1	MBN7142560.1	WP_279534241.1	WP_279534241.1	WP_279534241.1
6382	cytochrome b	COG3038	C	Core	18	7	11	CDM38934.1	WP_003458810.1	WP_279916536.1	WP_003458810.1	WP_003458810.1	SEI60425.1	SUD51673.1	WP_003458810.1	WP_003458810.1	WP_003458810.1	WP_003458810.1	SUD58398.1	MBN7119147.1	MBN7132374.1	MBN7142561.1	WP_279534242.1	WP_279534242.1	WP_279534242.1
3482	YceI family protein	COG2353	S	Core	18	7	11	CDM38935.1	WP_003458811.1	WP_279916535.1	WP_074855196.1	WP_074855196.1	SEI60443.1	SUD51674.1	WP_003458811.1	WP_257597326.1	WP_280087065.1	WP_084340978.1	SUD58399.1	MBN7119148.1	MBN7132375.1	MBN7142562.1	WP_279534243.1	WP_279534243.1	WP_279534243.1
1610	DEAD/DEAH box helicase	COG0513,COG1643,COG1204,	R,L,K	Core	18	7	11	CDM38936.1	WP_279870078.1	WP_279916534.1	WP_074855197.1	WP_074855197.1	SEI60468.1	SUD51675.1	WP_125873429.1	WP_257597325.1	WP_280087064.1	WP_084340979.1	SUD58400.1	MBN7119149.1	MBN7132376.1	MBN7142563.1	WP_279534244.1	WP_279534244.1	WP_279534244.1
9	DEAD/DEAH box helicase	COG0834,COG4623	E,M	Core	18	7	11	CDM38937.1	WP_003458815.1	WP_279916533.1	WP_074855198.1	WP_074855198.1	SEI60498.1	SUD51676.1	WP_003458815.1	WP_011920672.1	WP_280087063.1	WP_003458815.1	SUD58401.1	MBN7119150.1	MBN7132377.1	MBN7142564.1	WP_003458815.1	WP_003458815.1	WP_003458815.1
6564	nucleotide 5-monophosphate nucleosidase PpnN	COG1611	R	Core	18	7	11	CDM38938.1	WP_003458816.1	WP_279916532.1	WP_017678447.1	WP_017678447.1	SEI60521.1	SUD51677.1	WP_003458816.1	WP_003458816.1	WP_280087062.1	WP_084340980.1	SUD58402.1	MBN7119151.1	MBN7132378.1	MBN7142565.1	WP_003458816.1	WP_003458816.1	WP_003458816.1
3610	methylenetetrahydrofolate reductase [NADPH]	COG0685	E	Core	18	7	11	CDM38939.1	WP_039964265.1	WP_039964265.1	WP_017678448.1	WP_017678448.1	SEI60542.1	SUD51678.1	WP_125873428.1	WP_039964265.1	WP_280087061.1	WP_039964265.1	SUD58403.1	MBN7119152.1	MBN7132379.1	MBN7142566.1	WP_279534245.1	WP_279534245.1	WP_279534245.1
4954	adenosylhomocysteinase	COG0499,COG1648	H	Core	18	7	11	CDM38940.1	WP_279870077.1	WP_084340981.1	WP_074855199.1	WP_074855199.1	SEI60565.1	SUD51679.1	WP_252857137.1	WP_241198097.1	WP_280087060.1	WP_084340981.1	SUD58404.1	MBN7119153.1	MBN7132380.1	MBN7142567.1	WP_084340981.1	WP_084340981.1	WP_084340981.1
8802	MAPEG family protein	COG3686	S	Core	18	7	11	CDM38947.1	WP_279870067.1	WP_279916531.1	WP_003458833.1	WP_003458833.1	SEI60745.1	SUD51686.1	WP_003458833.1	WP_003458833.1	WP_108233944.1	WP_003458833.1	SUD58411.1	MBN7119160.1	MBN7132387.1	MBN7142574.1	WP_003458833.1	WP_003458833.1	WP_003458833.1
4610	methionine adenosyltransferase	COG0192	H	Core	18	7	11	CDM38954.1	WP_279870065.1	WP_279916529.1	WP_074855203.1	WP_074855203.1	SEI60898.1	SUD51693.1	WP_125873422.1	WP_257597324.1	WP_280087058.1	WP_084341282.1	SUD58418.1	MBN7119165.1	MBN7132392.1	MBN7142579.1	WP_084341282.1	WP_084341282.1	WP_084341282.1
4909	LysR family transcriptional regulator	COG4976,COG2227,COG2242,	O,K,H,R,Q,M,J	Core	18	7	11	CDM38955.1	WP_279870064.1	WP_074855204.1	WP_074855204.1	WP_074855204.1	SEI60922.1	SUD51694.1	WP_125873421.1	WP_257597323.1	WP_280087057.1	WP_074855204.1	SUD58419.1	MBN7119166.1	MBN7132393.1	MBN7142580.1	WP_279534247.1	WP_279534247.1	WP_279534247.1
679	LysR family transcriptional regulator	COG0583,COG1321	K	Core	18	7	11	CDM38956.1	WP_084341281.1	WP_084341281.1	WP_074855205.1	WP_074855205.1	SEI60943.1	SUD51695.1	WP_125873420.1	WP_257597322.1	WP_084341281.1	WP_084341281.1	SUD58420.1	MBN7119167.1	MBN7132394.1	MBN7142581.1	WP_266207680.1	WP_266207680.1	WP_266207680.1
4012	transketolase	COG2609,COG3959,COG1154,	H,G,C	Core	18	7	11	CDM38958.1	WP_128578951.1	WP_279916527.1	WP_074855207.1	WP_074855207.1	SEI60993.1	SUD51697.1	WP_125873418.1	WP_074855207.1	WP_280087055.1	WP_084341279.1	SUD58422.1	MBN7119173.1	MBN7132400.1	MBN7142587.1	WP_279534248.1	WP_279534248.1	WP_279534248.1
862	phosphoglycerate kinase	COG0126	G	Core	18	7	11	CDM38960.1	WP_279870063.1	WP_084341277.1	WP_074855209.1	WP_074855209.1	SEI61046.1	SUD51699.1	WP_084341277.1	WP_257597321.1	WP_279534249.1	WP_084341277.1	SUD58424.1	MBN7119175.1	MBN7132402.1	MBN7142589.1	WP_279534249.1	WP_279534249.1	WP_279534249.1
7014	hypothetical protein	#	#	Core	18	7	11	CDM38961.1	WP_084341276.1	WP_084341276.1	WP_074855210.1	WP_074855210.1	SEI61072.1	SUD51700.1	WP_084341276.1	WP_104729961.1	WP_084341276.1	WP_084341276.1	SUD58425.1	MBN7119176.1	MBN7132403.1	MBN7142590.1	WP_084341276.1	WP_084341276.1	WP_084341276.1
331	MliC family protein	COG3895	R	Core	18	7	11	CDM38962.1	WP_074855211.1	WP_074855211.1	WP_074855211.1	WP_074855211.1	SEI61106.1	SUD51701.1	WP_074855211.1	WP_104730004.1	WP_074855211.1	WP_074855211.1	SUD58426.1	MBN7119177.1	MBN7132404.1	MBN7142591.1	WP_074855211.1	WP_074855211.1	WP_074855211.1
271	fructose-bisphosphate aldolase class II	COG0191	G	Core	18	7	11	CDM38963.1	WP_084341275.1	WP_084341275.1	WP_074855212.1	WP_074855212.1	SEI61126.1	SUD51702.1	WP_125873416.1	WP_003458863.1	WP_084341275.1	WP_084341275.1	SUD58427.1	MBN7119178.1	MBN7132405.1	MBN7142592.1	WP_084341275.1	WP_084341275.1	WP_084341275.1
6740	hypothetical protein	#	#	Core	18	7	11	CDM38965.1	WP_074855213.1	WP_074855213.1	WP_074855213.1	WP_074855213.1	SEI61160.1	SUD51703.1	WP_074855213.1	WP_257597320.1	WP_074855213.1	WP_074855213.1	SUD58428.1	MBN7119179.1	MBN7132406.1	MBN7142593.1	WP_074855213.1	WP_074855213.1	WP_074855213.1
982	PQQ-dependent sugar dehydrogenase	COG2133	G	Core	18	7	11	CDM38966.1	WP_074855214.1	WP_279916526.1	WP_074855214.1	WP_074855214.1	SEI61188.1	SUD51704.1	WP_125873415.1	WP_074855214.1	WP_074855214.1	WP_074855214.1	SUD58429.1	MBN7119180.1	MBN7132407.1	MBN7142594.1	WP_074855214.1	WP_074855214.1	WP_074855214.1
6663	DUF2789 domain-containing protein	#	#	Core	18	7	11	CDM38968.1	WP_074855216.1	WP_003458871.1	WP_074855216.1	WP_074855216.1	SEI61249.1	SUD51706.1	WP_074855216.1	WP_074855216.1	WP_074855216.1	WP_074855216.1	SUD58431.1	MBN7119182.1	MBN7132409.1	MBN7142596.1	WP_074855216.1	WP_074855216.1	WP_074855216.1
10	hypothetical protein	#	#	Core	18	7	11	CDM38969.1	WP_003458873.1	WP_279916524.1	WP_003458873.1	WP_003458873.1	SEI61278.1	SUD51707.1	WP_003458873.1	WP_003458873.1	WP_003458873.1	WP_003458873.1	SUD58432.1	MBN7119183.1	MBN7132410.1	MBN7142597.1	WP_003458873.1	WP_003458873.1	WP_003458873.1
6565	diguanylate cyclase	COG3850,COG5001,COG2199,	T	Core	18	7	11	CDM38970.1	WP_003458875.1	WP_279916523.1	WP_003458875.1	WP_003458875.1	SEI61306.1	SUD51708.1	WP_125873414.1	WP_306811840.1	WP_003458875.1	WP_003458875.1	SUD58433.1	MBN7119184.1	MBN7132411.1	MBN7142598.1	WP_003458875.1	WP_003458875.1	WP_003458875.1
3611	YccS family putative transporter	COG4129,COG1289	S	Core	18	7	11	CDM38971.1	WP_074855217.1	WP_279916522.1	WP_074855217.1	WP_074855217.1	SEI61339.1	SUD51709.1	WP_125873413.1	WP_257597317.1	WP_280087053.1	WP_084341274.1	SUD58434.1	MBN7119185.1	MBN7132412.1	MBN7142599.1	WP_279534250.1	WP_279534250.1	WP_279534250.1
3525	hypothetical protein	COG0625	O	Core	18	7	11	CDM38975.1	WP_003458883.1	WP_003458883.1	WP_003458883.1	WP_003458883.1	SEI61461.1	SUD51713.1	WP_125873412.1	WP_003458883.1	WP_280087052.1	WP_003458883.1	SUD58438.1	MBN7119187.1	MBN7132414.1	MBN7142601.1	WP_003458883.1	WP_003458883.1	WP_003458883.1
3050	NADP/FAD-dependent oxidoreductase	COG2081,COG0644	C,R	Core	18	7	11	CDM38980.1	WP_003458894.1	WP_003458894.1	WP_003458894.1	WP_003458894.1	SEI61614.1	SUD51718.1	WP_003458894.1	WP_277425748.1	WP_003458894.1	WP_003458894.1	SUD58443.1	MBN7119190.1	MBN7132417.1	MBN7142604.1	WP_206409091.1	WP_206409091.1	WP_206409091.1
581	diguanylate cyclase	COG0834	E	Core	18	7	11	CDM38981.1	WP_206409092.1	WP_279916521.1	WP_003458895.1	WP_003458895.1	SEI61697.1	SUD51719.1	WP_125873411.1	WP_257597316.1	WP_125873411.1	WP_084341273.1	SUD58444.1	MBN7119191.1	MBN7132418.1	MBN7142605.1	WP_003458895.1	WP_003458895.1	WP_003458895.1
6035	diguanylate cyclase	COG4566,COG0745,COG2197,	K,T	Core	18	7	11	CDM38982.1	WP_003458896.1	WP_084341272.1	WP_074855219.1	WP_074855219.1	SEI61716.1	SUD51720.1	WP_084341272.1	WP_084341272.1	WP_084341272.1	WP_084341272.1	SUD58445.1	MBN7119192.1	MBN7132419.1	MBN7142606.1	WP_084341272.1	WP_084341272.1	WP_084341272.1
4343	ATP-dependent RNA helicase DbpA	COG1110,COG1061,COG1201,	R,K,L	Core	18	7	11	CDM38983.1	WP_074855220.1	WP_279916520.1	WP_074855220.1	WP_074855220.1	SEI61742.1	SUD51721.1	WP_125873410.1	WP_306811839.1	WP_116617745.1	WP_084341271.1	SUD58446.1	MBN7119193.1	MBN7132420.1	MBN7142607.1	WP_116617745.1	WP_116617745.1	WP_116617745.1
8569	multidrug transporter subunit MdtD	COG2814,COG0477,COG3104	G,E	Core	18	7	11	CDM38984.1	WP_003458898.1	WP_279916519.1	WP_074855221.1	WP_074855221.1	SEI61769.1	SUD51722.1	WP_116617746.1	WP_003458898.1	WP_003458898.1	WP_084341270.1	SUD58447.1	MBN7119194.1	MBN7132421.1	MBN7142608.1	WP_279534252.1	WP_279534252.1	WP_279534252.1
8654	choline dehydrogenase	COG1249,COG2303,COG0644	E,C	Core	18	7	11	CDM38985.1	WP_279870061.1	WP_084341269.1	WP_074855222.1	WP_074855222.1	SEI61795.1	SUD51723.1	WP_125873408.1	WP_084341269.1	WP_084341269.1	WP_084341269.1	SUD58448.1	MBN7119195.1	MBN7132422.1	MBN7142609.1	WP_084341269.1	WP_084341269.1	WP_084341269.1
3114	transcriptional regulator BetI	COG3226,COG1309	K,S	Core	18	7	11	CDM38987.1	WP_003458901.1	WP_003458901.1	WP_074855224.1	WP_074855224.1	SEI61858.1	SUD51725.1	WP_074855224.1	WP_003458901.1	WP_003458901.1	WP_084341267.1	SUD58450.1	MBN7119197.1	MBN7134327.1	MBN7142611.1	WP_279534254.1	WP_279534254.1	WP_279534254.1
680	GlxA family transcriptional regulator	COG2113	E	Core	18	7	11	CDM38988.1	WP_279870059.1	WP_084341266.1	WP_074855225.1	WP_074855225.1	SEI61885.1	SUD51726.1	WP_125873406.1	WP_147809490.1	WP_147809490.1	WP_084341266.1	SUD58451.1	MBN7119198.1	MBN7134328.1	MBN7142612.1	WP_084341266.1	WP_084341266.1	WP_084341266.1
6268	GlxA family transcriptional regulator	COG2113,COG1732	E,M	Core	18	7	11	CDM38989.1	WP_279870058.1	WP_257597313.1	WP_074855226.1	WP_074855226.1	SEI61911.1	SUD51727.1	WP_125873405.1	WP_257597313.1	WP_206409097.1	WP_003458906.1	SUD58452.1	MBN7119199.1	MBN7134329.1	MBN7142613.1	WP_279534255.1	WP_279534255.1	WP_279534255.1
3953	transcriptional regulator BetI	COG1178,COG4135,COG1173,	R,G,P,V,E,O	Core	18	7	11	CDM38990.1	WP_003458908.1	WP_003458908.1	WP_003458908.1	WP_003458908.1	SEI61935.1	SUD51728.1	WP_099522842.1	WP_003458908.1	WP_003458908.1	WP_003458908.1	SUD58453.1	MBN7119200.1	MBN7134330.1	MBN7142614.1	WP_003458908.1	WP_003458908.1	WP_003458908.1
8606	GlxA family transcriptional regulator	COG1135,COG4172,COG4167,	D,R,P,E,H,O,V,L,G,C,Q	Core	18	7	11	CDM38991.1	WP_074855227.1	WP_279916517.1	WP_074855227.1	WP_074855227.1	SEI61971.1	SUD51729.1	WP_125873404.1	WP_257597312.1	WP_280087051.1	WP_084341265.1	SUD58454.1	MBN7119201.1	MBN7134331.1	MBN7142615.1	WP_279534256.1	WP_279534256.1	WP_279534256.1
4432	GlxA family transcriptional regulator	COG2169,COG4977,COG0693,	K,F,T,R	Core	18	7	11	CDM38993.1	WP_003458915.1	WP_003458915.1	WP_003458915.1	WP_003458915.1	SEI62015.1	SUD51731.1	WP_003458915.1	WP_003458915.1	WP_108234254.1	WP_003458915.1	SUD58456.1	MBN7119203.1	MBN7134333.1	MBN7142617.1	WP_003458915.1	WP_003458915.1	WP_003458915.1
4011	hypothetical protein	#	#	Core	18	7	11	CDM38994.1	WP_003458918.1	WP_003458918.1	WP_003458918.1	WP_003458918.1	SEI62044.1	SUD51732.1	WP_003458918.1	WP_003458918.1	WP_003458918.1	WP_003458918.1	SUD58457.1	MBN7119204.1	MBN7134334.1	MBN7142618.1	WP_003458918.1	WP_003458918.1	WP_003458918.1
8483	electron transfer flavoprotein subunit beta	COG2086	C	Core	18	7	11	CDM38995.1	WP_279870057.1	WP_279916516.1	WP_003458919.1	WP_003458919.1	SEI62067.1	SUD51733.1	WP_125873403.1	WP_003458919.1	WP_003458919.1	WP_003458919.1	SUD58458.1	MBN7119205.1	MBN7134335.1	MBN7142619.1	WP_279534257.1	WP_279534257.1	WP_279534257.1
863	dimethylglycine demethylation protein DgcB	COG2025	C	Core	18	7	11	CDM38996.1	WP_279870056.1	WP_279916515.1	WP_074855228.1	WP_074855228.1	SEI62094.1	SUD51734.1	WP_125873402.1	WP_257597311.1	WP_257597311.1	WP_084341264.1	SUD58459.1	MBN7119206.1	MBN7134336.1	MBN7142620.1	WP_279534258.1	WP_279534258.1	WP_279534258.1
6786	dimethylglycine demethylation protein DgcB	COG2244,COG1139,COG0247,	R,C	Core	18	7	11	CDM38998.1	WP_279870055.1	WP_279916514.1	WP_074855229.1	WP_074855229.1	SEI62188.1	SUD51736.1	WP_125873401.1	WP_257597310.1	WP_280087050.1	WP_084342483.1	SUD58461.1	MBN7119207.1	MBN7134337.1	MBN7142621.1	WP_279534259.1	WP_279534259.1	WP_279534259.1
330	dimethylglycine demethylation protein DgcA	COG1635,COG1902,COG2081,	H,E,R,C,S	Core	18	7	11	CDM38999.1	WP_279870054.1	WP_279916513.1	WP_074855230.1	WP_074855230.1	SEI62210.1	SUD51737.1	WP_125873400.1	WP_257597309.1	WP_279870054.1	WP_084342425.1	SUD58462.1	MBN7119208.1	MBN7134338.1	MBN7142622.1	WP_279534260.1	WP_279534260.1	WP_279534260.1
272	DUF5943 domain-containing protein	#	#	Core	18	7	11	CDM39000.1	WP_128578937.1	WP_128578937.1	WP_074855231.1	WP_074855231.1	SEI62236.1	SUD51738.1	WP_125873399.1	WP_257597308.1	WP_128578937.1	WP_084342426.1	SUD58463.1	MBN7119209.1	MBN7134339.1	MBN7142623.1	WP_279534261.1	WP_279534261.1	WP_279534261.1
11	dipeptidase	COG2355	E	Core	18	7	11	CDM39001.1	WP_003458935.1	WP_003458935.1	WP_074855232.1	WP_074855232.1	SEI62264.1	SUD51739.1	WP_125873398.1	WP_003458935.1	WP_003458935.1	WP_003458935.1	SUD58464.1	MBN7117375.1	MBN7134340.1	MBN7142624.1	WP_279534262.1	WP_279534262.1	WP_279534262.1
981	YkgJ family cysteine cluster protein	COG0727	R	Core	18	7	11	CDM39002.1	WP_003458937.1	WP_021487773.1	WP_074855233.1	WP_074855233.1	SEI62290.1	SUD51740.1	WP_003458937.1	WP_021487773.1	WP_021487773.1	WP_059390791.1	SUD58465.1	MBN7117376.1	MBN7134341.1	MBN7142625.1	WP_279534268.1	WP_279534268.1	WP_279534268.1
8990	DUF3999 domain-containing protein	#	#	Core	18	7	11	CDM39004.1	WP_084342179.1	WP_279916510.1	WP_074855235.1	WP_074855235.1	SEI62344.1	SUD51742.1	WP_125874971.1	WP_116617758.1	WP_280087451.1	WP_084342179.1	SUD58469.1	MBN7117378.1	MBN7134343.1	MBN7142627.1	WP_279534270.1	WP_279534270.1	WP_279534270.1
6120	class 1 fructose-bisphosphatase	COG0158	G	Core	18	7	11	CDM39006.1	WP_074855237.1	WP_074855237.1	WP_074855237.1	WP_074855237.1	SEI62438.1	SUD51745.1	WP_108234246.1	WP_074855237.1	WP_074855237.1	WP_074855237.1	SUD58471.1	MBN7117380.1	MBN7134345.1	MBN7142629.1	WP_003458954.1	WP_003458954.1	WP_003458954.1
8151	outer membrane protein assembly factor BamE	COG2913	J	Core	18	7	11	CDM39008.1	WP_003458959.1	WP_024306606.1	WP_024306606.1	WP_024306606.1	SEI62494.1	SUD51747.1	WP_024306606.1	WP_024306606.1	WP_024306606.1	WP_003458959.1	SUD58473.1	MBN7117382.1	MBN7134347.1	MBN7142631.1	WP_024306606.1	WP_024306606.1	WP_024306606.1
6487	lipocalin family protein	COG3040	M	Core	18	7	11	CDM39009.1	WP_003458961.1	WP_279916507.1	WP_003458961.1	WP_003458961.1	SEI62522.1	SUD51748.1	WP_003458961.1	WP_104729993.1	WP_003458961.1	WP_003458961.1	SUD58474.1	MBN7117383.1	MBN7134348.1	MBN7142632.1	WP_104729993.1	WP_104729993.1	WP_104729993.1
3561	hypothetical protein	#	#	Core	18	7	11	CDM39010.1	WP_003458963.1	WP_003458963.1	WP_003458963.1	WP_003458963.1	SEI62560.1	SUD51749.1	WP_003458963.1	WP_257598496.1	WP_003458963.1	WP_003458963.1	SUD58475.1	MBN7117384.1	MBN7134349.1	MBN7142633.1	WP_003458963.1	WP_003458963.1	WP_003458963.1
8345	prolyl aminopeptidase	COG2267,COG2021,COG0596	E,I,R	Core	18	7	11	CDM39011.1	WP_074855239.1	WP_074855239.1	WP_074855239.1	WP_074855239.1	SEI62589.1	SUD51750.1	WP_074855239.1	WP_003458964.1	WP_074855239.1	WP_074855239.1	SUD58476.1	MBN7117385.1	MBN7134350.1	MBN7142634.1	WP_074855239.1	WP_074855239.1	WP_074855239.1
716	D-aminoacyl-tRNA deacylase	COG1490	J	Core	18	7	11	CDM39012.1	WP_074855240.1	WP_074855240.1	WP_074855240.1	WP_074855240.1	SEI62615.1	SUD51751.1	WP_003458965.1	WP_074855240.1	WP_003458965.1	WP_074855240.1	SUD58477.1	MBN7117386.1	MBN7134351.1	MBN7142635.1	WP_074855240.1	WP_074855240.1	WP_074855240.1
3051	16S rRNA uracil1498-N3-methyltransferase	COG1385	S	Core	18	7	11	CDM39013.1	WP_084342175.1	WP_084342175.1	WP_074855241.1	WP_074855241.1	SEI62642.1	SUD51752.1	WP_125874969.1	WP_306811972.1	WP_206409103.1	WP_084342175.1	SUD58478.1	MBN7117387.1	MBN7134352.1	MBN7142636.1	WP_084342175.1	WP_084342175.1	WP_084342175.1
6961	twin-arginine translocase subunit TatC	COG1826	U	Core	18	7	11	CDM39015.1	WP_003458969.1	WP_003458969.1	WP_074855243.1	WP_074855243.1	SEI62704.1	SUD51754.1	WP_003458969.1	WP_003458969.1	WP_003458969.1	WP_003458969.1	SUD58480.1	MBN7117389.1	MBN7134354.1	MBN7142638.1	WP_003458969.1	WP_003458969.1	WP_003458969.1
3709	twin-arginine translocase subunit TatC	#	#	Core	18	7	11	CDM39016.1	WP_003458970.1	WP_003458970.1	WP_011920744.1	WP_011920744.1	SEI62732.1	SUD51755.1	WP_003458970.1	WP_003458970.1	WP_003458970.1	WP_003458970.1	SUD58481.1	MBN7117390.1	MBN7134355.1	MBN7142639.1	WP_003458970.1	WP_003458970.1	WP_003458970.1
6691	phosphoribosyl-ATP diphosphatase	COG0140	E	Core	18	7	11	CDM39017.1	WP_074855244.1	WP_074855244.1	WP_074855244.1	WP_074855244.1	SEI62758.1	SUD51756.1	WP_074855244.1	WP_074855244.1	WP_074855244.1	WP_074855244.1	SUD58482.1	MBN7117391.1	MBN7134356.1	MBN7142640.1	WP_074855244.1	WP_074855244.1	WP_074855244.1
204	phosphoribosyl-AMP cyclohydrolase	COG0139	E	Core	18	7	11	CDM39018.1	WP_084342171.1	WP_084342171.1	WP_074855245.1	WP_074855245.1	SEI62787.1	SUD51757.1	WP_074855245.1	WP_084342171.1	WP_084342171.1	WP_084342171.1	SUD58483.1	MBN7117392.1	MBN7134357.1	MBN7142641.1	WP_084342171.1	WP_084342171.1	WP_084342171.1
6896	SCP2 sterol-binding domain-containing protein	COG0478,COG0661	T,R	Core	18	7	11	CDM39019.1	WP_084342169.1	WP_279916505.1	WP_074855246.1	WP_074855246.1	SEI62821.1	SUD51758.1	WP_125874967.1	WP_257598497.1	WP_084342169.1	WP_084342169.1	SUD58484.1	MBN7117393.1	MBN7134358.1	MBN7142642.1	WP_279534272.1	WP_279534272.1	WP_279534272.1
498	SCP2 sterol-binding domain-containing protein	COG3165	S	Core	18	7	11	CDM39020.1	WP_084342167.1	WP_084342167.1	WP_003458974.1	WP_003458974.1	SEI62850.1	SUD51759.1	WP_125874966.1	WP_257598498.1	WP_084342167.1	WP_084342167.1	SUD58485.1	MBN7117394.1	MBN7134359.1	MBN7142643.1	WP_084342167.1	WP_084342167.1	WP_084342167.1
681	SCP2 sterol-binding domain-containing protein	COG2226,COG0293,COG2230,	L,H,O,J,R,M,Q	Core	18	7	11	CDM39021.1	WP_017678521.1	WP_279916504.1	WP_017678521.1	WP_017678521.1	SEI62882.1	SUD51760.1	WP_106737435.1	WP_257598499.1	WP_017678521.1	WP_017678521.1	SUD58486.1	MBN7117395.1	MBN7130998.1	MBN7142644.1	WP_017678521.1	WP_017678521.1	WP_017678521.1
6267	polyhydroxyalkanoic acid system family protein	#	#	Core	18	7	11	CDM39022.1	WP_017678522.1	WP_017678522.1	WP_017678522.1	WP_017678522.1	SEI62918.1	SUD51761.1	WP_017678522.1	WP_017678522.1	WP_017678522.1	WP_017678522.1	SUD58487.1	MBN7117396.1	MBN7130999.1	MBN7142645.1	WP_017678522.1	WP_017678522.1	WP_017678522.1
864	phasin family protein	#	#	Core	18	7	11	CDM39023.1	WP_279870051.1	WP_084342165.1	WP_017678523.1	WP_017678523.1	SEI62948.1	SUD51762.1	WP_125874965.1	WP_003458991.1	WP_279870051.1	WP_084342165.1	SUD58488.1	MBN7117397.1	MBN7131000.1	MBN7142646.1	WP_003458991.1	WP_003458991.1	WP_003458991.1
8035	TetR/AcrR family transcriptional regulator	COG1309	K	Core	18	7	11	CDM39025.1	WP_084341399.1	WP_084341399.1	WP_003458995.1	WP_003458995.1	SEI57078.1	SUD51764.1	WP_003458995.1	WP_003458995.1	WP_084341399.1	WP_084341399.1	SUD58490.1	MBN7116615.1	MBN7133519.1	MBN7141226.1	WP_116617766.1	WP_116617766.1	WP_116617766.1
8498	class II polyR-hydroxyalkanoic acid synthase	COG3243	I	Core	18	7	11	CDM39026.1	WP_116617767.1	WP_279917508.1	WP_074855148.1	WP_074855148.1	SEI57056.1	SUD51765.1	WP_125874135.1	WP_257597247.1	WP_116617767.1	WP_084341400.1	SUD58491.1	MBN7116616.1	MBN7133520.1	MBN7141227.1	WP_116617767.1	WP_116617767.1	WP_116617767.1
3798	poly3-hydroxyalkanoate depolymerase	COG2267,COG0596,COG2021	R,I,E	Core	18	7	11	CDM39027.1	WP_017678527.1	WP_003458999.1	WP_017678527.1	WP_017678527.1	SEI57015.1	SUD51766.1	WP_125874134.1	WP_160019091.1	WP_017678527.1	WP_017678527.1	SUD58492.1	MBN7116617.1	MBN7133521.1	MBN7141228.1	WP_017678527.1	WP_017678527.1	WP_017678527.1
6820	DUF971 domain-containing protein	COG3536	S	Core	18	7	11	CDM39029.1	WP_074855147.1	WP_279917506.1	WP_074855147.1	WP_074855147.1	SEI56940.1	SUD51769.1	WP_055984373.1	WP_106733719.1	WP_280087114.1	WP_074855147.1	SUD58495.1	MBN7116618.1	MBN7133522.1	MBN7141229.1	WP_074855147.1	WP_074855147.1	WP_074855147.1
164	HslU--HslV peptidase ATPase subunit	COG1219,COG1222,COG2256,	R,L,O,E	Core	18	7	11	CDM39030.1	WP_003459004.1	WP_279917505.1	WP_003459004.1	WP_003459004.1	SEI56918.1	SUD51770.1	WP_125874132.1	WP_257597249.1	WP_280087113.1	WP_003459004.1	SUD58496.1	MBN7116619.1	MBN7133523.1	MBN7141230.1	WP_003459004.1	WP_003459004.1	WP_003459004.1
6668	ATP-dependent protease subunit HslV	COG5405,COG0638	O	Core	18	7	11	CDM39031.1	WP_017678531.1	WP_017678531.1	WP_004372920.1	WP_004372920.1	SEI56898.1	SUD51771.1	WP_017678531.1	WP_004372920.1	WP_004372920.1	WP_004372920.1	SUD58497.1	MBN7116620.1	MBN7133524.1	MBN7141231.1	WP_003459006.1	WP_003459006.1	WP_003459006.1
12	SPOR domain-containing protein	COG3147,COG3266,COG3087	D,S	Core	18	7	11	CDM39033.1	WP_074855146.1	WP_003459010.1	WP_074855146.1	WP_074855146.1	SEI56845.1	SUD51773.1	WP_125874131.1	WP_257597250.1	WP_257597250.1	WP_055984367.1	SUD58498.1	MBN7116621.1	MBN7133525.1	MBN7141232.1	WP_003459010.1	WP_003459010.1	WP_003459010.1
6566	arginine--tRNA ligase	COG0018	J	Core	18	7	11	CDM39034.1	WP_279871054.1	WP_279917504.1	WP_074855145.1	WP_074855145.1	SEI56820.1	SUD51774.1	WP_125874130.1	WP_257597251.1	WP_280087112.1	WP_084341401.1	SUD58499.1	MBN7116622.1	MBN7133526.1	MBN7141233.1	WP_279534273.1	WP_279534273.1	WP_279534273.1
3612	primosomal protein N	COG1200,COG1198,COG1202,	K,L,V,R	Core	18	7	11	CDM39035.1	WP_279871053.1	WP_279917503.1	WP_074855144.1	WP_074855144.1	SEI56795.1	SUD51775.1	WP_125874129.1	WP_257597252.1	WP_280087111.1	WP_084341402.1	SUD58500.1	MBN7116623.1	MBN7133527.1	MBN7141234.1	WP_279534274.1	WP_279534274.1	WP_279534274.1
6444	50S ribosomal protein L31	COG0254	J	Core	18	7	11	CDM39036.1	WP_003459015.1	WP_003459015.1	WP_003459015.1,WP_003459015.1	WP_003459015.1	SEI56768.1	SUD51776.1,SUD51779.1	WP_003459015.1	WP_024306629.1	WP_003459015.1	WP_003459015.1	SUD58501.1	MBN7116624.1	MBN7133528.1	MBN7141235.1	WP_003459015.1	WP_003459015.1	WP_003459015.1
8100	thermonuclease family protein	COG1525	L	Core	18	7	11	CDM39037.1	WP_074855143.1	WP_279917502.1	WP_074855143.1	WP_084344093.1	SEI56736.1	SUD51780.1	WP_003459016.1	WP_306811833.1	WP_074855143.1	WP_074855143.1	SUD58502.1	MBN7116625.1	MBN7133529.1	MBN7141236.1	WP_074855143.1	WP_074855143.1	WP_074855143.1
6121	M48 family metalloprotease	COG4784,COG0501,COG4783	O,R	Core	18	7	11	CDM39038.1	WP_279871052.1	WP_003459017.1	WP_003459017.1	WP_003459017.1	SEI56711.1	SUD51781.1	WP_003459017.1	WP_257597253.1	WP_280087110.1	WP_003459017.1	SUD58503.1	MBN7116626.1	MBN7133530.1	MBN7141237.1	WP_003459017.1	WP_003459017.1	WP_003459017.1
3297	malic enzyme-like NADP-binding protein	COG0334,COG0281	C,E	Core	18	7	11	CDM39039.1	WP_279871051.1	WP_074855142.1	WP_074855142.1	WP_074855142.1	SEI56684.1	SUD51782.1	WP_074855142.1	WP_003459018.1	WP_074855142.1	WP_074855142.1	SUD58504.1	MBN7116627.1	MBN7133531.1	MBN7141238.1	WP_074855142.1	WP_074855142.1	WP_074855142.1
3052	type 4a pilus biogenesis protein PilN	COG3166	N	Core	18	7	11	CDM39043.1	WP_003459024.1	WP_003459024.1	WP_003459024.1	WP_003459024.1	SEI56619.1	SUD51785.1	WP_003459024.1	WP_003459024.1	WP_003459024.1	WP_003459024.1	SUD58507.1	MBN7116630.1	MBN7133534.1	MBN7140998.1	WP_003459024.1	WP_003459024.1	WP_003459024.1
3272	type 4a pilus biogenesis protein PilO	COG3167	N	Core	18	7	11	CDM39044.1	WP_003459026.1	WP_279917500.1	WP_003459026.1	WP_003459026.1	SEI56596.1	SUD51786.1	WP_003459026.1	WP_003459026.1	WP_003459026.1	WP_003459026.1	SUD58508.1	MBN7116631.1	MBN7133535.1	MBN7140999.1	WP_003459026.1	WP_003459026.1	WP_003459026.1
6067	type 4a pilus biogenesis lipoprotein PilP	COG3168	N	Core	18	7	11	CDM39045.1	WP_003459027.1	WP_003459027.1	WP_003459027.1	WP_003459027.1	SEI56571.1	SUD51787.1	WP_003459027.1	WP_003459027.1	WP_003459027.1	WP_003459027.1	SUD58509.1	MBN7116632.1	MBN7133536.1	MBN7141000.1	WP_003459027.1	WP_003459027.1	WP_003459027.1
6714	type IV pilus secretin PilQ	COG4796,COG4964,COG1450	U,N	Core	18	7	11	CDM39046.1	WP_279871050.1	WP_279917206.1	WP_074855140.1	WP_074855140.1	SEI56550.1	SUD51788.1	WP_125874127.1	WP_257597254.1	WP_279871050.1	WP_084341404.1	SUD58510.1	MBN7116633.1	MBN7133537.1	MBN7141001.1	WP_279534276.1	WP_279534276.1	WP_279534276.1
443	3-dehydroquinate synthase	COG1454,COG0371,COG0337	C,E	Core	18	7	11	CDM39048.1	WP_147810301.1	WP_147810301.1	WP_074855138.1	WP_074855138.1	SEI56502.1	SUD51790.1	WP_125874125.1	WP_257597255.1	WP_147810301.1	WP_084341406.1	SUD58512.1	MBN7116635.1	MBN7133539.1	MBN7141003.1	WP_104730115.1	WP_104730115.1	WP_104730115.1
1806	SPOR domain-containing protein	COG3267,COG3266	S,U	Core	18	7	11	CDM39049.1	WP_074855137.1	WP_279917205.1	WP_074855137.1	WP_074855137.1	SEI56452.1	SUD51791.1	WP_125874124.1	WP_257597256.1	WP_280087109.1	WP_084341407.1	SUD58513.1	MBN7116636.1	MBN7133540.1	MBN7141004.1	WP_074855137.1	WP_279850426.1	WP_074855137.1
6962	glutamate synthase large subunit	COG2218,COG0069,COG0067,	C,E	Core	18	7	11	CDM39050.1	WP_074855136.1	WP_279917204.1	WP_074855136.1	WP_074855136.1	SEI56433.1	SUD51792.1	WP_125874123.1	WP_257597257.1	WP_280087108.1	WP_084341408.1	SUD58514.1	MBN7116637.1	MBN7133541.1	MBN7141005.1	WP_279534277.1	WP_279534277.1	WP_279534277.1
3896	FAD-dependent oxidoreductase	COG3349,COG1232,COG1251,	S,P,M,R,C,Q,H,E,O	Core	18	7	11	CDM39051.1	WP_074855135.1	WP_074855135.1	WP_074855135.1	WP_074855135.1	SEI56407.1	SUD51793.1	WP_125874122.1	WP_074855135.1	WP_074855135.1	WP_074855135.1	SUD58516.1	MBN7116638.1	MBN7133542.1	MBN7141006.1	WP_279534278.1	WP_279534278.1	WP_279534278.1
8823	uroporphyrinogen decarboxylase	COG0407	H	Core	18	7	11	CDM39057.1	WP_074855133.1	WP_074855133.1	WP_074855133.1	WP_074855133.1	SEI56353.1	SUD51795.1	WP_125874121.1	WP_074855133.1	WP_074855133.1	WP_074855133.1	SUD58518.1	MBN7116640.1	MBN7133544.1	MBN7141008.1	WP_074855133.1	WP_074855133.1	WP_074855133.1
8248	ParA family protein	COG1192,COG0455,COG0003,	D,U,C,P	Core	18	7	11	CDM39060.1	WP_074855132.1	WP_074855132.1	WP_074855132.1	WP_074855132.1	SEI56332.1	SUD51796.1	WP_074855132.1	WP_074855132.1	WP_074855132.1	WP_074855132.1	SUD58519.1	MBN7116641.1	MBN7133545.1	MBN7141009.1	WP_074855132.1	WP_074855132.1	WP_074855132.1
3433	universal stress protein	COG0589	T	Core	18	7	11	CDM39061.1	WP_084341410.1	WP_074855131.1	WP_074855131.1	WP_074855131.1	SEI56316.1	SUD51797.1	WP_074855131.1	WP_074855131.1	WP_084341410.1	WP_084341410.1	SUD58520.1	MBN7116642.1	MBN7133546.1	MBN7141010.1	WP_279534279.1	WP_279534279.1	WP_279534279.1
682	YiiD C-terminal domain-containing protein	COG2050	Q	Core	18	7	11	CDM39062.1	WP_074855130.1	WP_074855130.1	WP_074855130.1	WP_074855130.1	SEI56280.1	SUD51798.1	WP_074855130.1	WP_074855130.1	WP_074855130.1	WP_074855130.1	SUD58521.1	MBN7116643.1	MBN7133547.1	MBN7141011.1	WP_074855130.1	WP_074855130.1	WP_074855130.1
3035	thioredoxin TrxC	COG3118,COG0526	O	Core	18	7	11	CDM39063.1	WP_074855129.1	WP_074855129.1	WP_074855129.1	WP_074855129.1	SEI56243.1	SUD51799.1	WP_074855129.1	WP_074855129.1	WP_074855129.1	WP_074855129.1	SUD58522.1	MBN7116644.1	MBN7133548.1	MBN7141012.1	WP_074855129.1	WP_074855129.1	WP_074855129.1
6293	SLC13 family permease	COG1593,COG1055,COG0490,	S,C,G,P	Core	18	7	11	CDM39064.1	WP_279871049.1	WP_279917203.1	WP_074855128.1	WP_074855128.1	SEI56219.1	SUD51800.1	WP_125874120.1	WP_257597258.1	WP_280087107.1	WP_084341411.1	SUD58523.1	MBN7116645.1	MBN7133549.1	MBN7141013.1	WP_279534280.1	WP_279534280.1	WP_279534280.1
8607	YdiU family protein	COG0397	S	Core	18	7	11	CDM39065.1	WP_279871048.1	WP_279917202.1	WP_074855127.1	WP_074855127.1	SEI56198.1	SUD51801.1	WP_125874119.1	WP_306811834.1	WP_280087105.1	WP_084341412.1	SUD58524.1	MBN7116646.1	MBN7133550.1	MBN7141014.1	WP_279534281.1	WP_279534281.1	WP_279534281.1
7347	mechanosensitive channel MscK	COG1196,COG4477,COG0419,	M,R,S,L,Z,D	Core	18	7	11	CDM39066.1	WP_279871056.1	WP_279917201.1	WP_074855126.1	WP_074855126.1	SEI56174.1	SUD51802.1	WP_125874118.1	WP_257597260.1	WP_280087104.1	WP_084341413.1	SUD58525.1	MBN7116647.1	MBN7133551.1	MBN7141015.1	WP_279534282.1	WP_279534282.1	WP_279534282.1
3613	potassium/proton antiporter	COG0025,COG3263,COG0569,	R,P	Core	18	7	11	CDM39067.1	WP_257597261.1	WP_279917200.1	WP_074855125.1	WP_074855125.1	SEI56152.1	SUD51803.1	WP_125874117.1	WP_257597261.1	WP_257597261.1	WP_074855125.1	SUD58526.1	MBN7116648.1	MBN7133552.1	MBN7141016.1	WP_279534283.1	WP_279534283.1	WP_279934298.1
6819	acyl-CoA dehydrogenase	COG1960	I	Core	18	7	11	CDM39068.1	WP_279870322.1	WP_279917199.1	WP_074855154.1	WP_074855154.1	SEI56127.1	SUD51804.1	WP_125874116.1	WP_257597262.1	WP_280087102.1	WP_084341414.1	SUD58527.1	MBN7116649.1	MBN7133553.1	MBN7141017.1	WP_279534284.1	WP_279534284.1	WP_279534284.1
5804	nitronate monooxygenase	COG0106,COG2070	E,R	Core	18	7	11	CDM39069.1	WP_279870323.1	WP_279917198.1	WP_074855124.1	WP_074855124.1	SEI56100.1	SUD51805.1	WP_125874115.1	WP_084341416.1	WP_280087101.1	WP_084341416.1	SUD58528.1	MBN7116650.1	MBN7133554.1	MBN7141018.1	WP_278618117.1	WP_278618117.1	WP_278618117.1
4370	nitronate monooxygenase	COG2961	R	Core	18	7	11	CDM39070.1	WP_116617783.1	WP_116617783.1	WP_074855123.1	WP_074855123.1	SEI56073.1	SUD51806.1	WP_125874114.1	WP_074855123.1	WP_074855123.1	WP_084341415.1	SUD58529.1	MBN7118526.1	MBN7134512.1	MBN7142648.1	WP_116617783.1	WP_116617783.1	WP_116617783.1
8327	hypothetical protein	#	#	Core	18	7	11	CDM39076.1	WP_125875179.1	WP_116617784.1	WP_074855121.1	WP_074855121.1	SEI55972.1	SUD51810.1	WP_125875179.1	WP_074855121.1	WP_125875179.1	WP_084340774.1	SUD58533.1	MBN7118530.1	MBN7134516.1	MBN7142652.1	WP_125875179.1	WP_125875179.1	WP_125875179.1
8650	hypothetical protein	COG3399	S	Core	18	7	11	CDM39077.1	WP_074855120.1	WP_104730102.1	WP_074855120.1	WP_074855120.1	SEI55949.1	SUD51811.1	WP_074855120.1	WP_003459080.1	WP_074855120.1	WP_003459080.1	SUD58534.1	MBN7118531.1	MBN7134517.1	MBN7142653.1	WP_074855120.1	WP_074855120.1	WP_074855120.1
6122	dihydrolipoyllysine-residue acetyltransferase	COG3959,COG2609,COG0021	G,C	Core	18	7	11	CDM39079.1	WP_279870327.1	WP_084340775.1	WP_074855118.1	WP_074855118.1	SEI55892.1	SUD51813.1	WP_108233386.1	WP_257597265.1	WP_074855118.1	WP_084340775.1	SUD58536.1	MBN7118533.1	MBN7134519.1	MBN7142655.1	WP_279534287.1	WP_279534287.1	WP_279534287.1
6488	branched-chain amino acid transaminase	COG0115	E	Core	18	7	11	CDM39081.1	WP_003459089.1	WP_003459089.1	WP_003459089.1	WP_003459089.1	SEI55850.1	SUD51815.1	WP_116617788.1	WP_003459089.1	WP_003459089.1	WP_013713797.1	SUD58538.1	MBN7118534.1	MBN7134521.1	MBN7142657.1	WP_003459089.1	WP_003459089.1	WP_003459089.1
718	lipopolysaccharide heptosyltransferase II	COG0859	M	Core	18	7	11	CDM39082.1	WP_279870329.1	WP_279917195.1	WP_074855116.1	WP_074855116.1	SEI55824.1	SUD51816.1	WP_125874946.1	WP_074855116.1	WP_279870329.1	WP_074855116.1	SUD58539.1	MBN7118535.1	MBN7134522.1	MBN7142658.1	WP_279534289.1	WP_279534289.1	WP_279534289.1
6066	lipopolysaccharide heptosyltransferase RfaC	COG0859	M	Core	18	7	11	CDM39083.1	WP_074855115.1	WP_074855115.1	WP_074855115.1	WP_074855115.1	SEI55795.1	SUD51817.1	WP_074855115.1	WP_074855115.1	WP_074855115.1	WP_074855115.1	SUD58540.1	MBN7118536.1	MBN7134523.1	MBN7142659.1	WP_074855115.1	WP_074855115.1	WP_074855115.1
140	lipopolysaccharide core heptoseI kinase RfaP	#	#	Core	18	7	11	CDM39085.1	WP_279870331.1	WP_279917193.1	WP_074855152.1	WP_074855152.1	SEI55736.1	SUD51819.1	WP_116617792.1	WP_116617792.1	WP_116617792.1	WP_084340821.1	SUD58543.1	MBN7118538.1	MBN7134525.1	MBN7142661.1	WP_116617792.1	WP_116617792.1	WP_116617792.1
6713	lipopolysaccharide kinase InaA family protein	#	#	Core	18	7	11	CDM39086.1	WP_084340777.1	WP_084340777.1	WP_074855113.1	WP_074855113.1	SEI55709.1	SUD51820.1	WP_084340777.1	WP_084340777.1	WP_084340777.1	WP_084340777.1	SUD58544.1	MBN7118540.1	MBN7134527.1	MBN7142663.1	WP_084340777.1	WP_084340777.1	WP_084340777.1
1400	carbamoyltransferase	COG2192,COG0068	O	Core	18	7	11	CDM39089.1	WP_279870333.1	WP_279917192.1	WP_074855110.1	WP_074855110.1	SEI55638.1	SUD51823.1	WP_125874949.1	WP_257597266.1	WP_280087099.1	WP_084340780.1	SUD58547.1	MBN7118543.1	MBN7134530.1	MBN7142666.1	WP_279534290.1	WP_279534290.1	WP_279534290.1
2084	DNA topoisomerase IV subunit A	COG1119,COG4172,COG1135,	E,H,O,L,V,G,Q,C,D,P,R	Core	18	7	11	CDM39097.1	WP_257597272.1	WP_279917263.1	WP_074855104.1	WP_074855104.1	SEI55459.1	SUD51830.1	WP_125874952.1	WP_306811837.1	WP_257597272.1	WP_084340787.1	SUD58555.1	MBN7118550.1	MBN7134537.1	MBN7140044.1	WP_279534296.1	WP_279534296.1	WP_279534296.1
3797	DNA topoisomerase IV subunit A	COG0419,COG0188	L	Core	18	7	11	CDM39101.1	WP_279870335.1	WP_279917261.1	WP_074855099.1	WP_074855099.1	SEI55284.1	SUD51836.1	WP_125874466.1	WP_257597275.1	WP_257597275.1	WP_084340790.1	SUD58559.1	MBN7118555.1	MBN7134542.1	MBN7140049.1	WP_279534299.1	WP_279534299.1	WP_279534299.1
378	TIGR02281 family clan AA aspartic protease	COG3204,COG4222	S	Core	18	7	11	CDM39103.1	WP_072423307.1	WP_279917259.1	WP_074855097.1	WP_074855097.1	SEI55223.1	SUD51838.1	WP_125874468.1	WP_257597276.1	WP_257597276.1	WP_084340792.1	SUD58561.1	MBN7118557.1	MBN7134544.1	MBN7140051.1	WP_279534300.1	WP_279534300.1	WP_279534300.1
8175	DNA topoisomerase IV subunit B	COG0187	L	Core	18	7	11	CDM39104.1	WP_279870337.1	WP_279917258.1	WP_074855096.1	WP_074855096.1	SEI55187.1	SUD51839.1	WP_125874469.1	WP_257597277.1	WP_257597277.1	WP_084340793.1	SUD58562.1	MBN7118558.1	MBN7134545.1	MBN7140052.1	WP_279534301.1	WP_279534301.1	WP_279534301.1
6445	YqiA/YcfP family alpha/beta fold hydrolase	COG3150,COG0596	R	Core	18	7	11	CDM39105.1	WP_279870338.1	WP_279917257.1	WP_074855095.1	WP_074855095.1	SEI55162.1	SUD51840.1	WP_074855095.1	WP_257597278.1	WP_257597278.1	WP_084340794.1	SUD58563.1	MBN7118559.1	MBN7134546.1	MBN7140053.1	WP_279534302.1	WP_279534302.1	WP_279534302.1
6179	35-cyclic-AMP phosphodiesterase	COG1409	R	Core	18	7	11	CDM39106.1	WP_074855094.1	WP_279917256.1	WP_074855094.1	WP_074855094.1	SEI55136.1	SUD51841.1	WP_074855094.1	WP_075745179.1	WP_075745179.1	WP_084340795.1	SUD58564.1	MBN7118560.1	MBN7134547.1	MBN7140054.1	WP_074855094.1	WP_074855094.1	WP_074855094.1
3111	NUDIX domain-containing protein	COG0494	L	Core	18	7	11	CDM39108.1	WP_003459150.1	WP_003459150.1	WP_074855093.1	WP_074855093.1	SEI55073.1	SUD51843.1	WP_003459150.1	WP_257597280.1	WP_257597280.1	WP_003459150.1	SUD58566.1	MBN7118562.1	MBN7134549.1	MBN7140056.1	WP_003459150.1	WP_003459150.1	WP_003459150.1
8008	phosphomethylpyrimidine synthase ThiC	COG0422	H	Core	18	7	11	CDM39109.1	WP_279870339.1	WP_257597282.1	WP_074855092.1	WP_074855092.1	SEI55051.1	SUD51844.1	WP_074855092.1	WP_257597282.1	WP_257597282.1	WP_084340796.1	SUD58567.1	MBN7118563.1	MBN7134550.1	MBN7140057.1	WP_279534303.1	WP_279534303.1	WP_279534303.1
470	TolC family outer membrane protein	COG1538	M	Core	18	7	11	CDM39110.1,CDM42649.1	WP_279870370.1	WP_279917255.1	WP_074855091.1,WP_085988595.1	WP_074855091.1,WP_085988595.1	SEI55027.1,SEJ59591.1	SUD50995.1,SUD51845.1	WP_125874470.1,WP_260469817.1	WP_257597283.1	WP_257597283.1	WP_084340797.1	SUD58568.1	MBN7118564.1	MBN7134551.1	MBN7140058.1	WP_279534304.1	WP_279534304.1	WP_279534304.1
6879	TolC family outer membrane protein	COG0438,COG1519	M	Core	18	7	11	CDM39111.1	WP_279870355.1	WP_279917254.1	WP_074855090.1	WP_074855090.1	SEI55001.1	SUD51846.1	WP_125874471.1	WP_257597284.1	WP_257597284.1	WP_084340798.1	SUD58569.1	MBN7118565.1	MBN7134552.1	MBN7140059.1	WP_279534305.1	WP_279534305.1	WP_279534305.1
6489	LysR family transcriptional regulator	COG0583	K	Core	18	7	11	CDM39112.1	WP_279870356.1	WP_074855089.1	WP_074855089.1	WP_074855089.1	SEI54974.1	SUD51847.1	WP_125874472.1	WP_257597285.1	WP_257597285.1	WP_084340799.1	SUD58570.1	MBN7118566.1	MBN7134553.1	MBN7140060.1	WP_074855089.1	WP_074855089.1	WP_074855089.1
719	multidrug efflux SMR transporter	COG2076	P	Core	18	7	11	CDM39113.1	WP_003459155.1	WP_003459155.1	WP_003459155.1	WP_003459155.1	SEI54946.1	SUD51848.1	WP_003459155.1	WP_003459155.1	WP_003459155.1	WP_003459155.1	SUD58571.1	MBN7118567.1	MBN7134554.1	MBN7140061.1	WP_003459155.1	WP_003459155.1	WP_003459155.1
3053	FAD-dependent oxidoreductase	COG0579,COG2072,COG0578,	E,H,R,P,Q,C	Core	18	7	11	CDM39114.1	WP_279870357.1	WP_279917253.1	WP_074855088.1	WP_074855088.1	SEI54919.1	SUD51849.1	WP_125874473.1	WP_257597286.1	WP_257597286.1	WP_084340800.1	SUD58572.1	MBN7118568.1	MBN7134555.1	MBN7140062.1	WP_279534306.1	WP_279534306.1	WP_279534306.1
6065	hypothetical protein	#	#	Core	18	7	11	CDM39116.1	WP_003459158.1	WP_003459158.1	WP_003459158.1	WP_003459158.1	SEI54871.1	SUD51851.1	WP_003459158.1	WP_003459158.1	WP_003459158.1	WP_003459158.1	SUD58574.1	MBN7118570.1	MBN7134557.1	MBN7140064.1	WP_003459158.1	WP_003459158.1	WP_003459158.1
1839	AhpA/YtjB family protein	COG3726	R	Core	18	7	11	CDM39117.1	WP_279870358.1	WP_257597287.1	WP_074855086.1	WP_074855086.1	SEI54844.1	SUD51852.1	WP_125874475.1	WP_306811838.1	WP_257597287.1	WP_084340802.1	SUD58575.1	MBN7118571.1	MBN7134558.1	MBN7140065.1	WP_257597287.1	WP_257597287.1	WP_257597287.1
141	phosphoserine phosphatase SerB	COG2217,COG0561,COG4087,	E,P,R,T	Core	18	7	11	CDM39118.1	WP_074855085.1	WP_074855085.1	WP_074855085.1	WP_074855085.1	SEI54820.1	SUD51853.1	WP_074855085.1	WP_074855085.1	WP_074855085.1	WP_074855085.1	SUD58576.1	MBN7118572.1	MBN7134559.1	MBN7140066.1	WP_074855085.1	WP_074855085.1	WP_074855085.1
231	EAL domain-containing protein	COG3706,COG0784,COG2200,	T	Core	18	7	11	CDM39119.1	WP_074855084.1	WP_279917251.1	WP_074855084.1	WP_074855084.1	SEI54796.1	SUD51854.1	WP_074855084.1	WP_074855084.1	WP_074855084.1	WP_084340803.1	SUD58577.1	MBN7118573.1	MBN7134560.1	MBN7140067.1	WP_074855084.1	WP_074855084.1	WP_074855084.1
583	archaetidylserine decarboxylase	COG0688	I	Core	18	7	11	CDM39121.1	WP_104730049.1	WP_125874477.1	WP_074855083.1	WP_074855083.1	SEI54695.1	SUD51857.1	WP_125874477.1	WP_074855083.1	WP_074855083.1	WP_084340805.1	SUD58579.1	MBN7118575.1	MBN7134562.1	MBN7140069.1	WP_125874477.1	WP_125874477.1	WP_125874477.1
6964	rhodanese-like domain-containing protein	COG2897,COG0607	P	Core	18	7	11	CDM39122.1	WP_143508986.1	WP_003459169.1	WP_003459169.1	WP_003459169.1	SEI54677.1	SUD51858.1	WP_125874478.1	WP_257597289.1	WP_257597289.1	WP_084340806.1	SUD58580.1	MBN7118576.1	MBN7134563.1	MBN7140070.1	WP_206407974.1	WP_206407974.1	WP_206407974.1
3432	flagellar motor stator protein MotA	COG1291	N	Core	18	7	11	CDM39124.1	WP_074676263.1	WP_279917248.1	WP_021487864.1	WP_021487864.1	SEI54628.1	SUD51860.1	WP_003459172.1	WP_257597291.1	WP_257597291.1	WP_074676263.1	SUD58582.1	MBN7118578.1	MBN7134565.1	MBN7141656.1	WP_003459172.1	WP_003459172.1	WP_003459172.1
6315	flagellar motor protein MotB	COG2885,COG1360	M,N	Core	18	7	11	CDM39125.1	WP_279870360.1	WP_084340808.1	WP_017678655.1	WP_017678655.1	SEI54603.1	SUD51861.1	WP_084340808.1	WP_084340808.1	WP_084340808.1	WP_084340808.1	SUD58583.1	MBN7118579.1	MBN7134566.1	MBN7141657.1	WP_084340808.1	WP_084340808.1	WP_084340808.1
8235	small ribosomal subunit biogenesis GTPase RsgA	COG1162	R	Core	18	7	11	CDM39126.1	WP_003459175.1	WP_003459175.1	WP_003459175.1	WP_003459175.1	SEI54582.1	SUD51862.1	WP_003459175.1	WP_257597292.1	WP_257597292.1	WP_084340809.1	SUD58584.1	MBN7118580.1	MBN7134567.1	MBN7141658.1	WP_279534309.1	WP_279534309.1	WP_279534309.1
683	class I SAM-dependent methyltransferase	COG4106,COG4123	R	Core	18	7	11	CDM39127.1	WP_003459176.1	WP_074855081.1	WP_074855081.1	WP_074855081.1	SEI54555.1	SUD51863.1	WP_074855081.1	WP_257597293.1	WP_257597293.1	WP_084340810.1	SUD58585.1	MBN7118581.1	MBN7134568.1	MBN7141659.1	WP_074855081.1	WP_074855081.1	WP_074855081.1
6295	oligoribonuclease	COG1949,COG2925	A,L	Core	18	7	11	CDM39128.1	WP_003459177.1	WP_017678658.1	WP_003459177.1	WP_003459177.1	SEI54536.1	SUD51864.1	WP_017678658.1	WP_003459177.1	WP_003459177.1	WP_003459177.1	SUD58586.1	MBN7118582.1	MBN7134569.1	MBN7141660.1	WP_278618362.1	WP_278618362.1	WP_278618362.1
13	tRNA epoxyqueuosine34 reductase QueG	COG1150,COG1600	C	Core	18	7	11	CDM39129.1	WP_039964309.1	WP_279917247.1	WP_074855150.1	WP_074855150.1	SEI54513.1	SUD51865.1	WP_039964309.1	WP_074855150.1	WP_074855150.1	WP_039964309.1	SUD58587.1	MBN7118583.1	MBN7134570.1	MBN7141661.1	WP_279534310.1	WP_279534310.1	WP_279534310.1
3615	NADPH-hydrate dehydratase	COG0802	R	Core	18	7	11	CDM39131.1	WP_039964293.1	WP_039964293.1	WP_039964293.1	WP_039964293.1	SEI54460.1	SUD51867.1	WP_260469753.1	WP_257597295.1	WP_257597295.1	WP_084340812.1	SUD58589.1	MBN7118585.1	MBN7134572.1	MBN7141663.1	WP_125874486.1	WP_260469753.1	WP_260469753.1
8037	N-acetylmuramoyl-L-alanine amidase	COG0739,COG0860,COG1388	M	Core	18	7	11	CDM39132.1	WP_279870362.1	WP_279917245.1	WP_211098119.1	WP_211098119.1	SEI54442.1	SUD51868.1	WP_221740027.1	WP_257597296.1	WP_257597296.1	WP_218018659.1	SUD58590.1	MBN7118586.1	MBN7134573.1	MBN7141664.1	WP_279534312.1	WP_279534312.1	WP_279534312.1
4155	DNA mismatch repair endonuclease MutL	COG0324	J	Core	18	7	11	CDM39134.1	WP_003459186.1	WP_003459186.1	WP_003459186.1	WP_003459186.1	SEI54397.1	SUD51870.1	WP_125874482.1	WP_257597298.1	WP_257597298.1	WP_084340815.1	SUD58592.1	MBN7118588.1	MBN7134575.1	MBN7141666.1	WP_279534313.1	WP_279534313.1	WP_279534313.1
8762	RNA chaperone Hfq	COG1958,COG1923	K,R	Core	18	7	11	CDM39135.1	WP_003459200.1	WP_003459200.1	WP_074855077.1	WP_074855077.1	SEI54376.1	SUD51871.1	WP_003459200.1	WP_147810276.1	WP_147810276.1	WP_003459200.1	SUD58593.1	MBN7118589.1	MBN7134576.1	MBN7141667.1	WP_003459200.1	WP_003459200.1	WP_003459200.1
6446	GTPase HflX	COG1084,COG0486,COG1159,	P,R,J	Core	18	7	11	CDM39136.1	WP_279870364.1	WP_279917244.1	WP_074855076.1	WP_074855076.1	SEI54353.1	SUD51872.1	WP_084340816.1	WP_257597299.1	WP_257597299.1	WP_084340816.1	SUD58594.1	MBN7118590.1	MBN7134577.1	MBN7141668.1	WP_279534314.1	WP_279534314.1	WP_279534314.1
1231	FtsH protease activity modulator HflK	COG0330	O	Core	18	7	11	CDM39137.1	WP_279870365.1	WP_128578876.1	WP_074855075.1	WP_074855075.1	SEI54323.1	SUD51873.1	WP_125874483.1	WP_257597300.1	WP_257597300.1	WP_084340817.1	SUD58595.1	MBN7118591.1	MBN7134578.1	MBN7141669.1	WP_128578876.1	WP_128578876.1	WP_128578876.1
6178	protease modulator HflC	COG0330,COG2268	S,O	Core	18	7	11	CDM39138.1	WP_279870366.1	WP_206408707.1	WP_074855074.1	WP_074855074.1	SEI54298.1	SUD51874.1	WP_125874484.1	WP_147810279.1	WP_147810279.1	WP_017678667.1	SUD58596.1	MBN7118592.1	MBN7134579.1	MBN7141670.1	WP_017678667.1	WP_017678667.1	WP_017678667.1
814	DUF2065 family protein	COG3242	S	Core	18	7	11	CDM39139.1	WP_013713860.1	WP_003459207.1	WP_003459207.1	WP_003459207.1	SEI54276.1	SUD51875.1	WP_125874485.1	WP_013713860.1	WP_013713860.1	WP_075745217.1	SUD58597.1	MBN7118593.1	MBN7134580.1	MBN7141671.1	WP_003459207.1	WP_003459207.1	WP_003459207.1
3112	DUF2065 family protein	COG3705,COG0124	J,E	Core	18	7	11	CDM39140.1	WP_279870367.1	WP_003459209.1	WP_074855073.1	WP_074855073.1	SEI54258.1	SUD51876.1	WP_074855073.1	WP_257597301.1	WP_257597301.1	WP_074855073.1	SUD58598.1	MBN7118594.1	MBN7134581.1	MBN7141672.1	WP_003459209.1	WP_003459209.1	WP_003459209.1
8009	adenylosuccinate synthase	COG0104	F	Core	18	7	11	CDM39141.1	WP_003459211.1	WP_003459211.1	WP_003459211.1	WP_003459211.1	SEI54238.1	SUD51877.1	WP_003459211.1	WP_257597302.1	WP_257597302.1	WP_003459211.1	SUD58599.1	MBN7118595.1	MBN7134582.1	MBN7141673.1	WP_003459211.1	WP_003459211.1	WP_003459211.1
6490	ribonuclease R	COG1095,COG1098,COG1185,	J,K	Core	18	7	11	CDM39145.1	WP_004423253.1	WP_004423253.1	WP_004423253.1	WP_004423253.1	SEI54130.1	SUD51880.1	WP_004423253.1	WP_004423253.1	WP_004423253.1	WP_004423253.1	SUD58602.1	MBN7119959.1	MBN7131488.1	MBN7142046.1	WP_279534316.1	WP_279534316.1	WP_279534316.1
3299	30S ribosomal protein S6	COG0360	J	Core	18	7	11	CDM39147.1	WP_003246846.1	WP_003246846.1	WP_003246846.1	WP_003246846.1	SEI54087.1	SUD51882.1	WP_003246846.1	WP_147810426.1	WP_147810426.1	WP_003246846.1	SUD58604.1	MBN7119957.1	MBN7131068.1	MBN7142048.1	WP_003246846.1	WP_003246846.1	WP_003246846.1
8153	30S ribosomal protein S18	COG0238	J	Core	18	7	11	CDM39148.1	WP_003246847.1	WP_003246847.1	WP_003246847.1	WP_003246847.1	SEI54065.1	SUD51883.1	WP_003246847.1	WP_013793173.1	WP_013793173.1	WP_003246847.1	SUD58605.1	MBN7119956.1	MBN7131067.1	MBN7142049.1	WP_003246847.1	WP_003246847.1	WP_003246847.1
3394	hypothetical protein	#	#	Core	18	7	11	CDM39149.1	WP_074855069.1	WP_104730035.1	WP_074855069.1	WP_074855069.1	SEI54046.1	SUD51884.1	WP_074855069.1	WP_147810425.1	WP_147810425.1	WP_074855069.1	SUD58606.1	MBN7119955.1	MBN7131066.1	MBN7142050.1	WP_074855069.1	WP_074855069.1	WP_074855069.1
6263	50S ribosomal protein L9	COG0359	J	Core	18	7	11	CDM39150.1	WP_004423262.1	WP_108234431.1	WP_004423262.1	WP_004423262.1	SEI54023.1	SUD51885.1	WP_004423262.1	WP_257597652.1	WP_257597652.1	WP_004423262.1	SUD58607.1	MBN7119954.1	MBN7131065.1	MBN7142051.1	WP_004423262.1	WP_004423262.1	WP_004423262.1
786	replicative DNA helicase	COG0467,COG0305	T,L	Core	18	7	11	CDM39151.1	WP_279871151.1	WP_004423263.1	WP_004423263.1	WP_004423263.1	SEI54004.1	SUD51886.1	WP_004423263.1	WP_003246850.1	WP_003246850.1	WP_004423263.1	SUD58608.1	MBN7119953.1	MBN7131064.1	MBN7142052.1	WP_004423263.1	WP_004423263.1	WP_004423263.1
6712	alanine racemase	COG0787	M	Core	18	7	11	CDM39152.1	WP_279871150.1	WP_074855149.1	WP_074855149.1	WP_074855149.1	SEI53976.1	SUD51887.1	WP_125875061.1	WP_257597653.1	WP_257597653.1	WP_074855149.1	SUD58609.1	MBN7119952.1	MBN7131063.1	MBN7142053.1	WP_074855149.1	WP_074855149.1	WP_074855149.1
187	diguanylate cyclase	COG4372,COG3706,COG4191,	S,T	Core	18	7	11	CDM39153.1	WP_116617828.1	WP_279916397.1	WP_074855068.1	WP_074855068.1	SEI53956.1	SUD51888.1	WP_125875060.1	WP_257597655.1	WP_257597655.1	WP_084341824.1	SUD58610.1	MBN7119951.1	MBN7131062.1	MBN7142054.1	WP_279534317.1	WP_279534317.1	WP_279534317.1
675	YgiQ family radical SAM protein	COG1032	C	Core	18	7	11	CDM39154.1	WP_074855067.1	WP_279916396.1	WP_074855067.1	WP_074855067.1	SEI53937.1	SUD51889.1	WP_074855067.1	WP_257597656.1	WP_257597656.1	WP_074855067.1	SUD58611.1	MBN7119950.1	MBN7131061.1	MBN7142055.1	WP_074855067.1	WP_074855067.1	WP_074855067.1
3263	circularly permuted type 2 ATP-grasp protein	COG2308,COG2309,COG2307	E,S	Core	18	7	11	CDM39156.1	WP_084341826.1	WP_084341826.1	WP_074855065.1	WP_074855065.1	SEI53896.1	SUD51891.1	WP_125875090.1	WP_257597658.1	WP_257597658.1	WP_084341826.1	SUD58613.1	MBN7119948.1	MBN7131059.1	MBN7142057.1	WP_279534318.1	WP_279534318.1	WP_279534318.1
3431	transglutaminase family protein	COG1305	E	Core	18	7	11	CDM39157.1	WP_075745268.1	WP_257597659.1	WP_074855064.1	WP_074855064.1	SEI53874.1	SUD51892.1	WP_074855064.1	WP_257597659.1	WP_257597659.1	WP_074855064.1	SUD58614.1	MBN7119947.1	MBN7131058.1	MBN7142058.1	WP_074855064.1	WP_074855064.1	WP_074855064.1
754	azurin	COG3241	C	Core	18	7	11	CDM39158.1	WP_074855063.1	WP_257597701.1	WP_074855063.1	WP_074855063.1	SEI53852.1	SUD51893.1	WP_074855063.1	WP_257597701.1	WP_257597701.1	WP_084341827.1	SUD58615.1	MBN7119946.1	MBN7131057.1	MBN7142059.1	WP_074855063.1	WP_074855063.1	WP_074855063.1
4200	DUF808 domain-containing protein	COG2354	S	Core	18	7	11	CDM39159.1	WP_004423274.1	WP_279916394.1	WP_004423274.1	WP_004423274.1	SEI53833.1	SUD51894.1	WP_004423274.1	WP_257597660.1	WP_257597660.1	WP_004423274.1	SUD58616.1	MBN7119945.1	MBN7131056.1	MBN7142060.1	WP_004423274.1	WP_004423274.1	WP_004423274.1
417	TIGR00730 family Rossman fold protein	COG0758,COG1611	R,L	Core	18	7	11	CDM39160.1	WP_279871148.1	WP_257597661.1	WP_004423276.1	WP_004423276.1	SEI53817.1	SUD51895.1	WP_004423276.1	WP_257597661.1	WP_257597661.1	WP_084341828.1	SUD58617.1	MBN7119944.1	MBN7131055.1	MBN7142061.1	WP_004423276.1	WP_004423276.1	WP_004423276.1
14	LysE family transporter	COG1280	E	Core	18	7	11	CDM39161.1	WP_279871147.1	WP_279916393.1	WP_004423278.1	WP_004423278.1	SEI53761.1	SUD51896.1	WP_004423278.1	WP_147810415.1	WP_147810415.1	WP_004423278.1	SUD58618.1	MBN7119943.1	MBN7131054.1	MBN7142062.1	WP_004423278.1	WP_004423278.1	WP_004423278.1
866	HupE/UreJ family protein	COG2370	O	Core	18	7	11	CDM39163.1	WP_279871145.1	WP_279916392.1	WP_004423282.1	WP_004423282.1	SEI53724.1	SUD51898.1	WP_104730024.1	WP_257597662.1	WP_257597662.1	WP_004423282.1	SUD58620.1	MBN7119941.1	MBN7131052.1	MBN7142064.1	WP_004423282.1	WP_004423282.1	WP_004423282.1
8038	urease accessory protein UreF	COG0830	O	Core	18	7	11	CDM39165.1	WP_279871143.1	WP_279916391.1	WP_004423285.1	WP_004423285.1	SEI53687.1	SUD51900.1	WP_125875088.1	WP_257597664.1	WP_257597664.1	WP_084341830.1	SUD58622.1	MBN7119939.1	MBN7131050.1	MBN7140119.1	WP_084341830.1	WP_084341830.1	WP_084341830.1
8665	urease accessory protein UreE	COG2371	O	Core	18	7	11	CDM39166.1	WP_279871142.1	WP_108233601.1	WP_074855061.1	WP_074855061.1	SEI53662.1	SUD51901.1	WP_004423287.1	WP_004423287.1	WP_004423287.1	WP_074855061.1	SUD58623.1	MBN7119938.1	MBN7131049.1	MBN7140120.1	WP_004423287.1	WP_004423287.1	WP_004423287.1
4795	HTH-type transcriptional repressor FabR	COG3226,COG1309	K,S	Core	18	7	11	CDM39167.1	WP_279871141.1	WP_147810431.1	WP_004423289.1	WP_004423289.1	SEI53644.1	SUD51902.1	WP_004423289.1	WP_004423289.1	WP_004423289.1	WP_004423289.1	SUD58624.1	MBN7119937.1	MBN7131048.1	MBN7140121.1	WP_004423289.1	WP_004423289.1	WP_004423289.1
6199	AEC family transporter	COG0385,COG0679	R	Core	18	7	11	CDM39173.1	WP_279871137.1	WP_074856201.1	WP_074856201.1	WP_074856201.1	SEJ05577.1	SUD51907.1	WP_074856201.1	WP_257597669.1	WP_257597669.1	WP_074856201.1	SUD58629.1	MBN7119693.1	MBN7133772.1	MBN7140395.1	WP_074856201.1	WP_074856201.1	WP_074856201.1
469	hypothetical protein	#	#	Core	18	7	11	CDM39175.1	WP_004425194.1	WP_279916388.1	WP_004425194.1	WP_004425194.1	SEJ05518.1	SUD51909.1	WP_004425194.1	WP_257597677.1	WP_257597677.1	WP_084340356.1	SUD58631.1	MBN7119695.1	MBN7133770.1	MBN7140397.1	WP_004425194.1	WP_004425194.1	WP_004425194.1
6491	Hsp70 family protein	COG0443,COG0849	D,O	Core	18	7	11	CDM39178.1	WP_279871136.1	WP_279916387.1	WP_074856195.1	WP_074856195.1	SEJ05448.1	SUD51912.1	WP_055984185.1	WP_257597678.1	WP_257597678.1	WP_074856195.1	SUD58634.1	MBN7119697.1	MBN7133768.1	MBN7140399.1	WP_279534369.1	WP_279534369.1	WP_279534369.1
3562	Hsp70 family protein	COG0392	S	Core	18	7	11	CDM39179.1	WP_004425186.1	WP_279916386.1	WP_074856193.1	WP_074856193.1	SEJ05421.1	SUD51913.1	WP_074856193.1	WP_306811888.1	WP_257597679.1	WP_004425186.1	SUD58635.1	MBN7119698.1	MBN7133767.1	MBN7140400.1	WP_004425186.1	WP_004425186.1	WP_004425186.1
4178	YqaA family protein	COG1238,COG0586	S	Core	18	7	11	CDM39180.1	WP_004425185.1,WP_128578265.1	WP_004425185.1,WP_279917439.1	WP_004425185.1,WP_074860976.1	WP_004425185.1,WP_074860976.1	SEJ05393.1,SEJ97527.1	SUD51914.1,SUD53741.1	WP_004425185.1,WP_125874907.1	WP_257597680.1	WP_257597680.1	WP_004425185.1	SUD58636.1	MBN7119699.1,MBN7118442.1	MBN7133376.1,MBN7133766.1	MBN7140401.1,MBN7139268.1	WP_004425185.1,WP_279533473.1,WP_105446796.1	WP_105446796.1,WP_004425185.1,WP_279533473.1	WP_004425185.1,WP_105446796.1,WP_279533473.1
3093	VC0807 family protein	#	#	Core	18	7	11	CDM39181.1	WP_055984182.1	WP_279916385.1	WP_074856191.1	WP_074856191.1	SEJ05372.1	SUD51915.1	WP_004425183.1	WP_147810404.1	WP_147810404.1	WP_074856191.1	SUD58637.1	MBN7119700.1	MBN7133765.1	MBN7140402.1	WP_278620810.1	WP_278620810.1	WP_278620810.1
3393	substrate-binding domain-containing protein	COG0834	E	Core	18	7	11	CDM39183.1	WP_279871134.1	WP_004425179.1	WP_004425179.1	WP_004425179.1	SEJ05316.1	SUD51917.1	WP_084340354.1	WP_257597681.1	WP_257597681.1	WP_084340354.1	SUD58639.1	MBN7119083.1	MBN7134042.1	MBN7140404.1	WP_004425179.1	WP_004425179.1	WP_004425179.1
6262	type II secretion system F family protein	COG0834	E	Core	18	7	11	CDM39184.1	WP_279871133.1	WP_279916384.1	WP_074856189.1	WP_074856189.1	SEJ05292.1	SUD51918.1	WP_116617837.1	WP_257597682.1	WP_257597682.1	WP_084340353.1	SUD58640.1	MBN7119084.1	MBN7134041.1	MBN7140405.1	WP_257597682.1	WP_257597682.1	WP_257597682.1
4938	oxaloacetate decarboxylase	COG2513,COG2224	C,G	Core	18	7	11	CDM39186.1	WP_206408106.1	WP_026088748.1	WP_088339316.1	WP_088339316.1	SEJ05233.1	SUD51920.1	WP_125874435.1	WP_206408106.1	WP_206408106.1	WP_115290042.1	SUD58642.1	MBN7118918.1	MBN7133461.1	MBN7140266.1	WP_088339316.1	WP_088339316.1	WP_088339316.1
732	DksA/TraR family C4-type zinc finger protein	COG1734	T	Core	18	7	11	CDM39187.1	WP_021487914.1	WP_004425171.1	WP_004425171.1	WP_004425171.1	SEJ05207.1	SUD51921.1	WP_125874433.1	WP_257597683.1	WP_257597683.1	WP_004425171.1	SUD58643.1	MBN7118917.1	MBN7133460.1	MBN7140267.1	WP_004425171.1	WP_004425171.1	WP_004425171.1
253	transposase	COG1943	L	Core	18	7	11	CDM39189.1	WP_128578859.1	WP_279916382.1	WP_074856187.1	WP_074856187.1	SEJ05090.1	SUD51923.1	WP_125874432.1	WP_257597702.1	WP_257597702.1	WP_074856187.1	SUD58645.1	MBN7118916.1	MBN7131500.1	MBN7143035.1	WP_257597702.1	WP_257597702.1	WP_257597702.1
375	urease subunit alpha	COG1228,COG3454,COG0804,	F,P,Q,G,R,E	Core	18	7	11	CDM39190.1	WP_128578858.1	WP_279916380.1	WP_074856185.1	WP_074856185.1	SEJ05061.1	SUD51924.1	WP_125874431.1	WP_257597686.1	WP_257597686.1	WP_084340351.1	SUD58646.1	MBN7118915.1	MBN7131708.1	MBN7140244.1	WP_279534370.1	WP_279534370.1	WP_279534370.1
3455	urease subunit beta	COG0832	E	Core	18	7	11	CDM39191.1	WP_074856184.1	WP_106732559.1	WP_074856184.1	WP_074856184.1	SEJ05036.1	SUD51925.1	WP_021487918.1	WP_106737244.1	WP_106737244.1	WP_084340350.1	SUD58647.1	MBN7118914.1	MBN7131707.1	MBN7140245.1	WP_279534371.1	WP_279534371.1	WP_279934262.1
6341	GNAT family N-acetyltransferase	COG2388,COG3393,COG1246,	S,J,M,R,E	Core	18	7	11	CDM39192.1	WP_116617839.1	WP_279916379.1	WP_004425164.1	WP_004425164.1	SEJ05009.1	SUD51926.1	WP_125874430.1	WP_257597688.1	WP_257597688.1	WP_084340349.1	SUD58648.1	MBN7118913.1	MBN7131706.1	MBN7140246.1	WP_279534372.1	WP_279534372.1	WP_279534372.1
15	urease subunit gamma	COG0831	E	Core	18	7	11	CDM39193.1	WP_004425162.1	WP_017678731.1	WP_017678731.1	WP_017678731.1	SEJ04987.1	SUD51927.1	WP_004425162.1	WP_004425162.1	WP_004425162.1	WP_004425162.1	SUD58649.1	MBN7118912.1	MBN7131705.1	MBN7140247.1	WP_017678731.1	WP_017678731.1	WP_017678731.1
6568	urease accessory protein UreD	COG0829	O	Core	18	7	11	CDM39194.1	WP_039965094.1	WP_143509913.1	WP_074856182.1	WP_074856182.1	SEJ04951.1	SUD51928.1	WP_125874429.1	WP_039965094.1	WP_039965094.1	WP_039965094.1	SUD58650.1	MBN7118911.1	MBN7131704.1	MBN7140248.1	WP_039965094.1	WP_039965094.1	WP_039965094.1
6913	sulfite exporter TauE/SafE family protein	COG0730	R	Core	18	7	11	CDM39195.1	WP_004425158.1	WP_075745335.1	WP_074856180.1	WP_074856180.1	SEJ04927.1	SUD51929.1	WP_106732563.1	WP_004425158.1	WP_004425158.1	WP_084340348.1	SUD58651.1	MBN7118910.1	MBN7131703.1	MBN7140249.1	WP_004425158.1	WP_004425158.1	WP_004425158.1
524	SDR family NADP-dependent oxidoreductase	COG3967,COG3268,COG0623,	I,S,M,R	Core	18	7	11	CDM39196.1	WP_279870524.1	WP_279916378.1	WP_074856178.1	WP_074856178.1	SEJ04897.1	SUD51930.1	WP_106732564.1	WP_004425156.1	WP_004425156.1	WP_084340347.1	SUD58652.1	MBN7118909.1	MBN7131702.1	MBN7140250.1	WP_004425156.1	WP_004425156.1	WP_004425156.1
119	amino acid ABC transporter ATP-binding protein	COG4167,COG4172,COG1135,	R,P,D,Q,C,G,O,H,E,L,V	Core	18	7	11	CDM39197.1	WP_004425154.1	WP_004425154.1	WP_074856176.1	WP_074856176.1	SEJ04871.1	SUD51931.1	WP_106732565.1	WP_004425154.1	WP_004425154.1	WP_004425154.1	SUD58653.1	MBN7118908.1	MBN7131701.1	MBN7140251.1	WP_278326061.1	WP_278326061.1	WP_278326061.1
4253	aspartate aminotransferase family protein	COG0160,COG0161,COG4992,	H,E	Core	18	7	11	CDM39199.1	WP_279870527.1	WP_279870527.1	WP_074856173.1	WP_074856173.1	SEJ04784.1	SUD51934.1	WP_125874428.1	WP_257597692.1	WP_257597692.1	WP_084340346.1	SUD58655.1	MBN7118170.1	MBN7131700.1	MBN7140252.1	WP_279534374.1	WP_279534374.1	WP_279534374.1
5385	aldolase	COG0235	G	Core	18	7	11	CDM39200.1	WP_206408088.1	WP_279916377.1	WP_074856171.1	WP_074856171.1	SEJ04760.1	SUD51935.1	WP_125874427.1	WP_257597693.1	WP_257597693.1	WP_084340345.1	SUD58656.1	MBN7118169.1	MBN7131699.1	MBN7140253.1	WP_104730009.1	WP_104730009.1	WP_104730009.1
6447	urea ABC transporter ATP-binding subunit UrtE	COG0178,COG1117,COG4987,	O,E,H,V,L,G,C,Q,D,P,R	Core	18	7	11	CDM39201.1	WP_074856169.1	WP_279916376.1	WP_074856169.1	WP_074856169.1	SEJ04732.1	SUD51936.1	WP_125874426.1	WP_004425146.1	WP_004425146.1	WP_074856169.1	SUD58657.1	MBN7118168.1	MBN7131698.1	MBN7140254.1	WP_279534375.1	WP_279534375.1	WP_279534375.1
3527	urea ABC transporter ATP-binding protein UrtD	COG4604,COG0410,COG1123,	D,R,P,O,H,E,L,V,G,Q,C	Core	18	7	11	CDM39202.1	WP_279870528.1	WP_257597694.1	WP_074856167.1	WP_074856167.1	SEJ04702.1	SUD51937.1	WP_106732571.1	WP_257597694.1	WP_257597694.1	WP_074856167.1	SUD58658.1	MBN7118167.1	MBN7131697.1	MBN7140255.1	WP_279534376.1	WP_279534376.1	WP_279534376.1
3847	urea ABC transporter permease subunit UrtC	COG4177,COG1172,COG0559,	E,G,R	Core	18	7	11	CDM39203.1	WP_279870529.1	WP_279870529.1	WP_074856165.1	WP_074856165.1	SEJ04684.1	SUD51938.1	WP_099522643.1	WP_143509922.1	WP_143509922.1	WP_004425142.1	SUD58659.1	MBN7118166.1	MBN7131696.1	MBN7140256.1	WP_004425142.1	WP_004425142.1	WP_004425142.1
8886	urea ABC transporter permease subunit UrtB	COG4158,COG0559,COG4120,	R,C,G,E	Core	18	7	11	CDM39204.1	WP_279870530.1	WP_004425141.1	WP_074856162.1	WP_074856162.1	SEJ04657.1	SUD51939.1	WP_106732572.1	WP_116617843.1	WP_116617843.1	WP_084340344.1	SUD58660.1	MBN7118165.1	MBN7131695.1	MBN7140257.1	WP_279534377.1	WP_279534377.1	WP_279534377.1
468	urea ABC transporter substrate-binding protein	COG0683	E	Core	18	7	11	CDM39205.1	WP_074856160.1	WP_074856160.1	WP_074856160.1	WP_074856160.1	SEJ04629.1	SUD51940.1	WP_125874425.1	WP_074856160.1	WP_074856160.1	WP_074856160.1	SUD58661.1	MBN7118164.1	MBN7131694.1	MBN7140258.1	WP_279534378.1	WP_279534378.1	WP_279534378.1
4682	GntR family transcriptional regulator	COG1802,COG1167,COG2186,	K	Core	18	7	11	CDM39206.1	WP_279870531.1	WP_279870531.1	WP_004425136.1	WP_004425136.1	SEJ04607.1	SUD51941.1	WP_004425136.1	WP_257597696.1	WP_257597696.1	WP_004425136.1	SUD58662.1	MBN7118163.1	MBN7131693.1	MBN7140259.1	WP_004425136.1	WP_004425136.1	WP_004425136.1
1157	MarC family protein	COG2095	U	Core	18	7	11	CDM39208.1	WP_004425132.1	WP_004425132.1	WP_004425132.1	WP_004425132.1	SEJ04554.1	SUD51943.1	WP_004425132.1	WP_004425132.1	WP_004425132.1	WP_004425132.1	SUD58664.1	MBN7119534.1	MBN7132763.1	MBN7142765.1	WP_004425132.1	WP_004425132.1	WP_279934264.1
869	response regulator	COG4753,COG3947,COG4192,	K,N,T	Core	18	7	11	CDM39209.1	WP_257597698.1	WP_279916374.1	WP_074856156.1	WP_074856156.1	SEJ04531.1	SUD51944.1	WP_185754940.1	WP_306811890.1	WP_257597698.1	WP_170962166.1	SUD58665.1	MBN7119533.1	MBN7132762.1	MBN7142766.1	WP_279534380.1	WP_279534380.1	WP_279934194.1
787	phosphoribosylamine--glycine ligase	COG0026,COG0151,COG4770,	F,I,M,C,E	Core	18	7	11	CDM39210.1	WP_084340341.1	WP_084340341.1	WP_074856154.1	WP_074856154.1	SEJ04503.1	SUD51945.1	WP_125874422.1	WP_084340341.1	WP_084340341.1	WP_084340341.1	SUD58666.1	MBN7119532.1	MBN7132761.1	MBN7142767.1	WP_279534381.1	WP_279534381.1	WP_279534381.1
956	DNA-binding transcriptional regulator Fis	COG0138	F	Core	18	7	11	CDM39211.1	WP_279534382.1	WP_279916373.1	WP_074856152.1	WP_074856152.1	SEJ04476.1	SUD51946.1	WP_125874421.1	WP_074856152.1	WP_074856152.1	WP_084340340.1	SUD58667.1	MBN7119531.1	MBN7132760.1	MBN7142768.1	WP_279534382.1	WP_279534382.1	WP_279534382.1
3198	DNA-binding transcriptional regulator Fis	COG2204,COG1221,COG2901	T,K	Core	18	7	11	CDM39212.1	WP_003242613.1	WP_003242613.1	WP_003242613.1	WP_003242613.1	SEJ04448.1	SUD51947.1	WP_003242613.1	WP_003242613.1	WP_003242613.1	WP_003242613.1	SUD58668.1	MBN7119530.1	MBN7132759.1	MBN7142769.1	WP_003242613.1	WP_003242613.1	WP_003242613.1
8081	tRNA dihydrouridine synthase DusB	COG1902,COG0167,COG0106,	E,F,J,C	Core	18	7	11	CDM39213.1	WP_026088754.1	WP_026088754.1	WP_026088754.1	WP_026088754.1	SEJ04418.1	SUD51948.1	WP_026088754.1	WP_026088754.1	WP_026088754.1	WP_026088754.1	SUD58669.1	MBN7119529.1	MBN7132758.1	MBN7142770.1	WP_279534383.1	WP_279534383.1	WP_279534383.1
3392	DUF3426 domain-containing protein	#	#	Core	18	7	11	CDM39214.1	WP_279870533.1	WP_279916372.1	WP_074856150.1	WP_074856150.1	SEJ04404.1	SUD51949.1	WP_125874420.1	WP_257597699.1	WP_257597699.1	WP_084340339.1	SUD58670.1	MBN7119528.1	MBN7132757.1	MBN7142771.1	WP_279534384.1	WP_279534384.1	WP_279534384.1
6057	50S ribosomal protein L11 methyltransferase	COG2890,COG2264,COG2263,	J,Q	Core	18	7	11	CDM39215.1	WP_279870534.1	WP_084340338.1	WP_074856148.1	WP_074856148.1	SEJ04378.1	SUD51950.1	WP_125874419.1	WP_074856148.1	WP_074856148.1	WP_084340338.1	SUD58671.1	MBN7119527.1	MBN7132756.1	MBN7142772.1	WP_004425119.1	WP_004425119.1	WP_004425119.1
3264	50S ribosomal protein L11 methyltransferase	COG0458,COG1038,COG0439,	I,F,C,R,M,E	Core	18	7	11	CDM39216.1	WP_279870535.1	WP_074856146.1	WP_074856146.1	WP_074856146.1	SEJ04358.1	SUD51951.1	WP_099522632.1	WP_074856146.1	WP_074856146.1	WP_074856146.1	SUD58672.1	MBN7119526.1	MBN7132755.1	MBN7142773.1	WP_074856146.1	WP_074856146.1	WP_074856146.1
8129	type II 3-dehydroquinate dehydratase	COG0511,COG1038,COG0508,	I,C	Core	18	7	11	CDM39217.1	WP_279534385.1	WP_004425115.1	WP_004425115.1	WP_004425115.1	SEJ04336.1	SUD51952.1	WP_004425115.1	WP_004425115.1	WP_004425115.1	WP_004425115.1	SUD58673.1	MBN7119525.1	MBN7132754.1	MBN7142774.1	WP_279534385.1	WP_279534385.1	WP_279534385.1
3730	type II 3-dehydroquinate dehydratase	COG0757	E	Core	18	7	11	CDM39218.1	WP_004425113.1	WP_074856144.1	WP_074856144.1	WP_074856144.1	SEJ04322.1	SUD51953.1	WP_074856144.1	WP_074856144.1	WP_074856144.1	WP_074856144.1	SUD58674.1	MBN7119524.1	MBN7132753.1	MBN7142775.1	WP_279534386.1	WP_279534386.1	WP_279534386.1
6726	protein-disulfide reductase DsbD	COG4232,COG0785	O	Core	18	7	11	CDM39219.1	WP_279870537.1	WP_279916371.1	WP_074856141.1	WP_074856141.1	SEJ04297.1	SUD51954.1	WP_116617848.1	WP_257597700.1	WP_257597700.1	WP_084340337.1	SUD58675.1	MBN7119523.1	MBN7132752.1	MBN7142776.1	WP_004425111.1	WP_004425111.1	WP_004425111.1
252	methyl-accepting chemotaxis protein	COG1511,COG0840,COG5283	N,S	Core	18	7	11	CDM39220.1	WP_279870538.1	WP_279916369.1	WP_074856139.1	WP_074856139.1	SEJ04276.1	SUD51955.1	WP_125874281.1	WP_108234547.1	WP_108234547.1	WP_084340336.1	SUD58676.1	MBN7119522.1	MBN7132751.1	MBN7142777.1	WP_279534387.1	WP_279534387.1	WP_279534387.1
2145	DUF2333 family protein	COG0784,COG3279,COG4566,	T,N,K	Core	18	7	11	CDM39221.1	WP_074856137.1	WP_074856137.1	WP_074856137.1	WP_074856137.1	SEJ04252.1	SUD51956.1	WP_125874280.1	WP_257598207.1	WP_257598207.1	WP_084340335.1	SUD58677.1	MBN7119521.1	MBN7132750.1	MBN7142778.1	WP_279534388.1	WP_279534388.1	WP_279534388.1
3454	DUF2333 family protein	COG5345	S	Core	18	7	11	CDM39222.1	WP_279870539.1	WP_279916368.1	WP_074856135.1	WP_074856135.1	SEJ04225.1	SUD51957.1	WP_108234546.1	WP_108234546.1	WP_108234546.1	WP_074856135.1	SUD58678.1	MBN7119520.1	MBN7132749.1	MBN7142779.1	WP_279534389.1	WP_279534389.1	WP_279534389.1
6340	NUDIX domain-containing protein	COG1443,COG0494	I,L	Core	18	7	11	CDM39223.1	WP_074856133.1	WP_084340334.1	WP_074856133.1	WP_074856133.1	SEJ04201.1	SUD51958.1	WP_108234545.1	WP_084340334.1	WP_084340334.1	WP_084340334.1	SUD58679.1	MBN7119519.1	MBN7132748.1	MBN7142780.1	WP_279534390.1	WP_279534390.1	WP_279534390.1
1555	translation initiation factor Sui1	COG0023	J	Core	18	7	11	CDM39224.1	WP_074856211.1	WP_039965134.1	WP_074856211.1	WP_074856211.1	SEJ04173.1	SUD51959.1	WP_039965134.1	WP_306811940.1	WP_074856211.1	WP_039965134.1	SUD58680.1	MBN7119518.1	MBN7132747.1	MBN7142781.1	WP_279534914.1	WP_279534914.1	WP_279534914.1
16	arginine decarboxylase	COG1166,COG0019	E	Core	18	7	11	CDM39225.1	WP_279870540.1	WP_004425099.1	WP_074856131.1	WP_074856131.1	SEJ04145.1	SUD51960.1	WP_125874279.1	WP_074856131.1	WP_074856131.1	WP_084340333.1	SUD58681.1	MBN7119517.1	MBN7132746.1	MBN7142782.1	WP_074856131.1	WP_074856131.1	WP_074856131.1
6569	DUF2214 family protein	COG3556	S	Core	18	7	11	CDM39226.1	WP_074856129.1	WP_004425098.1	WP_074856129.1	WP_074856129.1	SEJ04118.1	SUD51961.1	WP_004425098.1	WP_004425098.1	WP_004425098.1	WP_074856129.1	SUD58682.1	MBN7119516.1	MBN7132745.1	MBN7142783.1	WP_004425098.1	WP_004425098.1	WP_004425098.1
6638	MATE family efflux transporter	COG0534	V	Core	18	7	11	CDM39227.1	WP_279870541.1	WP_257598206.1	WP_074856127.1	WP_074856127.1	SEJ04087.1	SUD51962.1	WP_104727243.1	WP_257598206.1	WP_257598206.1	WP_084340332.1	SUD58683.1	MBN7119515.1	MBN7132744.1	MBN7142784.1	WP_279534391.1	WP_279534391.1	WP_279534391.1
118	alpha-2-macroglobulin	COG2373	R	Core	18	7	11	CDM39228.1	WP_279870542.1	WP_279916367.1	WP_074856125.1	WP_074856125.1	SEJ04062.1	SUD51963.1	WP_125874278.1	WP_257598205.1	WP_257598205.1	WP_084340331.1	SUD58684.1	MBN7119514.1	MBN7132743.1	MBN7142785.1	WP_279534392.1	WP_279534392.1	WP_279534392.1
8530	endonuclease domain-containing protein	COG2852	S	Core	18	7	11	CDM39229.1	WP_279870543.1	WP_108234542.1	WP_004425093.1	WP_004425093.1	SEJ04034.1	SUD51964.1	WP_108234542.1	WP_257598204.1	WP_257598204.1	WP_084340330.1	SUD58685.1	MBN7117123.1	MBN7133030.1	MBN7142786.1	WP_279534393.1	WP_279534393.1	WP_279534393.1
3844	peptidoglycan glycosyltransferase PbpC	COG0744,COG5009,COG0768,	M	Core	18	7	11	CDM39230.1	WP_279870544.1	WP_279916366.1	WP_074856124.1	WP_074856124.1	SEJ04008.1	SUD51965.1	WP_125874277.1	WP_257598203.1	WP_257598203.1	WP_084340329.1	SUD58686.1	MBN7117122.1	MBN7133029.1	MBN7142787.1	WP_279534394.1	WP_279534394.1	WP_279534394.1
455	DMT family transporter	COG3238	S	Core	18	7	11	CDM39233.1	WP_045734025.1	WP_074676084.1	WP_004425087.1	WP_004425087.1	SEJ03922.1	SUD51968.1	WP_125874276.1	WP_004425087.1	WP_004425087.1	WP_004425087.1	SUD58690.1	MBN7117121.1	MBN7133028.1	MBN7142788.1	WP_004425087.1	WP_004425087.1	WP_004425087.1
7384	DUF4136 domain-containing protein	#	#	Core	18	7	11	CDM39235.1	WP_074856122.1	WP_115299112.1	WP_074856122.1	WP_074856122.1	SEJ03866.1	SUD51970.1	WP_074856122.1	WP_074856122.1	WP_074856122.1	WP_255311556.1	SUD58692.1	MBN7117120.1	MBN7133027.1	MBN7142789.1	WP_074856122.1	WP_074856122.1	WP_074856122.1
1808	DUF4136 domain-containing protein	#	#	Core	18	7	11	CDM39236.1	WP_074856120.1	WP_279916364.1	WP_074856120.1	WP_074856120.1	SEJ03828.1	SUD51971.1	WP_125874274.1	WP_257598201.1	WP_257598201.1	WP_074856120.1	SUD58693.1	MBN7117119.1	MBN7133026.1	MBN7142790.1	WP_279534395.1	WP_279534395.1	WP_279534395.1
4330	methyltransferase domain-containing protein	COG2227,COG2226,COG2230,	R,M,Q,J,O,H	Core	18	7	11	CDM39237.1	WP_074856119.1	WP_074856119.1	WP_074856119.1	WP_074856119.1	SEJ03800.1	SUD51972.1	WP_074856119.1	WP_257598200.1	WP_257598200.1	WP_074856119.1	SUD58694.1	MBN7117118.1	MBN7133025.1	MBN7142791.1	WP_104730357.1	WP_104730357.1	WP_104730357.1
4683	nucleotide pyrophosphohydrolase	COG1694	R	Core	18	7	11	CDM39238.1	WP_039965079.1	WP_074856117.1	WP_074856117.1	WP_074856117.1	SEJ03770.1	SUD51973.1	WP_074856117.1	WP_039965079.1	WP_039965079.1	WP_074856117.1	SUD58695.1	MBN7117117.1	MBN7133024.1	MBN7142792.1	WP_039965079.1	WP_039965079.1	WP_039965079.1
4971	cytochrome ubiquinol oxidase subunit I	COG1271	C	Core	18	7	11	CDM39239.1	WP_074856115.1	WP_004425078.1	WP_074856115.1	WP_074856115.1	SEJ03746.1	SUD51974.1	WP_125874273.1	WP_004425078.1	WP_004425078.1	WP_074856115.1	SUD58696.1	MBN7117116.1	MBN7133023.1	MBN7142793.1	WP_279534396.1	WP_279534396.1	WP_279534396.1
6492	DUF2474 domain-containing protein	#	#	Core	18	7	11	CDM39241.1	WP_074856111.1	WP_279916363.1	WP_074856111.1	WP_074856111.1	SEJ03690.1	SUD51976.1	WP_074856111.1	WP_074856111.1	WP_074856111.1	WP_004425073.1	SUD58698.1	MBN7117153.1	MBN7133021.1	MBN7142795.1	WP_279534398.1	WP_279534398.1	WP_279534398.1
870	metallopeptidase TldD-related protein	COG3668	R	Core	18	7	11	CDM39245.1	WP_074856108.1	WP_279916361.1	WP_074856108.1	WP_074856108.1	SEJ03574.1	SUD51980.1	WP_125874271.1	WP_074856108.1	WP_074856108.1	WP_074856108.1	SUD58702.1	MBN7117152.1	MBN7133020.1	MBN7142796.1	WP_074856108.1	WP_074856108.1	WP_074856108.1
957	metallopeptidase TldD-related protein	COG2161	D	Core	18	7	11	CDM39246.1	WP_004425059.1	WP_279916360.1	WP_074856106.1	WP_074856106.1	SEJ03543.1	SUD51981.1	WP_074856106.1	WP_074856106.1	WP_074856106.1	WP_074856106.1	SUD58703.1	MBN7117151.1	MBN7133019.1	MBN7142797.1	WP_074856106.1	WP_074856106.1	WP_074856106.1
3199	class I SAM-dependent methyltransferase	COG2263,COG2890,COG1867,	Q,R,J,L	Core	18	7	11	CDM39247.1	WP_084340326.1	WP_279916359.1	WP_074856103.1	WP_074856103.1	SEJ03515.1	SUD51982.1	WP_125874270.1	WP_257598198.1	WP_257598198.1	WP_084340326.1	SUD58704.1	MBN7117150.1	MBN7133018.1	MBN7142798.1	WP_004425056.1	WP_004425056.1	WP_004425056.1
8082	ferredoxin--NADP reductase	COG4097,COG0543,COG1018,	H,P,C	Core	18	7	11	CDM39248.1	WP_279870549.1	WP_279916358.1	WP_074856101.1	WP_074856101.1	SEJ03489.1	SUD51983.1	WP_125874269.1	WP_257598197.1	WP_257598197.1	WP_004425053.1	SUD58705.1	MBN7117149.1	MBN7133017.1	MBN7142799.1	WP_279534400.1	WP_279534400.1	WP_279534400.1
3391	hemolysin family protein	COG1253,COG3620,COG0517,	P,T,R,K	Core	18	7	11	CDM39249.1	WP_279870550.1	WP_279916357.1	WP_074856099.1	WP_074856099.1	SEJ03455.1	SUD51984.1	WP_125874268.1	WP_257598196.1	WP_257598196.1	WP_004425051.1	SUD58706.1	MBN7117148.1	MBN7133016.1	MBN7142800.1	WP_004425051.1	WP_004425051.1	WP_004425051.1
3265	GNAT family N-acetyltransferase	COG5628,COG0456	R	Core	18	7	11	CDM39252.1	WP_039965075.1	WP_279916356.1	WP_039965075.1	WP_039965075.1	SEJ03359.1	SUD51987.1	WP_125874266.1	WP_039965075.1	WP_039965075.1	WP_039965075.1	SUD58709.1	MBN7117145.1	MBN7133013.1	MBN7142803.1	WP_279534402.1	WP_279534402.1	WP_279934188.1
3729	DNA repair protein RadA	COG0305,COG0468,COG3598,	L,O,N,R,T	Core	18	7	11	CDM39253.1	WP_128578830.1	WP_017678811.1	WP_004425041.1	WP_004425041.1	SEJ03330.1	SUD51988.1	WP_004425041.1	WP_075745431.1	WP_075745431.1	WP_004425041.1	SUD58710.1	MBN7117144.1	MBN7133012.1	MBN7142804.1	WP_017678811.1	WP_017678811.1	WP_017678811.1
251	PilZ domain-containing protein	#	#	Core	18	7	11	CDM39255.1	WP_074856097.1	WP_279916354.1	WP_074856097.1	WP_074856097.1	SEJ03272.1	SUD51990.1	WP_125874265.1	WP_247723111.1	WP_247723111.1	WP_074856097.1	SUD58712.1	MBN7117143.1	MBN7133011.1	MBN7142805.1	WP_074856097.1	WP_074856097.1	WP_074856097.1
17	DUF3015 domain-containing protein	#	#	Core	18	7	11	CDM39257.1	WP_004425035.1	WP_279916353.1	WP_004425035.1	WP_004425035.1	SEJ03250.1	SUD51991.1	WP_004425035.1	WP_257598194.1	WP_257598194.1	WP_084340325.1	SUD58713.1	MBN7117142.1	MBN7133010.1	MBN7142806.1	WP_279534403.1	WP_279534403.1	WP_279534403.1
3660	serine hydroxymethyltransferase	COG0076,COG0156,COG0520,	P,S,E,H	Core	18	7	11	CDM39258.1,CDM41577.1,CDM42491.1	WP_279870469.1,WP_279870552.1,WP_279870007.1	WP_279916169.1,WP_074676021.1,WP_003463902.1	WP_017675820.1,WP_004423616.1,WP_004425032.1	WP_004425032.1,WP_017675820.1,WP_004423616.1	SEI73880.1,SEJ03220.1,SEJ72666.1	SUD50840.1,SUD51992.1,SUD52493.1	WP_125874022.1,WP_004425032.1,WP_125875167.1	WP_059392327.1,WP_075745433.1,WP_257597483.1	WP_279916169.1,WP_075745433.1,WP_059392327.1	WP_004425032.1,WP_084340407.1,WP_084340599.1	SUD58714.1,SUD61230.1,SUD62001.1	MBN7117141.1,MBN7119962.1,MBN7119222.1	MBN7133053.1,MBN7133009.1,MBN7133556.1	MBN7139658.1,MBN7142807.1,MBN7140699.1	WP_075745433.1,WP_084340599.1,WP_003463902.1	WP_003463902.1,WP_075745433.1,WP_084340599.1	WP_003463902.1,WP_075745433.1,WP_084340599.1
3616	EAL domain-containing protein	COG2199,COG3829,COG5000,	T,K	Core	18	7	11	CDM39259.1	WP_279870565.1	WP_279916398.1	WP_244597286.1	WP_244597286.1	SEJ03188.1	SUD51993.1	WP_260469733.1	WP_257598193.1	WP_257598193.1	WP_255311555.1	SUD58715.1	MBN7117140.1	MBN7133008.1	MBN7142808.1	WP_279534915.1	WP_279534915.1	WP_279534915.1
733	PilZ domain-containing protein	COG1137,COG4674,COG4161,	L,V,O,H,E,Q,C,G,D,R,P	Core	18	7	11	CDM39260.1	WP_279870553.1	WP_116617871.1	WP_074856095.1	WP_074856095.1	SEJ03161.1	SUD51994.1	WP_116617871.1	WP_116617871.1	WP_280087096.1	WP_084340324.1	SUD58716.1	MBN7117139.1	MBN7133007.1	MBN7142809.1	WP_279534404.1	WP_279534404.1	WP_279534404.1
6126	PilZ domain-containing protein	#	#	Core	18	7	11	CDM39261.1	WP_116617872.1	WP_279916352.1	WP_074856093.1	WP_074856093.1	SEJ03134.1	SUD51995.1	WP_125874264.1	WP_257598192.1	WP_280087097.1	WP_084340323.1	SUD58717.1	MBN7117138.1	MBN7133006.1	MBN7142810.1	WP_017678816.1	WP_017678816.1	WP_017678816.1
3940	NADP/FAD-dependent oxidoreductase	COG1252,COG1251,COG0493,	C,R,E	Core	18	7	11	CDM39263.1	WP_004425018.1	WP_055984101.1	WP_055984101.1	WP_055984101.1	SEJ03037.1	SUD51997.1	WP_125874262.1	WP_055984101.1	WP_055984101.1	WP_084340322.1	SUD58720.1	MBN7117136.1	MBN7133004.1	MBN7142812.1	WP_004425018.1	WP_004425018.1	WP_004425018.1
3024	DUF3094 family protein	#	#	Core	18	7	11	CDM39264.1	WP_169971266.1	WP_074856088.1	WP_074856088.1	WP_074856088.1	SEJ03007.1	SUD51998.1	WP_125874261.1	WP_099522576.1	WP_099522576.1	WP_084340321.1	SUD58721.1	MBN7117135.1	MBN7133003.1	MBN7142813.1	WP_169971266.1	WP_169971266.1	WP_169971266.1
659	MOSC domain-containing protein	COG2258	S	Core	18	7	11	CDM39265.1	WP_279870555.1	WP_279916350.1	WP_074856086.1	WP_074856086.1	SEJ02978.1	SUD51999.1	WP_104730343.1	WP_306811920.1	WP_280087309.1	WP_084340320.1	SUD58722.1	MBN7117134.1	MBN7133002.1	MBN7142814.1	WP_279534406.1	WP_279534406.1	WP_279534406.1
523	DUF1780 domain-containing protein	#	#	Core	18	7	11	CDM39266.1	WP_090337035.1	WP_279916349.1	WP_074856084.1	WP_074856084.1	SEJ02940.1	SUD52000.1	WP_004425012.1	WP_004425012.1	WP_004425012.1	WP_004425012.1	SUD58723.1	MBN7117133.1	MBN7133001.1	MBN7142815.1	WP_004425012.1	WP_004425012.1	WP_004425012.1
117	energy-coupling factor ABC transporter permease	COG3235	S	Core	18	7	11	CDM39267.1	WP_279870556.1	WP_004425010.1	WP_045734050.1	WP_045734050.1	SEJ02907.1	SUD52001.1	WP_125874260.1	WP_112211226.1	WP_004425010.1	WP_004425010.1	SUD58724.1	MBN7117132.1	MBN7133000.1	MBN7142816.1	WP_279534407.1	WP_279534407.1	WP_279534407.1
454	hypothetical protein	#	#	Core	18	7	11	CDM39268.1	WP_279870557.1	WP_045734051.1	WP_074856081.1	WP_074856081.1	SEJ02875.1	SUD52002.1	WP_104730341.1	WP_247723116.1	WP_045734051.1	WP_084340319.1	SUD58725.1	MBN7117131.1	MBN7132999.1	MBN7142817.1	WP_247723116.1	WP_247723116.1	WP_247723116.1
8887	DNA gyrase inhibitor YacG	COG3024	S	Core	18	7	11	CDM39269.1	WP_279870558.1	WP_017678823.1	WP_004425006.1	WP_004425006.1	SEJ02850.1	SUD52003.1	WP_017678823.1	WP_247723117.1	WP_280087310.1	WP_004425006.1	SUD58726.1	MBN7117130.1	MBN7132998.1	MBN7142818.1	WP_017678823.1	WP_017678823.1	WP_017678823.1
4684	A24 family peptidase	COG4960,COG1989	N,O	Core	18	7	11	CDM39271.1	WP_279870559.1	WP_279916347.1	WP_115288479.1	WP_115288479.1	SEJ02771.1	SUD52005.1	WP_125874259.1	WP_257597996.1	WP_280087311.1	WP_115289951.1	SUD58728.1	MBN7117128.1	MBN7132996.1	MBN7142820.1	WP_279534408.1	WP_279534408.1	WP_279534408.1
2010	type II secretion system F family protein	COG1459	N	Core	18	7	11	CDM39272.1	WP_279870560.1	WP_279916345.1	WP_074856077.1	WP_074856077.1	SEJ02743.1	SUD52006.1	WP_108234286.1	WP_257597997.1	WP_280087312.1	WP_084340317.1	SUD58729.1	MBN7117127.1	MBN7132995.1	MBN7142821.1	WP_055984076.1	WP_055984076.1	WP_055984076.1
6493	type IV-A pilus assembly ATPase PilB	COG4962,COG2805,COG2804,	N,U	Core	18	7	11	CDM39273.1	WP_279870561.1	WP_279534409.1	WP_074856075.1	WP_074856075.1	SEJ02712.1	SUD52007.1	WP_125874258.1	WP_257597998.1	WP_280087313.1	WP_084340316.1	SUD58730.1	MBN7117126.1	MBN7132994.1	MBN7142822.1	WP_279534409.1	WP_279534409.1	WP_279534409.1
4622	DUF86 domain-containing protein	COG1708,COG1669	R	Core	18	7	11	CDM39277.1	WP_004424982.1	WP_279916339.1	WP_074857725.1	WP_074857725.1	SEJ42342.1	SUD52012.1	WP_125874255.1	WP_004424982.1	WP_004424982.1	WP_074857725.1	SUD58737.1	MBN7119081.1	MBN7133343.1	MBN7139981.1	WP_279534412.1	WP_279534412.1	WP_279534412.1
5504	DUF86 domain-containing protein	COG2445	S	Core	18	7	11	CDM39278.1	WP_116617884.1	WP_279916338.1	WP_074857728.1	WP_074857728.1	SEJ42359.1	SUD52013.1	WP_125874254.1	WP_257598002.1	WP_257598002.1	WP_084340737.1	SUD58738.1	MBN7119080.1	MBN7133342.1	MBN7139982.1	WP_278620745.1	WP_278620745.1	WP_278620745.1
871	DUF86 domain-containing protein	COG3744	S	Core	18	7	11	CDM39279.1	WP_116617885.1	WP_206407896.1	WP_074857734.1	WP_074857734.1	SEJ42377.1	SUD52014.1	WP_004424977.1	WP_257598003.1	WP_257598003.1	WP_074857734.1	SUD58739.1	MBN7119079.1	MBN7133341.1	MBN7139983.1	WP_004424977.1	WP_004424977.1	WP_004424977.1
3150	DUF86 domain-containing protein	COG4118	D	Core	18	7	11	CDM39280.1	WP_004424974.1	WP_004424974.1	WP_004424974.1	WP_004424974.1	SEJ42400.1	SUD52015.1	WP_004424974.1	WP_257598004.1	WP_257598004.1	WP_084340736.1	SUD58740.1	MBN7119078.1	MBN7133340.1	MBN7139984.1	WP_004424974.1	WP_004424974.1	WP_004424974.1
3390	DUF1631 domain-containing protein	#	#	Core	18	7	11	CDM39282.1	WP_279870489.1	WP_255311574.1	WP_244597249.1	WP_244597249.1	SEJ42442.1	SUD52017.1	WP_260469815.1	WP_257598005.1	WP_255311574.1	WP_255311574.1	SUD58742.1	MBN7119077.1	MBN7133339.1	MBN7139985.1	WP_279534413.1	WP_279534413.1	WP_279534413.1
6260	DUF1631 domain-containing protein	COG1669,COG1708	R	Core	18	7	11	CDM39283.1	WP_074857740.1	WP_074857740.1	WP_074857740.1	WP_074857740.1	SEJ42464.1	SUD52018.1	WP_125874815.1	WP_074857740.1	WP_143509829.1	WP_084340734.1	SUD58743.1	MBN7119076.1	MBN7133338.1	MBN7139986.1	WP_279534414.1	WP_279534414.1	WP_279534414.1
8426	nicotinate-nucleotide pyrophosphorylase	COG0157	H	Core	18	7	11	CDM39284.1	WP_279534415.1	WP_279916337.1	WP_074857742.1	WP_074857742.1	SEJ42483.1	SUD52019.1	WP_125874816.1	WP_257598007.1	WP_279920764.1	WP_084340733.1	SUD58744.1	MBN7119075.1	MBN7133704.1	MBN7139397.1	WP_279534415.1	WP_279534415.1	WP_279534415.1
3680	DUF1631 domain-containing protein	#	#	Core	18	7	11	CDM39285.1	WP_279870490.1	WP_279916336.1	WP_074857745.1	WP_074857745.1	SEJ42502.1	SUD52020.1	WP_125874817.1	WP_257598008.1	WP_280087316.1	WP_084340732.1	SUD58745.1	MBN7119074.1	MBN7133703.1	MBN7139398.1	WP_279534416.1	WP_279534416.1	WP_279534416.1
805	DUF1631 domain-containing protein	COG3023	V	Core	18	7	11	CDM39286.1	WP_279870491.1	WP_279916335.1	WP_074857747.1	WP_074857747.1	SEJ42522.1	SUD52021.1	WP_084340731.1	WP_257598009.1	WP_280087317.1	WP_084340731.1	SUD58746.1	MBN7119073.1	MBN7133702.1	MBN7139399.1	WP_279534417.1	WP_279534417.1	WP_279534417.1
137	regulatory signaling modulator protein AmpE	COG3725	V	Core	18	7	11	CDM39287.1	WP_279870492.1	WP_279916334.1	WP_017678838.1	WP_017678838.1	SEJ42538.1	SUD52022.1	WP_125874818.1	WP_257598010.1	WP_279870492.1	WP_084340730.1	SUD58747.1	MBN7119072.1	MBN7133701.1	MBN7139400.1	WP_279534418.1	WP_279534418.1	WP_279534418.1
9000	methyl-accepting chemotaxis protein	COG0840	N	Core	18	7	11	CDM39288.1	WP_279870493.1	WP_279916333.1	WP_074857750.1	WP_074857750.1	SEJ42557.1	SUD52023.1	WP_125874819.1	WP_306811921.1	WP_084340729.1	WP_084340729.1	SUD58748.1	MBN7119071.1	MBN7133700.1	MBN7139401.1	WP_279534419.1	WP_279534419.1	WP_279534419.1
8472	TatD family hydrolase	COG0084,COG1099	R,L	Core	18	7	11	CDM39289.1	WP_279870494.1	WP_279916331.1	WP_074857753.1	WP_074857753.1	SEJ42574.1	SUD52024.1	WP_074857753.1	WP_257598012.1	WP_280087318.1	WP_084340728.1	SUD58749.1	MBN7119070.1	MBN7133699.1	MBN7139402.1	WP_279534420.1	WP_279534420.1	WP_279534420.1
6757	phosphoenolpyruvate--protein phosphotransferase	COG1925,COG3848,COG1080,	T,G	Core	18	7	11	CDM39292.1	WP_279870496.1	WP_279916329.1	WP_074857839.1	WP_074857839.1	SEJ42617.1	SUD52026.1	WP_125874821.1	WP_257598014.1	WP_280087320.1	WP_084340725.1	SUD58752.1	MBN7119068.1	MBN7133697.1	MBN7139404.1	WP_279534421.1	WP_279534421.1	WP_279534421.1
292	1-phosphofructokinase	COG0524,COG2870,COG1105,	H,G,M	Core	18	7	11	CDM39293.1	WP_279870497.1	WP_279916328.1	WP_074857760.1	WP_074857760.1	SEJ42639.1	SUD52027.1	WP_125874822.1	WP_257598015.1	WP_257598015.1	WP_084340724.1	SUD58753.1	MBN7119067.1	MBN7133696.1	MBN7139405.1	WP_279534422.1	WP_279534422.1	WP_279534422.1
3059	hypothetical protein	#	#	Core	18	7	11	CDM39295.1	WP_279870500.1	WP_279916326.1	WP_074857766.1	WP_074857766.1	SEJ42681.1	SUD52029.1	WP_125874824.1	WP_257598017.1	WP_257598017.1	WP_084340722.1	SUD58755.1	MBN7119065.1	MBN7132741.1	MBN7139407.1	WP_279534424.1	WP_279534424.1	WP_279534424.1
6127	NAD-dependent protein deacylase	COG0846	K	Core	18	7	11	CDM39296.1	WP_279870501.1	WP_279916325.1	WP_074857769.1	WP_074857769.1	SEJ42700.1	SUD52030.1	WP_125874825.1	WP_074857769.1	WP_074857769.1	WP_084340721.1	SUD58756.1	MBN7119064.1	MBN7132740.1	MBN7139408.1	WP_279534425.1	WP_279534425.1	WP_279534425.1
6448	AAA family ATPase	COG1220,COG0714,COG0542,	R,O	Core	18	7	11	CDM39298.1	WP_279870508.1	WP_279916324.1	WP_074857772.1	WP_074857772.1	SEJ42744.1	SUD52032.1	WP_125874826.1	WP_257598018.1	WP_257598018.1	WP_084340742.1	SUD58758.1	MBN7119063.1	MBN7132739.1	MBN7139409.1	WP_279534426.1	WP_279534426.1	WP_279934187.1
658	transposase	COG1943	L	Core	18	7	11	CDM39299.1	WP_084340720.1	WP_104728858.1	WP_074857775.1	WP_074857775.1	SEJ42764.1	SUD52033.1	WP_125874827.1	WP_125874827.1	WP_125874827.1	WP_084340720.1	SUD58759.1	MBN7119062.1	MBN7132738.1	MBN7139410.1	WP_104728858.1	WP_104728858.1	WP_279934148.1
6912	peptide chain release factor 3	COG4108,COG5256,COG1217,	P,R,T,M,J	Core	18	7	11	CDM39300.1	WP_279870509.1	WP_279916323.1	WP_074857777.1	WP_074857777.1	SEJ42786.1	SUD52034.1	WP_125874828.1	WP_257598019.1	WP_257598019.1	WP_084340719.1	SUD58760.1	MBN7119061.1	MBN7132737.1	MBN7139411.1	WP_279534427.1	WP_279534427.1	WP_279534427.1
8888	sulfite reductase flavoprotein subunit alpha	COG0369,COG1018,COG0543,	H,C,P,S	Core	18	7	11	CDM39301.1	WP_279870510.1	WP_279916321.1	WP_175472281.1	WP_175472281.1	SEJ42807.1	SUD52035.1	WP_185754953.1	WP_306811922.1	WP_257598020.1	WP_175472281.1	SUD58761.1	MBN7119060.1	MBN7132736.1	MBN7139412.1	WP_279534428.1	WP_279534428.1	WP_279534428.1
6494	type III PLP-dependent enzyme	COG0019,COG1166	E	Core	18	7	11	CDM39302.1	WP_279870511.1	WP_004424916.1	WP_004424916.1	WP_004424916.1	SEJ42827.1	SUD52036.1	WP_125874829.1	WP_004424916.1	WP_004424916.1	WP_004424916.1	SUD58762.1	MBN7119059.1	MBN7132735.1	MBN7139413.1	WP_004424916.1	WP_004424916.1	WP_004424916.1
6205	Fe2+-dependent dioxygenase	COG3128	S	Core	18	7	11	CDM39304.1	WP_279870513.1	WP_279916320.1	WP_074857782.1	WP_074857782.1	SEJ42866.1	SUD52038.1	WP_116617900.1	WP_257598021.1	WP_257598021.1	WP_084340718.1	SUD58764.1	MBN7119057.1	MBN7132733.1	MBN7139415.1	WP_279534429.1	WP_279534429.1	WP_279534429.1
6361	alpha-hydroxy acid oxidase	COG0167,COG2022,COG1304,	F,J,R,C,E,H	Core	18	7	11	CDM39305.1	WP_279870514.1	WP_279916319.1	WP_074857785.1	WP_074857785.1	SEJ42885.1	SUD52039.1	WP_125873852.1	WP_084340717.1	WP_280087296.1	WP_084340717.1	SUD58765.1	MBN7119056.1	MBN7132732.1	MBN7139416.1	WP_279534430.1	WP_279534430.1	WP_279534430.1
4297	5-oxoprolinase subunit PxpA	COG1540	R	Core	18	7	11	CDM39307.1	WP_206407643.1	WP_279916318.1	WP_074857787.1	WP_074857787.1	SEJ42970.1	SUD52043.1	WP_074857787.1	WP_257598023.1	WP_257598023.1	WP_084340715.1	SUD58767.1	MBN7119054.1	MBN7132730.1	MBN7139418.1	WP_074857787.1	WP_074857787.1	WP_074857787.1
4949	PA4780 family RIO1-like protein kinase	COG1718,COG3642,COG0478	T	Core	18	7	11	CDM39309.1	WP_084340714.1	WP_074857790.1	WP_074857790.1	WP_074857790.1	SEJ43015.1	SUD52045.1	WP_074857790.1	WP_084340714.1	WP_084340714.1	WP_084340714.1	SUD58769.1	MBN7119053.1	MBN7132729.1	MBN7139419.1	WP_084340714.1	WP_084340714.1	WP_084340714.1
4919	CuI-responsive transcriptional regulator	COG0789	K	Core	18	7	11	CDM39310.1	WP_074857792.1	WP_074857792.1	WP_074857792.1	WP_074857792.1	SEJ43034.1	SUD52046.1	WP_074857792.1	WP_257598024.1	WP_257598024.1	WP_074857792.1	SUD58770.1	MBN7119052.1	MBN7132728.1	MBN7139420.1	WP_074857792.1	WP_074857792.1	WP_074857792.1
4621	heavy metal translocating P-type ATPase	COG4087,COG2217,COG0561,	E,P,R	Core	18	7	11	CDM39311.1	WP_279870516.1	WP_279916317.1	WP_074857796.1	WP_074857796.1	SEJ43052.1	SUD52047.1	WP_125873850.1	WP_116617904.1	WP_116617904.1	WP_084340713.1	SUD58771.1	MBN7119051.1	MBN7132727.1	MBN7139421.1	WP_128579813.1	WP_128579813.1	WP_128579813.1
4256	hypothetical protein	#	#	Core	18	7	11	CDM39312.1	WP_004424891.1	WP_074857799.1	WP_074857799.1	WP_074857799.1	SEJ43073.1	SUD52048.1	WP_074857799.1	WP_074857799.1	WP_074857799.1	WP_074857799.1	SUD58772.1	MBN7119050.1	MBN7132726.1	MBN7139422.1	WP_074857799.1	WP_074857799.1	WP_074857799.1
872	cation transporter	COG2217,COG2608	P	Core	18	7	11	CDM39313.1	WP_004424888.1	WP_004424888.1	WP_004424888.1	WP_004424888.1	SEJ43098.1	SUD52049.1	WP_004424888.1	WP_004424888.1	WP_004424888.1	WP_004424888.1	SUD58773.1	MBN7119049.1	MBN7132725.1	MBN7139423.1	WP_004424888.1	WP_004424888.1	WP_004424888.1
3151	TetR family transcriptional regulator	COG1309	K	Core	18	7	11	CDM39314.1	WP_004424885.1	WP_004424885.1	WP_004424885.1	WP_004424885.1	SEJ43119.1	SUD52050.1	WP_004424885.1	WP_004424885.1	WP_004424885.1	WP_004424885.1	SUD58774.1	MBN7119048.1	MBN7132724.1	MBN7139424.1	WP_004424885.1	WP_004424885.1	WP_004424885.1
6259	DUF411 domain-containing protein	COG3019	R	Core	18	7	11	CDM39317.1	WP_004424876.1	WP_004424876.1	WP_074857807.1	WP_074857807.1	SEJ43160.1	SUD52052.1	WP_074857807.1	WP_004424876.1	WP_004424876.1	WP_004424876.1	SUD58776.1	MBN7119047.1	MBN7132723.1	MBN7139425.1	WP_004424876.1	WP_004424876.1	WP_004424876.1
3679	tRNA uridine54-C5-methyltransferase TrmA	COG0030,COG2265,COG2242,	H,O,J,R	Core	18	7	11	CDM39319.1	WP_206407644.1	WP_279916316.1	WP_074857809.1	WP_074857809.1	SEJ43205.1	SUD52054.1	WP_125873848.1	WP_257598025.1	WP_004424871.1	WP_084340711.1	SUD58778.1	MBN7119046.1	MBN7132722.1	MBN7139426.1	WP_279534432.1	WP_279534432.1	WP_279534432.1
6646	NCS2 family permease	COG0659,COG2233,COG2252,	F,Q,P,R	Core	18	7	11	CDM39320.1	WP_279870517.1	WP_004424867.1	WP_074857813.1	WP_074857813.1	SEJ43226.1	SUD52055.1	WP_125873847.1	WP_257598026.1	WP_257598026.1	WP_084340710.1	SUD58779.1	MBN7119045.1	MBN7132721.1	MBN7139427.1	WP_279534433.1	WP_279534433.1	WP_279534433.1
18	NCS2 family permease	COG2207,COG0350,COG4977,	L,K,F	Core	18	7	11	CDM39321.1	WP_279870518.1	WP_279916315.1	WP_074857816.1	WP_074857816.1	SEJ43253.1	SUD52056.1	WP_125873846.1	WP_257598027.1	WP_257598027.1	WP_084340741.1	SUD58780.1	MBN7119044.1	MBN7132720.1	MBN7139428.1	WP_279534434.1	WP_279534434.1	WP_279534434.1
6570	HD domain-containing phosphohydrolase	COG2204,COG4565,COG4567,	K,T	Core	18	7	11	CDM39322.1	WP_004424860.1	WP_279916343.1	WP_074675915.1	WP_074675915.1	SEJ43272.1	SUD52057.1	WP_125873854.1	WP_004424860.1	WP_004424860.1	WP_084340709.1	SUD58781.1	MBN7119043.1	MBN7132719.1	MBN7139429.1	WP_125873854.1	WP_125873854.1	WP_125873854.1
3141	peptide ABC transporter ATP-binding protein	COG4170,COG4988,COG1118,	D,P,R,O,H,E,L,V,Q,C,G	Core	18	7	11	CDM39323.1	WP_004424857.1	WP_116617907.1	WP_074857818.1	WP_074857818.1	SEJ43292.1	SUD52058.1	WP_125873845.1	WP_004424857.1	WP_004424857.1	WP_004424857.1	SUD58782.1	MBN7119042.1	MBN7132718.1	MBN7139430.1	WP_116617907.1	WP_116617907.1	WP_116617907.1
8026	ABC transporter ATP-binding protein	COG4152,COG4525,COG0444,	P,R,D,Q,G,C,O,H,E,V,L	Core	18	7	11	CDM39324.1	WP_279534435.1	WP_279916313.1	WP_074857820.1	WP_074857820.1	SEJ43311.1	SUD52059.1	WP_125873844.1	WP_084340708.1	WP_280087294.1	WP_084340708.1	SUD58783.1	MBN7119041.1	MBN7132717.1	MBN7139431.1	WP_279534435.1	WP_279534435.1	WP_279534435.1
3260	ABC transporter permease subunit	COG1174,COG0395,COG4176,	G,R,P,V,O,E	Core	18	7	11	CDM39325.1	WP_084340707.1	WP_279916312.1	WP_004424851.1	WP_004424851.1	SEJ43334.1	SUD52060.1	WP_004424851.1	WP_084340707.1	WP_280087293.1	WP_084340707.1	SUD58784.1	MBN7119040.1	MBN7132716.1	MBN7139432.1	WP_104728189.1	WP_104728189.1	WP_104728189.1
954	ABC transporter permease subunit	COG1173,COG4168,COG0601,	R,E,V	Core	18	7	11	CDM39326.1	WP_004424849.1	WP_125880067.1	WP_074857822.1	WP_074857822.1	SEJ43351.1	SUD52061.1	WP_004424849.1	WP_004424849.1	WP_280087292.1	WP_004424849.1	SUD58785.1	MBN7119039.1	MBN7132715.1	MBN7139433.1	WP_004424849.1	WP_004424849.1	WP_004424849.1
3197	ABC transporter substrate-binding protein	COG0747,COG4166,COG4533	E,R	Core	18	7	11	CDM39327.1	WP_170962167.1	WP_279916307.1	WP_172480656.1	WP_172480656.1	SEJ43373.1	SUD52062.1	WP_125873843.1	WP_170962167.1	WP_280087291.1	WP_170962167.1	SUD58786.1	MBN7119038.1	MBN7132714.1	MBN7139434.1	WP_279534436.1	WP_279534436.1	WP_279534436.1
6756	ABC transporter substrate-binding protein	COG0747,COG4166,COG4533	R,E	Core	18	7	11	CDM39328.1	WP_279870523.1	WP_279916342.1,WP_279916311.1	WP_088339330.1	WP_074857844.1	SEJ43392.1	SUD52063.1	WP_017678896.1	WP_257598677.1	WP_280087290.1	WP_084340740.1	SUD58787.1	MBN7118025.1	MBN7132713.1	MBN7139069.1	WP_279534916.1	WP_279534916.1	WP_279534916.1
5164	SIMPL domain-containing protein	COG2968,COG3471	S	Core	18	7	11	CDM39329.1	WP_084340705.1	WP_279916306.1	WP_074857825.1	WP_074857825.1	SEJ43414.1	SUD52064.1	WP_125873842.1	WP_257598678.1	WP_280087289.1	WP_084340705.1	SUD58788.1	MBN7118024.1	MBN7132712.1	MBN7139070.1	WP_279534437.1	WP_279534437.1	WP_279534437.1
6128	ATP-binding protein	COG3290,COG4251,COG5000,	T	Core	18	7	11	CDM39330.1	WP_147811866.1	WP_279916305.1	WP_084344008.1	WP_084344008.1	SEJ43431.1	SUD52065.1	WP_125873841.1	WP_084344008.1	WP_084344008.1	WP_084340704.1	SUD58789.1	MBN7118023.1	MBN7132711.1	MBN7139071.1	WP_004424838.1	WP_004424838.1	WP_004424838.1
3302	response regulator transcription factor	COG2508,COG0784,COG3604,	K,Q,T	Core	18	7	11	CDM39331.1	WP_004424835.1	WP_004424835.1	WP_004424835.1	WP_004424835.1	SEJ43449.1	SUD52066.1	WP_125873840.1	WP_004424835.1	WP_004424835.1	WP_084340739.1	SUD58790.1	MBN7118022.1	MBN7132710.1	MBN7139072.1	WP_279534438.1	WP_279534438.1	WP_279534438.1
8156	AEC family transporter	COG0679	R	Core	18	7	11	CDM39332.1	WP_004424832.1	WP_279916304.1	WP_004424832.1	WP_004424832.1	SEJ43465.1	SUD52067.1	WP_004424832.1	WP_084340703.1	WP_084340703.1	WP_084340703.1	SUD58791.1	MBN7118021.1	MBN7132709.1	MBN7139073.1	WP_004424832.1	WP_004424832.1	WP_004424832.1
3939	4-carboxymuconolactone decarboxylase	COG0599	S	Core	18	7	11	CDM39333.1	WP_004424829.1	WP_279916303.1	WP_074857830.1	WP_074857830.1	SEJ43484.1	SUD52068.1	WP_021488050.1	WP_257598546.1	WP_257598546.1	WP_084340702.1	SUD58792.1	MBN7118020.1	MBN7132708.1	MBN7140675.1	WP_004424829.1	WP_004424829.1	WP_004424829.1
3023	calcium/sodium antiporter	COG0387,COG0530	P	Core	18	7	11	CDM39334.1	WP_004424824.1	WP_279916302.1	WP_004424824.1	WP_004424824.1	SEJ43504.1	SUD52069.1	WP_125873839.1	WP_257598547.1	WP_257598547.1	WP_084340701.1	SUD58793.1	MBN7118019.1	MBN7132707.1	MBN7140676.1	WP_279534439.1	WP_279534439.1	WP_279534439.1
522	calcium/sodium antiporter	COG0064,COG2511	J	Core	18	7	11	CDM39336.1	WP_084340700.1	WP_279916300.1	WP_074855431.1	WP_074855431.1	SEI77052.1	SUD52073.1	WP_125873838.1	WP_074855431.1	WP_074855431.1	WP_084340700.1	SUD58795.1	MBN7118017.1	MBN7132705.1	MBN7140678.1	WP_074855431.1	WP_074855431.1	WP_074855431.1
6204	calcium/sodium antiporter	COG0154	J	Core	18	7	11	CDM39337.1	WP_279870519.1	WP_279916299.1	WP_074855432.1	WP_074855432.1	SEI77081.1	SUD52074.1	WP_125873837.1	WP_257598549.1	WP_257598549.1	WP_084340698.1	SUD58796.1	MBN7118016.1	MBN7132704.1	MBN7140679.1	WP_279534440.1	WP_279534440.1	WP_279534440.1
841	calcium/sodium antiporter	COG0721	J	Core	18	7	11	CDM39338.1	WP_206408300.1	WP_004424815.1	WP_004424815.1	WP_004424815.1	SEI77103.1	SUD52075.1	WP_004424815.1	WP_004424815.1	WP_004424815.1	WP_084340697.1	SUD58797.1	MBN7118015.1	MBN7132703.1	MBN7140680.1	WP_004424815.1	WP_004424815.1	WP_004424815.1
3133	rod shape-determining protein MreB	COG1077,COG0248,COG0443,	E,N,O,D,F	Core	18	7	11	CDM39339.1	WP_013714086.1	WP_074855433.1	WP_074855433.1	WP_074855433.1	SEI77127.1	SUD52076.1	WP_013714086.1	WP_074855433.1	WP_074855433.1	WP_084340696.1	SUD58798.1	MBN7118014.1	MBN7132702.1	MBN7140681.1	WP_074855433.1	WP_074855433.1	WP_074855433.1
8022	rod shape-determining protein MreD	COG2891	M	Core	18	7	11	CDM39341.1	WP_004424808.1	WP_279916298.1	WP_004424808.1	WP_004424808.1	SEI77176.1	SUD52078.1	WP_004424808.1	WP_004424808.1	WP_004424808.1	WP_004424808.1	SUD58800.1	MBN7118012.1	MBN7132700.1	MBN7140683.1	WP_004424808.1	WP_004424808.1	WP_004424808.1
8657	Maf family protein	COG0424	D	Core	18	7	11	CDM39342.1	WP_125873836.1	WP_279916297.1	WP_017678912.1	WP_017678912.1	SEI77196.1	SUD52079.1	WP_125873836.1	WP_125873836.1	WP_125873836.1	WP_084340695.1	SUD58801.1	MBN7118011.1	MBN7132699.1	MBN7140684.1	WP_017678912.1	WP_017678912.1	WP_017678912.1
4147	ribonuclease G	COG1185,COG1098,COG0539,	J	Core	18	7	11	CDM39343.1	WP_004424804.1	WP_004424804.1	WP_004424804.1	WP_004424804.1	SEI77218.1	SUD52080.1	WP_021488057.1	WP_257598550.1	WP_257598550.1	WP_084340694.1	SUD58802.1	MBN7118010.1	MBN7132698.1	MBN7140685.1	WP_004424804.1	WP_004424804.1	WP_004424804.1
8800	YhdP family protein	COG2911,COG3164	S	Core	18	7	11	CDM39344.1	WP_279870520.1	WP_279916296.1	WP_074855434.1	WP_074855434.1	SEI77238.1	SUD52081.1	WP_125873835.1	WP_306811977.1	WP_257598551.1	WP_084340693.1	SUD58803.1	MBN7118009.1	MBN7132697.1	MBN7140686.1	WP_128579799.1	WP_128579799.1	WP_128579799.1
8214	carbon-nitrogen hydrolase family protein	COG0815,COG0388	R,M	Core	18	7	11	CDM39345.1	WP_279870521.1	WP_125873834.1	WP_074855435.1	WP_074855435.1	SEI77261.1	SUD52082.1	WP_125873834.1	WP_125873834.1	WP_125873834.1	WP_084340692.1	SUD58804.1	MBN7118008.1	MBN7132696.1	MBN7140687.1	WP_125873834.1	WP_125873834.1	WP_125873834.1
3388	metalloprotease TldD	COG0312	R	Core	18	7	11	CDM39346.1	WP_279870522.1	WP_074855436.1	WP_074855436.1	WP_074855436.1	SEI77287.1	SUD52083.1	WP_074855436.1	WP_257598552.1	WP_257598552.1	WP_084340691.1	SUD58805.1	MBN7118007.1	MBN7132695.1	MBN7140688.1	WP_074855436.1	WP_074855436.1	WP_074855436.1
873	ribosome biogenesis factor YjgA	COG3028	S	Core	18	7	11	CDM39347.1	WP_017678916.1	WP_279916295.1	WP_074855437.1	WP_074855437.1	SEI77311.1	SUD52084.1	WP_100547813.1	WP_017678916.1	WP_017678916.1	WP_084340690.1	SUD58806.1	MBN7118006.1	MBN7132694.1	MBN7140689.1	WP_074855437.1	WP_074855437.1	WP_074855437.1
4145	apolipoprotein N-acyltransferase	COG0815,COG0388	M,R	Core	18	7	11	CDM39351.1	WP_074855335.1	WP_074855335.1	WP_074855335.1	WP_074855335.1	SEI69522.1	SUD50462.1	WP_074855335.1	WP_257598468.1	WP_257598468.1	WP_074855335.1	SUD58810.1	MBN7117898.1	MBN7131486.1	MBN7143025.1	WP_279533824.1	WP_279533824.1	WP_279533824.1
8739	HlyC/CorC family transporter	COG1253,COG0517,COG2524,	K,T,R,P	Core	18	7	11	CDM39352.1	WP_084340311.1	WP_004424784.1	WP_004424784.1	WP_004424784.1	SEI69498.1	SUD50461.1	WP_004424784.1	WP_017675494.1	WP_017675494.1	WP_084340311.1	SUD58811.1	MBN7117899.1	MBN7131485.1	MBN7143024.1	WP_004424784.1	WP_004424784.1	WP_004424784.1
19	rRNA maturation RNase YbeY	COG0319	R	Core	18	7	11	CDM39353.1	WP_084340310.1	WP_279916968.1	WP_074855334.1	WP_074855334.1	SEI69463.1	SUD50460.1	WP_125874084.1	WP_017675493.1	WP_280087143.1	WP_084340310.1	SUD58812.1	MBN7117900.1	MBN7131484.1	MBN7143023.1	WP_004424781.1	WP_004424781.1	WP_004424781.1
6571	PhoH family protein	COG1702,COG1875	T	Core	18	7	11	CDM39354.1	WP_084340314.1	WP_279916967.1	WP_074855339.1	WP_074855339.1	SEI69435.1	SUD50459.1	WP_125874083.1	WP_026088440.1	WP_280087144.1	WP_084340314.1	SUD58813.1	MBN7117901.1	MBN7131483.1	MBN7143022.1	WP_279533823.1	WP_279533823.1	WP_279533823.1
6082	DUF1820 family protein	COG1031,COG0621,COG1243,	J,C,R,H,K	Core	18	7	11	CDM39355.1	WP_206409246.1	WP_279916966.1	WP_039965056.1	WP_039965056.1	SEI69402.1	SUD50458.1	WP_039965056.1	WP_257598469.1	WP_280087142.1	WP_039965056.1	SUD58814.1	MBN7117902.1	MBN7131482.1	MBN7143021.1	WP_039965056.1	WP_039965056.1	WP_039965056.1
348	DUF1820 family protein	COG4517	S	Core	18	7	11	CDM39357.1	WP_013717157.1	WP_004424773.1	WP_004424773.1	WP_004424773.1	SEI69350.1	SUD50456.1	WP_004424773.1	WP_004424773.1	WP_004424773.1	WP_004424773.1	SUD58816.1	MBN7117903.1	MBN7131481.1	MBN7143020.1	WP_004424773.1	WP_004424773.1	WP_004424773.1
4371	tetratricopeptide repeat protein	COG0790	R	Core	18	7	11	CDM39358.1	WP_004424770.1	WP_004424770.1	WP_004424770.1	WP_004424770.1	SEI69321.1	SUD50455.1	WP_004424770.1	WP_004424770.1	WP_004424770.1	WP_004424770.1	SUD58817.1	MBN7117904.1	MBN7131480.1	MBN7143019.1	WP_004424770.1	WP_004424770.1	WP_004424770.1
4718	hypothetical protein	#	#	Core	18	7	11	CDM39359.1	WP_074855333.1	WP_279916965.1	WP_074855333.1	WP_074855333.1	SEI69299.1	SUD50454.1	WP_125874082.1	WP_257598470.1	WP_074855333.1	WP_084340309.1	SUD58818.1	MBN7117905.1	MBN7131479.1	MBN7143018.1	WP_206409245.1	WP_206409245.1	WP_206409245.1
4993	glutamate-1-semialdehyde 21-aminomutase	COG0001,COG0161,COG4992,	H,E	Core	18	7	11	CDM39360.1	WP_279870397.1	WP_279916964.1	WP_074855332.1	WP_074855332.1	SEI69275.1	SUD50453.1	WP_125874081.1	WP_257598471.1	WP_279870397.1	WP_084340308.1	SUD58819.1	MBN7117906.1	MBN7131478.1	MBN7143017.1	WP_206409244.1	WP_206409244.1	WP_206409244.1
1790	thiamine phosphate synthase	COG0352	H	Core	18	7	11	CDM39361.1	WP_279870398.1	WP_279916963.1	WP_074855331.1	WP_074855331.1	SEI69249.1	SUD50452.1	WP_125874080.1	WP_257598472.1	WP_280087141.1	WP_084340307.1	SUD58820.1	MBN7117907.1	MBN7131477.1	MBN7143016.1	WP_206409243.1	WP_206409243.1	WP_206409243.1
5333	MFS transporter	COG2240,COG0351	H	Core	18	7	11	CDM39362.1	WP_064494960.1	WP_064494960.1	WP_004424757.1	WP_004424757.1	SEI69217.1	SUD50451.1	WP_125874079.1	WP_125874079.1	WP_280087140.1	WP_169715533.1	SUD58821.1	MBN7117908.1	MBN7131476.1	MBN7143015.1	WP_196447630.1	WP_196447630.1	WP_196447630.1
5183	MFS transporter	COG2814	G	Core	18	7	11	CDM39363.1	WP_279870399.1	WP_106733502.1	WP_074855329.1	WP_074855329.1	SEI69191.1	SUD50450.1	WP_125874078.1	WP_257598473.1	WP_280087139.1	WP_084340306.1	SUD58822.1	MBN7117909.1	MBN7131475.1	MBN7143014.1	WP_206409241.1	WP_206409241.1	WP_206409241.1
1115	siderophore ferric iron reductase	#	#	Core	18	7	11	CDM39364.1	WP_279870400.1	WP_106733503.1	WP_074855328.1	WP_074855328.1	SEI69162.1	SUD50449.1	WP_125874077.1	WP_257598474.1	WP_247722751.1	WP_084340305.1	SUD58823.1	MBN7117910.1	MBN7131474.1	MBN7143013.1	WP_116617927.1	WP_116617927.1	WP_116617927.1
3833	ABC transporter ATP-binding protein	COG1196,COG4608,COG4618,	Q,C,G,E,H,O,L,V,U,P,R,D	Core	18	7	11	CDM39365.1	WP_279870401.1	WP_106733504.1	WP_074855327.1	WP_074855327.1	SEI69131.1	SUD50448.1	WP_125874076.1	WP_257598475.1	WP_247722750.1	WP_084340304.1	SUD58824.1	MBN7117911.1	MBN7131473.1	MBN7143012.1	WP_074855327.1	WP_074855327.1	WP_074855327.1
6860	ABC transporter substrate-binding protein	COG4779,COG4605,COG4139,	P,H	Core	18	7	11	CDM39366.1	WP_279870402.1	WP_279916961.1	WP_074855326.1	WP_074855326.1	SEI69107.1	SUD50447.1	WP_125874075.1	WP_257598476.1	WP_280087138.1	WP_084340303.1	SUD58825.1	MBN7117912.1	MBN7131472.1	MBN7143011.1	WP_279533822.1	WP_279533822.1	WP_279533822.1
8347	TetR family transcriptional regulator	COG3226,COG1309	S,K	Core	18	7	11	CDM39369.1	WP_279870403.1	WP_074855324.1	WP_074855324.1	WP_074855324.1	SEI68996.1	SUD50443.1	WP_125874074.1	WP_074855324.1	WP_017675479.1	WP_084340300.1	SUD58828.1	MBN7117914.1	MBN7131470.1	MBN7143009.1	WP_074855324.1	WP_074855324.1	WP_074855324.1
8689	acyl-CoA dehydrogenase family protein	COG1960	I	Core	18	7	11	CDM39370.1	WP_279870404.1	WP_074855323.1	WP_074855323.1	WP_074855323.1	SEI68970.1	SUD50442.1	WP_125874073.1	WP_257598478.1	WP_280087136.1	WP_084340299.1	SUD58829.1	MBN7117915.1	MBN7131469.1	MBN7143008.1	WP_279533821.1	WP_279533821.1	WP_279533821.1
3618	energy-coupling factor ABC transporter permease	#	#	Core	18	7	11	CDM39387.1	WP_004424707.1	WP_004424707.1	WP_004424707.1	WP_004424707.1	SEI68477.1	SUD50426.1	WP_004424707.1	WP_004424707.1	WP_004424707.1	WP_004424707.1	SUD58845.1	MBN7117930.1	MBN7131454.1	MBN7142993.1	WP_004424707.1	WP_004424707.1	WP_004424707.1
3287	NADP-dependent alcohol dehydrogenase	COG1064,COG1063,COG0604,	E,C,R	Core	18	7	11	CDM39392.1	WP_084340293.1	WP_279916957.1	WP_074855317.1	WP_074855317.1	SEI68338.1	SUD50422.1	WP_125874068.1	WP_084340293.1	WP_084340293.1	WP_084340293.1	SUD58849.1	MBN7117933.1	MBN7131451.1	MBN7142990.1	WP_084340293.1	WP_084340293.1	WP_084340293.1
1234	pseudouridine synthase	COG0564,COG1187	J	Core	18	7	11	CDM39393.1	WP_279870430.1	WP_279916969.1	WP_039965051.1	WP_039965051.1	SEI68310.1	SUD50421.1	WP_185754926.1	WP_004424692.1	WP_039965051.1	WP_039965051.1	SUD58850.1	MBN7117934.1	MBN7131450.1	MBN7142989.1	WP_039965051.1	WP_039965051.1	WP_039965051.1
3105	DUF2788 domain-containing protein	#	#	Core	18	7	11	CDM39395.1	WP_003240295.1	WP_003240295.1	WP_037051671.1	WP_037051671.1	SEI68249.1	SUD50419.1	WP_003240295.1	WP_003240295.1	WP_003240295.1	WP_003240295.1	SUD58852.1	MBN7117936.1	MBN7131448.1	MBN7142987.1	WP_003240295.1	WP_003240295.1	WP_003240295.1
804	Lrp/AsnC family transcriptional regulator	COG1339,COG1522,COG1846	K	Core	18	7	11	CDM39396.1	WP_004424680.1	WP_004424680.1	WP_004424680.1	WP_004424680.1	SEI68220.1	SUD50418.1	WP_004424680.1	WP_004424680.1	WP_004424680.1	WP_004424680.1	SUD58853.1	MBN7117937.1	MBN7131447.1	MBN7142986.1	WP_004424680.1	WP_004424680.1	WP_004424680.1
8765	polyribonucleotide nucleotidyltransferase	#	#	Core	18	7	11	CDM39398.1	WP_257597992.1	WP_257597992.1	WP_074855314.1	WP_074855314.1	SEI68159.1	SUD50415.1	WP_125875260.1	WP_257597992.1	WP_084340290.1	WP_084340290.1	SUD58855.1	MBN7117939.1	MBN7131445.1	MBN7142984.1	WP_084340290.1	WP_084340290.1	WP_084340290.1
1346	TlpA disulfide reductase family protein	COG4232,COG0526,COG3118,	O	Core	18	7	11	CDM39400.1	WP_004424665.1	WP_147810768.1	WP_074855312.1	WP_074855312.1	SEI68106.1	SUD50413.1	WP_004424665.1	WP_004424665.1	WP_004424665.1	WP_004424665.1	SUD58857.1	MBN7117941.1	MBN7131443.1	MBN7142982.1	WP_279533818.1	WP_279533818.1	WP_279533818.1
6495	CDGSH iron-sulfur domain-containing protein	#	#	Core	18	7	11	CDM39401.1	WP_279870409.1	WP_279916955.1	WP_074855311.1	WP_074855311.1	SEI68077.1	SUD50412.1	WP_125874392.1	WP_257597990.1	WP_257597990.1	WP_084340288.1	SUD58858.1	MBN7117942.1	MBN7131442.1	MBN7142981.1	WP_279533817.1	WP_279533817.1	WP_279533817.1
3565	CDGSH iron-sulfur domain-containing protein	COG3568,COG3021	S,R	Core	18	7	11	CDM39402.1	WP_279870410.1	WP_279916954.1	WP_074855310.1	WP_074855310.1	SEI68048.1	SUD50411.1	WP_039965046.1	WP_257597989.1	WP_257597989.1	WP_039965046.1	SUD58859.1	MBN7117943.1	MBN7131441.1	MBN7142980.1	WP_039965046.1	WP_039965046.1	WP_039965046.1
466	CDGSH iron-sulfur domain-containing protein	COG3369	S	Core	18	7	11	CDM39403.1	WP_004424658.1	WP_116617940.1	WP_004424658.1	WP_004424658.1	SEI68012.1	SUD50410.1	WP_116617940.1	WP_116617940.1	WP_116617940.1	WP_084340287.1	SUD58860.1	MBN7117944.1	MBN7131440.1	MBN7142979.1	WP_004424658.1	WP_004424658.1	WP_004424658.1
6876	SDR family oxidoreductase	COG1028,COG0300,COG0451,	E,I,M,R	Core	18	7	11	CDM39404.1	WP_116617941.1	WP_116617941.1	WP_004424655.1	WP_004424655.1	SEI67978.1	SUD50409.1	WP_084340286.1	WP_116617941.1	WP_116617941.1	WP_084340286.1	SUD58861.1	MBN7117945.1	MBN7131439.1	MBN7142978.1	WP_004424655.1	WP_004424655.1	WP_004424655.1
8066	membrane protein	#	#	Core	18	7	11	CDM39406.1	WP_279870411.1	WP_004424651.1	WP_004424651.1	WP_004424651.1	SEI67911.1	SUD50407.1	WP_004424651.1	WP_004424651.1	WP_004424651.1	WP_004424651.1	SUD58863.1	MBN7117946.1	MBN7131438.1	MBN7142977.1	WP_004424651.1	WP_004424651.1	WP_004424651.1
4965	YbaK/EbsC family protein	COG3760,COG2606	S	Core	18	7	11	CDM39407.1	WP_039965044.1	WP_039965044.1	WP_039965044.1	WP_039965044.1	SEI67874.1	SUD50406.1	WP_039965044.1	WP_116617943.1	WP_116617943.1	WP_039965044.1	SUD58864.1	MBN7117947.1	MBN7131437.1	MBN7142976.1	WP_039965044.1	WP_039965044.1	WP_039965044.1
5277	3-5 exonuclease	COG2761,COG0847,COG2176,	Q,R,L	Core	18	7	11	CDM39409.1	WP_004424645.1	WP_004424645.1	WP_004424645.1	WP_004424645.1	SEI67817.1	SUD50404.1	WP_125874393.1	WP_241198004.1	WP_004424645.1	WP_004424645.1	SUD58866.1	MBN7117949.1	MBN7131435.1	MBN7142974.1	WP_004424645.1	WP_004424645.1	WP_004424645.1
6993	DEAD/DEAH box helicase	COG1198,COG1202,COG4581,	R,K,L	Core	18	7	11	CDM39410.1	WP_279870412.1	WP_084340285.1	WP_074855309.1	WP_074855309.1	SEI67784.1	SUD50403.1	WP_125874394.1	WP_125874394.1	WP_125874394.1	WP_084340285.1	SUD58867.1	MBN7117950.1	MBN7131434.1	MBN7142973.1	WP_084340285.1	WP_084340285.1	WP_084340285.1
747	TIGR03862 family flavoprotein	COG0493,COG3380,COG2072,	P,R,J,S,C,Q,O,E,H	Core	18	7	11	CDM39413.1	WP_092377600.1	WP_092377600.1	WP_074855308.1	WP_074855308.1	SEI67694.1	SUD50400.1	WP_125874395.1	WP_084340284.1	WP_084340284.1	WP_084340284.1	SUD58870.1	MBN7117952.1	MBN7131432.1	MBN7142971.1	WP_206409228.1	WP_206409228.1	WP_206409228.1
115	histone deacetylase	COG0520,COG3844,COG0075	E	Core	18	7	11	CDM39414.1	WP_084340283.1	WP_074855307.1	WP_074855307.1	WP_074855307.1	SEI67661.1	SUD50399.1	WP_125874396.1	WP_084340283.1	WP_084340283.1	WP_084340283.1	SUD58871.1	MBN7117953.1	MBN7131431.1	MBN7142970.1	WP_279533816.1	WP_279533816.1	WP_279533816.1
3452	acyl-CoA thioesterase II	COG1946	I	Core	18	7	11	CDM39420.1	WP_004424620.1	WP_108234100.1	WP_004424620.1	WP_004424620.1	SEI67458.1	SUD50392.1	WP_108234100.1	WP_004424620.1	WP_004424620.1	WP_004424620.1	SUD58878.1	MBN7117958.1	MBN7131426.1	MBN7142965.1	WP_004424620.1	WP_004424620.1	WP_004424620.1
6339	HAD family hydrolase	COG0637,COG1011,COG0546,	R,E	Core	18	7	11	CDM39421.1	WP_004424617.1	WP_092377589.1	WP_004424617.1	WP_004424617.1	SEI67434.1	SUD50391.1	WP_092377589.1	WP_306811919.1	WP_004424617.1	WP_004424617.1	SUD58879.1	MBN7117959.1	MBN7131425.1	MBN7142964.1	WP_004424617.1	WP_004424617.1	WP_004424617.1
8225	efflux RND transporter permease subunit	COG1538	M	Core	18	7	11	CDM39422.1	WP_279870413.1	WP_279916949.1	WP_074855301.1	WP_074855301.1	SEI67412.1	SUD50390.1	WP_092377586.1	WP_257597983.1	WP_257597983.1	WP_074855301.1	SUD58880.1	MBN7117960.1	MBN7131424.1	MBN7142963.1	WP_074855301.1	WP_074855301.1	WP_074855301.1
8146	efflux RND transporter permease subunit	COG0841,COG1033,COG0342,	R,P,U,V	Core	18	7	11	CDM39423.1	WP_279870414.1	WP_279916948.1	WP_074855300.1	WP_074855300.1	SEI67386.1	SUD50389.1	WP_125874399.1	WP_257597982.1	WP_280087134.1	WP_084340276.1	SUD58881.1	MBN7117961.1	MBN7131423.1	MBN7142962.1	WP_279533815.1	WP_279533815.1	WP_279533815.1
3286	TetR family transcriptional regulator	COG0845,COG1566	V,M	Core	18	7	11	CDM39424.1	WP_279870415.1	WP_279916947.1	WP_074855299.1	WP_074855299.1	SEI67360.1	SUD50388.1	WP_125874400.1	WP_004424610.1	WP_279870415.1	WP_084340274.1	SUD58882.1	MBN7117962.1	MBN7131422.1	MBN7142961.1	WP_084340274.1	WP_084340274.1	WP_084340274.1
6801	TetR family transcriptional regulator	COG1309	K	Core	18	7	11	CDM39425.1	WP_004424607.1	WP_279916946.1	WP_074855298.1	WP_074855298.1	SEI67341.1	SUD50387.1	WP_125874401.1	WP_004424607.1	WP_108234016.1	WP_074855298.1	SUD58883.1	MBN7117963.1	MBN7131421.1	MBN7142960.1	WP_004424607.1	WP_004424607.1	WP_004424607.1
346	hypothetical protein	#	#	Core	18	7	11	CDM39426.1	WP_004424604.1	WP_004424604.1	WP_004424604.1	WP_004424604.1	SEI67316.1	SUD50386.1	WP_092377574.1	WP_004424604.1	WP_004424604.1	WP_004424604.1	SUD58884.1	MBN7117964.1	MBN7131420.1	MBN7142959.1	WP_004424604.1	WP_004424604.1	WP_004424604.1
8003	putative quinol monooxygenase	COG1064,COG1063,COG2130,	E,R,C	Core	18	7	11	CDM39427.1	WP_143509851.1	WP_004424601.1	WP_004424601.1	WP_004424601.1	SEI67288.1	SUD50385.1	WP_108234017.1	WP_004424601.1	WP_280087133.1	WP_084340273.1	SUD58885.1	MBN7117965.1	MBN7131419.1	MBN7142958.1	WP_279533814.1	WP_279533814.1	WP_279533814.1
3104	putative quinol monooxygenase	COG1359	S	Core	18	7	11	CDM39428.1	WP_092377570.1	WP_092377570.1	WP_004424599.1	WP_004424599.1	SEI67265.1	SUD50384.1	WP_125874402.1	WP_004424599.1	WP_092377570.1	WP_004424599.1	SUD58886.1	MBN7117966.1	MBN7131418.1	MBN7142957.1	WP_092377570.1	WP_092377570.1	WP_092377570.1
803	LysR family transcriptional regulator	COG2005,COG0583	K,R	Core	18	7	11	CDM39429.1	WP_279870416.1	WP_004424597.1	WP_004424597.1	WP_004424597.1	SEI67242.1	SUD50383.1	WP_125874403.1	WP_004424597.1	WP_280087132.1	WP_084340312.1	SUD58887.1	MBN7117967.1	MBN7131417.1	MBN7142956.1	WP_004424597.1	WP_004424597.1	WP_004424597.1
2255	DUF2946 domain-containing protein	#	#	Core	18	7	11	CDM39430.1	WP_279870417.1	WP_074855297.1	WP_074855297.1	WP_074855297.1	SEI67218.1	SUD50382.1	WP_084340270.1	WP_074855297.1	WP_074855297.1	WP_084340270.1	SUD58888.1	MBN7117968.1	MBN7131416.1	MBN7142955.1	WP_074855297.1	WP_074855297.1	WP_074855297.1
3566	copper chaperone PCuAC	COG2847	S	Core	18	7	11	CDM39432.1	WP_125874404.1	WP_004424590.1	WP_004424590.1	WP_004424590.1	SEI67165.1	SUD50380.1	WP_125874404.1	WP_004424590.1	WP_125874404.1	WP_084340268.1	SUD58891.1	MBN7117969.1	MBN7131415.1	MBN7142954.1	WP_004424590.1	WP_004424590.1	WP_004424590.1
3349	PepSY domain-containing protein	COG5591	S	Core	18	7	11	CDM39435.1	WP_039965030.1	WP_279916944.1	WP_039965030.1	WP_039965030.1	SEI67075.1	SUD50377.1	WP_039965030.1	WP_039965030.1	WP_017675426.1	WP_017675426.1	SUD58894.1	MBN7117973.1	MBN7131411.1	MBN7142950.1	WP_116617954.1	WP_116617954.1	WP_116617954.1
8187	cytochrome b/b6 domain-containing protein	COG3658,COG3038	C	Core	18	7	11	CDM39436.1	WP_074855296.1	WP_004424586.1	WP_074855296.1	WP_074855296.1	SEI67048.1	SUD50376.1	WP_004424586.1	WP_004424586.1	WP_280087131.1	WP_084340266.1	SUD58895.1	MBN7117974.1	MBN7131410.1	MBN7142949.1	WP_116617955.1	WP_116617955.1	WP_116617955.1
4964	8-oxoguanine deaminase	COG3491	R	Core	18	7	11	CDM39438.1	WP_039965028.1	WP_039965028.1	WP_039965028.1	WP_039965028.1	SEI67006.1	SUD50374.1	WP_125874406.1	WP_257597975.1	WP_039965028.1	WP_039965028.1	SUD58897.1	MBN7116399.1	MBN7131131.1	MBN7141644.1	WP_279533813.1	WP_279533813.1	WP_279533813.1
467	8-oxoguanine deaminase	COG0683,COG1744	E,R	Core	18	7	11	CDM39439.1	WP_279870418.1	WP_084340261.1	WP_074855295.1	WP_074855295.1	SEI66979.1	SUD50373.1	WP_084340261.1	WP_257597973.1	WP_279870418.1	WP_084340261.1	SUD58898.1	MBN7116398.1	MBN7131132.1	MBN7141643.1	WP_279533812.1	WP_279533812.1	WP_279533812.1
664	8-oxoguanine deaminase	COG1228,COG0402,COG3964,	R,Q,G,F	Core	18	7	11	CDM39440.1	WP_279870419.1	WP_084340259.1	WP_074855294.1	WP_074855294.1	SEI66931.1	SUD50372.1	WP_125874407.1	WP_084340259.1	WP_280087130.1	WP_084340259.1	SUD58899.1	MBN7116397.1	MBN7131133.1	MBN7141642.1	WP_279533811.1	WP_279533811.1	WP_279533811.1
3028	transposase	COG1943	L	Core	18	7	11	CDM39441.1	WP_074855293.1	WP_084340257.1	WP_074855293.1	WP_074855293.1	SEI66900.1	SUD50371.1	WP_125874408.1	WP_084340257.1	WP_084340257.1	WP_084340257.1	SUD58900.1	MBN7116396.1	MBN7131134.1	MBN7141641.1	WP_125874408.1	WP_125874408.1	WP_125874408.1
2055	ABC transporter permease	COG4177,COG1172,COG0559,	G,R,E	Core	18	7	11	CDM39442.1	WP_074855292.1	WP_074855292.1	WP_074855292.1	WP_074855292.1	SEI66875.1	SUD50370.1	WP_125874409.1	WP_074855292.1	WP_074855292.1	WP_074855292.1	SUD58901.1	MBN7116395.1	MBN7131135.1	MBN7141640.1	WP_279533810.1	WP_279533810.1	WP_279533810.1
6637	SDR family oxidoreductase	COG1028,COG1091,COG0569,	R,P,M,I	Core	18	7	11	CDM39445.1	WP_279870422.1	WP_206408691.1	WP_074855289.1	WP_074855289.1	SEI66791.1	SUD50367.1	WP_125874412.1	WP_257597970.1	WP_125874412.1	WP_084340251.1	SUD58903.1	MBN7116392.1	MBN7131138.1	MBN7141637.1	WP_279533807.1	WP_279533807.1	WP_279533807.1
114	DUF922 domain-containing protein	COG5664,COG5661	O	Core	18	7	11	CDM39446.1	WP_004424573.1	WP_004424573.1	WP_004424573.1	WP_004424573.1	SEI66753.1	SUD50366.1	WP_004424573.1	WP_004424573.1	WP_004424573.1	WP_004424573.1	SUD58904.1	MBN7116391.1	MBN7131139.1	MBN7141636.1	WP_279533806.1	WP_279533806.1	WP_279533806.1
221	YigZ family protein	COG1739	S	Core	18	7	11	CDM39447.1	WP_279870423.1	WP_206408689.1	WP_004424572.1	WP_004424572.1	SEI66723.1	SUD50365.1	WP_125874413.1	WP_257597969.1	WP_116617962.1	WP_084340249.1	SUD58905.1	MBN7116390.1	MBN7131140.1	MBN7141635.1	WP_279533805.1	WP_279533805.1	WP_279533805.1
3718	TetR/AcrR family transcriptional regulator	COG3226,COG1309	S,K	Core	18	7	11	CDM39449.1	WP_074855287.1	WP_074855287.1	WP_074855287.1	WP_074855287.1	SEI66660.1	SUD50363.1	WP_116617963.1	WP_074855287.1	WP_116617963.1	WP_084340247.1	SUD58906.1	MBN7116388.1	MBN7131142.1	MBN7141633.1	WP_074855287.1	WP_074855287.1	WP_074855287.1
6573	LysR family transcriptional regulator	COG0583	K	Core	18	7	11	CDM39450.1	WP_279870425.1	WP_257597968.1	WP_074855286.1	WP_074855286.1	SEI66631.1	SUD50362.1	WP_084340245.1	WP_257597968.1	WP_084340245.1	WP_084340245.1	SUD58907.1	MBN7116387.1	MBN7131143.1	MBN7141632.1	WP_084340245.1	WP_084340245.1	WP_084340245.1
3620	aspartate aminotransferase family protein	COG0161,COG4992,COG0160,	H,E	Core	18	7	11	CDM39451.1	WP_279870426.1	WP_279917553.1	WP_074855285.1	WP_074855285.1	SEI66604.1	SUD50361.1	WP_125874414.1	WP_116617964.1	WP_280087129.1	WP_084340244.1	SUD58908.1	MBN7116386.1	MBN7131144.1	MBN7141631.1	WP_108234031.1	WP_108234031.1	WP_108234031.1
3451	hypothetical protein	COG4230,COG1012,COG0014	C,E	Core	18	7	11	CDM39452.1	WP_206408687.1	WP_279917555.1	WP_074855284.1	WP_074855284.1	SEI66580.1	SUD50360.1	WP_125874415.1	WP_257597967.1	WP_280087128.1	WP_074855284.1	SUD58909.1	MBN7116385.1	MBN7131145.1	MBN7141630.1	WP_279533803.1	WP_279533803.1	WP_279533803.1
8737	lipopolysaccharide kinase InaA family protein	#	#	Core	18	7	11	CDM39457.1	WP_279870427.1	WP_169971178.1	WP_074855282.1	WP_074855282.1	SEI66431.1	SUD50355.1	WP_017675402.1	WP_074855282.1	WP_074855282.1	WP_084340242.1	SUD58914.1	MBN7116382.1	MBN7131148.1	MBN7141627.1	WP_074855282.1	WP_074855282.1	WP_074855282.1
8145	chaperonin GroEL	COG0459	O	Core	18	7	11	CDM39458.1	WP_279870428.1	WP_169971179.1	WP_074855281.1	WP_074855281.1	SEI66408.1	SUD50354.1	WP_125875036.1	WP_257597964.1	WP_280087127.1	WP_084340240.1	SUD58915.1	MBN7116381.1	MBN7131149.1	MBN7141626.1	WP_257597964.1	WP_257597964.1	WP_257597964.1
3285	co-chaperone GroES	COG0234	O	Core	18	7	11	CDM39459.1	WP_021700385.1	WP_017675400.1	WP_021700385.1	WP_021700385.1	SEI66384.1	SUD50353.1	WP_017675400.1	WP_017675400.1	WP_017675400.1	WP_017675400.1	SUD58916.1	MBN7116380.1	MBN7131150.1	MBN7141625.1	WP_013717065.1	WP_013717065.1	WP_013717065.1
6081	FxsA family protein	COG3030	R	Core	18	7	11	CDM39460.1	WP_128579757.1	WP_279917652.1	WP_074855280.1	WP_074855280.1	SEI66359.1	SUD50352.1	WP_017675399.1	WP_128579757.1	WP_128579757.1	WP_084340239.1	SUD58917.1	MBN7116379.1	MBN7131151.1	MBN7141624.1	WP_279533801.1	WP_279533801.1	WP_279533801.1
3427	polyprenyl synthetase family protein	COG0142	H	Core	18	7	11	CDM39463.1	WP_279871519.1	WP_128579755.1	WP_074855277.1	WP_074855277.1	SEI66282.1	SUD50349.1	WP_004424549.1	WP_257597769.1	WP_280087125.1	WP_084340231.1	SUD58921.1	MBN7116376.1	MBN7131154.1	MBN7141621.1	WP_279533799.1	WP_279533799.1	WP_279533799.1
6497	50S ribosomal protein L21	COG0261	J	Core	18	7	11	CDM39464.1	WP_021445340.1	WP_021445340.1	WP_021445340.1	WP_021445340.1	SEI66263.1	SUD50348.1	WP_004424548.1	WP_021445340.1	WP_004424548.1	WP_021445340.1	SUD58922.1	MBN7116375.1	MBN7131155.1	MBN7141620.1	WP_021445340.1	WP_021445340.1	WP_021445340.1
3567	50S ribosomal protein L27	COG0211	J	Core	18	7	11	CDM39465.1	WP_061240940.1	WP_061240940.1	WP_061240940.1	WP_061240940.1	SEI66237.1	SUD50347.1	WP_004424545.1	WP_004424545.1	WP_004424545.1	WP_061240940.1	SUD58923.1	MBN7116374.1	MBN7131156.1	MBN7141619.1	WP_061240940.1	WP_061240940.1	WP_061240940.1
8348	Obg family GTPase CgtA	COG0536,COG0218,COG1159,	J,P,R	Core	18	7	11	CDM39466.1	WP_279870631.1	WP_108232932.1	WP_074855276.1	WP_074855276.1	SEI66215.1	SUD50346.1	WP_125875037.1	WP_257597767.1	WP_280087175.1	WP_004424543.1	SUD58924.1	MBN7116922.1	MBN7134458.1	MBN7140670.1	WP_279533798.1	WP_279533798.1	WP_279533798.1
8906	glutamate 5-kinase	COG0527,COG0528,COG1608,	E,F,R	Core	18	7	11	CDM39467.1	WP_104729545.1	WP_279917661.1	WP_074855275.1	WP_074855275.1	SEI66174.1	SUD50345.1	WP_104729545.1	WP_004424541.1	WP_280087176.1	WP_004424541.1	SUD58925.1	MBN7116921.1	MBN7134457.1	MBN7140669.1	WP_104729545.1	WP_104729545.1	WP_104729545.1
4612	CreA family protein	COG3045	S	Core	18	7	11	CDM39468.1	WP_004424540.1	WP_279917660.1	WP_004424540.1	WP_004424540.1	SEI66153.1	SUD50344.1	WP_004424540.1	WP_004424540.1	WP_004424540.1	WP_139803336.1	SUD58926.1	MBN7116920.1	MBN7134456.1	MBN7140668.1	WP_004424540.1	WP_004424540.1	WP_004424540.1
4246	malate dehydrogenase quinone	COG0665,COG0579	E,R	Core	18	7	11	CDM39469.1	WP_279870632.1	WP_279917654.1	WP_004424538.1	WP_004424538.1	SEI66126.1	SUD50343.1	WP_125875038.1	WP_004424538.1	WP_125875038.1	WP_084340876.1	SUD58928.1	MBN7116919.1	MBN7134455.1	MBN7140667.1	WP_279533797.1	WP_279533797.1	WP_279533797.1
8194	YajG family lipoprotein	COG3056	M	Core	18	7	11	CDM39471.1	WP_279870648.1	WP_279917655.1	WP_017675392.1	WP_017675392.1	SEI66097.1	SUD50342.1	WP_004424536.1	WP_017675392.1	WP_017675392.1	WP_084340878.1	SUD58930.1	MBN7116917.1	MBN7134453.1	MBN7140665.1	WP_279533795.1	WP_279533795.1	WP_279533795.1
3365	hypothetical protein	#	#	Core	18	7	11	CDM39472.1	WP_004424534.1	WP_279917656.1	WP_004424534.1	WP_004424534.1	SEI66071.1	SUD50341.1	WP_004424534.1	WP_108232929.1	WP_004424534.1	WP_004424534.1	SUD58931.1	MBN7116916.1	MBN7134452.1	MBN7140664.1	WP_004424534.1	WP_004424534.1	WP_004424534.1
144	hypothetical protein	#	#	Core	18	7	11	CDM39473.1	WP_039965019.1	WP_147809971.1	WP_074855274.1	WP_074855274.1	SEI66050.1	SUD50340.1	WP_039965019.1	WP_074855274.1	WP_074855274.1	WP_074855274.1	SUD58932.1	MBN7116915.1	MBN7134451.1	MBN7140663.1	WP_279533794.1	WP_279533794.1	WP_279533794.1
6868	DUF2007 domain-containing protein	#	#	Core	18	7	11	CDM39476.1	WP_116617972.1	WP_147809968.1	WP_004424519.1	WP_004424519.1	SEI65974.1	SUD50337.1	WP_004424519.1	WP_004424519.1	WP_116617972.1	WP_084340880.1	SUD58935.1	MBN7119510.1	MBN7134448.1	MBN7140660.1	WP_116617972.1	WP_116617972.1	WP_116617972.1
6416	SOS response-associated peptidase	COG2135	S	Core	18	7	11	CDM39477.1	WP_074855271.1	WP_279917604.1	WP_074855271.1	WP_074855271.1	SEI65948.1	SUD50336.1	WP_074855271.1	WP_074855271.1	WP_280087177.1	WP_084340881.1	SUD58936.1	MBN7119509.1	MBN7134447.1	MBN7140659.1	WP_279533793.1	WP_279533793.1	WP_279533793.1
615	methyl-accepting chemotaxis protein	COG1196,COG0840,COG1463,	S,Q,T,N,D	Core	18	7	11	CDM39478.1	WP_004424512.1	WP_279917605.1	WP_074855270.1	WP_074855270.1	SEI65918.1	SUD50335.1	WP_004424512.1	WP_074855270.1	WP_074855270.1	WP_084340882.1	SUD58937.1	MBN7119508.1	MBN7134446.1	MBN7140658.1	WP_004424512.1	WP_004424512.1	WP_004424512.1
961	M48 family metallopeptidase	COG4783,COG0501,COG4784	O,R	Core	18	7	11	CDM39479.1	WP_279870633.1	WP_279917606.1	WP_074855269.1	WP_074855269.1	SEI65894.1	SUD50334.1	WP_125874156.1	WP_257597765.1	WP_280087178.1	WP_084340883.1	SUD58938.1	MBN7119507.1	MBN7134445.1	MBN7140657.1	WP_074855269.1	WP_074855269.1	WP_074855269.1
22	TMEM165/GDT1 family protein	COG2119	S	Core	18	7	11	CDM39481.1	WP_096827718.1	WP_230927749.1	WP_088339292.1	WP_088339292.1	SEI65846.1	SUD50332.1	WP_088339292.1	WP_088339292.1	WP_088339292.1	WP_096827718.1	SUD58940.1	MBN7119505.1	MBN7134443.1	MBN7140655.1	WP_096827718.1	WP_096827718.1	WP_096827718.1
8084	class I SAM-dependent methyltransferase	COG2230,COG2890,COG4123,	R,M,J,H	Core	18	7	11	CDM39482.1	WP_279870634.1	WP_279917607.1	WP_074855267.1	WP_074855267.1	SEI65817.1	SUD50331.1	WP_004424501.1	WP_108235107.1	WP_280087179.1	WP_084340886.1	SUD58941.1	MBN7119504.1	MBN7134442.1	MBN7140654.1	WP_004424501.1	WP_004424501.1	WP_004424501.1
6705	2-hydroxyacid dehydrogenase	COG1052,COG0111	C,H	Core	18	7	11	CDM39483.1	WP_279533792.1	WP_279917608.1	WP_021489369.1	WP_021489369.1	SEI65782.1	SUD50330.1	WP_004424499.1	WP_257597762.1	WP_279533792.1	WP_084340887.1	SUD58942.1	MBN7119503.1	MBN7134441.1	MBN7140653.1	WP_279533792.1	WP_279533792.1	WP_279533792.1
560	LysE family transporter	COG1280,COG1279	E,R	Core	18	7	11	CDM39484.1	WP_279870635.1	WP_279917609.1	WP_021489368.1	WP_021489368.1	SEI65756.1	SUD50329.1	WP_125874157.1	WP_257597761.1	WP_280087180.1	WP_084340888.1	SUD58943.1	MBN7119502.1	MBN7134440.1	MBN7140652.1	WP_125874157.1	WP_125874157.1	WP_125874157.1
4435	alpha/beta hydrolase	COG2909,COG2771,COG4566,	T,K	Core	18	7	11	CDM39489.1	WP_279870639.1	WP_279917171.1	WP_074855263.1	WP_074855263.1	SEI65614.1	SUD50324.1	WP_125874161.1	WP_257597756.1	WP_280087185.1	WP_084340891.1	SUD58949.1	MBN7119498.1	MBN7131753.1	MBN7140648.1	WP_279533790.1	WP_279533790.1	WP_279533790.1
4698	acyltransferase	COG0204	I	Core	18	7	11	CDM39500.1	WP_279870641.1	WP_279917170.1	WP_074855258.1	WP_074855258.1	SEI65344.1	SUD50314.1	WP_004424474.1	WP_004424474.1	WP_004424474.1	WP_004424474.1	SUD58959.1	MBN7119494.1	MBN7131749.1	MBN7140644.1	WP_004424474.1	WP_004424474.1	WP_004424474.1
4980	phosphate acetyltransferase	COG0507,COG0280,COG1492,	K,H,L,R,C	Core	18	7	11	CDM39501.1	WP_279870642.1	WP_116617985.1	WP_074855257.1	WP_074855257.1	SEI65306.1	SUD50313.1	WP_125874163.1	WP_257597750.1	WP_280087189.1	WP_084340894.1	SUD58960.1	MBN7119493.1	MBN7131748.1	MBN7140643.1	WP_004424472.1	WP_004424472.1	WP_004424472.1
1211	acetate kinase	COG0282,COG3426	C	Core	18	7	11	CDM39502.1	WP_004424469.1	WP_279917169.1	WP_074855256.1	WP_074855256.1	SEI65279.1	SUD50312.1	WP_004424469.1	WP_004424469.1	WP_100547626.1	WP_004424469.1	SUD58961.1	MBN7119492.1	MBN7131747.1	MBN7140642.1	WP_279533788.1	WP_279533788.1	WP_279533788.1
6230	peptidylprolyl isomerase	COG1047,COG0544	O	Core	18	7	11	CDM39503.1	WP_108235101.1	WP_108235101.1	WP_004424467.1	WP_004424467.1	SEI65249.1	SUD50311.1	WP_004424467.1	WP_257597749.1	WP_021489343.1	WP_084340895.1	SUD58962.1	MBN7119491.1	MBN7131746.1	MBN7140641.1	WP_084340895.1	WP_084340895.1	WP_084340895.1
3366	glutathione peroxidase	COG0386	O	Core	18	7	11	CDM39504.1	WP_084340896.1	WP_279917168.1	WP_004424465.1	WP_004424465.1	SEI65230.1	SUD50310.1	WP_004424465.1	WP_004424465.1	WP_004424465.1	WP_084340896.1	SUD58963.1	MBN7119490.1	MBN7131745.1	MBN7140640.1	WP_084340896.1	WP_084340896.1	WP_084340896.1
8195	nitroreductase family protein	COG0778	C	Core	18	7	11	CDM39505.1	WP_074855254.1	WP_279917167.1	WP_074855254.1	WP_074855254.1	SEI65206.1	SUD50309.1	WP_125874164.1	WP_257597748.1	WP_280087190.1	WP_084340897.1	SUD58964.1	MBN7119489.1	MBN7131744.1	MBN7140639.1	WP_279533787.1	WP_279533787.1	WP_279533787.1
8784	ATP-dependent chaperone ClpB	COG2433,COG0542,COG2256,	R,S,L,O,D,K	Core	18	7	11	CDM39506.1	WP_279870643.1	WP_074855253.1	WP_074855253.1	WP_074855253.1	SEI65184.1	SUD50308.1	WP_074855253.1	WP_074855253.1	WP_280087191.1	WP_074855253.1	SUD58965.1	MBN7119488.1	MBN7131743.1	MBN7140638.1	WP_074855253.1	WP_074855253.1	WP_074855253.1
8877	D-lactate dehydrogenase	COG0277	C	Core	18	7	11	CDM39507.1	WP_074855252.1	WP_279917166.1	WP_074855252.1	WP_074855252.1	SEI65161.1	SUD50307.1	WP_125874165.1	WP_074855252.1	WP_280087192.1	WP_084340898.1	SUD58966.1	MBN7119487.1	MBN7131742.1	MBN7140637.1	WP_074855252.1	WP_074855252.1	WP_074855252.1
8312	FMN-dependent L-lactate dehydrogenase LldD	COG2070,COG0167,COG0134,	E,R,C,F	Core	18	7	11	CDM39508.1	WP_004424458.1	WP_004424458.1	WP_004424458.1	WP_004424458.1	SEI65136.1	SUD50306.1	WP_125874166.1	WP_004424458.1	WP_280087193.1	WP_004424458.1	SUD58967.1	MBN7119486.1	MBN7131741.1	MBN7140636.1	WP_279533786.1	WP_279533786.1	WP_279533786.1
6028	L-lactate permease	COG1620	C	Core	18	7	11	CDM39509.1	WP_257597747.1	WP_279917165.1	WP_074855251.1	WP_074855251.1	SEI65118.1	SUD50305.1	WP_125874167.1	WP_257597747.1	WP_280087194.1	WP_084340899.1	SUD58968.1	MBN7119485.1	MBN7131740.1	MBN7140635.1	WP_279533785.1	WP_279533785.1	WP_279533785.1
269	FCD domain-containing protein	COG1802,COG1725,COG2186,	K	Core	18	7	11	CDM39510.1	WP_004424455.1	WP_004424455.1	WP_004424455.1	WP_004424455.1	SEI65095.1	SUD50304.1	WP_125874176.1	WP_004424455.1	WP_004424455.1	WP_084340900.1	SUD58969.1	MBN7119484.1	MBN7131739.1	MBN7140634.1	WP_279533784.1	WP_279533784.1	WP_279533784.1
1412	SsrA-binding protein SmpB	COG0691	O	Core	18	7	11	CDM39511.1	WP_039965015.1	WP_039965015.1	WP_039965015.1	WP_039965015.1	SEI65071.1	SUD50303.1	WP_125874168.1	WP_039965015.1	WP_280087195.1	WP_039965015.1	SUD58970.1	MBN7119483.1	MBN7131738.1	MBN7140633.1	WP_039965015.1	WP_039965015.1	WP_039965015.1
450	sodium-dependent transporter	COG0733	R	Core	18	7	11	CDM39512.1	WP_004424450.1	WP_004424450.1	WP_004424450.1	WP_004424450.1	SEI65045.1	SUD50302.1	WP_125874169.1	WP_125874169.1	WP_004424450.1	WP_004424450.1	SUD58971.1	MBN7119482.1	MBN7131737.1	MBN7140632.1	WP_004424450.1	WP_004424450.1	WP_004424450.1
23	RnfH family protein	COG2867	I	Core	18	7	11	CDM39513.1	WP_074855250.1	WP_074855250.1	WP_074855250.1	WP_074855250.1	SEI65024.1	SUD50301.1	WP_074855250.1	WP_074855250.1	WP_004424449.1	WP_004424449.1	SUD58972.1	MBN7119481.1	MBN7131736.1	MBN7140631.1	WP_074855250.1	WP_074855250.1	WP_074855250.1
6574	RnfH family protein	COG2914	S	Core	18	7	11	CDM39514.1	WP_072424271.1	WP_279917164.1	WP_074855249.1	WP_074855249.1	SEI64996.1	SUD50300.1	WP_072424271.1	WP_072424271.1	WP_279917164.1	WP_004424447.1	SUD58973.1	MBN7119480.1	MBN7131735.1	MBN7140630.1	WP_004424447.1	WP_004424447.1	WP_004424447.1
3621	outer membrane protein assembly factor BamE	COG2913	J	Core	18	7	11	CDM39515.1	WP_206408280.1	WP_206408280.1	WP_004424444.1	WP_004424444.1	SEI64972.1	SUD50299.1	WP_116617992.1	WP_206408280.1	WP_116617992.1	WP_084340901.1	SUD58974.1	MBN7119479.1	MBN7131734.1	MBN7140629.1	WP_004424444.1	WP_004424444.1	WP_004424444.1
3914	ferric iron uptake transcriptional regulator	COG0735	P	Core	18	7	11	CDM39516.1	WP_003240531.1	WP_003240531.1	WP_003240531.1	WP_003240531.1	SEI64952.1	SUD50298.1	WP_003240531.1	WP_003240531.1	WP_003240531.1	WP_003240531.1	SUD58975.1	MBN7119478.1	MBN7131733.1	MBN7140628.1	WP_003240531.1	WP_003240531.1	WP_003240531.1
6989	DNA repair protein RecN	COG0419,COG1196,COG3593,	L,D	Core	18	7	11	CDM39517.1	WP_004424438.1	WP_004424438.1	WP_004424438.1	WP_004424438.1	SEJ85087.1	SUD50297.1	WP_004424438.1	WP_004424438.1	WP_004424438.1	WP_004424438.1	SUD58976.1	MBN7119477.1	MBN7131732.1	MBN7140627.1	WP_004424438.1	WP_004424438.1	WP_004424438.1
962	nucleotide exchange factor GrpE	COG0576	O	Core	18	7	11	CDM39518.1	WP_255311578.1	WP_255311578.1	WP_255311578.1	WP_255311578.1	SEJ85093.1	SUD50296.1	WP_255311578.1	WP_306811897.1	WP_255311578.1	WP_255311578.1	SUD58977.1	MBN7119476.1	MBN7131731.1	MBN7140626.1	WP_039965011.1	WP_255311578.1	WP_255311578.1
6096	molecular chaperone DnaK	COG1077,COG0443,COG1069,	D,O,E,C	Core	18	7	11	CDM39519.1	WP_074860142.1	WP_074860142.1	WP_074860142.1	WP_074860142.1	SEJ85107.1	SUD50295.1	WP_074860142.1	WP_257597746.1	WP_074860142.1	WP_074860142.1	SUD58978.1	MBN7119475.1	MBN7131730.1	MBN7140625.1	WP_074860142.1	WP_074860142.1	WP_074860142.1
3078	molecular chaperone DnaJ	COG0484,COG1076,COG2214,	U,J,O	Core	18	7	11	CDM39520.1	WP_004424434.1	WP_004424434.1	WP_004424434.1	WP_004424434.1	SEJ85119.1	SUD50294.1	WP_004424434.1	WP_004424434.1	WP_004424434.1	WP_004424434.1	SUD58979.1	MBN7119474.1	MBN7131729.1	MBN7140624.1	WP_004424434.1	WP_004424434.1	WP_004424434.1
759	4-hydroxy-tetrahydrodipicolinate reductase	COG0289	E	Core	18	7	11	CDM39521.1	WP_004424433.1	WP_004424433.1	WP_004424433.1	WP_004424433.1	SEJ85132.1	SUD50293.1	WP_004424433.1	WP_004424433.1	WP_004424433.1	WP_004424433.1	SUD58980.1	MBN7119473.1	MBN7131728.1	MBN7140623.1	WP_004424433.1	WP_004424433.1	WP_004424433.1
3887	DNA cytosine methyltransferase	COG0270	L	Core	18	7	11	CDM39523.1	WP_279870644.1	WP_074860144.1	WP_074860144.1	WP_074860144.1	SEJ85154.1	SUD50291.1	WP_125874170.1	WP_074860144.1	WP_280087196.1	WP_084340902.1	SUD58982.1	MBN7119472.1	MBN7131727.1	MBN7140622.1	WP_279533783.1	WP_279533783.1	WP_279533783.1
6941	carbamoyl-phosphate synthase large subunit	COG2071,COG0118,COG0518,	E,F,R	Core	18	7	11	CDM39524.1	WP_279870645.1	WP_074860145.1	WP_074860145.1	WP_074860145.1	SEJ85174.1	SUD50290.1	WP_074860145.1	WP_257597743.1	WP_074860145.1	WP_084340903.1	SUD58983.1	MBN7119471.1	MBN7131726.1	MBN7140621.1	WP_279533782.1	WP_279533782.1	WP_279533782.1
559	carbamoyl-phosphate synthase large subunit	COG0026,COG0138,COG2232,	R,M,C,I,F,H,E	Core	18	7	11	CDM39525.1	WP_074860147.1	WP_074860147.1	WP_074860147.1	WP_074860147.1	SEJ85184.1	SUD50289.1	WP_125874171.1	WP_125874171.1	WP_125874171.1	WP_074860147.1	SUD58984.1	MBN7119470.1	MBN7131725.1	MBN7140620.1	WP_279533781.1	WP_279533781.1	WP_279533781.1
8488	transcription elongation factor GreA	COG0782	K	Core	18	7	11	CDM39526.1	WP_074860149.1	WP_074860149.1	WP_074860149.1	WP_074860149.1	SEJ85196.1	SUD50288.1	WP_074860149.1	WP_074860149.1	WP_074860149.1	WP_074860149.1	SUD58985.1	MBN7119469.1	MBN7131724.1	MBN7140619.1	WP_074860149.1	WP_074860149.1	WP_074860149.1
6498	hypothetical protein	#	#	Core	18	7	11	CDM39527.1	WP_004424423.1	WP_004424423.1	WP_004424423.1	WP_004424423.1	SEJ85207.1	SUD50287.1	WP_004424423.1	WP_004424423.1	WP_004424423.1	WP_004424423.1	SUD58986.1	MBN7119468.1	MBN7131723.1	MBN7140618.1	WP_004424423.1	WP_004424423.1	WP_004424423.1
6799	ribosome assembly RNA-binding protein YhbY	COG1534	J	Core	18	7	11	CDM39528.1	WP_004424422.1	WP_004424422.1	WP_004424422.1	WP_004424422.1	SEJ85220.1	SUD50286.1	WP_004424422.1	WP_004424422.1	WP_004424422.1	WP_004424422.1	SUD58987.1	MBN7119467.1	MBN7131722.1	MBN7140617.1	WP_004424422.1	WP_004424422.1	WP_004424422.1
4346	ATP-dependent zinc metalloprotease FtsH	COG0465,COG0542,COG2256,	O,K,L,R	Core	18	7	11	CDM39530.1	WP_279870646.1	WP_257597770.1	WP_074860151.1	WP_074860151.1	SEJ85242.1	SUD50284.1	WP_108235181.1	WP_257597770.1	WP_280087197.1	WP_084340904.1	SUD58990.1	MBN7119466.1	MBN7131721.1	MBN7140616.1	WP_279533780.1	WP_279533780.1	WP_279533780.1
789	dihydropteroate synthase	COG1410,COG0294	E,H	Core	18	7	11	CDM39531.1	WP_104729466.1	WP_104729466.1	WP_074860153.1	WP_074860153.1	SEJ85252.1	SUD50283.1	WP_125874172.1	WP_104729466.1	WP_104729466.1	WP_084340905.1	SUD58991.1	MBN7119465.1	MBN7131720.1	MBN7140615.1	WP_104729466.1	WP_104729466.1	WP_104729466.1
4981	phosphoglucosamine mutase	COG0033,COG1109	G	Core	18	7	11	CDM39532.1	WP_116617996.1	WP_104729467.1	WP_074860155.1	WP_074860155.1	SEJ85259.1	SUD50282.1	WP_125874173.1	WP_104729467.1	WP_104729467.1	WP_084340906.1	SUD58992.1	MBN7119464.1	MBN7131719.1	MBN7140614.1	WP_104729467.1	WP_104729467.1	WP_104729467.1
1212	triose-phosphate isomerase	COG0149	G	Core	18	7	11	CDM39533.1	WP_074860157.1	WP_074860157.1	WP_074860157.1	WP_074860157.1	SEJ85270.1	SUD50281.1	WP_074860157.1	WP_074860157.1	WP_074860157.1	WP_074860157.1	SUD58993.1	MBN7119463.1	MBN7131718.1	MBN7140613.1	WP_074860157.1	WP_074860157.1	WP_074860157.1
1433	preprotein translocase subunit SecG	COG1314	U	Core	18	7	11	CDM39534.1	WP_074860159.1	WP_279917163.1	WP_074860159.1	WP_074860159.1	SEJ85282.1	SUD50280.1	WP_074860159.1	WP_074860159.1	WP_074860159.1	WP_074860159.1	SUD58994.1	MBN7119462.1	MBN7131717.1	MBN7140612.1	WP_074860159.1	WP_074860159.1	WP_074860159.1
4963	transcription termination factor NusA	COG0195	K	Core	18	7	11	CDM39536.1	WP_003240569.1	WP_104729468.1	WP_074860162.1	WP_074860162.1	SEJ85310.1	SUD50278.1	WP_104729468.1	WP_104729468.1	WP_104729468.1	WP_084340907.1	SUD58996.1	MBN7119460.1	MBN7131715.1	MBN7140610.1	WP_104729468.1	WP_104729468.1	WP_104729468.1
6231	translation initiation factor IF-2	COG4108,COG5257,COG1217,	G,P,M,R,T,J,E	Core	18	7	11	CDM39537.1	WP_279870647.1	WP_084340908.1	WP_074860164.1	WP_074860164.1	SEJ85322.1	SUD50277.1	WP_125874174.1	WP_257597741.1	WP_257597741.1	WP_084340908.1	SUD58997.1	MBN7119459.1	MBN7131714.1	MBN7140609.1	WP_084340908.1	WP_084340908.1	WP_084340908.1
7192	30S ribosome-binding factor RbfA	COG0858	J	Core	18	7	11	CDM39538.1	WP_013716991.1	WP_013716991.1	WP_004424397.1	WP_004424397.1	SEJ85332.1	SUD50276.1	WP_004424397.1	WP_004424397.1	WP_004424397.1	WP_004424397.1	SUD58998.1	MBN7119458.1	MBN7131713.1	MBN7140608.1	WP_004424397.1	WP_004424397.1	WP_004424397.1
270	DUF2845 domain-containing protein	#	#	Core	18	7	11	CDM39544.1	WP_004424380.1	WP_004424380.1	WP_074859663.1	WP_074859663.1	SEJ77270.1	SUD50272.1	WP_004424380.1	WP_004424380.1	WP_004424380.1	WP_074859663.1	SUD61186.1	MBN7120045.1	MBN7132989.1	MBN7140194.1	WP_004424380.1	WP_004424380.1	WP_004424380.1
24	DUF2845 domain-containing protein	#	#	Core	18	7	11	CDM39545.1	WP_004424376.1	WP_004424376.1	WP_004424376.1	WP_004424376.1	SEJ77292.1	SUD50271.1	WP_004424376.1	WP_004424376.1	WP_004424376.1	WP_004424376.1	SUD61185.1	MBN7120044.1	MBN7132988.1	MBN7140193.1	WP_004424376.1	WP_004424376.1	WP_004424376.1
3622	oxygenase MpaB family protein	COG3662	S	Core	18	7	11	CDM39547.1	WP_039965002.1	WP_039965002.1	WP_074859668.1	WP_074859668.1	SEJ77339.1	SUD50269.1	WP_039965002.1	WP_257598299.1	WP_280087359.1	WP_039965002.1	SUD61182.1	MBN7120043.1	MBN7132987.1	MBN7140192.1	WP_039965002.1	WP_039965002.1	WP_039965002.1
8582	glucose-6-phosphate isomerase	COG0166	G	Core	18	7	11	CDM39549.1	WP_279871228.1	WP_279917347.1	WP_074859674.1	WP_074859674.1	SEJ77380.1	SUD50267.1	WP_004424365.1	WP_004424365.1	WP_004424365.1	WP_084342359.1	SUD61180.1	MBN7120041.1	MBN7131109.1	MBN7140190.1	WP_279533776.1	WP_279533776.1	WP_279533776.1
3913	pantoate--beta-alanine ligase	COG0414	H	Core	18	7	11	CDM39550.1	WP_108233699.1	WP_279917348.1	WP_004424363.1	WP_004424363.1	SEJ77404.1	SUD50266.1	WP_125874460.1	WP_108233699.1	WP_108233699.1	WP_004424363.1	SUD61179.1	MBN7120040.1	MBN7131108.1	MBN7140189.1	WP_279533775.1	WP_279533775.1	WP_279533775.1
6988	polynucleotide adenylyltransferase PcnB	COG0413	H	Core	18	7	11	CDM39551.1	WP_004424360.1	WP_279917349.1	WP_004424360.1	WP_004424360.1	SEJ77424.1	SUD50265.1	WP_004424360.1	WP_004424360.1	WP_004424360.1	WP_084342149.1	SUD61178.1	MBN7120039.1	MBN7131107.1	MBN7140188.1	WP_004424360.1	WP_004424360.1	WP_004424360.1
415	polynucleotide adenylyltransferase PcnB	COG0801	H	Core	18	7	11	CDM39552.1	WP_004424358.1	WP_004424358.1	WP_004424358.1	WP_004424358.1	SEJ77446.1	SUD50264.1	WP_004424358.1	WP_004424358.1	WP_004424358.1	WP_004424358.1	SUD61177.1	MBN7120038.1	MBN7131106.1	MBN7140187.1	WP_004424358.1	WP_004424358.1	WP_004424358.1
928	polynucleotide adenylyltransferase PcnB	COG0617	J	Core	18	7	11	CDM39553.1	WP_125874459.1	WP_206408050.1	WP_004424356.1	WP_004424356.1	SEJ77469.1	SUD50263.1	WP_125874459.1	WP_206408050.1	WP_206408050.1	WP_004424356.1	SUD61176.1	MBN7120037.1	MBN7131105.1	MBN7140186.1	WP_004424356.1	WP_004424356.1	WP_004424356.1
8130	sigma-54 dependent transcriptional regulator	COG4567,COG3706,COG3284,	T,R,Q,K,N,O	Core	18	7	11	CDM39554.1	WP_279871227.1	WP_279917350.1	WP_074859677.1	WP_074859677.1	SEJ77548.1	SUD50262.1	WP_125874458.1	WP_257598301.1	WP_257598301.1	WP_084342152.1	SUD61175.1	MBN7120036.1	MBN7131104.1	MBN7140185.1	WP_004424352.1	WP_004424352.1	WP_004424352.1
3266	sensor histidine kinase	COG0591,COG4251,COG4147,	E,N,R,T	Core	18	7	11	CDM39555.1	WP_074859679.1	WP_279917351.1	WP_074859679.1	WP_074859679.1	SEJ77562.1	SUD50261.1	WP_125874457.1	WP_074859679.1	WP_074859679.1	WP_074859679.1	SUD61174.1	MBN7120035.1	MBN7131103.1	MBN7140184.1	WP_074859679.1	WP_074859679.1	WP_074859679.1
4065	tRNA glutamyl-Q34 synthetase GluQRS	COG0008	J	Core	18	7	11	CDM39557.1	WP_279871226.1	WP_279917353.1	WP_074859682.1	WP_074859682.1	SEJ77616.1	SUD50259.1	WP_004424341.1	WP_084342154.1	WP_084342154.1	WP_084342154.1	SUD61172.1	MBN7120034.1	MBN7131101.1	MBN7140183.1	WP_084342154.1	WP_084342154.1	WP_084342154.1
8561	RNA polymerase-binding protein DksA	COG1734	T	Core	18	7	11	CDM39558.1	WP_017675309.1	WP_004424336.1	WP_004424336.1	WP_004424336.1	SEJ77636.1	SUD50258.1	WP_004424336.1	WP_004424336.1	WP_004424336.1	WP_004424336.1	SUD61171.1	MBN7120033.1	MBN7134436.1	MBN7140182.1	WP_004424336.1	WP_004424336.1	WP_004424336.1
3222	pyridoxal phosphate-dependent aminotransferase	COG1168,COG3977,COG1167,	E,K	Core	18	7	11	CDM39559.1	WP_074859685.1	WP_116618003.1	WP_074859685.1	WP_074859685.1	SEJ77661.1	SUD50257.1	WP_004424333.1	WP_074859685.1	WP_074859685.1	WP_074859685.1	SUD61170.1	MBN7120032.1	MBN7134435.1	MBN7140181.1	WP_116618003.1	WP_116618003.1	WP_116618003.1
6940	DNA/RNA nuclease SfsA	COG1489	R	Core	18	7	11	CDM39560.1	WP_279871225.1	WP_084342156.1	WP_074859688.1	WP_074859688.1	SEJ77687.1	SUD50256.1	WP_125874456.1	WP_084342156.1	WP_084342156.1	WP_084342156.1	SUD61169.1	MBN7120031.1	MBN7134434.1	MBN7140180.1	WP_084342156.1	WP_084342156.1	WP_084342156.1
558	Rieske 2Fe-2S protein	COG2146,COG4638	P	Core	18	7	11	CDM39561.1	WP_004424327.1	WP_084342158.1	WP_004424327.1	WP_004424327.1	SEJ77707.1	SUD50255.1	WP_125874455.1	WP_084342158.1	WP_084342158.1	WP_084342158.1	SUD61168.1	MBN7120030.1	MBN7134433.1	MBN7140179.1	WP_084342158.1	WP_084342158.1	WP_084342158.1
6878	Rieske 2Fe-2S protein	COG4206,COG4773,COG4772,	H,P	Core	18	7	11	CDM39562.1	WP_279871224.1	WP_074859691.1	WP_074859691.1	WP_074859691.1	SEJ77726.1	SUD50254.1	WP_004424325.1	WP_004424325.1	WP_004424325.1	WP_004424325.1	SUD61167.1	MBN7120029.1	MBN7134432.1	MBN7140178.1	WP_279533774.1	WP_279533774.1	WP_279533774.1
4362	ABC transporter substrate-binding protein	COG3720	P	Core	18	7	11	CDM39563.1	WP_279871223.1	WP_279917354.1	WP_074859694.1	WP_074859694.1	SEJ77748.1	SUD50253.1	WP_125874454.1	WP_257598302.1	WP_257598302.1	WP_084342161.1	SUD61166.1	MBN7120028.1	MBN7134431.1	MBN7140177.1	WP_084342161.1	WP_084342161.1	WP_084342161.1
1547	ABC transporter substrate-binding protein	COG4558,COG4607	P	Core	18	7	11	CDM39564.1	WP_125874453.1	WP_279917355.1	WP_074859698.1	WP_074859698.1	SEJ77766.1	SUD50252.1	WP_125874453.1	WP_257598303.1	WP_257598303.1	WP_084342270.1	SUD61163.1	MBN7120027.1	MBN7134430.1	MBN7140176.1	WP_125874453.1	WP_125874453.1	WP_125874453.1
6537	heme ABC transporter ATP-binding protein	COG0609,COG4606,COG4139,	P,H	Core	18	7	11	CDM39565.1	WP_279871230.1	WP_279917357.1	WP_169713321.1	WP_169713321.1	SEJ77782.1	SUD50251.1	WP_167399123.1	WP_306811955.1	WP_257598306.1	WP_169715577.1	SUD61162.1	MBN7120026.1	MBN7134429.1	MBN7140175.1	WP_167399123.1	WP_167399123.1	WP_167399123.1
1086	heme ABC transporter ATP-binding protein	COG1126,COG3845,COG4148,	G,Q,C,L,V,E,H,O,R,P,D	Core	18	7	11	CDM39566.1	WP_116618007.1	WP_116618007.1	WP_074859703.1	WP_074859703.1	SEJ77797.1	SUD50250.1	WP_125874452.1	WP_116618007.1	WP_116618007.1	WP_084342268.1	SUD61161.1	MBN7120025.1	MBN7134428.1	MBN7140174.1	WP_116618007.1	WP_116618007.1	WP_116618007.1
825	ChaN family lipoprotein	COG3016	S	Core	18	7	11	CDM39567.1	WP_279533773.1	WP_004424311.1	WP_074859704.1	WP_074859704.1	SEJ77821.1	SUD50249.1	WP_125874451.1	WP_257598304.1	WP_257598304.1	WP_084342267.1	SUD61160.1	MBN7120024.1	MBN7134427.1	MBN7140173.1	WP_279533773.1	WP_279533773.1	WP_279533773.1
3421	TfoX/Sxy family protein	COG0664,COG2905	T	Core	18	7	11	CDM39569.1	WP_084342266.1	WP_084342266.1	WP_074859709.1	WP_074859709.1	SEJ77863.1	SUD50247.1	WP_125874449.1	WP_084342266.1	WP_084342266.1	WP_084342266.1	SUD61158.1	MBN7120023.1	MBN7134426.1	MBN7140172.1	WP_084342266.1	WP_084342266.1	WP_084342266.1
8238	pentapeptide repeat-containing protein	COG1357	S	Core	18	7	11	CDM39571.1	WP_017675297.1	WP_017675297.1	WP_017675297.1	WP_017675297.1	SEJ77896.1	SUD50245.1	WP_125874448.1	WP_017675297.1	WP_017675297.1	WP_017675297.1	SUD61156.1	MBN7120022.1	MBN7134425.1	MBN7140171.1	WP_017675297.1	WP_017675297.1	WP_017675297.1
4142	penicillin-binding protein 1B	COG3281,COG2334,COG0645,	G,R,S	Core	18	7	11	CDM39572.1	WP_039964999.1	WP_039964999.1	WP_074859712.1	WP_074859712.1	SEJ77914.1	SUD50244.1	WP_039964999.1	WP_241198177.1	WP_074859712.1	WP_039964999.1	SUD61155.1	MBN7120021.1	MBN7134424.1	MBN7140170.1	WP_039964999.1	WP_039964999.1	WP_039964999.1
8266	YqcC family protein	COG3071,COG4783,COG4235	R,O,H	Core	18	7	11	CDM39574.1	WP_003462836.1	WP_003462836.1	WP_003462836.1	WP_003462836.1	SEJ77949.1	SUD50242.1	WP_003462836.1	WP_003462836.1	WP_003462836.1	WP_003462836.1	SUD61153.1	MBN7120019.1	MBN7134422.1	MBN7140168.1	WP_003462836.1	WP_003462836.1	WP_003462836.1
206	YqcC family protein	COG3098	S	Core	18	7	11	CDM39575.1	WP_003462835.1	WP_003462835.1	WP_003462835.1	WP_003462835.1	SEJ77963.1	SUD50241.1	WP_003462835.1	WP_003462835.1	WP_003462835.1	WP_003462835.1	SUD61152.1	MBN7120018.1	MBN7134421.1	MBN7140167.1	WP_003462835.1	WP_003462835.1	WP_003462835.1
6211	DUF4124 domain-containing protein	#	#	Core	18	7	11	CDM39576.1	WP_003462834.1	WP_003462834.1	WP_003462834.1	WP_003462834.1	SEJ77980.1	SUD50240.1	WP_003462834.1	WP_003462834.1	WP_003462834.1	WP_003462834.1	SUD61151.1	MBN7120017.1	MBN7134420.1	MBN7140166.1	WP_003462834.1	WP_003462834.1	WP_003462834.1
25	acetolactate synthase 3 large subunit	COG3962,COG1165,COG3961,	G,C,R,H,E	Core	18	7	11	CDM39577.1	WP_003462833.1	WP_003462833.1	WP_003462833.1	WP_003462833.1	SEJ77997.1	SUD50239.1	WP_003462833.1	WP_277425816.1	WP_003462833.1	WP_003462833.1	SUD61150.1	MBN7120016.1	MBN7134419.1	MBN7140165.1	WP_003462833.1	WP_003462833.1	WP_003462833.1
6576	acetolactate synthase small subunit	COG0440	E	Core	18	7	11	CDM39578.1	WP_003462832.1	WP_003462832.1	WP_003462832.1	WP_003462832.1	SEJ78015.1	SUD50238.1	WP_003462832.1	WP_003462832.1	WP_003462832.1	WP_084342264.1	SUD61149.1	MBN7120015.1	MBN7134418.1	MBN7140164.1	WP_003462832.1	WP_003462832.1	WP_003462832.1
927	paraquat-inducible protein A	COG2995	S	Core	18	7	11	CDM39580.1	WP_004424279.1	WP_004424279.1	WP_004424279.1	WP_004424279.1	SEK00296.1	SUD50230.1	WP_004424279.1	WP_004424279.1	WP_004424279.1	WP_004424279.1	SUD59008.1	MBN7119621.1	MBN7132069.1	MBN7142439.1	WP_004424279.1	WP_004424279.1	WP_004424279.1
6095	paraquat-inducible protein A	COG2995	S	Core	18	7	11	CDM39581.1	WP_004424276.1	WP_004424276.1	WP_004424276.1	WP_004424276.1	SEK00287.1	SUD50229.1	WP_004424276.1	WP_004424276.1	WP_004424276.1	WP_004424276.1	SUD59009.1	MBN7119622.1	MBN7132068.1	MBN7142440.1	WP_004424276.1	WP_004424276.1	WP_004424276.1
3234	Mks condensin complex protein MksF	COG4942,COG4717,COG1579,	R,S,D,L	Core	18	7	11	CDM39583.1	WP_206409033.1	WP_279917613.1	WP_004424270.1	WP_004424270.1	SEK00265.1	SUD50227.1	WP_125875163.1	WP_257598676.1	WP_257598676.1	WP_084341795.1	SUD59011.1	MBN7119624.1	MBN7132066.1	MBN7142442.1	WP_279533769.1	WP_279533769.1	WP_279533769.1
6011	Mks condensin complex protein MksE	#	#	Core	18	7	11	CDM39584.1	WP_084341796.1	WP_084341796.1	WP_074861251.1	WP_074861251.1	SEK00254.1	SUD50226.1	WP_074861251.1	WP_084341796.1	WP_084341796.1	WP_084341796.1	SUD59012.1	MBN7119625.1	MBN7132065.1	MBN7142443.1	WP_125833720.1	WP_125833720.1	WP_279934290.1
1235	Mks condensin complex protein MksB	#	#	Core	18	7	11	CDM39585.1	WP_074861250.1	WP_074861250.1	WP_074861250.1	WP_074861250.1	SEK00244.1	SUD50225.1	WP_074861250.1	WP_074861250.1	WP_074861250.1	WP_074861250.1	SUD59013.1	MBN7119626.1	MBN7132064.1	MBN7142444.1	WP_125833719.1	WP_125833719.1	WP_125833719.1
1459	carboxynorspermidine decarboxylase	COG0019	E	Core	18	7	11	CDM39586.1	WP_004424263.1	WP_004424263.1	WP_004424263.1	WP_004424263.1	SEK00237.1	SUD50224.1	WP_004424263.1	WP_004424263.1	WP_004424263.1	WP_004424263.1	SUD59014.1	MBN7119627.1	MBN7132063.1	MBN7142445.1	WP_256836328.1	WP_256836328.1	WP_256836328.1
849	saccharopine dehydrogenase family protein	COG3268,COG0169,COG1748	E,S	Core	18	7	11	CDM39587.1	WP_004424260.1	WP_004424260.1	WP_004424260.1	WP_004424260.1	SEK00229.1	SUD50223.1	WP_004424260.1	WP_004424260.1	WP_004424260.1	WP_004424260.1	SUD59015.1	MBN7119628.1	MBN7132062.1	MBN7142446.1	WP_104728123.1	WP_104728123.1	WP_104728123.1
312	energy transducer TonB	#	#	Core	18	7	11	CDM39588.1	WP_279871460.1	WP_074860860.1	WP_074860860.1	WP_074860860.1	SEJ96111.1	SUD50220.1	WP_125874740.1	WP_306811974.1	WP_074860860.1	WP_084341797.1	SUD59016.1	MBN7119629.1	MBN7132061.1	MBN7142447.1	WP_279533768.1	WP_279533768.1	WP_279533768.1
1500	NnrS family protein	COG3153,COG3393,COG1246,	J,R,C,M,E	Core	18	7	11	CDM39589.1	WP_024309357.1	WP_004424255.1	WP_004424255.1	WP_004424255.1	SEJ96101.1	SUD50219.1	WP_004424255.1	WP_004424255.1	WP_004424255.1	WP_021488733.1	SUD59017.1	MBN7119630.1	MBN7132060.1	MBN7142448.1	WP_004424255.1	WP_004424255.1	WP_004424255.1
6298	hypothetical protein	#	#	Core	18	7	11	CDM39591.1	WP_279871350.1	WP_004424251.1	WP_004424251.1	WP_004424251.1	SEJ96076.1	SUD50217.1	WP_125874739.1	WP_004424251.1	WP_004424251.1	WP_084341799.1	SUD59019.1	MBN7116913.1	MBN7132679.1	MBN7140849.1	WP_004424251.1	WP_004424251.1	WP_004424251.1
3419	NO-inducible flavohemoprotein	COG2871,COG0369,COG1018,	P,C	Core	18	7	11	CDM39592.1	WP_279871351.1	WP_004424248.1	WP_004424248.1	WP_004424248.1	SEJ96066.1	SUD50216.1	WP_125874738.1	WP_004424248.1	WP_004424248.1	WP_004424248.1	SUD59020.1	MBN7116914.1	MBN7132678.1	MBN7140848.1	WP_279533767.1	WP_279533767.1	WP_279533767.1
8236	class I SAM-dependent methyltransferase	COG3284,COG1067,COG3283,	K,O,L,Q,T	Core	18	7	11	CDM39593.1	WP_279871352.1	WP_279917317.1	WP_074860858.1	WP_074860858.1	SEJ96055.1	SUD50215.1	WP_125874737.1	WP_257598538.1	WP_257598538.1	WP_084341800.1	SUD59021.1	MBN7119631.1	MBN7133985.1	MBN7140847.1	WP_279533766.1	WP_279533766.1	WP_279533766.1
4038	class I SAM-dependent methyltransferase	COG4123,COG1092,COG2265,	L,R,J	Core	18	7	11	CDM39594.1	WP_074860855.1	WP_279917318.1	WP_074860855.1	WP_074860855.1	SEJ96046.1	SUD50214.1	WP_125874736.1	WP_074860855.1	WP_074860855.1	WP_084341801.1	SUD59022.1	MBN7119632.1	MBN7133984.1	MBN7140846.1	WP_279533765.1	WP_279533765.1	WP_279533765.1
3908	group II truncated hemoglobin	COG2346	R	Core	18	7	11	CDM39596.1	WP_170961173.1	WP_178094232.1	WP_244597212.1	WP_244597212.1	SEJ96027.1	SUD50212.1	WP_170961173.1	WP_170961173.1	WP_170961173.1	WP_170961173.1	SUD59024.1	MBN7119634.1	MBN7133982.1	MBN7140844.1	WP_170961173.1	WP_170961173.1	WP_170961173.1
6985	DNA polymerase II	COG0417	L	Core	18	7	11	CDM39597.1	WP_279871353.1	WP_279917319.1	WP_172480649.1	WP_172480649.1	SEJ96017.1	SUD50211.1	WP_185754952.1	WP_257598539.1	WP_257598539.1	WP_170962170.1	SUD59025.1	MBN7119635.1	MBN7133981.1	MBN7140843.1	WP_279533764.1	WP_279533764.1	WP_279533764.1
425	TerC family protein	COG0861	P	Core	18	7	11	CDM39598.1	WP_279871354.1	WP_116618028.1	WP_004424235.1	WP_004424235.1	SEJ96006.1	SUD50210.1	WP_116618028.1	WP_004424235.1	WP_004424235.1	WP_004424235.1	SUD59026.1	MBN7119636.1	MBN7133980.1	MBN7140842.1	WP_116618028.1	WP_116618028.1	WP_116618028.1
6075	hypothetical protein	#	#	Core	18	7	11	CDM39599.1	WP_004424232.1	WP_004424232.1	WP_074860842.1	WP_074860842.1	SEJ95997.1	SUD50209.1	WP_004424232.1	WP_257598540.1	WP_257598540.1	WP_004424232.1	SUD59027.1	MBN7119637.1	MBN7133979.1	MBN7140841.1	WP_004424232.1	WP_004424232.1	WP_004424232.1
6383	FAD-binding oxidoreductase	COG1232,COG0665,COG0562,	M,Q,P,R,C,H,E	Core	18	7	11	CDM39602.1	WP_279871356.1	WP_279917320.1	WP_074860837.1	WP_074860837.1	SEJ95967.1	SUD50206.1	WP_125874733.1	WP_257598541.1	WP_257598541.1	WP_084341806.1	SUD59031.1	MBN7119639.1	MBN7133976.1	MBN7140838.1	WP_279533761.1	WP_279533761.1	WP_279533761.1
4207	ATP-dependent RNA helicase RhlB	COG1202,COG1201,COG1061,	K,L,R	Core	18	7	11	CDM39603.1	WP_074860834.1	WP_279917321.1	WP_074860834.1	WP_074860834.1	SEJ95957.1	SUD50205.1	WP_125874732.1	WP_306811975.1	WP_257598542.1	WP_004424226.1	SUD59032.1	MBN7119640.1	MBN7133975.1	MBN7140837.1	WP_074860834.1	WP_074860834.1	WP_074860834.1
26	amino acid ABC transporter permease	COG0555,COG4160,COG3639,	P,O,E	Core	18	7	11	CDM39609.1	WP_177431902.1	WP_279917324.1	WP_172480648.1	WP_172480648.1	SEK00081.1	SUD50198.1	WP_185754951.1	WP_257598731.1	WP_257598731.1	WP_170962171.1	SUD59039.1	MBN7119645.1	MBN7133970.1	MBN7140832.1	WP_279533759.1	WP_279533759.1	WP_279533759.1
486	amino acid ABC transporter ATP-binding protein	COG0396,COG0419,COG3839,	U,P,R,D,C,G,Q,F,L,V,E,H,O	Core	18	7	11	CDM39611.1	WP_206408365.1	WP_169970658.1	WP_017675242.1	WP_017675242.1	SEK00092.1	SUD50196.1	WP_017675242.1	WP_004424210.1	WP_004424210.1	WP_017675242.1	SUD59041.1	MBN7117726.1	MBN7133968.1	MBN7140830.1	WP_017675242.1	WP_017675242.1	WP_017675242.1
4372	phosphatidylcholine synthase	COG1183	I	Core	18	7	11	CDM39614.1	WP_042920411.1	WP_039964973.1	WP_042920411.1	WP_042920411.1	SEK00103.1	SUD50194.1	WP_125874728.1	WP_306811998.1	WP_042920411.1	WP_084341877.1	SUD59043.1	MBN7116910.1	MBN7132682.1	MBN7139139.1	WP_108232711.1	WP_108232711.1	WP_108232711.1
6094	GIY-YIG nuclease family protein	COG4874,COG2827	S,L	Core	18	7	11	CDM39615.1	WP_279871398.1	WP_042920409.1	WP_042920409.1	WP_042920409.1	SEK00110.1	SUD50193.1	WP_104728156.1	WP_004424201.1	WP_004424201.1	WP_042920409.1	SUD59044.1	MBN7116909.1	MBN7132683.1	MBN7139140.1	WP_042920409.1	WP_042920409.1	WP_042920409.1
3938	glutathione S-transferase family protein	COG0625	O	Core	18	7	11	CDM39616.1	WP_004424199.1	WP_004424199.1	WP_004424199.1	WP_004424199.1	SEK00118.1	SUD50192.1	WP_125874727.1	WP_108232712.1	WP_108232712.1	WP_004424199.1	SUD59045.1	MBN7116908.1	MBN7132684.1	MBN7139141.1	WP_004424199.1	WP_004424199.1	WP_004424199.1
8596	ethanolamine ammonia-lyase subunit EutC	COG4302	E	Core	18	7	11	CDM39617.1	WP_279871397.1	WP_279917326.1	WP_074861242.1	WP_074861242.1	SEK00125.1	SUD50191.1	WP_004424197.1	WP_074861242.1	WP_074861242.1	WP_084341876.1	SUD59046.1	MBN7116907.1	MBN7132685.1	MBN7139142.1	WP_074861242.1	WP_074861242.1	WP_074861242.1
4002	ethanolamine ammonia-lyase subunit EutB	COG4303	E	Core	18	7	11	CDM39618.1	WP_279871396.1	WP_279917134.1,WP_279917327.1	WP_074861244.1	WP_074861244.1	SEK00135.1	SUD50190.1	WP_074861244.1	WP_004424195.1	WP_280087272.1,WP_004424195.1	WP_084341875.1	SUD59047.1	MBN7116906.1	MBN7132686.1	MBN7139143.1	WP_279534787.1,WP_004424195.1	WP_004424195.1,WP_279534787.1	WP_004424195.1,WP_279534787.1
8477	ethanolamine utilization protein EutH	COG3192	E	Core	18	7	11	CDM39619.1	WP_279871395.1	WP_084341874.1	WP_004424193.1	WP_004424193.1	SEK00139.1	SUD50189.1	WP_004424193.1	WP_128578197.1	WP_128578197.1	WP_084341874.1	SUD59048.1	MBN7116905.1	MBN7132687.1	MBN7139144.1	WP_084341874.1	WP_084341874.1	WP_084341874.1
6500	AraC family transcriptional regulator	COG4753,COG2207,COG2169,	T,F,K	Core	18	7	11	CDM39621.1	WP_279871393.1	WP_279917329.1	WP_039964972.1	WP_039964972.1	SEK01228.1	SUD50187.1	WP_039964972.1	WP_039964972.1	WP_039964972.1	WP_039964972.1	SUD59050.1	MBN7116903.1	MBN7132920.1	MBN7139146.1	WP_039964972.1	WP_039964972.1	WP_039964972.1
3568	glutaredoxin family protein	COG0695	O	Core	18	7	11	CDM39622.1	WP_004424189.1	WP_004424189.1	WP_004424189.1	WP_004424189.1	SEK01218.1	SUD50186.1	WP_004424189.1	WP_004424189.1	WP_004424189.1	WP_084341872.1	SUD59051.1	MBN7116902.1	MBN7132921.1	MBN7139147.1	WP_004424189.1	WP_004424189.1	WP_004424189.1
2607	nucleoid-associated protein YejK	COG3081	R	Core	18	7	11	CDM39623.1	WP_279871392.1	WP_004424187.1	WP_074861308.1,WP_074860909.1	WP_074861308.1,WP_074860909.1	SEJ97088.1,SEK01209.1	SUE72623.1,SUD50185.1	WP_125875139.1	WP_125875139.1	WP_125875139.1	WP_004424187.1	SUD59052.1	MBN7116901.1	MBN7132922.1	MBN7139148.1	WP_279533756.1	WP_279533756.1	WP_279533756.1
3486	Lrp/AsnC family transcriptional regulator	COG1113,COG0833,COG0531	E	Core	18	7	11	CDM39625.1	WP_108234551.1	WP_279917331.1	WP_074861306.1	WP_074861306.1	SEK01186.1	SUD50183.1	WP_125875137.1	WP_257598707.1	WP_257598707.1	WP_084341870.1	SUD59054.1	MBN7116899.1	MBN7132924.1	MBN7139150.1	WP_279533755.1	WP_279533755.1	WP_279533755.1
6391	Lrp/AsnC family transcriptional regulator	COG2512,COG4189,COG1321,	K,S	Core	18	7	11	CDM39626.1	WP_279871390.1	WP_039964971.1	WP_074861305.1	WP_074861305.1	SEK01177.1	SUD50182.1	WP_125875136.1	WP_306811994.1	WP_104728820.1	WP_039964971.1	SUD59055.1	MBN7116898.1	MBN7132925.1	MBN7139151.1	WP_104728820.1	WP_104728820.1	WP_104728820.1
354	exonuclease subunit SbcD	COG1409,COG0737,COG0420	F,R,L	Core	18	7	11	CDM39627.1	WP_279871389.1	WP_206407525.1	WP_074861303.1	WP_074861303.1	SEK01167.1	SUD50181.1	WP_185754965.1	WP_257598706.1	WP_257598706.1	WP_084341869.1	SUD59056.1	MBN7116897.1	MBN7132926.1	MBN7139152.1	WP_257598706.1	WP_257598706.1	WP_257598706.1
6299	integron integrase	COG4974,COG0582,COG4973	L	Core	18	7	11	CDM39628.1	WP_004424177.1	WP_004424177.1	WP_074861302.1	WP_074861302.1	SEK01152.1	SUD50180.1	WP_004424177.1	WP_206407526.1	WP_206407526.1	WP_004424177.1	SUD59057.1	MBN7116896.1	MBN7132927.1	MBN7139153.1	WP_004424177.1	WP_004424177.1	WP_004424177.1
27	2-isopropylmalate synthase	COG0119	E	Core	18	7	11	CDM39641.1	WP_279870592.1	WP_003462787.1	WP_003462787.1	WP_003462787.1	SEJ17676.1	SUD50173.1	WP_003462787.1	WP_257597705.1	WP_257597705.1	WP_003462787.1	SUD59075.1	MBN7117837.1	MBN7131236.1	MBN7142696.1	WP_279533746.1	WP_279533746.1	WP_279533746.1
926	glutathione S-transferase	COG0625,COG1393	P,O	Core	18	7	11	CDM39642.1	WP_279870591.1	WP_074856582.1	WP_074856582.1	WP_074856582.1	SEJ17644.1	SUD50172.1	WP_074856582.1	WP_074856582.1	WP_074856582.1	WP_074856582.1	SUD59076.1	MBN7117838.1	MBN7131235.1	MBN7142697.1	WP_116618049.1	WP_116618049.1	WP_116618049.1
6093	mechanosensitive ion channel family protein	COG0668,COG3264	M	Core	18	7	11	CDM39643.1	WP_108234699.1	WP_039964957.1	WP_074856579.1	WP_074856579.1	SEJ17610.1	SUD50171.1	WP_039964957.1	WP_257597706.1	WP_257597706.1	WP_084342308.1	SUD59077.1	MBN7117839.1	MBN7131234.1	MBN7142698.1	WP_039964957.1	WP_039964957.1	WP_039964957.1
8382	exodeoxyribonuclease VII large subunit	COG0739,COG4942	M,D	Core	18	7	11	CDM39644.1	WP_279870590.1	WP_039964955.1	WP_244597210.1	WP_244597210.1	SEJ17581.1	SUD50170.1	WP_260469714.1	WP_039964955.1	WP_039964955.1	WP_039964955.1	SUD59078.1	MBN7117840.1	MBN7131233.1	MBN7142699.1	WP_039964955.1	WP_039964955.1	WP_003462783.1
8944	exodeoxyribonuclease VII large subunit	COG1570	L	Core	18	7	11	CDM39645.1	WP_279870589.1	WP_074856574.1	WP_074856574.1	WP_074856574.1	SEJ17547.1	SUD50169.1	WP_084342309.1	WP_257597708.1	WP_257597708.1	WP_084342309.1	SUD59079.1	MBN7117841.1	MBN7131232.1	MBN7142700.1	WP_279533745.1	WP_279533745.1	WP_279533745.1
1399	LysR family transcriptional regulator	COG0583	K	Core	18	7	11	CDM39646.1	WP_279870588.1	WP_279917005.1	WP_074856573.1	WP_074856573.1	SEJ17517.1	SUD50168.1	WP_170962172.1	WP_257597709.1	WP_257597709.1	WP_170962172.1	SUD59080.1	MBN7117842.1	MBN7131231.1	MBN7142701.1	WP_128578217.1	WP_128578217.1	WP_128578217.1
4041	IMP dehydrogenase	COG0517,COG0167,COG1304,	K,J,P,C,T,R,F	Core	18	7	11	CDM39653.1	WP_104727015.1	WP_279917003.1	WP_003462762.1	WP_003462762.1	SEJ17305.1	SUD50161.1	WP_003462762.1	WP_104727015.1	WP_104727015.1	WP_003462762.1	SUD59088.1	MBN7117845.1	MBN7131356.1	MBN7142704.1	WP_108234701.1	WP_108234701.1	WP_108234701.1
3832	multicopper oxidase family protein	COG2132	Q	Core	18	7	11	CDM39659.1	WP_279870584.1	WP_279916163.1	WP_074856588.1	WP_074856588.1	SEJ15364.1	SUD50095.1,SUD49641.1	WP_125873903.1	WP_257597711.1	WP_257597711.1	WP_084341146.1	SUD59090.1	MBN7119418.1	MBN7131353.1	MBN7142706.1	WP_279534958.1	WP_279534958.1	WP_279534958.1
3383	tRNA adenosine34 deaminase TadA	COG0117,COG2131,COG0590	H,F	Core	18	7	11	CDM39660.1	WP_279870583.1	WP_116618054.1	WP_074856543.1	WP_074856543.1	SEJ15339.1	SUD50094.1,SUD49640.1	WP_125873902.1	WP_257597712.1	WP_257597712.1	WP_003462742.1	SUD59091.1	MBN7119419.1	MBN7131352.1	MBN7142707.1	WP_108234705.1	WP_108234705.1	WP_108234705.1
3920	phosphoribosylformylglycinamidine synthase	COG0047,COG0046,COG2144	F,R	Core	18	7	11	CDM39662.1	WP_279870580.1	WP_279870580.1	WP_074858044.1	WP_074858044.1	SEJ47183.1	SUD50092.1,SUD49637.1	WP_125873899.1	WP_257597713.1	WP_257597713.1	WP_084341144.1	SUD59094.1	MBN7119422.1	MBN7131349.1	MBN7142710.1	WP_279533741.1	WP_279533741.1	WP_279533741.1
6999	YqfO family protein	COG3323	S	Core	18	7	11	CDM39664.1	WP_003462734.1	WP_003462734.1	WP_003462734.1	WP_003462734.1	SEJ47087.1	SUD50090.1,SUD49634.1	WP_003462734.1	WP_003462734.1	WP_003462734.1	WP_003462734.1	SUD59096.1	MBN7119423.1	MBN7131348.1	MBN7142711.1	WP_003462734.1	WP_003462734.1	WP_003462734.1
628	LD-transpeptidase family protein	COG1376,COG3034	S	Core	18	7	11	CDM39665.1	WP_003462732.1	WP_003462732.1	WP_074858039.1	WP_074858039.1	SEJ47044.1	SUD50089.1,SUD49633.1	WP_003462732.1	WP_003462732.1	WP_003462732.1	WP_003462732.1	SUD59097.1	MBN7119424.1	MBN7131347.1	MBN7142712.1	WP_003462732.1	WP_003462732.1	WP_003462732.1
3094	NUDIX hydrolase	COG2816,COG0494,COG1051	F,L	Core	18	7	11	CDM39666.1	WP_003462730.1	WP_003462730.1	WP_003462730.1	WP_003462730.1	SEJ47024.1	SUD50088.1,SUD49632.1	WP_003462730.1	WP_003462730.1	WP_003462730.1	WP_003462730.1	SUD59098.1	MBN7119425.1	MBN7131346.1	MBN7142713.1	WP_003462730.1	WP_003462730.1	WP_003462730.1
3995	CoA pyrophosphatase	COG0494	L	Core	18	7	11	CDM39667.1	WP_039964927.1	WP_039964927.1	WP_039964927.1	WP_039964927.1	SEJ47001.1	SUD50087.1,SUD49631.1	WP_039964927.1	WP_039964927.1	WP_039964927.1	WP_039964927.1	SUD59099.1	MBN7119426.1	MBN7131345.1	MBN7142714.1	WP_039964927.1	WP_039964927.1	WP_039964927.1
3200	gamma carbonic anhydrase family protein	COG1045,COG0663,COG1044,	M,G,R,E	Core	18	7	11	CDM39668.1	WP_003462726.1	WP_003462726.1	WP_074858037.1	WP_074858037.1	SEJ46978.1	SUD50086.1,SUD49630.1	WP_003462726.1	WP_257597714.1	WP_257597714.1	WP_003462726.1	SUD59100.1	MBN7119427.1	MBN7131344.1	MBN7142715.1	WP_003462726.1	WP_003462726.1	WP_003462726.1
6076	DUF1289 domain-containing protein	COG3313	R	Core	18	7	11	CDM39669.1	WP_039964880.1	WP_039964880.1	WP_172480646.1	WP_172480646.1	SEJ46956.1	SUD50085.1,SUD49629.1	WP_039964880.1	WP_257597739.1	WP_257597739.1	WP_039964880.1	SUD59101.1	MBN7119428.1	MBN7131343.1	MBN7142716.1	WP_279533740.1	WP_279533740.1	WP_279533740.1
3282	SGNH/GDSL hydrolase family protein	COG0026,COG0151,COG1181,	F,I,C,M,E	Core	18	7	11	CDM39670.1	WP_084341143.1	WP_084341143.1	WP_074858031.1	WP_074858031.1	SEJ46939.1	SUD50084.1,SUD49628.1	WP_125873898.1	WP_257597715.1	WP_257597715.1	WP_084341143.1	SUD59102.1	MBN7119429.1	MBN7131342.1	MBN7142717.1	WP_084341143.1	WP_084341143.1	WP_084341143.1
8143	SGNH/GDSL hydrolase family protein	COG2755	E	Core	18	7	11	CDM39671.1	WP_104727024.1	WP_125873897.1	WP_074858028.1	WP_074858028.1	SEJ46919.1	SUD50083.1,SUD49627.1	WP_125873897.1	WP_306811896.1	WP_257597716.1	WP_084341142.1	SUD59103.1	MBN7119430.1	MBN7131341.1	MBN7142718.1	WP_104727024.1	WP_104727024.1	WP_104727024.1
542	HlyC/CorC family transporter	COG4109,COG4535,COG4536,	K,P,R	Core	18	7	11	CDM39672.1	WP_279870579.1	WP_279916154.1	WP_074858026.1	WP_074858026.1	SEJ46899.1	SUD50082.1,SUD49626.1	WP_125873895.1	WP_084341141.1	WP_084341141.1	WP_084341141.1	SUD59104.1	MBN7119431.1	MBN7131340.1	MBN7142719.1	WP_279533739.1	WP_279533739.1	WP_279533739.1
28	cytochrome c biogenesis protein CcsA	COG4137	R	Core	18	7	11	CDM39673.1	WP_003462716.1	WP_003462716.1	WP_003462716.1	WP_003462716.1	SEJ46841.1	SUD50081.1	WP_003462716.1	WP_003462716.1	WP_003462716.1	WP_003462716.1	SUD59105.1	MBN7119432.1	MBN7131339.1	MBN7142720.1	WP_003462716.1	WP_003462716.1	WP_003462716.1
6411	signal recognition particle protein	COG0552,COG0529,COG1192,	U,P,N,D	Core	18	7	11	CDM39674.1	WP_003462712.1	WP_003462712.1	WP_003462712.1	WP_003462712.1	SEJ46817.1	SUD50080.1	WP_125873894.1	WP_003462712.1	WP_003462712.1	WP_003462712.1	SUD59106.1	MBN7119433.1	MBN7131338.1	MBN7142721.1	WP_003462712.1	WP_003462712.1	WP_003462712.1
3786	30S ribosomal protein S16	COG0228	J	Core	18	7	11	CDM39675.1	WP_037003051.1	WP_037003051.1	WP_037003051.1	WP_037003051.1	SEJ46797.1	SUD50079.1	WP_037003051.1	WP_037003051.1	WP_037003051.1	WP_037003051.1	SUD59107.1	MBN7119434.1	MBN7131337.1	MBN7142722.1	WP_037003051.1	WP_037003051.1	WP_037003051.1
3688	ribosome maturation factor RimM	COG0806	J	Core	18	7	11	CDM39676.1	WP_074858024.1	WP_074858024.1	WP_074858024.1	WP_074858024.1	SEJ46768.1	SUD50078.1	WP_074858024.1	WP_074858024.1	WP_074858024.1	WP_074858024.1	SUD59108.1	MBN7119435.1	MBN7131336.1	MBN7142723.1	WP_074858024.1	WP_074858024.1	WP_074858024.1
6656	tRNA guanosine37-N1-methyltransferase TrmD	COG0336	J	Core	18	7	11	CDM39677.1	WP_074858022.1	WP_074858022.1	WP_074858022.1	WP_074858022.1	SEJ46741.1	SUD50077.1	WP_125873892.1	WP_179574268.1	WP_179574268.1	WP_074858022.1	SUD59109.1	MBN7119436.1	MBN7131335.1	MBN7142724.1	WP_074858022.1	WP_074858022.1	WP_074858022.1
155	50S ribosomal protein L19	COG0335	J	Core	18	7	11	CDM39678.1	WP_045734872.1	WP_003246155.1	WP_045734872.1	WP_045734872.1	SEJ46719.1	SUD50076.1	WP_003246155.1	WP_003246155.1	WP_003246155.1	WP_045734872.1	SUD59110.1	MBN7119437.1	MBN7131334.1	MBN7142725.1	WP_045734872.1	WP_045734872.1	WP_045734872.1
1803	acyl-CoA thioesterase	COG2050,COG1607	I,Q	Core	18	7	11	CDM39679.1	WP_074858020.1	WP_074858020.1	WP_074858020.1	WP_074858020.1	SEJ46702.1	SUD50075.1	WP_125873890.1	WP_125873890.1	WP_125873890.1	WP_074858020.1	SUD59111.1	MBN7119438.1	MBN7131333.1	MBN7142726.1	WP_279533738.1	WP_279533738.1	WP_279533738.1
8448	site-specific tyrosine recombinase XerD	COG0582,COG4973,COG4974	L	Core	18	7	11	CDM39680.1	WP_074858017.1	WP_279916153.1	WP_074858017.1	WP_074858017.1	SEJ46683.1	SUD50074.1	WP_125873888.1	WP_257597720.1	WP_257597720.1	WP_074858017.1	SUD59112.1	MBN7119439.1	MBN7131332.1	MBN7142727.1	WP_279533737.1	WP_279533737.1	WP_279533737.1
3722	homoserine dehydrogenase	COG1651	O	Core	18	7	11	CDM39681.1	WP_003462695.1	WP_003462695.1	WP_003462695.1	WP_003462695.1	SEJ46665.1	SUD50073.1	WP_125873887.1	WP_003462695.1	WP_003462695.1	WP_003462695.1	SUD59113.1	MBN7119440.1	MBN7131331.1	MBN7142728.1	WP_003462695.1	WP_003462695.1	WP_003462695.1
2982	homoserine dehydrogenase	COG0440,COG0460,COG4091,	E,T,R	Core	18	7	11	CDM39682.1	WP_003462692.1	WP_147810011.1	WP_003462692.1	WP_003462692.1	SEJ46645.1	SUD50072.1	WP_003462692.1	WP_306811891.1	WP_147810011.1	WP_003462692.1	SUD59114.1	MBN7119441.1	MBN7131330.1	MBN7142729.1	WP_003462692.1	WP_003462692.1	WP_003462692.1
227	threonine synthase	COG0498	E	Core	18	7	11	CDM39683.1	WP_279870578.1	WP_003462689.1	WP_003462689.1	WP_003462689.1	SEJ46625.1	SUD50071.1	WP_125873886.1	WP_003462689.1	WP_280087123.1	WP_084341140.1	SUD59115.1	MBN7119442.1	MBN7131329.1	MBN7142730.1	WP_279533736.1	WP_279533736.1	WP_279533736.1
3831	hypothetical protein	#	#	Core	18	7	11	CDM39684.1	WP_261985325.1	WP_084341139.1	WP_003462686.1	WP_003462686.1	SEJ46607.1	SUD50070.1	WP_260469713.1	WP_003462686.1	WP_003462686.1	WP_084341139.1	SUD59116.1	MBN7119443.1	MBN7131328.1	MBN7142731.1	WP_261985325.1	WP_261985325.1	WP_261985325.1
6858	rhomboid family intramembrane serine protease	COG0705	R	Core	18	7	11	CDM39685.1	WP_039964876.1	WP_039964876.1	WP_039964876.1	WP_039964876.1	SEJ46585.1	SUD50069.1	WP_039964876.1	WP_306811892.1	WP_039964876.1	WP_039964876.1	SUD59117.1	MBN7119444.1	MBN7131327.1	MBN7142732.1	WP_039964876.1	WP_039964876.1	WP_039964876.1
4347	YaeQ family protein	COG4681	S	Core	18	7	11	CDM39686.1	WP_074858014.1	WP_074858014.1	WP_074858014.1	WP_074858014.1	SEJ46568.1	SUD50068.1	WP_125873880.1	WP_074858014.1	WP_074858014.1	WP_074858014.1	SUD59118.1	MBN7119445.1	MBN7131326.1	MBN7142733.1	WP_074858014.1	WP_074858014.1	WP_074858014.1
4699	single-stranded-DNA-specific exonuclease RecJ	COG0608,COG1107	L	Core	18	7	11	CDM39687.1	WP_279870577.1	WP_116618059.1	WP_074858011.1	WP_074858011.1	SEJ46548.1	SUD50067.1	WP_125873879.1	WP_116618059.1	WP_116618059.1	WP_084341138.1	SUD59119.1	MBN7119446.1	MBN7131325.1	MBN7142734.1	WP_279533735.1	WP_279533735.1	WP_279533735.1
4550	tellurite resistance TerB family protein	COG2979	S	Core	18	7	11	CDM39688.1	WP_084341137.1	WP_084341137.1	WP_074858009.1	WP_074858009.1	SEJ46531.1	SUD50066.1	WP_084341137.1	WP_257597722.1	WP_257597722.1	WP_084341137.1	SUD59120.1	MBN7119447.1	MBN7131324.1	MBN7142735.1	WP_279533723.1	WP_279533723.1	WP_279533723.1
4174	sulfate permease	COG2233,COG0659	F,P	Core	18	7	11	CDM39689.1	WP_074858007.1	WP_074858007.1	WP_074858007.1	WP_074858007.1	SEJ46509.1	SUD50065.1	WP_074858007.1	WP_074858007.1	WP_074858007.1	WP_074858007.1	SUD59121.1	MBN7119448.1	MBN7131323.1	MBN7142736.1	WP_279533722.1	WP_279533722.1	WP_279533722.1
5608	sulfate permease	COG0654,COG1249,COG0644,	E,H,C	Core	18	7	11	CDM39690.1	WP_074858005.1	WP_074858005.1	WP_074858005.1	WP_074858005.1	SEJ46489.1	SUD50064.1	WP_125873877.1	WP_257597724.1	WP_257597724.1	WP_084341136.1	SUD59122.1	MBN7119449.1	MBN7131322.1	MBN7142737.1	WP_279533721.1	WP_279533721.1	WP_279533721.1
6092	lysine--tRNA ligase	COG0017,COG1190,COG2269,	J	Core	18	7	11	CDM39694.1	WP_039964873.1	WP_039964873.1	WP_039964873.1	WP_039964873.1	SEJ46398.1	SUD50060.1	WP_039964873.1	WP_039964873.1	WP_039964873.1	WP_039964873.1	SUD59126.1	MBN7119451.1	MBN7131320.1	MBN7142739.1	WP_039964873.1	WP_039964873.1	WP_039964873.1
3472	hypothetical protein	#	#	Core	18	7	11	CDM39696.1	WP_279870576.1	WP_003462652.1	WP_003462652.1	WP_003462652.1	SEJ46359.1	SUD50058.1	WP_003462652.1	WP_003462652.1	WP_003462652.1	WP_084341135.1	SUD59128.1	MBN7117848.1	MBN7131318.1	MBN7142741.1	WP_003462652.1	WP_003462652.1	WP_003462652.1
6367	TIGR00266 family protein	COG3930	S	Core	18	7	11	CDM39697.1	WP_279870575.1	WP_279916151.1	WP_074858000.1	WP_074858000.1	SEJ46341.1	SUD50057.1	WP_125873876.1	WP_257597725.1	WP_257597725.1	WP_003462649.1	SUD59129.1	MBN7117849.1	MBN7131317.1	MBN7142742.1	WP_003462649.1	WP_003462649.1	WP_003462649.1
3095	alpha/beta fold hydrolase	COG0596,COG1073,COG0657,	I,Q,R,E	Core	18	7	11	CDM39699.1	WP_104727036.1	WP_279916162.1	WP_003462644.1	WP_003462644.1	SEJ46291.1	SUD50055.1	WP_125873872.1	WP_306811894.1	WP_128578235.1	WP_084341134.1	SUD59131.1	MBN7117851.1	MBN7131315.1	MBN7142744.1	WP_279533719.1	WP_279533719.1	WP_279533719.1
3996	hypothetical protein	#	#	Core	18	7	11	CDM39700.1	WP_116618063.1	WP_003462641.1	WP_003462641.1	WP_003462641.1	SEJ46272.1	SUD50054.1	WP_003462641.1	WP_003462641.1	WP_003462641.1	WP_003462641.1	SUD59132.1	MBN7117852.1	MBN7131314.1	MBN7142745.1	WP_003462641.1	WP_003462641.1	WP_003462641.1
6077	phosphoenolpyruvate carboxylase	COG2352	C	Core	18	7	11	CDM39702.1	WP_003462639.1	WP_128578236.1	WP_074857997.1	WP_074857997.1	SEJ46229.1	SUD50052.1	WP_125873869.1	WP_257597727.1	WP_257597727.1	WP_003462639.1	SUD59134.1	MBN7117854.1	MBN7131312.1	MBN7142747.1	WP_279533718.1	WP_279533718.1	WP_279533718.1
3283	adenylate kinase	COG1102,COG0563	F	Core	18	7	11	CDM39703.1	WP_003462636.1	WP_003462636.1	WP_003462636.1	WP_003462636.1	SEJ46208.1	SUD50051.1	WP_003462636.1	WP_003462636.1	WP_003462636.1	WP_003462636.1	SUD59135.1	MBN7117855.1	MBN7131311.1	MBN7142748.1	WP_003462636.1	WP_003462636.1	WP_003462636.1
8144	HAD family acid phosphatase	COG2503	R	Core	18	7	11	CDM39704.1	WP_084341133.1	WP_003462634.1	WP_003462634.1	WP_003462634.1	SEJ46186.1	SUD50050.1	WP_125873867.1	WP_003462634.1	WP_003462634.1	WP_084341133.1	SUD59136.1	MBN7117856.1	MBN7131310.1	MBN7142749.1	WP_003462634.1	WP_003462634.1	WP_003462634.1
29	hypothetical protein	COG0533,COG1214	O	Core	18	7	11	CDM39705.1	WP_279870574.1	WP_279916150.1	WP_074857994.1	WP_074857994.1	SEJ46163.1	SUD50049.1	WP_125873866.1	WP_039964868.1	WP_039964868.1	WP_084341132.1	SUD59137.1	MBN7117857.1	MBN7131309.1	MBN7142750.1	WP_039964868.1	WP_039964868.1	WP_039964868.1
543	hypothetical protein	#	#	Core	18	7	11	CDM39706.1	WP_104727040.1	WP_279916149.1	WP_074857992.1	WP_074857992.1	SEJ46138.1	SUD50048.1	WP_003462632.1	WP_003462632.1	WP_003462632.1	WP_084341131.1	SUD59138.1	MBN7119089.1	MBN7131308.1	MBN7142751.1	WP_003462632.1	WP_003462632.1	WP_003462632.1
6806	DUF72 domain-containing protein	COG1801	S	Core	18	7	11	CDM39707.1	WP_003462631.1	WP_003462631.1	WP_074857989.1	WP_074857989.1	SEJ46114.1	SUD50047.1	WP_003462631.1	WP_257597728.1	WP_257597728.1	WP_003462631.1	SUD59139.1	MBN7119090.1	MBN7131307.1	MBN7142752.1	WP_003462631.1	WP_003462631.1	WP_003462631.1
3787	extensin family protein	COG3921	S	Core	18	7	11	CDM39708.1	WP_116618067.1	WP_003462630.1	WP_003462630.1	WP_003462630.1	SEJ46088.1	SUD50046.1	WP_003462630.1	WP_257597729.1	WP_257597729.1	WP_084341130.1	SUD59140.1	MBN7119091.1	MBN7131306.1	MBN7142753.1	WP_003462630.1	WP_003462630.1	WP_003462630.1
6655	class I SAM-dependent methyltransferase	#	#	Core	18	7	11	CDM39710.1	WP_003462628.1	WP_003462628.1	WP_074857981.1	WP_074857981.1	SEJ46038.1	SUD50044.1	WP_003462628.1	WP_104727051.1	WP_104727051.1	WP_003462628.1	SUD59142.1	MBN7119093.1	MBN7131304.1	MBN7142755.1	WP_003462628.1	WP_003462628.1	WP_003462628.1
154	TetR/AcrR family transcriptional regulator	COG1309,COG3226	S,K	Core	18	7	11	CDM39711.1	WP_279870572.1	WP_003462619.1	WP_074857979.1	WP_074857979.1	SEJ46012.1	SUD50043.1	WP_084341128.1	WP_104727042.1	WP_104727042.1	WP_084341128.1	SUD59143.1	MBN7119094.1	MBN7131303.1	MBN7142756.1	WP_084341128.1	WP_084341128.1	WP_084341128.1
8982	efflux RND transporter permease subunit	COG0845,COG1566	V,M	Core	18	7	11	CDM39712.1	WP_257597731.1	WP_003462616.1	WP_074857976.1	WP_074857976.1	SEJ45989.1	SUD50042.1	WP_003462616.1	WP_257597731.1	WP_257597731.1	WP_084341127.1	SUD59144.1	MBN7119095.1	MBN7131302.1	MBN7142757.1	WP_075749159.1	WP_075749159.1	WP_075749159.1
8447	efflux RND transporter permease subunit	COG3696,COG2409,COG0841,	V,R,P	Core	18	7	11	CDM39713.1	WP_279870571.1	WP_003462614.1	WP_074857973.1	WP_074857973.1	SEJ45963.1	SUD50041.1	WP_125873864.1	WP_257597733.1	WP_257597733.1	WP_084341126.1	SUD59145.1	MBN7119096.1	MBN7131301.1	MBN7142758.1	WP_128578240.1	WP_128578240.1	WP_128578240.1
6502	bacterioferritin	COG2193	P	Core	18	7	11	CDM39714.1	WP_003462607.1	WP_003462607.1	WP_003462607.1	WP_003462607.1	SEJ45939.1	SUD50040.1	WP_003462607.1	WP_003462607.1	WP_003462607.1	WP_003462607.1	SUD59146.1	MBN7119097.1	MBN7131300.1	MBN7142759.1	WP_003462607.1	WP_003462607.1	WP_003462607.1
6708	glycerol-3-phosphate dehydrogenase	COG0579,COG0665,COG0578	E,C,R	Core	18	7	11	CDM39715.1	WP_279870570.1	WP_279916148.1	WP_074857970.1	WP_074857970.1	SEJ45915.1	SUD50039.1	WP_125873863.1	WP_257597734.1	WP_257597734.1	WP_084342339.1	SUD59147.1	MBN7119098.1	MBN7131299.1	MBN7142760.1	WP_206409142.1	WP_206409142.1	WP_206409142.1
226	DeoR family transcriptional regulator	COG3413,COG4190,COG1846,	K,R	Core	18	7	11	CDM39716.1	WP_279870569.1	WP_003462605.1	WP_074857967.1	WP_074857967.1	SEJ45892.1	SUD50038.1	WP_021490293.1	WP_257597735.1	WP_257597735.1	WP_074857967.1	SUD59148.1	MBN7116758.1	MBN7132287.1	MBN7142761.1	WP_279533716.1	WP_279533716.1	WP_279533716.1
3830	Cys-tRNAPro deacylase	COG2606	S	Core	18	7	11	CDM39717.1	WP_074857965.1	WP_003462604.1	WP_074857965.1	WP_074857965.1	SEJ45870.1	SUD50037.1	WP_017675081.1	WP_257597736.1	WP_257597736.1	WP_074857965.1	SUD59149.1	MBN7116759.1	MBN7132286.1	MBN7142762.1	WP_192983004.1	WP_192983004.1	WP_192983004.1
4860	ABC transporter ATP-binding protein	COG4618,COG4107,COG1127,	P,R,D,C,Q,G,V,L,E,H,O	Core	18	7	11	CDM39720.1	WP_003462601.1	WP_279916140.1	WP_074857961.1	WP_074857961.1	SEJ45805.1	SUD50034.1	WP_125873858.1	WP_003462601.1	WP_003462601.1	WP_003462601.1	SUD59152.1	MBN7116762.1	MBN7132283.1	MBN7142468.1	WP_279533713.1	WP_279533713.1	WP_279533713.1
3382	ornithine carbamoyltransferase	COG0078,COG0540	F,E	Core	18	7	11	CDM39721.1	WP_003462599.1	WP_279916139.1	WP_074857957.1	WP_074857957.1	SEJ45783.1	SUD50033.1	WP_125873857.1	WP_074857957.1	WP_074857957.1	WP_074857957.1	SUD59153.1	MBN7116763.1	MBN7132282.1	MBN7142469.1	WP_279533712.1	WP_279533712.1	WP_279533712.1
8688	molybdopterin oxidoreductase family protein	COG5013,COG3383,COG1034,	C,R	Core	18	7	11	CDM39722.1	WP_279870566.1	WP_279916138.1	WP_074857954.1	WP_074857954.1	SEJ45760.1	SUD50032.1	WP_125873856.1	WP_257597738.1	WP_257597738.1	WP_084342338.1	SUD59154.1	MBN7116764.1	MBN7132281.1	MBN7142470.1	WP_279533710.1	WP_279533710.1	WP_279533710.1
8063	Grx4 family monothiol glutaredoxin	COG0278	O	Core	18	7	11	CDM39723.1	WP_003246056.1	WP_003246056.1	WP_003246056.1	WP_003246056.1	SEJ45737.1	SUD50031.1	WP_003246056.1	WP_003246056.1	WP_003246056.1	WP_003246056.1	SUD59155.1	MBN7116765.1	MBN7132280.1	MBN7142471.1	WP_003246056.1	WP_003246056.1	WP_003246056.1
507	YdbL family protein	COG3784	S	Core	18	7	11	CDM39724.1	WP_125873643.1	WP_125873643.1	WP_074860036.1	WP_074860036.1	SEJ83097.1	SUD50030.1	WP_125873643.1	WP_074860036.1	WP_074860036.1	WP_003462591.1	SUD59156.1	MBN7116766.1	MBN7132279.1	MBN7142472.1	WP_003462591.1	WP_003462591.1	WP_003462591.1
128	YnbE family lipoprotein	#	#	Core	18	7	11	CDM39725.1	WP_003462588.1	WP_017675074.1	WP_074860038.1	WP_074860038.1	SEJ83114.1	SUD50029.1	WP_017675074.1	WP_074860038.1	WP_074860038.1	WP_003462588.1	SUD59157.1	MBN7116767.1	MBN7132278.1	MBN7142473.1	WP_003462588.1	WP_003462588.1	WP_003462588.1
6091	YdbH domain-containing protein	COG2911	S	Core	18	7	11	CDM39726.1	WP_279871265.1	WP_084340548.1	WP_074860040.1	WP_074860040.1	SEJ83133.1	SUD50028.1	WP_125873644.1	WP_257598375.1	WP_257598375.1	WP_084340548.1	SUD59158.1	MBN7116768.1	MBN7132277.1	MBN7142474.1	WP_084340548.1	WP_084340548.1	WP_084340548.1
3674	XRE family transcriptional regulator	COG1476,COG1396	K	Core	18	7	11	CDM39727.1	WP_003462583.1	WP_003462583.1	WP_003462583.1	WP_003462583.1	SEJ83146.1	SUD50027.1	WP_003462583.1	WP_003462583.1	WP_003462583.1	WP_003462583.1	SUD59159.1	MBN7116769.1	MBN7132276.1	MBN7142475.1	WP_003462583.1	WP_003462583.1	WP_003462583.1
8423	RES family NAD+ phosphorylase	#	#	Core	18	7	11	CDM39728.1	WP_279871266.1	WP_003462580.1	WP_003462580.1	WP_003462580.1	SEJ83162.1	SUD50026.1	WP_003462580.1	WP_257598377.1	WP_257598377.1	WP_003462580.1	SUD59160.1	MBN7116770.1	MBN7132275.1	MBN7142476.1	WP_206409045.1	WP_206409045.1	WP_206409045.1
3919	sel1 repeat family protein	COG0790	R	Core	18	7	11	CDM39729.1	WP_017675070.1	WP_017675070.1	WP_017675070.1	WP_017675070.1	SEJ83175.1	SUD50025.1	WP_017675070.1	WP_017675070.1	WP_017675070.1	WP_017675070.1	SUD59161.1	MBN7116771.1	MBN7132274.1	MBN7142477.1	WP_017675070.1	WP_017675070.1	WP_017675070.1
6998	DNA recombination protein RmuC	COG1196,COG1570,COG1322,	S,D,L	Core	18	7	11	CDM39730.1	WP_162884251.1	WP_162884251.1	WP_162884251.1	WP_162884251.1	SEJ83191.1	SUD50024.1	WP_162884251.1	WP_257598384.1	WP_257598384.1	WP_162884251.1	SUD59162.1	MBN7116772.1	MBN7132273.1	MBN7142478.1	WP_162884251.1	WP_162884251.1	WP_162884251.1
6217	GNAT family protein	COG3290,COG3829,COG0745,	E,H,K,T,R,S	Core	18	7	11	CDM39732.1	WP_279871267.1	WP_279916090.1	WP_074860046.1	WP_074860046.1	SEJ83219.1	SUD50022.1	WP_003462567.1	WP_257598378.1	WP_257598378.1	WP_084340549.1	SUD59163.1	MBN7116774.1	MBN7132271.1	MBN7142480.1	WP_279533708.1	WP_279533708.1	WP_279533708.1
3359	GNAT family protein	COG1670	J	Core	18	7	11	CDM39733.1	WP_003462563.1	WP_074682658.1	WP_003462563.1	WP_003462563.1	SEJ83235.1	SUD50021.1	WP_125873645.1	WP_003462563.1	WP_003462563.1	WP_003462563.1	SUD59164.1	MBN7116775.1	MBN7132270.1	MBN7142481.1	WP_003462563.1	WP_003462563.1	WP_003462563.1
4322	AraC family transcriptional regulator	COG2207,COG4753,COG4977,	T,F,K	Core	18	7	11	CDM39734.1	WP_039964860.1	WP_279916089.1	WP_074860047.1	WP_074860047.1	SEJ83247.1	SUD50020.1	WP_039964860.1	WP_039964860.1	WP_039964860.1	WP_074860047.1	SUD59165.1	MBN7116776.1	MBN7132269.1	MBN7142482.1	WP_039964860.1	WP_039964860.1	WP_039964860.1
6078	imelysin family protein	COG3487,COG3489	P,R	Core	18	7	11	CDM39735.1	WP_279871268.1	WP_279916087.1	WP_074860049.1	WP_074860049.1	SEJ83260.1	SUD50019.1	WP_125873647.1	WP_104729508.1	WP_104729508.1	WP_084340550.1	SUD59166.1	MBN7116777.1	MBN7132268.1	MBN7142483.1	WP_279533707.1	WP_279533707.1	WP_279533707.1
314	LemA family protein	COG1704	S	Core	18	7	11	CDM39736.1	WP_279871269.1	WP_279916085.1	WP_013716744.1	WP_013716744.1	SEJ83269.1	SUD50018.1	WP_125873648.1	WP_257598379.1	WP_280087124.1	WP_013716744.1	SUD59167.1	MBN7116778.1	MBN7132267.1	MBN7142484.1	WP_013716744.1	WP_013716744.1	WP_013716744.1
6775	GIDE domain-containing protein	#	#	Core	18	7	11	CDM39737.1	WP_279871270.1	WP_279916083.1	WP_074860051.1	WP_074860051.1	SEJ83283.1	SUD50017.1	WP_125873649.1	WP_257598380.1	WP_257598380.1	WP_084340551.1	SUD59168.1	MBN7116779.1	MBN7132266.1	MBN7142485.1	WP_279533706.1	WP_279533706.1	WP_279533706.1
2464	GGDEF domain-containing phosphodiesterase	COG2199,COG5001,COG4943,	T	Core	18	7	11	CDM39738.1	WP_279871271.1	WP_279916081.1	WP_074860053.1	WP_074860053.1	SEJ83295.1	SUD50016.1	WP_125873650.1	WP_257598381.1	WP_257598381.1	WP_084340552.1	SUD59169.1	MBN7116780.1	MBN7132265.1	MBN7142486.1	WP_279533705.1	WP_279533705.1	WP_279533705.1
8945	Fe-Mn family superoxide dismutase	COG0605	P	Core	18	7	11	CDM39741.1	WP_003462535.1	WP_003462535.1	WP_003462535.1	WP_003462535.1	SEJ83330.1	SUD50013.1	WP_003462535.1	WP_003462535.1	WP_003462535.1	WP_003462535.1	SUD59170.1	MBN7117858.1	MBN7132262.1	MBN7141616.1	WP_003462535.1	WP_003462535.1	WP_003462535.1
4373	DUF58 domain-containing protein	COG1721	R	Core	18	7	11	CDM39742.1	WP_003462532.1	WP_279916068.1	WP_003462532.1	WP_003462532.1	SEJ83345.1	SUD50012.1	WP_125873651.1	WP_257598382.1	WP_257598382.1	WP_084340553.1	SUD59171.1	MBN7117859.1	MBN7132261.1	MBN7141617.1	WP_279533704.1	WP_279533704.1	WP_279533704.1
4722	MoxR family ATPase	COG3284,COG0714,COG1239,	L,O,H,K,Q,R	Core	18	7	11	CDM39743.1	WP_104729502.1	WP_279916067.1	WP_074860057.1	WP_074860057.1	SEJ83362.1	SUD50011.1	WP_003462529.1	WP_003462529.1	WP_003462529.1	WP_084340554.1	SUD59172.1	MBN7117860.1	MBN7132260.1	MBN7141618.1	WP_104729502.1	WP_104729502.1	WP_104729502.1
4994	DUF4350 domain-containing protein	#	#	Core	18	7	11	CDM39744.1	WP_279871273.1	WP_279916066.1	WP_003462526.1	WP_003462526.1	SEJ83378.1	SUD50010.1	WP_125873652.1	WP_003462526.1	WP_003462526.1	WP_084340555.1	SUD59173.1	MBN7117861.1	MBN7132259.1	MBN7139435.1	WP_108233996.1	WP_108233996.1	WP_108233996.1
1461	stage II sporulation protein M	COG1300	S	Core	18	7	11	CDM39746.1	WP_125873654.1	WP_279916064.1	WP_003462520.1	WP_003462520.1	SEJ83404.1	SUD50008.1	WP_125873654.1	WP_306811965.1	WP_003462520.1	WP_003462520.1	SUD59175.1	MBN7116831.1	MBN7132257.1	MBN7139437.1	WP_279533702.1	WP_279533702.1	WP_279533702.1
1683	RDD family protein	COG1714	S	Core	18	7	11	CDM39747.1	WP_003462518.1	WP_003462518.1	WP_003462518.1	WP_003462518.1	SEJ83418.1	SUD50007.1	WP_003462518.1	WP_003462518.1	WP_003462518.1	WP_003462518.1	SUD59176.1	MBN7116832.1	MBN7132256.1	MBN7139438.1	WP_279533701.1	WP_279533701.1	WP_279533701.1
1570	hypothetical protein	COG5473	S	Core	18	7	11	CDM39748.1	WP_108233999.1	WP_279916063.1	WP_074860059.1	WP_074860059.1	SEJ83435.1	SUD50006.1	WP_108233999.1	WP_108233999.1	WP_108233999.1	WP_084340557.1	SUD59177.1	MBN7116833.1	MBN7132255.1	MBN7139439.1	WP_279533700.1	WP_279533700.1	WP_279533700.1
3569	exodeoxyribonuclease I	COG0847,COG1949,COG2925	L,A	Core	18	7	11	CDM39749.1	WP_279870274.1	WP_279916061.1	WP_074860062.1	WP_074860062.1	SEJ83447.1	SUD50005.1	WP_125873655.1	WP_257598383.1	WP_257598383.1	WP_084340558.1	SUD59179.1	MBN7116834.1	MBN7132254.1	MBN7139440.1	WP_003462514.1	WP_003462514.1	WP_003462514.1
8351	DNA binding protein	#	#	Core	18	7	11	CDM39750.1	WP_074860064.1	WP_279916060.1	WP_074860064.1	WP_074860064.1	SEJ83464.1	SUD50004.1	WP_003462510.1	WP_003462510.1	WP_003462510.1	WP_074860064.1	SUD59180.1	MBN7116835.1	MBN7132253.1	MBN7139441.1	WP_003462510.1	WP_003462510.1	WP_003462510.1
2864	formyltetrahydrofolate deformylase	COG0223,COG0299,COG0788	F,J	Core	18	7	11	CDM39751.1	WP_003462508.1	WP_279916059.1	WP_003462508.1	WP_003462508.1	SEJ83478.1	SUD50003.1	WP_003462508.1	WP_003462508.1	WP_003462508.1	WP_003462508.1	SUD59181.1	MBN7116836.1	MBN7132252.1	MBN7139442.1	WP_003462508.1	WP_003462508.1	WP_003462508.1
6925	CBS domain-containing protein	COG3448,COG3620,COG2905,	K,E,T,P,R	Core	18	7	11	CDM39752.1	WP_279870273.1	WP_279916058.1	WP_003462505.1	WP_003462505.1	SEJ83488.1	SUD50002.1	WP_003462505.1	WP_003462505.1	WP_003462505.1	WP_003462505.1	SUD59182.1	MBN7116837.1	MBN7132251.1	MBN7139443.1	WP_003462505.1	WP_003462505.1	WP_003462505.1
8553	DUF853 family protein	COG0433	R	Core	18	7	11	CDM39756.1	WP_206407655.1	WP_279916056.1	WP_074856215.1	WP_074856215.1	SEJ06999.1	SUD49998.1	WP_074856215.1	WP_206407655.1	WP_084340560.1	WP_084340560.1	SUD59185.1	MBN7116839.1	MBN7132249.1	MBN7139445.1	WP_206407655.1	WP_206407655.1	WP_206407655.1
7771	hypothetical protein	#	#	Core	18	7	11	CDM39757.1	WP_042857343.1	WP_042857343.1	WP_074856217.1	WP_074856217.1	SEJ07029.1	SUD49997.1	WP_074856217.1	WP_241197882.1	WP_074856217.1	WP_074856217.1,WP_084341653.1	SUD58010.1,SUD59186.1	MBN7116840.1	MBN7132248.1	MBN7139446.1	WP_074856217.1	WP_074856217.1	WP_074856217.1
4470	FadR/GntR family transcriptional regulator	COG2186,COG2188,COG1167,	K	Core	18	7	11	CDM39760.1	WP_074856219.1	WP_279916054.1	WP_074856219.1	WP_074856219.1	SEJ07108.1	SUD49994.1	WP_125873657.1	WP_257597618.1	WP_257597618.1	WP_074856219.1	SUD59189.1	MBN7116841.1	MBN7132247.1	MBN7139447.1	WP_257597618.1	WP_257597618.1	WP_257597618.1
508	DMT family transporter	COG5006,COG0697	R,G	Core	18	7	11	CDM39761.1	WP_003462488.1	WP_003462488.1	WP_003462488.1	WP_003462488.1	SEJ07132.1	SUD49993.1	WP_003462488.1	WP_003462488.1	WP_003462488.1	WP_003462488.1	SUD59190.1	MBN7116842.1	MBN7132246.1	MBN7139448.1	WP_003462488.1	WP_003462488.1	WP_003462488.1
6642	DUF1513 domain-containing protein	COG3490	S	Core	18	7	11	CDM39764.1	WP_279870271.1	WP_279870271.1	WP_074856221.1	WP_074856221.1	SEJ07209.1	SUD49990.1	WP_125873658.1	WP_003462483.1	WP_003462483.1	WP_003462483.1	SUD59193.1	MBN7116843.1	MBN7132245.1	MBN7139449.1	WP_116618092.1	WP_116618092.1	WP_116618092.1
3675	imelysin family protein	COG3489	R	Core	18	7	11	CDM39765.1	WP_279870270.1	WP_279870270.1	WP_074856222.1	WP_074856222.1	SEJ07238.1	SUD49989.1	WP_125873659.1	WP_084340561.1	WP_084340561.1	WP_084340561.1	SUD59194.1	MBN7116844.1	MBN7132244.1	MBN7139450.1	WP_179574207.1	WP_179574207.1	WP_179574207.1
3224	di-heme oxidoredictase family protein	COG3488	C	Core	18	7	11	CDM39766.1	WP_206407656.1	WP_206407656.1	WP_074856224.1	WP_074856224.1	SEJ07268.1	SUD49988.1	WP_125873660.1	WP_206407656.1	WP_206407656.1	WP_255311568.1	SUD59195.1	MBN7116845.1	MBN7132243.1	MBN7139451.1	WP_279534957.1	WP_279534957.1	WP_279534957.1
997	AzlC family ABC transporter permease	COG1296	E	Core	18	7	11	CDM39767.1	WP_206407657.1	WP_206407657.1	WP_074856226.1	WP_074856226.1	SEJ07302.1	SUD49987.1	WP_125873661.1	WP_206407657.1	WP_206407657.1	WP_084340563.1	SUD59196.1	MBN7116846.1	MBN7132242.1	MBN7139452.1	WP_279533686.1	WP_279533686.1	WP_279533686.1
6997	AzlD domain-containing protein	COG4392	S	Core	18	7	11	CDM39768.1	WP_084340564.1	WP_084340564.1	WP_074856228.1	WP_074856228.1	SEJ07331.1	SUD49986.1	WP_084340564.1	WP_084340564.1	WP_084340564.1	WP_084340564.1	SUD59197.1	MBN7116847.1	MBN7132241.1	MBN7139453.1	WP_128580019.1	WP_128580019.1	WP_128580019.1
627	HopJ type III effector protein	#	#	Core	18	7	11	CDM39770.1	WP_074856232.1	WP_074856232.1	WP_074856232.1	WP_074856232.1	SEJ07389.1	SUD49984.1	WP_125873662.1	WP_074856232.1	WP_074856232.1	WP_084340565.1	SUD59199.1	MBN7116848.1	MBN7132240.1	MBN7139454.1	WP_279533683.1	WP_279533683.1	WP_279533683.1
6036	DUF1244 domain-containing protein	COG3492	S	Core	18	7	11	CDM39771.1	WP_003462466.1	WP_003462466.1	WP_074856234.1	WP_074856234.1	SEJ07413.1	SUD49983.1	WP_074856234.1	WP_074856234.1	WP_074856234.1	WP_003462466.1	SUD59200.1	MBN7116849.1	MBN7132239.1	MBN7139455.1	WP_147810641.1	WP_147810641.1	WP_147810641.1
3253	dihydroneopterin triphosphate 2-epimerase	COG1539	H	Core	18	7	11	CDM39772.1	WP_003462464.1	WP_003462464.1	WP_003462464.1	WP_003462464.1	SEJ07445.1	SUD49982.1	WP_003462464.1	WP_003462464.1	WP_003462464.1	WP_003462464.1	SUD59201.1	MBN7116850.1	MBN7132238.1	MBN7139456.1	WP_147810642.1	WP_147810642.1	WP_147810642.1
727	GTP cyclohydrolase I FolE	COG0302	H	Core	18	7	11	CDM39773.1,CDM41126.1	WP_003460872.1,WP_003462453.1	WP_003462453.1,WP_003460872.1	WP_003462453.1,WP_003460872.1	WP_003460872.1,WP_003462453.1	SEJ07467.1,SEJ44527.1	SUD49981.1,SUD52949.1	WP_003460872.1,WP_003462453.1	WP_003462453.1,WP_257597472.1	WP_257597472.1,WP_003462453.1	WP_003462453.1,WP_003460872.1	SUD59202.1,SUD60714.1	MBN7117432.1,MBN7116851.1	MBN7133898.1,MBN7132237.1	MBN7139457.1,MBN7141417.1	WP_115297457.1,WP_279533682.1	WP_279533682.1,WP_115297457.1	WP_115297457.1,WP_279533682.1
3056	dihydromonapterin reductase	COG1091,COG1028,COG0300,	I,M,R	Core	18	7	11	CDM39774.1	WP_074856236.1	WP_074856236.1	WP_074856236.1	WP_074856236.1	SEJ07494.1	SUD49980.1	WP_074856236.1	WP_074856236.1	WP_074856236.1	WP_084340566.1	SUD59203.1	MBN7116852.1	MBN7132236.1	MBN7139458.1	WP_279533681.1	WP_279533681.1	WP_279533681.1
784	antibiotic biosynthesis monooxygenase	COG3224	S	Core	18	7	11	CDM39775.1	WP_003462449.1	WP_075749080.1	WP_074856238.1	WP_074856238.1	SEJ07537.1	SUD49979.1	WP_075749080.1	WP_074856238.1	WP_074856238.1	WP_084340567.1	SUD59204.1	MBN7116853.1	MBN7132235.1	MBN7139459.1	WP_075749080.1	WP_075749080.1	WP_075749080.1
2386	MerR family transcriptional regulator	COG0789	K	Core	18	7	11	CDM39776.1	WP_075751177.1	WP_075751177.1	WP_074856342.1	WP_074856342.1	SEJ07561.1	SUD49978.1	WP_075751177.1	WP_075751177.1	WP_075751177.1	WP_084340597.1	SUD59205.1	MBN7116854.1	MBN7132234.1	MBN7139460.1	WP_075751177.1	WP_075751177.1	WP_075751177.1
4117	hypothetical protein	#	#	Core	18	7	11	CDM39777.1	WP_279870269.1	WP_279916053.1	WP_039964856.1	WP_039964856.1	SEJ07586.1	SUD49977.1	WP_075749078.1	WP_257597613.1	WP_257597613.1	WP_039964856.1	SUD59206.1	MBN7116855.1	MBN7132233.1	MBN7139461.1	WP_075749078.1	WP_075749078.1	WP_075749078.1
4024	PAS sensor domain-containing protein	COG2202,COG3829	T,K	Core	18	7	11	CDM39778.1	WP_003462439.1	WP_003462439.1	WP_003462439.1	WP_003462439.1	SEJ07614.1	SUD49976.1	WP_003462439.1	WP_257597612.1	WP_257597612.1	WP_084340568.1	SUD59207.1	MBN7116856.1	MBN7132232.1	MBN7139462.1	WP_003462439.1	WP_003462439.1	WP_003462439.1
8497	flavodoxin	COG0369,COG0716	C,P	Core	18	7	11	CDM39779.1	WP_003462436.1	WP_003462436.1	WP_003462436.1	WP_003462436.1	SEJ07637.1	SUD49975.1	WP_003462436.1	WP_003462436.1	WP_003462436.1	WP_003462436.1	SUD59208.1	MBN7116857.1	MBN7132231.1	MBN7139463.1	WP_003462436.1	WP_003462436.1	WP_003462436.1
6503	alpha/beta hydrolase	COG0596	R	Core	18	7	11	CDM39781.1	WP_279870268.1	WP_279916052.1	WP_074856240.1	WP_074856240.1	SEJ07684.1	SUD49973.1	WP_125873663.1	WP_306811881.1	WP_257597611.1	WP_084340569.1	SUD59210.1	MBN7116859.1	MBN7132229.1	MBN7139465.1	WP_279533679.1	WP_279533679.1	WP_279533679.1
377	DUF1569 domain-containing protein	#	#	Core	18	7	11	CDM39782.1	WP_279870267.1	WP_125835480.1	WP_074856242.1	WP_074856242.1	SEJ07710.1	SUD49972.1	WP_074856242.1	WP_257597609.1	WP_257597609.1	WP_084340570.1	SUD59211.1	MBN7116860.1	MBN7132228.1	MBN7139466.1	WP_279533678.1	WP_279533678.1	WP_279533678.1
3736	SDR family oxidoreductase	COG0300,COG3967,COG1028,	I,M,R	Core	18	7	11	CDM39784.1	WP_116618098.1	WP_279916051.1	WP_021490249.1	WP_021490249.1	SEJ07735.1	SUD49971.1	WP_125873664.1	WP_257597606.1	WP_257597606.1	WP_084340572.1	SUD59213.1	MBN7116862.1	MBN7132226.1	MBN7139468.1	WP_108234376.1	WP_108234376.1	WP_108234376.1
260	ribbon-helix-helix domain-containing protein	COG4321	R	Core	18	7	11	CDM39786.1	WP_017675012.1	WP_017675012.1	WP_017675012.1	WP_017675012.1	SEJ07787.1	SUD49969.1	WP_017675012.1	WP_003462418.1	WP_003462418.1	WP_003462418.1	SUD59215.1	MBN7116864.1	MBN7132224.1	MBN7139470.1	WP_128580011.1	WP_128580011.1	WP_128580011.1
1213	ATP-binding protein	COG2972,COG2172,COG2205,	T	Core	18	7	11	CDM39788.1	WP_116618099.1	WP_125835483.1	WP_003462414.1	WP_003462414.1	SEJ07836.1	SUD49967.1	WP_125873665.1	WP_084340574.1	WP_084340574.1	WP_084340574.1	SUD59217.1	MBN7116865.1	MBN7132223.1	MBN7139471.1	WP_279533676.1	WP_279533676.1	WP_279533676.1
4617	response regulator transcription factor	COG3437,COG2197,COG2201,	N,K,T	Core	18	7	11	CDM39789.1	WP_003462410.1	WP_075749065.1	WP_074856246.1	WP_074856246.1	SEJ07862.1	SUD49966.1	WP_104728937.1	WP_003462410.1	WP_003462410.1	WP_084340575.1	SUD59218.1	MBN7116866.1	MBN7132222.1	MBN7139472.1	WP_104728937.1	WP_104728937.1	WP_104728937.1
1663	tetratricopeptide repeat protein	COG3063	N	Core	18	7	11	CDM39790.1	WP_257597605.1	WP_279916049.1	WP_074856248.1	WP_074856248.1	SEJ07885.1	SUD49965.1	WP_125873666.1	WP_306811880.1	WP_257597605.1	WP_084340576.1	SUD59219.1	MBN7116867.1	MBN7132221.1	MBN7139473.1	WP_108234379.1	WP_108234379.1	WP_108234379.1
544	SDR family oxidoreductase	COG1028,COG3967,COG0300,	I,M,R	Core	18	7	11	CDM39791.1	WP_206407661.1	WP_206407661.1	WP_074856250.1	WP_074856250.1	SEJ07910.1	SUD49964.1	WP_125873667.1	WP_206407661.1	WP_206407661.1	WP_084340577.1	SUD59220.1	MBN7116868.1	MBN7132220.1	MBN7139474.1	WP_206407661.1	WP_206407661.1	WP_206407661.1
6926	iron-containing redox enzyme family protein	#	#	Core	18	7	11	CDM39792.1	WP_106734475.1	WP_106734475.1	WP_074856252.1	WP_074856252.1	SEJ07931.1	SUD49963.1	WP_125873668.1	WP_099525677.1	WP_099525677.1	WP_084340578.1	SUD59221.1	MBN7116869.1	MBN7132219.1	MBN7139475.1	WP_099525677.1	WP_099525677.1	WP_099525677.1
3379	AMP-binding protein	COG1021,COG0318,COG1020,	Q,I	Core	18	7	11	CDM39793.1	WP_143505964.1	WP_206407662.1	WP_074856254.1	WP_074856254.1	SEJ07958.1	SUD49962.1	WP_125873669.1	WP_003462401.1	WP_003462401.1	WP_084340579.1	SUD59222.1	MBN7116870.1	MBN7132218.1	MBN7139476.1	WP_279533675.1	WP_279533675.1	WP_279533675.1
6251	thermostable hemolysin	#	#	Core	18	7	11	CDM39794.1	WP_279870265.1	WP_084340580.1	WP_074856256.1	WP_074856256.1	SEJ07981.1	SUD49961.1	WP_125873670.1	WP_074856256.1	WP_074856256.1	WP_084340580.1	SUD59223.1	MBN7116871.1	MBN7132217.1	MBN7139477.1	WP_074856256.1	WP_074856256.1	WP_074856256.1
4062	PDDEXK nuclease domain-containing protein	COG4804	S	Core	18	7	11	CDM39795.1	WP_125873671.1	WP_279916048.1	WP_074856258.1	WP_074856258.1	SEJ08000.1	SUD49960.1	WP_125873671.1	WP_125873671.1	WP_125873671.1	WP_084340581.1	SUD59224.1	MBN7116872.1	MBN7132216.1	MBN7139478.1	WP_125873671.1	WP_125873671.1	WP_125873671.1
130	nuclear transport factor 2 family protein	COG3631	R	Core	18	7	11	CDM39796.1	WP_074856260.1	WP_104728951.1	WP_074856260.1	WP_074856260.1	SEJ08027.1	SUD49959.1	WP_074856260.1	WP_074856260.1	WP_074856260.1	WP_084340582.1	SUD59225.1	MBN7116873.1	MBN7132215.1	MBN7139479.1	WP_104728951.1	WP_104728951.1	WP_104728951.1
509	GNAT family N-acetyltransferase	#	#	Core	18	7	11	CDM39797.1	WP_003462394.1	WP_279916047.1	WP_074856262.1	WP_074856262.1	SEJ08053.1	SUD49958.1	WP_125873672.1	WP_003462394.1	WP_003462394.1	WP_074856262.1	SUD59226.1	MBN7116874.1	MBN7132214.1	MBN7139480.1	WP_279533674.1	WP_279533674.1	WP_279533674.1
6903	carbon-nitrogen hydrolase family protein	COG0815,COG0388	R,M	Core	18	7	11	CDM39798.1	WP_003462392.1	WP_279916046.1	WP_074856264.1	WP_074856264.1	SEJ08075.1	SUD49957.1	WP_125873673.1	WP_257597604.1	WP_257597604.1	WP_074856264.1	SUD59227.1	MBN7116875.1	MBN7132213.1	MBN7139481.1	WP_074856264.1	WP_074856264.1	WP_074856264.1
626	fumarate hydratase	COG1951,COG1838	C	Core	18	7	11	CDM39804.1	WP_074856270.1	WP_279916045.1	WP_074856270.1	WP_074856270.1	SEJ08262.1	SUD49950.1	WP_125873678.1	WP_257597601.1	WP_257597601.1	WP_084340585.1	SUD59233.1	MBN7116880.1	MBN7132208.1	MBN7139486.1	WP_021490232.1	WP_021490232.1	WP_021490232.1
3092	GGDEF domain-containing protein	COG5001,COG2199,COG3706	T	Core	18	7	11	CDM39805.1	WP_279870261.1	WP_003462379.1	WP_074856272.1	WP_074856272.1	SEJ08288.1	SUD49949.1	WP_125873679.1	WP_206407665.1	WP_206407665.1	WP_055986782.1	SUD59234.1	MBN7116881.1	MBN7132207.1	MBN7139487.1	WP_279533672.1	WP_279533672.1	WP_279533672.1
783	iron-sulfur-binding ferredoxin reductase	COG3894,COG4097,COG0633,	P,C,R,H	Core	18	7	11	CDM39806.1	WP_279870260.1	WP_279916044.1	WP_039964853.1	WP_039964853.1	SEJ08310.1	SUD49948.1	WP_125873680.1	WP_241197880.1	WP_206407666.1	WP_055986779.1	SUD59235.1	MBN7116882.1	MBN7132206.1	MBN7139488.1	WP_128580003.1	WP_128580003.1	WP_128580003.1
728	enoyl-CoA hydratase	COG1024,COG0447	I,H	Core	18	7	11	CDM39807.1	WP_279870258.1	WP_279916043.1	WP_074856274.1	WP_074856274.1	SEJ08338.1	SUD49947.1	WP_125873681.1	WP_206407667.1	WP_206407667.1	WP_084340586.1	SUD59236.1	MBN7116883.1	MBN7132205.1	MBN7139489.1	WP_279533671.1	WP_279533671.1	WP_279533671.1
3057	pyruvate kinase	COG0469	G	Core	18	7	11	CDM39808.1	WP_003462375.1	WP_279916042.1	WP_003462375.1	WP_003462375.1	SEJ08367.1	SUD49946.1	WP_125873682.1	WP_257597599.1	WP_257597599.1	WP_003462375.1	SUD59237.1	MBN7116884.1	MBN7132204.1	MBN7139490.1	WP_279533670.1	WP_279533670.1	WP_279533670.1
3977	universal stress protein	COG0589	T	Core	18	7	11	CDM39809.1	WP_279870256.1	WP_279916041.1	WP_074856276.1	WP_074856276.1	SEJ08400.1	SUD49945.1	WP_125873683.1	WP_074856276.1	WP_074856276.1	WP_084340587.1	SUD59238.1	MBN7116885.1	MBN7132203.1	MBN7139491.1	WP_074856276.1	WP_074856276.1	WP_074856276.1
8621	tetratricopeptide repeat protein	#	#	Core	18	7	11	CDM39810.1	WP_116618109.1	WP_116618109.1	WP_017674986.1	WP_017674986.1	SEJ08433.1	SUD49944.1	WP_104728973.1	WP_116618109.1	WP_116618109.1	WP_084340588.1	SUD59239.1	MBN7116886.1	MBN7132202.1	MBN7139492.1	WP_116618109.1	WP_116618109.1	WP_116618109.1
4437	PilZ domain-containing protein	#	#	Core	18	7	11	CDM39812.1	WP_108234222.1	WP_279532474.1	WP_017674984.1	WP_017674984.1	SEJ08495.1	SUD49942.1	WP_017674984.1	WP_017674984.1	WP_017674984.1	WP_017674984.1	SUD59241.1	MBN7117539.1	MBN7133475.1	MBN7139494.1	WP_108234222.1	WP_108234222.1	WP_108234222.1
6504	tetratricopeptide repeat protein	COG2912	S	Core	18	7	11	CDM39813.1	WP_279870252.1	WP_147811803.1	WP_074856280.1	WP_074856280.1	SEJ08522.1	SUD49941.1	WP_125873684.1	WP_257597596.1	WP_257597596.1	WP_084340589.1	SUD59242.1	MBN7117540.1	MBN7133474.1	MBN7139495.1	WP_147811803.1	WP_147811803.1	WP_147811803.1
3570	hypothetical protein	COG2084,COG0569,COG1052,	M,P,C,I,H,E	Core	18	7	11	CDM39814.1	WP_279870250.1	WP_279916040.1	WP_074856282.1	WP_074856282.1	SEJ08558.1	SUD49940.1	WP_125873685.1	WP_074856282.1	WP_074856282.1	WP_084340590.1	SUD59243.1	MBN7117541.1	MBN7133473.1	MBN7139496.1	WP_074856282.1	WP_074856282.1	WP_074856282.1
3795	hypothetical protein	#	#	Core	18	7	11	CDM39815.1	WP_003462367.1	WP_279916038.1	WP_003462367.1	WP_003462367.1	SEJ08588.1	SUD49939.1	WP_125873686.1	WP_003462367.1	WP_003462367.1	WP_003462367.1	SUD59244.1	MBN7117542.1	MBN7133472.1	MBN7139497.1	WP_003462367.1	WP_003462367.1	WP_003462367.1
6818	YebG family protein	COG3141	S	Core	18	7	11	CDM39816.1	WP_074856284.1	WP_013716633.1	WP_074856284.1	WP_074856284.1	SEJ08615.1	SUD49938.1	WP_003462365.1	WP_074856284.1	WP_074856284.1	WP_003462365.1	SUD59245.1	MBN7117543.1	MBN7133471.1	MBN7139498.1	WP_003462365.1	WP_003462365.1	WP_003462365.1
376	MBL fold metallo-hydrolase	COG0491,COG0426,COG1237,	R,C	Core	18	7	11	CDM39817.1	WP_003462363.1	WP_279533669.1	WP_003462363.1	WP_003462363.1	SEJ08645.1	SUD49937.1	WP_003462363.1	WP_003462363.1	WP_003462363.1	WP_084340591.1	SUD59246.1	MBN7117544.1	MBN7133470.1	MBN7139499.1	WP_279533669.1	WP_279533669.1	WP_279533669.1
3735	DEAD/DEAH box helicase	COG3223	S	Core	18	7	11	CDM39818.1	WP_003462362.1	WP_003462362.1	WP_003462362.1	WP_003462362.1	SEJ08673.1	SUD49936.1	WP_003462362.1	WP_003462362.1	WP_003462362.1	WP_084340592.1	SUD59247.1	MBN7117545.1	MBN7133469.1	MBN7139500.1	WP_003462362.1	WP_003462362.1	WP_003462362.1
6731	DEAD/DEAH box helicase	COG1111,COG1061,COG0553,	S,K,L	Core	18	7	11	CDM39819.1	WP_279870247.1	WP_279916037.1	WP_074856286.1	WP_074856286.1	SEJ08703.1	SUD49935.1	WP_125873687.1	WP_257597595.1	WP_257597595.1	WP_084340593.1	SUD59248.1	MBN7117546.1	MBN7133468.1	MBN7139501.1	WP_279533668.1	WP_279533668.1	WP_279533668.1
259	beta-glucosidase BglX	COG1472	G	Core	18	7	11	CDM39821.1	WP_279870245.1	WP_279916036.1	WP_074856345.1	WP_074856345.1	SEJ08764.1	SUD49933.1	WP_185754911.1	WP_039964915.1	WP_039964915.1	WP_170962173.1	SUD59250.1	MBN7117548.1	MBN7133466.1	MBN7139503.1	WP_279533667.1	WP_279533667.1	WP_279533667.1
3378	glucan biosynthesis protein G	COG3131,COG4702	P,S	Core	18	7	11	CDM39822.1	WP_279870243.1	WP_279916158.1	WP_074856288.1	WP_074856288.1	SEJ08796.1	SUD49932.1	WP_125873694.1	WP_039964850.1	WP_039964850.1	WP_084340595.1	SUD59251.1	MBN7117549.1	MBN7133465.1	MBN7139504.1	WP_039964850.1	WP_039964850.1	WP_039964850.1
1569	glucans biosynthesis glucosyltransferase MdoH	COG2943,COG1215	M	Core	18	7	11	CDM39823.1	WP_039964849.1	WP_279916035.1	WP_074856290.1	WP_074856290.1	SEJ08824.1	SUD49931.1	WP_125873689.1	WP_039964849.1	WP_039964849.1	WP_084340596.1	SUD59252.1	MBN7117550.1	MBN7133464.1	MBN7139505.1	WP_279533666.1	WP_279533666.1	WP_279533666.1
545	cytochrome b	COG3658,COG3038	C	Core	18	7	11	CDM39824.1	WP_003462351.1	WP_279916034.1	WP_074856292.1	WP_074856292.1	SEJ08857.1	SUD49930.1	WP_003462351.1	WP_003462351.1	WP_003462351.1	WP_055986742.1	SUD59253.1	MBN7117551.1	MBN7133463.1	MBN7139506.1	WP_003462351.1	WP_003462351.1	WP_003462351.1
3275	DMT family transporter	COG0697	G	Core	18	7	11	CDM39826.1	WP_279870240.1	WP_108234213.1	WP_074856294.1	WP_074856294.1	SEJ08919.1	SUD49928.1	WP_108234213.1	WP_003462348.1	WP_003462348.1	WP_084341998.1	SUD59257.1	MBN7117553.1	MBN7131297.1	MBN7140702.1	WP_279533665.1	WP_279533665.1	WP_279533665.1
6344	polyphosphate:AMP phosphotransferase	COG0654,COG1233,COG0446,	R,C,Q,S,H,E	Core	18	7	11	CDM39828.1	WP_279870238.1	WP_074856296.1	WP_074856296.1	WP_074856296.1	SEJ08950.1	SUD49927.1	WP_074856296.1	WP_257597593.1	WP_257597593.1	WP_074856296.1	SUD59258.1	MBN7117554.1	MBN7131296.1	MBN7140703.1	WP_074856296.1	WP_074856296.1	WP_074856296.1
3456	polyphosphate:AMP phosphotransferase	COG2326	S	Core	18	7	11	CDM39835.1	WP_279870236.1	WP_279533664.1	WP_074856298.1	WP_074856298.1	SEJ08980.1	SUD49926.1	WP_125873691.1	WP_074856298.1	WP_074856298.1	WP_074856298.1	SUD59259.1	MBN7117555.1	MBN7131295.1	MBN7140704.1	WP_279533664.1	WP_279533664.1	WP_279533664.1
8262	LysE family translocator	COG1280	E	Core	18	7	11	CDM39836.1	WP_003462333.1	WP_003462333.1	WP_003462333.1	WP_003462333.1	SEJ09008.1	SUD49925.1	WP_003462333.1	WP_257597592.1	WP_257597592.1	WP_003462333.1	SUD59260.1	MBN7117556.1	MBN7131294.1	MBN7140705.1	WP_003462333.1	WP_003462333.1	WP_003462333.1
921	ATP-binding cassette domain-containing protein	COG1125,COG1134,COG4178,	V,H,E,O,C,G,Q,F,D,U,R,P	Core	18	7	11	CDM39840.1	WP_003462327.1	WP_003462327.1	WP_003462327.1	WP_003462327.1	SEJ09117.1	SUD49921.1	WP_125874812.1	WP_306811879.1	WP_003462327.1	WP_003462327.1	SUD59264.1	MBN7117559.1	MBN7131290.1	MBN7140708.1	WP_003462327.1	WP_003462327.1	WP_003462327.1
6410	NADP-dependent oxidoreductase	COG0715,COG1464,COG0834,	R,P,E	Core	18	7	11	CDM39841.1	WP_003462325.1	WP_074856304.1	WP_074856304.1	WP_074856304.1	SEJ09147.1	SUD49920.1	WP_125874811.1	WP_003462325.1	WP_003462325.1	WP_074856304.1	SUD59265.1	MBN7117560.1	MBN7131289.1	MBN7140709.1	WP_072426341.1	WP_072426341.1	WP_072426341.1
625	NADP-dependent oxidoreductase	COG1023,COG0362,COG2084	G,I	Core	18	7	11	CDM39842.1	WP_279870230.1	WP_003462323.1	WP_074856305.1	WP_074856305.1	SEJ09177.1	SUD49919.1	WP_074856305.1	WP_104729003.1	WP_104729003.1	WP_074856305.1	SUD59266.1	MBN7117561.1	MBN7131288.1	MBN7140710.1	WP_059391241.1	WP_059391241.1	WP_059391241.1
8769	TIM barrel protein	COG3622,COG1312,COG1082	G	Core	18	7	11	CDM39843.1	WP_279870228.1	WP_104729005.1	WP_074856306.1	WP_074856306.1	SEJ09208.1	SUD49918.1	WP_125874810.1	WP_104729005.1	WP_104729005.1	WP_084342000.1	SUD59267.1	MBN7117562.1	MBN7131287.1	MBN7140711.1	WP_279533661.1	WP_279533661.1	WP_279533661.1
8641	PQQ-dependent sugar dehydrogenase	COG2130,COG0604,COG1062,	E,R,C	Core	18	7	11	CDM39845.1	WP_039964847.1	WP_257597590.1	WP_074856308.1	WP_074856308.1	SEJ09318.1	SUD49914.1	WP_125874809.1	WP_257597590.1	WP_257597590.1	WP_084342001.1	SUD59271.1	MBN7117563.1	MBN7131286.1	MBN7140712.1	WP_074856308.1	WP_074856308.1	WP_074856308.1
197	PQQ-dependent sugar dehydrogenase	COG0834	E	Core	18	7	11	CDM39846.1	WP_241197961.1	WP_257597589.1	WP_244597206.1	WP_074856310.1	SEJ09345.1	SUD49913.1	WP_108234204.1	WP_084342002.1	WP_257597589.1	WP_255311633.1	SUD59272.1	MBN7117564.1	MBN7131285.1	MBN7140713.1	WP_241197961.1	WP_241197961.1	WP_241197961.1
729	hypothetical protein	#	#	Core	18	7	11	CDM39848.1	WP_003462311.1	WP_003462311.1	WP_003462311.1	WP_003462311.1	SEJ09403.1	SUD49911.1	WP_003462311.1	WP_003462311.1	WP_003462311.1	WP_003462311.1	SUD59275.1	MBN7117565.1	MBN7131284.1	MBN7140714.1	WP_003462311.1	WP_003462311.1	WP_003462311.1
782	S1-like domain-containing RNA-binding protein	COG2996,COG2188	K,S	Core	18	7	11	CDM39849.1	WP_003462310.1	WP_084342003.1	WP_059391247.1	WP_059391247.1	SEJ09443.1	SUD49910.1	WP_125874807.1	WP_084342003.1	WP_084342003.1	WP_084342003.1	SUD59276.1	MBN7117566.1	MBN7131283.1	MBN7140715.1	WP_279533660.1	WP_279533660.1	WP_279533660.1
1382	hypothetical protein	#	#	Core	18	7	11	CDM39850.1	WP_108234201.1	WP_075748944.1	WP_074856314.1	WP_074856314.1	SEJ09483.1	SUD49909.1	WP_074856314.1	WP_074856314.1	WP_074856314.1	WP_084342026.1	SUD59290.1	MBN7116273.1	MBN7131406.1	MBN7139936.1	WP_075748944.1	WP_075748944.1	WP_075748944.1
1255	GGDEF domain-containing protein	COG5001,COG2199,COG3706	T	Core	18	7	11	CDM39851.1	WP_279870223.1	WP_279916031.1	WP_074856316.1	WP_074856316.1	SEJ09508.1	SUD49908.1	WP_125874803.1	WP_257598239.1	WP_257598239.1	WP_055986659.1	SUD59291.1	MBN7116274.1	MBN7131405.1	MBN7139937.1	WP_279533659.1	WP_279533659.1	WP_279533659.1
4405	serine/threonine-protein kinase	COG0661,COG0515,COG4248,	R,T	Core	18	7	11	CDM39854.1	WP_279870219.1	WP_279916030.1	WP_074856321.1	WP_074856321.1	SEJ09606.1	SUD49905.1	WP_125874800.1	WP_257598236.1	WP_257598236.1	WP_084342024.1	SUD59294.1	MBN7116276.1	MBN7131403.1	MBN7139939.1	WP_279533657.1	WP_279533657.1	WP_279533657.1
6927	DUF2025 family protein	#	#	Core	18	7	11	CDM39856.1	WP_084342022.1	WP_104728046.1	WP_055986645.1	WP_055986645.1	SEJ09663.1	SUD49903.1	WP_084342022.1	WP_084342022.1	WP_084342022.1	WP_084342022.1	SUD59296.1	MBN7119318.1	MBN7132918.1	MBN7139941.1	WP_143507836.1	WP_143507836.1	WP_143507836.1
6686	sulfite exporter TauE/SafE family protein	COG0217	S	Core	18	7	11	CDM39858.1	WP_084342020.1	WP_003462289.1	WP_074856324.1	WP_074856324.1	SEJ09721.1	SUD49901.1	WP_074856324.1	WP_003462289.1	WP_003462289.1	WP_084342020.1	SUD59298.1	MBN7119320.1	MBN7132916.1	MBN7139943.1	WP_003462289.1	WP_003462289.1	WP_003462289.1
198	sulfite exporter TauE/SafE family protein	COG0730	R	Core	18	7	11	CDM39859.1	WP_279870216.1	WP_003462287.1	WP_074856326.1	WP_074856326.1	SEJ09754.1	SUD49900.1	WP_003462287.1	WP_084342019.1	WP_084342019.1	WP_084342019.1	SUD59299.1	MBN7119321.1	MBN7132915.1	MBN7139944.1	WP_003462287.1	WP_003462287.1	WP_003462287.1
3734	EamA family transporter	COG0697	G	Core	18	7	11	CDM39860.1	WP_055986635.1	WP_055986635.1	WP_074856328.1	WP_074856328.1	SEJ09782.1	SUD49899.1	WP_084342018.1	WP_257598233.1	WP_257598233.1	WP_084342018.1	SUD59300.1	MBN7119322.1	MBN7132914.1	MBN7139945.1	WP_279533656.1	WP_279533656.1	WP_279533656.1
258	sensor domain-containing diguanylate cyclase	COG2199,COG5001,COG3706	T	Core	18	7	11	CDM39862.1	WP_279870213.1	WP_279916027.1	WP_074856330.1	WP_074856330.1	SEJ09856.1	SUD49897.1	WP_125875105.1	WP_257598232.1	WP_257598232.1	WP_084342016.1	SUD59302.1	MBN7119324.1	MBN7132912.1	MBN7139947.1	WP_279533655.1	WP_279533655.1	WP_279533655.1
512	peptidylprolyl isomerase	COG0760	O	Core	18	7	11	CDM39863.1	WP_024309017.1	WP_003462270.1	WP_003462270.1	WP_003462270.1	SEJ09885.1	SUD49896.1	WP_003462270.1	WP_003462270.1	WP_003462270.1	WP_003462270.1	SUD59303.1	MBN7119325.1	MBN7132911.1	MBN7139948.1	WP_003462270.1	WP_003462270.1	WP_003462270.1
6505	hypothetical protein	#	#	Core	18	7	11	CDM39866.1	WP_003462266.1	WP_003462266.1	WP_003462266.1	WP_003462266.1	SEJ09974.1	SUD49893.1	WP_003462266.1	WP_003462266.1	WP_003462266.1	WP_084342015.1	SUD59306.1	MBN7119327.1	MBN7132909.1	MBN7139950.1	WP_149413963.1	WP_149413963.1	WP_149413963.1
1114	CAP domain-containing protein	COG2340	S	Core	18	7	11	CDM39868.1	WP_206407891.1	WP_172480668.1	WP_172480668.1	WP_172480668.1	SEJ10033.1	SUD49891.1	WP_172480668.1	WP_206407891.1	WP_206407891.1	WP_174574986.1	SUD59308.1	MBN7119329.1	MBN7132907.1	MBN7139952.1	WP_279533652.1	WP_279533652.1	WP_279533652.1
8012	NADPH-dependent oxidoreductase	COG2249	R	Core	18	7	11	CDM39869.1	WP_003462259.1	WP_003462259.1	WP_003462259.1	WP_003462259.1	SEJ10064.1	SUD49890.1	WP_003462259.1	WP_003462259.1	WP_003462259.1	WP_003462259.1	SUD59310.1	MBN7119330.1	MBN7132906.1	MBN7139953.1	WP_279533651.1	WP_279533651.1	WP_279533651.1
730	putative quinol monooxygenase	COG1359	S	Core	18	7	11	CDM39870.1	WP_003462257.1	WP_003462257.1	WP_003462257.1	WP_003462257.1	SEJ10091.1	SUD49889.1	WP_003462257.1	WP_003462257.1	WP_003462257.1	WP_084342438.1	SUD59311.1	MBN7119331.1	MBN7132905.1	MBN7139954.1	WP_279533650.1	WP_279533650.1	WP_279533650.1
819	U32 family peptidase	COG0159,COG0826	E,O	Core	18	7	11	CDM39871.1	WP_279870207.1	WP_084342439.1	WP_074856333.1	WP_074856333.1	SEJ10126.1	SUD49888.1	WP_125875103.1	WP_257598231.1	WP_257598231.1	WP_084342439.1	SUD59312.1	MBN7119332.1	MBN7132904.1	MBN7139955.1	WP_279533649.1	WP_279533649.1	WP_279533649.1
3978	YecA family protein	COG3012,COG0653,COG3318	U,S,R	Core	18	7	11	CDM39872.1	WP_279870206.1	WP_279916026.1	WP_055986624.1	WP_055986624.1	SEJ10159.1	SUD49887.1	WP_125875102.1	WP_257598230.1	WP_257598230.1	WP_055986624.1	SUD59313.1	MBN7119333.1	MBN7132903.1	MBN7139956.1	WP_279533648.1	WP_279533648.1	WP_279533648.1
3414	ATP-binding protein	COG0208	F	Core	18	7	11	CDM39891.1	WP_055985058.1	WP_055985058.1	WP_055985058.1,WP_037005085.1	WP_037005085.1,WP_055985058.1	SEJ34154.1,SEJ57872.1	SUE72768.1,SUD49876.1	WP_125874996.1	WP_003462212.1	WP_003462212.1	WP_003462212.1	SUD59325.1	MBN7119338.1	MBN7132898.1	MBN7139961.1	WP_128579643.1	WP_128579643.1	WP_128579643.1
6287	ATP-binding protein	COG0209,COG1328	F	Core	18	7	11	CDM39892.1	WP_074858549.1	WP_279917115.1	WP_074858549.1	WP_074858549.1	SEJ57832.1	SUD49875.1	WP_125874997.1	WP_012019265.1	WP_012019265.1	WP_039964841.1	SUD59326.1	MBN7119339.1	MBN7132897.1	MBN7139962.1	WP_279533644.1	WP_279533644.1	WP_279533644.1
1091	ATP-binding protein	COG0784,COG3279,COG4566,	T,N,K	Core	18	7	11	CDM39894.1	WP_116620624.1	WP_074858547.1	WP_074858547.1	WP_074858547.1	SEJ57811.1	SUD49874.1	WP_125874998.1	WP_306811910.1	WP_003241811.1	WP_039964907.1	SUD59328.1	MBN7119340.1	MBN7132896.1	MBN7139963.1	WP_017674890.1	WP_017674890.1	WP_017674890.1
8585	ATP-binding protein	COG5002,COG0642,COG4192,	L,N,T	Core	18	7	11	CDM39895.1	WP_116618140.1	WP_279917114.1	WP_074858543.1	WP_074858543.1	SEJ57785.1	SUD49873.1	WP_125874999.1	WP_003241814.1	WP_003241814.1	WP_039964840.1	SUD59329.1	MBN7119341.1	MBN7132895.1	MBN7139964.1	WP_279533643.1	WP_279533643.1	WP_279533643.1
3918	ATP-binding protein	COG2977	Q	Core	18	7	11	CDM39896.1	WP_055985048.1	WP_055985048.1	WP_055985048.1	WP_055985048.1	SEJ57763.1	SUD49872.1	WP_116618141.1	WP_096827072.1	WP_096827072.1	WP_003462199.1	SUD59330.1	MBN7119342.1	MBN7132894.1	MBN7139965.1	WP_279533642.1	WP_279533642.1	WP_279533642.1
33	MFS transporter	COG3176,COG0204	R,I	Core	18	7	11	CDM39897.1	WP_279871161.1	WP_279917113.1	WP_074858540.1	WP_074858540.1	SEJ57738.1	SUD49871.1	WP_125875000.1	WP_096827070.1	WP_096827070.1	WP_039964839.1	SUD59331.1	MBN7119343.1	MBN7132893.1	MBN7139966.1	WP_279533641.1	WP_279533641.1	WP_279533641.1
623	MFS transporter	COG2076	P	Core	18	7	11	CDM39898.1	WP_092376775.1	WP_279533640.1	WP_017362132.1	WP_017362132.1	SEJ57713.1	SUD49870.1	WP_125875001.1	WP_096827067.1	WP_096827067.1	WP_017362132.1	SUD59332.1	MBN7119344.1	MBN7132892.1	MBN7139967.1	WP_279533640.1	WP_279533640.1	WP_279533640.1
8383	MurR/RpiR family transcriptional regulator	COG4821,COG0279,COG1737,	K,G,R,M	Core	18	7	11	CDM39900.1	WP_169971329.1	WP_170962200.1	WP_170962200.1	WP_170962200.1	SEJ57662.1	SUD49868.1	WP_185754957.1	WP_003241823.1	WP_177491293.1	WP_170962200.1	SUD59334.1	MBN7119346.1	MBN7132890.1	MBN7139969.1	WP_279534954.1	WP_279534954.1	WP_279534954.1
8467	glucose-6-phosphate dehydrogenase	COG0364	G	Core	18	7	11	CDM39901.1	WP_075748874.1	WP_003462188.1	WP_003462188.1	WP_003462188.1	SEJ57642.1	SUD49867.1	WP_075748874.1	WP_096827063.1	WP_096827063.1	WP_003462188.1	SUD59335.1	MBN7119347.1	MBN7132889.1	MBN7139970.1	WP_003462188.1	WP_003462188.1	WP_003462188.1
3750	6-phosphogluconolactonase	COG0363	G	Core	18	7	11	CDM39902.1	WP_279871159.1	WP_074858532.1	WP_074858532.1	WP_074858532.1	SEJ57621.1	SUD49866.1	WP_125875003.1	WP_096827061.1	WP_096827061.1	WP_074858532.1	SUD59336.1	MBN7119348.1	MBN7132888.1	MBN7139971.1	WP_279533638.1	WP_279533638.1	WP_279533638.1
546	methyl-accepting chemotaxis protein	COG0800,COG0784	G,T	Core	18	7	11	CDM39903.1	WP_279871158.1	WP_084341123.1	WP_074858530.1	WP_074858530.1	SEJ57600.1	SUD49865.1	WP_075748870.1	WP_012019257.1	WP_012019257.1	WP_084341123.1	SUD59337.1	MBN7119349.1	MBN7132887.1	MBN7139972.1	WP_074858530.1	WP_074858530.1	WP_074858530.1
287	glucosylglycerol-phosphate synthase	COG0561,COG0560,COG1877,	E,G,M,R	Core	18	7	11	CDM39905.1	WP_279871009.1	WP_279917112.1	WP_074858527.1	WP_074858527.1	SEJ57541.1	SUD49862.1	WP_125875029.1	WP_096827022.1	WP_096827022.1	WP_084341122.1	SUD59339.1	MBN7119351.1	MBN7132885.1	MBN7139974.1	WP_279533637.1	WP_279533637.1	WP_279533637.1
8554	MFS transporter	COG2814	G	Core	18	7	11	CDM39906.1	WP_279871010.1	WP_279917111.1	WP_074858524.1	WP_074858524.1	SEJ57521.1	SUD49861.1	WP_125875030.1	WP_096827020.1	WP_096827020.1	WP_084341121.1	SUD59340.1	MBN7119352.1	MBN7132884.1	MBN7139975.1	WP_279533636.1	WP_279533636.1	WP_279533636.1
8875	4a-hydroxytetrahydrobiopterin dehydratase	COG2154	H	Core	18	7	11	CDM39908.1	WP_003462175.1	WP_279917109.1	WP_003462175.1	WP_003462175.1	SEJ57479.1	SUD49859.1	WP_108233570.1	WP_003241907.1	WP_003241907.1	WP_084341119.1	SUD59342.1	MBN7117864.1	MBN7132882.1	MBN7142490.1	WP_003462175.1	WP_003462175.1	WP_003462175.1
8309	phenylalanine 4-monooxygenase	COG3186	E	Core	18	7	11	CDM39909.1	WP_279871011.1	WP_279917108.1	WP_003462173.1	WP_003462173.1	SEJ57458.1	SUD49858.1	WP_108233569.1	WP_096827012.1	WP_096827012.1	WP_003462173.1	SUD59343.1	MBN7117865.1	MBN7132881.1	MBN7142491.1	WP_003462173.1	WP_003462173.1	WP_003462173.1
3504	nucleoside deaminase	COG5000,COG2202,COG2826,	T,Q,L,K,O	Core	18	7	11	CDM39910.1	WP_279871012.1	WP_279917107.1	WP_003462171.1	WP_074858517.1	SEJ57437.1	SUD49857.1	WP_003462171.1	WP_003241910.1	WP_003241910.1	WP_084341118.1	SUD59344.1	MBN7117866.1	MBN7132880.1	MBN7142492.1	WP_003462171.1	WP_003462171.1	WP_003462171.1
1365	nucleoside deaminase	COG0117,COG2131,COG0590	H,F	Core	18	7	11	CDM39911.1	WP_183893983.1	WP_279917106.1	WP_003462169.1	WP_003462169.1	SEJ57415.1	SUD49856.1	WP_003462169.1	WP_003241912.1	WP_003241912.1	WP_003462169.1	SUD59345.1	MBN7117867.1	MBN7132879.1	MBN7142493.1	WP_003462169.1	WP_003462169.1	WP_003462169.1
3809	acetate--CoA ligase	COG1020,COG1541,COG1022,	Q,I,H	Core	18	7	11	CDM39924.1	WP_003462147.1	WP_074858492.1	WP_074858492.1	WP_074858492.1	SEJ57189.1	SUD49844.1	WP_125874773.1	WP_257597917.1	WP_257597917.1	WP_003462147.1	SUD59357.1	MBN7117878.1	MBN7132868.1	MBN7139926.1	WP_003462147.1	WP_003462147.1	WP_003462147.1
5182	EAL domain-containing protein	COG4943,COG5001,COG2200,	T	Core	18	7	11	CDM39925.1	WP_279871019.1	WP_074858489.1	WP_074858489.1	WP_074858489.1	SEJ57145.1	SUD49842.1	WP_084341110.1	WP_257597918.1	WP_257597918.1	WP_084341110.1	SUD59358.1	MBN7117880.1	MBN7132866.1	MBN7139928.1	WP_084341110.1	WP_084341110.1	WP_084341110.1
8230	DUF4197 domain-containing protein	#	#	Core	18	7	11	CDM39926.1	WP_279871020.1	WP_104727599.1	WP_074858484.1	WP_074858484.1	SEJ57104.1	SUD49841.1	WP_074858484.1	WP_257597919.1	WP_257597919.1	WP_084341109.1	SUD59359.1	MBN7117881.1	MBN7132865.1	MBN7139929.1	WP_104727599.1	WP_104727599.1	WP_104727599.1
3413	hypothetical protein	#	#	Core	18	7	11	CDM39927.1	WP_084341108.1	WP_074858479.1	WP_074858479.1	WP_074858479.1	SEJ57084.1	SUD49840.1	WP_104727601.1	WP_074858479.1	WP_074858479.1	WP_084341108.1	SUD59360.1	MBN7117882.1	MBN7132864.1	MBN7139930.1	WP_279533631.1	WP_279533631.1	WP_279533631.1
6286	SDR family oxidoreductase	COG4221,COG0300,COG1028,	I,R,M	Core	18	7	11	CDM39934.1	WP_279871021.1	WP_278619192.1	WP_074858475.1	WP_074858475.1	SEJ57066.1	SUD49839.1	WP_125874774.1	WP_257597920.1	WP_257597920.1	WP_084341107.1	SUD59361.1	MBN7117883.1	MBN7132863.1	MBN7139931.1	WP_108233562.1	WP_108233562.1	WP_108233562.1
3917	DUF3833 domain-containing protein	#	#	Core	18	7	11	CDM39935.1	WP_003462128.1	WP_075748798.1	WP_074858472.1	WP_074858472.1	SEJ57046.1	SUD49838.1	WP_075748798.1	WP_257597921.1	WP_257597921.1	WP_074858472.1	SUD59362.1	MBN7117884.1	MBN7132862.1	MBN7139932.1	WP_279533630.1	WP_279533630.1	WP_279533630.1
6994	chalcone isomerase family protein	#	#	Core	18	7	11	CDM39936.1	WP_279871022.1	WP_125874775.1	WP_074858470.1	WP_074858470.1	SEJ57021.1	SUD49837.1	WP_125874775.1	WP_075748796.1	WP_075748796.1	WP_074858470.1	SUD59363.1	MBN7117885.1	MBN7132861.1	MBN7139933.1	WP_279533629.1	WP_279533629.1	WP_279533629.1
622	EAL domain-containing protein	COG2200,COG3434,COG1289,	S,T	Core	18	7	11	CDM39937.1	WP_279871023.1	WP_279917098.1	WP_074858468.1	WP_074858468.1	SEJ56997.1	SUD49836.1	WP_125874776.1	WP_257597922.1	WP_257597922.1	WP_084341106.1	SUD59364.1	MBN7117886.1	MBN7132860.1	MBN7142118.1	WP_279533628.1	WP_279533628.1	WP_279533628.1
800	TIGR04211 family SH3 domain-containing protein	COG1196,COG3103,COG4991	T,S,D	Core	18	7	11	CDM39938.1	WP_108233559.1	WP_279917097.1	WP_074858464.1	WP_074858464.1	SEJ56965.1	SUD49835.1	WP_125874777.1	WP_257597923.1	WP_257597923.1	WP_084341105.1	SUD59365.1	MBN7117887.1	MBN7132859.1	MBN7142119.1	WP_279533627.1	WP_279533627.1	WP_279533627.1
3101	5-demethoxyubiquinol-8 5-hydroxylase UbiM	COG0492,COG0446,COG3486,	M,R,P,C,Q,O,H,E	Core	18	7	11	CDM39944.1	WP_279871024.1	WP_206408890.1	WP_074858461.1	WP_074858461.1	SEJ56945.1	SUD49834.1	WP_125874778.1	WP_257597924.1	WP_257597924.1	WP_084341104.1	SUD59366.1	MBN7117888.1	MBN7132858.1	MBN7142120.1	WP_279533626.1	WP_279533626.1	WP_279533626.1
5176	glucokinase	COG1940,COG0837	K,G	Core	18	7	11	CDM39945.1	WP_279871025.1	WP_206408891.1	WP_045735051.1	WP_045735051.1	SEJ56919.1	SUD49833.1	WP_125874779.1	WP_306811912.1	WP_116618169.1	WP_084341103.1	SUD59367.1	MBN7117889.1	MBN7132857.1	MBN7142121.1	WP_279533625.1	WP_279533625.1	WP_279533625.1
3503	GntR family transcriptional regulator MpaR	COG3977,COG1167,COG0436,	K,E	Core	18	7	11	CDM39953.1	WP_279871032.1	WP_279917096.1	WP_074861040.1	WP_074861040.1	SEJ98069.1	SUD49825.1	WP_074861040.1	WP_257598761.1	WP_257598761.1	WP_084341102.1	SUD59368.1	MBN7117890.1	MBN7132856.1	MBN7142122.1	WP_074861040.1	WP_074861040.1	WP_074861040.1
6507	nitrite/sulfite reductase	COG2221,COG0155,COG1251	P,C	Core	18	7	11	CDM39955.1	WP_279871034.1	WP_104727609.1	WP_074861046.1	WP_074861046.1	SEJ98094.1	SUD49823.1	WP_125874781.1	WP_104727609.1	WP_104727609.1	WP_084341100.1	SUD59370.1	MBN7117891.1	MBN7132855.1	MBN7142123.1	WP_104727609.1	WP_104727609.1	WP_104727609.1
3089	DUF934 domain-containing protein	COG3749	S	Core	18	7	11	CDM39956.1	WP_003462102.1	WP_003462102.1	WP_003462102.1	WP_003462102.1	SEJ98105.1	SUD49822.1	WP_125874782.1	WP_003462102.1	WP_003462102.1	WP_003462102.1	SUD59371.1	MBN7117892.1	MBN7132854.1	MBN7142124.1	WP_003462102.1	WP_003462102.1	WP_003462102.1
778	CidA/LrgA family protein	COG1380	R	Core	18	7	11	CDM39957.1	WP_017674822.1	WP_017674822.1	WP_003462101.1	WP_003462101.1	SEJ98119.1	SUD49821.1	WP_024308941.1	WP_003462101.1	WP_003462101.1	WP_003462101.1	SUD59372.1	MBN7117893.1	MBN7132853.1	MBN7142125.1	WP_017674822.1	WP_017674822.1	WP_017674822.1
6385	LrgB family protein	COG1346	M	Core	18	7	11	CDM39958.1	WP_074681987.1	WP_279917095.1	WP_074861051.1	WP_074861051.1	SEJ98132.1	SUD49820.1	WP_125874783.1	WP_257598724.1	WP_084341099.1	WP_084341099.1	SUD59373.1	MBN7117894.1	MBN7132852.1	MBN7142126.1	WP_206408894.1	WP_206408894.1	WP_206408894.1
3483	malate:quinone oxidoreductase	COG0579	R	Core	18	7	11	CDM39959.1	WP_206408895.1	WP_003462099.1	WP_003462099.1	WP_003462099.1	SEJ98142.1	SUD49819.1	WP_125874784.1	WP_257598723.1	WP_257598723.1	WP_084341098.1	SUD59374.1	MBN7117895.1	MBN7132851.1	MBN7142127.1	WP_279533624.1	WP_279533624.1	WP_279533624.1
34	glycerol-3-phosphate 1-O-acyltransferase PlsB	#	#	Core	18	7	11	CDM39961.1	WP_003462097.1	WP_003462097.1	WP_074855864.1	WP_074855864.1	SEI93844.1	SUD49817.1	WP_125874547.1	WP_003462097.1	WP_003462097.1	WP_003462097.1	SUD59376.1	MBN7118921.1	MBN7131120.1	MBN7142290.1	WP_116618180.1	WP_116618180.1	WP_116618180.1
6721	glycerol-3-phosphate 1-O-acyltransferase PlsB	COG0204,COG2937	I	Core	18	7	11	CDM39962.1	WP_279870982.1	WP_279916989.1	WP_074855866.1	WP_074855866.1	SEI93874.1	SUD49816.1	WP_125874548.1	WP_257598467.1	WP_257598467.1	WP_084341501.1	SUD59377.1	MBN7118922.1	MBN7131119.1	MBN7142291.1	WP_279533623.1	WP_279533623.1	WP_279533623.1
835	EamA family transporter	COG0697,COG2510	S,G	Core	18	7	11	CDM39963.1	WP_074855869.1	WP_074855869.1	WP_074855869.1	WP_074855869.1	SEI93900.1	SUD49815.1	WP_074855869.1	WP_074855869.1	WP_074855869.1	WP_074855869.1	SUD59378.1	MBN7118923.1	MBN7131118.1	MBN7142292.1	WP_074855869.1	WP_074855869.1	WP_074855869.1
1665	diguanylate cyclase	COG5001,COG2202,COG2199,	T	Core	18	7	11	CDM39964.1	WP_257598466.1	WP_241198080.1	WP_241198080.1	WP_241198080.1	SEI93934.1	SUD49814.1	WP_260469766.1	WP_257598466.1	WP_257598466.1	WP_255311612.1	SUD59379.1	MBN7118924.1	MBN7131117.1	MBN7142293.1	WP_279533622.1	WP_279533622.1	WP_279533622.1
8947	hypothetical protein	#	#	Core	18	7	11	CDM39965.1	WP_244597203.1	WP_244597203.1	WP_244597203.1	WP_244597203.1	SEI93967.1	SUD49813.1	WP_244597203.1	WP_244597203.1	WP_244597203.1	WP_244597203.1	SUD59380.1	MBN7118925.1	MBN7131116.1	MBN7142294.1	WP_003462093.1	WP_003462093.1	WP_003462093.1
170	AraC family transcriptional regulator	COG2169,COG4977,COG4753,	T,F,K	Core	18	7	11	CDM39967.1	WP_074855873.1	WP_279916988.1	WP_074855873.1	WP_074855873.1	SEI94018.1	SUD49811.1	WP_074855873.1	WP_074855873.1	WP_074855873.1	WP_084341499.1	SUD59382.1	MBN7118926.1	MBN7131115.1	MBN7142295.1	WP_279534953.1	WP_279534953.1	WP_279534953.1
364	FAD-binding oxidoreductase	COG0277	C	Core	18	7	11	CDM39968.1	WP_003462090.1	WP_116618184.1	WP_003462090.1	WP_003462090.1	SEI94045.1	SUD49810.1	WP_125874550.1	WP_116618184.1	WP_116618184.1	WP_084341498.1	SUD59383.1	MBN7118927.1	MBN7131114.1	MBN7142296.1	WP_279533620.1	WP_279533620.1	WP_279533620.1
1462	FGGY-family carbohydrate kinase	COG0554,COG1070,COG1069	C,G	Core	18	7	11	CDM39970.1	WP_279870983.1	WP_279916985.1	WP_084343987.1	WP_084343987.1	SEI94118.1	SUD49808.1	WP_125874551.1	WP_084343987.1	WP_084343987.1	WP_084341497.1	SUD59385.1	MBN7118928.1	MBN7131113.1	MBN7142297.1	WP_279533619.1	WP_279533619.1	WP_279533619.1
6356	pirin family protein	COG1741	R	Core	18	7	11	CDM39971.1	WP_074855877.1	WP_257598464.1	WP_074855877.1	WP_074855877.1	SEI94137.1	SUD49807.1	WP_125874552.1	WP_257598464.1	WP_257598464.1	WP_084341496.1	SUD59386.1	MBN7118929.1	MBN7131112.1	MBN7142298.1	WP_257598464.1	WP_257598464.1	WP_257598464.1
8273	chemotaxis protein CheV	COG0784,COG0835,COG2197,	K,N,T	Core	18	7	11	CDM39973.1	WP_003462085.1	WP_279916984.1	WP_003462085.1	WP_003462085.1	SEI94184.1	SUD49805.1	WP_003462085.1	WP_003462085.1	WP_003462085.1	WP_003462085.1	SUD59388.1	MBN7118931.1	MBN7131937.1	MBN7140005.1	WP_003462085.1	WP_003462085.1	WP_003462085.1
8589	MOSC domain-containing protein	COG3217	R	Core	18	7	11	CDM39974.1	WP_003462084.1	WP_084341494.1	WP_074855880.1	WP_074855880.1	SEI94215.1	SUD49804.1	WP_125874553.1	WP_084341494.1	WP_084341494.1	WP_084341494.1	SUD59389.1	MBN7118932.1	MBN7131936.1	MBN7140006.1	WP_084341494.1	WP_084341494.1	WP_084341494.1
3926	transglycosylase SLT domain-containing protein	COG4623,COG0741	M	Core	18	7	11	CDM39975.1	WP_206407916.1	WP_279916983.1	WP_074855882.1	WP_074855882.1	SEI94238.1	SUD49803.1	WP_125874554.1	WP_084341493.1	WP_084341493.1	WP_084341493.1	SUD59390.1	MBN7118933.1	MBN7131935.1	MBN7140007.1	WP_206407916.1	WP_206407916.1	WP_206407916.1
638	ATP-binding cassette domain-containing protein	COG4136,COG1120,COG1136,	G,Q,C,V,L,H,E,O,P,R,D	Core	18	7	11	CDM39976.1	WP_279870984.1	WP_279916982.1	WP_074855973.1	WP_074855973.1	SEI94269.1	SUD49802.1	WP_125874555.1	WP_257598462.1	WP_257598462.1	WP_084341502.1	SUD59391.1	MBN7118935.1	MBN7131933.1	MBN7140009.1	WP_206407917.1	WP_206407917.1	WP_206407917.1
3410	hypothetical protein	#	#	Core	18	7	11	CDM39977.1	WP_003462081.1	WP_003462081.1	WP_003462081.1	WP_003462081.1	SEI94298.1	SUD49801.1	WP_125874556.1	WP_125874556.1	WP_125874556.1	WP_003462081.1	SUD59392.1	MBN7118936.1	MBN7131932.1	MBN7140010.1	WP_003462081.1	WP_003462081.1	WP_003462081.1
3135	universal stress protein	COG2205,COG0589	T	Core	18	7	11	CDM39978.1	WP_003462080.1	WP_017677654.1	WP_074855884.1	WP_074855884.1	SEI94321.1	SUD49800.1	WP_074855884.1	WP_003462080.1	WP_003462080.1	WP_003462080.1	SUD59393.1	MBN7118937.1	MBN7131931.1	MBN7140011.1	WP_003462080.1	WP_003462080.1	WP_003462080.1
843	hypothetical protein	#	#	Core	18	7	11	CDM39979.1	WP_003462079.1	WP_279916980.1	WP_074855886.1	WP_074855886.1	SEI94348.1	SUD49799.1	WP_125874557.1	WP_003462079.1	WP_003462079.1	WP_003462079.1	SUD59394.1	MBN7118938.1	MBN7131930.1	MBN7140012.1	WP_003462079.1	WP_003462079.1	WP_003462079.1
4959	fatty acid oxidation complex subunit alpha FadB	COG1250,COG1024,COG0447	H,I	Core	18	7	11	CDM39980.1	WP_279870985.1	WP_017677652.1	WP_074855890.1	WP_074855890.1	SEI94382.1	SUD49798.1	WP_003462078.1	WP_003462078.1	WP_003462078.1	WP_003462078.1	SUD59395.1	MBN7118939.1	MBN7131929.1	MBN7140013.1	WP_128579614.1	WP_128579614.1	WP_128579614.1
4676	acetyl-CoA C-acyltransferase FadA	COG3321,COG0183	I,Q	Core	18	7	11	CDM39981.1	WP_003462077.1	WP_003462077.1	WP_074855892.1	WP_074855892.1	SEI94409.1	SUD49797.1	WP_003462077.1	WP_003462077.1	WP_003462077.1	WP_003462077.1	SUD59396.1	MBN7118940.1	MBN7131928.1	MBN7140014.1	WP_003462077.1	WP_003462077.1	WP_003462077.1
476	DUF1653 domain-containing protein	COG4728	S	Core	18	7	11	CDM39982.1	WP_003462076.1	WP_003462076.1	WP_074855894.1	WP_074855894.1	SEI94438.1	SUD49796.1	WP_003462076.1	WP_003462076.1	WP_003462076.1	WP_003462076.1	SUD59397.1	MBN7118941.1	MBN7131927.1	MBN7140015.1	WP_003462076.1	WP_003462076.1	WP_003462076.1
6934	type I DNA topoisomerase	COG0551,COG0550,COG1110	L	Core	18	7	11	CDM39983.1	WP_003462075.1	WP_003462075.1	WP_074855898.1	WP_074855898.1	SEI94459.1	SUD49795.1	WP_003462075.1	WP_003462075.1	WP_003462075.1	WP_084341491.1	SUD59398.1	MBN7118943.1	MBN7131925.1	MBN7140017.1	WP_003462075.1	WP_003462075.1	WP_003462075.1
6247	hypothetical protein	#	#	Core	18	7	11	CDM39984.1	WP_003462073.1	WP_279916991.1	WP_074855899.1	WP_074855899.1	SEI94483.1	SUD49794.1	WP_003462073.1	WP_003462073.1	WP_003462073.1	WP_003462073.1	SUD59399.1	MBN7118944.1	MBN7131924.1	MBN7140018.1	WP_003462073.1	WP_003462073.1	WP_003462073.1
3377	hypothetical protein	#	#	Core	18	7	11	CDM39985.1	WP_003462072.1	WP_003462072.1	WP_074855901.1	WP_074855901.1	SEI94499.1	SUD49793.1	WP_003462072.1	WP_003462072.1	WP_003462072.1	WP_003462072.1	SUD59400.1	MBN7118945.1	MBN7131923.1	MBN7140019.1	WP_003462072.1	WP_003462072.1	WP_003462072.1
6408	SOS-induced cell division inhibitor SulA	COG5404	D	Core	18	7	11	CDM39986.1	WP_279870986.1	WP_084341490.1	WP_074855903.1	WP_074855903.1	SEI94525.1	SUD49792.1	WP_003462071.1	WP_084341490.1	WP_084341490.1	WP_084341490.1	SUD59401.1	MBN7118946.1	MBN7131922.1	MBN7140020.1	WP_084341490.1	WP_084341490.1	WP_084341490.1
6508	transcriptional repressor LexA	COG1974,COG3413,COG2932	R,K	Core	18	7	11	CDM39987.1	WP_021488554.1	WP_021488554.1	WP_074855904.1	WP_074855904.1	SEI94552.1	SUD49791.1	WP_039964828.1	WP_021488554.1	WP_021488554.1	WP_021488554.1	SUD59402.1	MBN7118947.1	MBN7131921.1	MBN7140021.1	WP_021488554.1	WP_021488554.1	WP_021488554.1
3571	TetR/AcrR family transcriptional regulator	COG3226,COG1309	K,S	Core	18	7	11	CDM39988.1	WP_003462062.1	WP_003462062.1	WP_074855905.1	WP_074855905.1	SEI94577.1	SUD49790.1	WP_003462062.1	WP_003462062.1	WP_003462062.1	WP_003462062.1	SUD59403.1	MBN7118948.1	MBN7131920.1	MBN7140022.1	WP_003462062.1	WP_003462062.1	WP_003462062.1
8352	LD-transpeptidase	COG1376	S	Core	18	7	11	CDM39989.1	WP_075746486.1	WP_279916979.1	WP_074855907.1	WP_074855907.1	SEI94607.1	SUD49789.1	WP_003462059.1	WP_075746486.1	WP_075746486.1	WP_075746486.1	SUD59404.1	MBN7118949.1	MBN7131919.1	MBN7140023.1	WP_075746486.1	WP_075746486.1	WP_075746486.1
8908	beta-N-acetylhexosaminidase	COG1472	G	Core	18	7	11	CDM39990.1	WP_279870987.1	WP_206407921.1	WP_074855910.1	WP_074855910.1	SEI94632.1	SUD49788.1	WP_125874559.1	WP_257597451.1	WP_257597451.1	WP_084341489.1	SUD59405.1	MBN7118950.1	MBN7131918.1	MBN7140024.1	WP_279533618.1	WP_279533618.1	WP_279533618.1
985	peptidoglycan binding protein CsiV	#	#	Core	18	7	11	CDM39992.1	WP_108232961.1	WP_108232961.1	WP_074855913.1	WP_074855913.1	SEI94684.1	SUD49785.1	WP_059391813.1	WP_108232961.1	WP_108232961.1	WP_084341487.1	SUD59407.1	MBN7118952.1	MBN7131916.1	MBN7140026.1	WP_072425951.1	WP_072425951.1	WP_072425951.1
6579	glyceraldehyde-3-phosphate dehydrogenase	COG0057	G	Core	18	7	11	CDM39994.1	WP_003462043.1	WP_003462043.1	WP_003462043.1	WP_003462043.1	SEI94740.1	SUD49783.1	WP_125874560.1	WP_003462043.1	WP_003462043.1	WP_003462043.1	SUD59409.1	MBN7118954.1	MBN7132953.1	MBN7140028.1	WP_003462043.1	WP_003462043.1	WP_003462043.1
3626	FAD:protein FMN transferase	COG0508,COG1726	C	Core	18	7	11	CDM39995.1	WP_003462041.1	WP_104729613.1	WP_074855916.1	WP_074855916.1	SEI94769.1	SUD49782.1	WP_125875189.1	WP_003462041.1	WP_003462041.1	WP_003462041.1	SUD59411.1	MBN7118955.1	MBN7132952.1	MBN7140029.1	WP_279533615.1	WP_279533615.1	WP_279533615.1
8495	FAD:protein FMN transferase	COG2869	C	Core	18	7	11	CDM39997.1	WP_003462038.1	WP_003462038.1	WP_003462038.1	WP_003462038.1	SEI94833.1	SUD49780.1	WP_003462038.1	WP_003462038.1	WP_003462038.1	WP_011913760.1	SUD59413.1	MBN7118957.1	MBN7132950.1	MBN7140031.1	WP_108233026.1	WP_108233026.1	WP_108233026.1
736	FAD:protein FMN transferase	COG1347,COG4660,COG2209,	C	Core	18	7	11	CDM39999.1	WP_003462036.1	WP_003462036.1	WP_003462036.1	WP_003462036.1	SEI94885.1	SUD49778.1	WP_003462036.1	WP_003462036.1	WP_003462036.1	WP_011913759.1	SUD59415.1	MBN7118959.1	MBN7134315.1	MBN7140033.1	WP_279533613.1	WP_279533613.1	WP_279533613.1
5534	FAD:protein FMN transferase	COG1018,COG0369,COG2871,	H,R,C,P	Core	18	7	11	CDM40000.1	WP_074855919.1	WP_279916976.1	WP_074855919.1	WP_074855919.1	SEI94909.1	SUD49777.1	WP_125875188.1	WP_074855919.1	WP_074855919.1	WP_170962201.1	SUD59416.1	MBN7118960.1	MBN7134314.1	MBN7140034.1	WP_147812041.1	WP_147812041.1	WP_147812041.1
6050	FAD:protein FMN transferase	COG1477	H	Core	18	7	11	CDM40001.1	WP_039964827.1	WP_108233023.1	WP_003462034.1	WP_003462034.1	SEI94938.1	SUD49776.1	WP_125875190.1	WP_003462034.1	WP_003462034.1	WP_084342375.1	SUD59417.1	MBN7118961.1	MBN7134313.1	MBN7140035.1	WP_279534952.1	WP_279534952.1	WP_279534952.1
3175	Na+-NQR maturation NqrM	COG2991	S	Core	18	7	11	CDM40002.1	WP_003462033.1	WP_012018140.1	WP_003462033.1	WP_003462033.1	SEI94959.1	SUD49775.1	WP_003462033.1	WP_003462033.1	WP_003462033.1	WP_003462033.1	SUD59418.1	MBN7118962.1	MBN7134312.1	MBN7140036.1	WP_003462033.1	WP_003462033.1	WP_003462033.1
917	Si-specific NADP+ transhydrogenase	COG1635,COG0492,COG0446,	H,E,O,C,Q,P,M,R	Core	18	7	11	CDM40003.1	WP_003462032.1	WP_003462032.1	WP_003462032.1	WP_003462032.1	SEI94990.1	SUD49774.1	WP_125875187.1	WP_003462032.1	WP_003462032.1	WP_003462032.1	SUD59419.1	MBN7119413.1	MBN7134311.1	MBN7140037.1	WP_279533612.1	WP_279533612.1	WP_279533612.1
8843	ferredoxin family protein	COG1143,COG1142,COG1146,	R,C	Core	18	7	11	CDM40008.1	WP_003462027.1	WP_125874295.1	WP_003462027.1	WP_003462027.1	SEI95087.1	SUD49770.1	WP_125874295.1	WP_003462027.1	WP_003462027.1	WP_003462027.1	SUD59421.1	MBN7118171.1	MBN7132677.1	MBN7142825.1	WP_003462027.1	WP_003462027.1	WP_003462027.1
5489	DNA mismatch repair protein MutS	COG1193,COG0249	L	Core	18	7	11	CDM40009.1	WP_279870805.1	WP_279916990.1	WP_074855921.1	WP_074855921.1	SEI95115.1	SUD49769.1	WP_125874294.1	WP_003462026.1	WP_003462026.1	WP_169715587.1	SUD59422.1	MBN7118172.1	MBN7132676.1	MBN7142826.1	WP_003462026.1	WP_003462026.1	WP_003462026.1
8658	CinA family protein	COG1546	R	Core	18	7	11	CDM40010.1	WP_279870806.1	WP_104730259.1	WP_074855923.1	WP_074855923.1	SEI95141.1	SUD49768.1	WP_084342040.1	WP_003462018.1	WP_003462018.1	WP_084342040.1	SUD59433.1	MBN7118173.1	MBN7132675.1	MBN7142827.1	WP_084342040.1	WP_084342040.1	WP_084342040.1
6509	recombinase RecA	COG0467,COG1066,COG0468	T,L,O	Core	18	7	11	CDM40011.1	WP_074855925.1	WP_003462016.1	WP_074855925.1,WP_074859902.1	WP_074859902.1,WP_074855925.1	SEJ80920.1,SEI95165.1	SUE72498.1,SUD49767.1	WP_074855925.1	WP_003462016.1	WP_003462016.1	WP_074855925.1	SUD59434.1	MBN7119809.1	MBN7132674.1	MBN7142828.1	WP_074855925.1	WP_074855925.1	WP_074855925.1
8353	hypothetical protein	#	#	Core	18	7	11	CDM40013.1	WP_074855930.1	WP_074855930.1	WP_074855930.1	WP_074855930.1	SEI95212.1	SUD49765.1	WP_074855930.1	WP_074855930.1	WP_074855930.1	WP_074855930.1	SUD59436.1	MBN7119811.1	MBN7132672.1	MBN7142830.1	WP_074855930.1	WP_074855930.1	WP_074855930.1
8909	DUF2835 domain-containing protein	#	#	Core	18	7	11	CDM40014.1	WP_003462010.1	WP_003462010.1	WP_003462010.1	WP_003462010.1	SEI95236.1	SUD49764.1	WP_125874293.1	WP_003462010.1	WP_003462010.1	WP_003462010.1	SUD59437.1	MBN7119812.1	MBN7132671.1	MBN7142831.1	WP_003462010.1	WP_003462010.1	WP_003462010.1
551	quinone-dependent dihydroorotate dehydrogenase	COG2070,COG0167	R,F	Core	18	7	11	CDM40015.1	WP_074855931.1	WP_074855931.1	WP_074855931.1	WP_074855931.1	SEI95263.1	SUD49763.1	WP_074855931.1	WP_074855931.1	WP_074855931.1	WP_074855931.1	SUD59438.1	MBN7119813.1	MBN7132670.1	MBN7142832.1	WP_074855931.1	WP_074855931.1	WP_074855931.1
3502	YggL family protein	COG2520,COG2263,COG0116,	R,J,L	Core	18	7	11	CDM40017.1	WP_279870808.1	WP_279917180.1	WP_074855933.1	WP_074855933.1	SEI95310.1	SUD49761.1	WP_125874292.1	WP_257597448.1	WP_257597448.1	WP_084342042.1	SUD59440.1	MBN7119815.1	MBN7132668.1	MBN7142834.1	WP_074855933.1	WP_074855933.1	WP_074855933.1
6248	YggL family protein	COG2027	M	Core	18	7	11	CDM40018.1	WP_279870810.1	WP_003462004.1	WP_003462004.1	WP_003462004.1	SEI95335.1	SUD49760.1	WP_003462004.1	WP_257597447.1	WP_257597447.1	WP_084342045.1	SUD59441.1	MBN7119816.1	MBN7132667.1	MBN7142835.1	WP_128578306.1	WP_128578306.1	WP_128578306.1
6875	YggL family protein	COG3171	S	Core	18	7	11	CDM40019.1	WP_045735171.1	WP_003462002.1	WP_003462002.1	WP_003462002.1	SEI95364.1	SUD49759.1	WP_003462002.1	WP_003462002.1	WP_003462002.1	WP_003462002.1	SUD59442.1	MBN7119817.1	MBN7132666.1	MBN7142836.1	WP_003462002.1	WP_003462002.1	WP_003462002.1
457	FUSC family protein	COG1289	S	Core	18	7	11	CDM40022.1	WP_108233373.1	WP_279533611.1	WP_055985186.1	WP_055985186.1	SEI95438.1	SUD49756.1	WP_125874291.1	WP_055985186.1	WP_055985186.1	WP_055985186.1	SUD59445.1	MBN7119818.1	MBN7132665.1	MBN7142837.1	WP_279533611.1	WP_279533611.1	WP_279533611.1
6291	deoxyguanosinetriphosphate triphosphohydrolase	COG0232,COG1078	R,F	Core	18	7	11	CDM40023.1	WP_116618209.1	WP_074855936.1	WP_074855936.1	WP_074855936.1	SEI95461.1	SUD49755.1	WP_074855936.1	WP_074855936.1	WP_074855936.1	WP_084342047.1	SUD59446.1	MBN7119819.1	MBN7132664.1	MBN7142838.1	WP_116618209.1	WP_116618209.1	WP_116618209.1
211	EAL domain-containing protein	COG3434,COG2200,COG5001,	T	Core	18	7	11	CDM40027.1	WP_084342393.1	WP_279917179.1	WP_074855938.1	WP_074855938.1	SEI95583.1	SUD49751.1	WP_104730267.1	WP_306811853.1	WP_074855938.1	WP_084342393.1	SUD59451.1	MBN7119821.1	MBN7132662.1	MBN7142840.1	WP_084342393.1	WP_084342393.1	WP_084342393.1
5191	hypothetical protein	#	#	Core	18	7	11	CDM40028.1	WP_074855940.1	WP_279917178.1	WP_074855940.1	WP_074855940.1	SEI95609.1	SUD49750.1	WP_074855940.1	WP_017679319.1	WP_017679319.1	WP_017679319.1	SUD59452.1	MBN7119822.1	MBN7132661.1	MBN7142841.1	WP_003461991.1	WP_003461991.1	WP_003461991.1
243	phage holin family protein	COG5393	S	Core	18	7	11	CDM40029.1	WP_021489776.1	WP_003461989.1	WP_021489776.1	WP_021489776.1	SEI95633.1	SUD49749.1	WP_021489776.1	WP_003461989.1	WP_003461989.1	WP_003461989.1	SUD59453.1	MBN7119823.1	MBN7132660.1	MBN7142842.1	WP_279533610.1	WP_279533610.1	WP_279533610.1
6722	YqjD family protein	COG4575	S	Core	18	7	11	CDM40030.1	WP_143510203.1	WP_003461988.1	WP_003461988.1	WP_003461988.1	SEI95668.1	SUD49748.1	WP_003461988.1	WP_003461988.1	WP_003461988.1	WP_003461988.1	SUD59454.1	MBN7119824.1	MBN7132659.1	MBN7142843.1	WP_003461988.1	WP_003461988.1	WP_003461988.1
8452	phosphodiesterase	#	#	Core	18	7	11	CDM40032.1	WP_003461984.1	WP_003461984.1	WP_074855942.1	WP_074855942.1	SEI95718.1	SUD49746.1	WP_104730268.1	WP_003461984.1	WP_003461984.1	WP_003461984.1	SUD59456.1	MBN7119826.1	MBN7132657.1	MBN7142845.1	WP_279533609.1	WP_279533609.1	WP_279533609.1
8494	PilZ domain-containing protein	#	#	Core	18	7	11	CDM40033.1	WP_003461983.1	WP_003461983.1	WP_003461983.1	WP_003461983.1	SEI95740.1	SUD49745.1	WP_003461983.1	WP_003461983.1	WP_003461983.1	WP_003461983.1	SUD59457.1	MBN7119827.1	MBN7132656.1	MBN7142846.1	WP_279533608.1	WP_279533608.1	WP_279533608.1
3792	DUF2062 domain-containing protein	COG4591,COG0577,COG2177,	M,Q,D,V	Core	18	7	11	CDM40034.1	WP_279870817.1	WP_003461982.1	WP_003461982.1	WP_003461982.1	SEI95763.1	SUD49744.1	WP_003461982.1	WP_003461982.1	WP_003461982.1	WP_003461982.1	SUD59458.1	MBN7119828.1	MBN7132655.1	MBN7142847.1	WP_279533607.1	WP_279533607.1	WP_279533607.1
1686	DUF2062 domain-containing protein	COG2274,COG3842,COG4598,	Q,G,C,L,V,O,E,H,P,R,D	Core	18	7	11	CDM40035.1	WP_279534951.1	WP_279917177.1	WP_074855944.1	WP_074855944.1	SEI95782.1	SUD49743.1	WP_039964823.1	WP_257597452.1	WP_257597452.1	WP_039964823.1	SUD59459.1	MBN7119829.1	MBN7132654.1	MBN7142848.1	WP_279534951.1	WP_279534951.1	WP_279534951.1
363	DUF2062 domain-containing protein	COG0577,COG4591,COG3127,	M,Q,D,V	Core	18	7	11	CDM40036.1	WP_279870818.1	WP_012018147.1	WP_074855946.1	WP_074855946.1	SEI95807.1	SUD49742.1	WP_125874290.1	WP_012018147.1	WP_012018147.1	WP_074855946.1	SUD59460.1	MBN7119830.1	MBN7132653.1	MBN7142849.1	WP_279533606.1	WP_279533606.1	WP_279533606.1
3060	DUF2062 domain-containing protein	COG3216	S	Core	18	7	11	CDM40037.1	WP_147812237.1	WP_279917176.1	WP_074855948.1	WP_074855948.1	SEI95827.1	SUD49741.1	WP_108233370.1	WP_147812237.1	WP_147812237.1	WP_084341693.1	SUD59461.1	MBN7119831.1	MBN7132652.1	MBN7142850.1	WP_279533605.1	WP_279533605.1	WP_279533605.1
8275	MotA/TolQ/ExbB proton channel family protein	COG1235,COG1236,COG1237,	R,J	Core	18	7	11	CDM40038.1	WP_279870819.1	WP_279917175.1	WP_074855950.1	WP_074855950.1	SEI95851.1	SUD49740.1	WP_185754933.1	WP_257597446.1	WP_257597446.1	WP_170962176.1	SUD59462.1	MBN7119832.1	MBN7132651.1	MBN7142851.1	WP_279534950.1	WP_279534950.1	WP_279534950.1
916	MotA/TolQ/ExbB proton channel family protein	COG0811	U	Core	18	7	11	CDM40039.1	WP_039964821.1	WP_039964821.1	WP_039964821.1	WP_039964821.1	SEI95884.1	SUD49739.1	WP_104730273.1	WP_003461977.1	WP_039964821.1	WP_039964821.1	SUD59463.1	MBN7119833.1	MBN7132650.1	MBN7142852.1	WP_039964821.1	WP_039964821.1	WP_039964821.1
3005	tetraacyldisaccharide 4-kinase	COG1663	M	Core	18	7	11	CDM40041.1	WP_003461971.1	WP_003461971.1	WP_003461971.1	WP_003461971.1	SEI95930.1	SUD49737.1	WP_125874289.1	WP_306811852.1	WP_257597445.1	WP_003461971.1	SUD59465.1	MBN7119835.1	MBN7132648.1	MBN7142854.1	WP_279533604.1	WP_279533604.1	WP_279533604.1
637	Trm112 family protein	COG2835	S	Core	18	7	11	CDM40042.1	WP_003461970.1	WP_003461970.1	WP_003461970.1	WP_003461970.1	SEI95956.1	SUD49736.1	WP_003461970.1	WP_003461970.1	WP_003461970.1	WP_003461970.1	SUD59466.1	MBN7119836.1	MBN7132647.1	MBN7142855.1	WP_003245207.1	WP_003245207.1	WP_003245207.1
3572	3-deoxy-manno-octulosonate cytidylyltransferase	COG2266,COG1083,COG1212,	M,H	Core	18	7	11	CDM40043.1	WP_003461969.1	WP_003461969.1	WP_003461969.1	WP_003461969.1	SEI95981.1	SUD49735.1	WP_003461969.1	WP_003461969.1	WP_003461969.1	WP_003461969.1	SUD59467.1	MBN7119837.1	MBN7132646.1	MBN7142856.1	WP_279533603.1	WP_279533603.1	WP_279533603.1
8354	UDP-N-acetylmuramate dehydrogenase	COG4551,COG0394	R,T	Core	18	7	11	CDM40044.1	WP_003461968.1	WP_003461968.1	WP_003461968.1	WP_003461968.1	SEI96006.1	SUD49734.1	WP_003461968.1	WP_257597444.1	WP_257597444.1	WP_003461968.1	SUD59468.1	MBN7119838.1	MBN7132645.1	MBN7142857.1	WP_147812233.1	WP_147812233.1	WP_147812233.1
8910	UDP-N-acetylmuramate dehydrogenase	COG0812	M	Core	18	7	11	CDM40045.1	WP_003461965.1	WP_003461965.1	WP_003461965.1	WP_003461965.1	SEI96028.1	SUD49733.1	WP_003461965.1	WP_306811851.1	WP_003461965.1	WP_003461965.1	SUD59469.1	MBN7119839.1	MBN7132644.1	MBN7142858.1	WP_279533602.1	WP_279533602.1	WP_279533602.1
7040	ribonuclease E	COG1530,COG1098,COG0539,	J	Core	18	7	11	CDM40046.1	WP_279870820.1	WP_143509213.1	WP_074855953.1	WP_074855953.1	SEI96053.1	SUD49732.1	WP_125874288.1	WP_003461964.1	WP_003461964.1	WP_084341695.1	SUD59470.1	MBN7119840.1	MBN7131402.1	MBN7141068.1	WP_279533601.1	WP_279533601.1	WP_279533601.1
179	HAD-IA family hydrolase	COG0564,COG1187	J	Core	18	7	11	CDM40047.1	WP_279870821.1	WP_039964819.1	WP_074855955.1	WP_074855955.1	SEI96075.1	SUD49731.1	WP_108233364.1	WP_039964819.1	WP_039964819.1	WP_084341696.1	SUD59471.1	MBN7119841.1	MBN7131401.1	MBN7141067.1	WP_279533600.1	WP_279533600.1	WP_279533600.1
726	HAD-IA family hydrolase	COG0546,COG0241,COG0560,	E,R,G	Core	18	7	11	CDM40048.1	WP_074855957.1	WP_003461958.1	WP_074855957.1	WP_074855957.1	SEI96106.1	SUD49730.1	WP_074855957.1	WP_241198165.1	WP_003461958.1	WP_084341697.1	SUD59472.1	MBN7119842.1	MBN7131400.1	MBN7141066.1	WP_279533599.1	WP_279533599.1	WP_279533599.1
842	signal peptide peptidase SppA	COG1030,COG0740,COG0616	O	Core	18	7	11	CDM40049.1	WP_279870822.1	WP_279917174.1	WP_074855959.1	WP_074855959.1	SEI96130.1	SUD49729.1	WP_125874287.1	WP_125835819.1	WP_125835819.1	WP_084341698.1	SUD59473.1	MBN7119843.1	MBN7131399.1	MBN7141065.1	WP_125835819.1	WP_125835819.1	WP_279934166.1
4064	ACP S-malonyltransferase	COG0331,COG3321	Q,I	Core	18	7	11	CDM40054.1	WP_279870823.1	WP_279917592.1	WP_003461948.1	WP_003461948.1	SEI96255.1	SUD49724.1	WP_125874286.1	WP_003461948.1	WP_059391796.1	WP_003461948.1	SUD59478.1	MBN7119849.1	MBN7131393.1	MBN7141059.1	WP_003461948.1	WP_003461948.1	WP_003461948.1
972	3-oxoacyl-ACP reductase FabG	COG4221,COG0451,COG1028,	R,M,I	Core	18	7	11	CDM40055.1	WP_003245179.1	WP_003245179.1	WP_003245179.1	WP_003245179.1	SEI96283.1	SUD49723.1	WP_090426132.1	WP_003245179.1	WP_003245179.1	WP_003245179.1	SUD59479.1	MBN7119850.1	MBN7131392.1	MBN7141058.1	WP_003245179.1	WP_003245179.1	WP_003245179.1
3206	acyl carrier protein	COG0236	I	Core	18	7	11	CDM40056.1	WP_003245177.1	WP_003245177.1	WP_003245177.1	WP_003245177.1	SEI96304.1	SUD49722.1	WP_003245177.1	WP_003245177.1	WP_003245177.1	WP_003245177.1	SUD59480.1	MBN7119851.1	MBN7131391.1	MBN7141057.1	WP_003245177.1	WP_003245177.1	WP_003245177.1
6581	aminodeoxychorismate lyase	COG0115	E	Core	18	7	11	CDM40058.1	WP_206408452.1	WP_125874285.1	WP_003461944.1	WP_003461944.1	SEI96357.1	SUD49720.1	WP_125874285.1	WP_003461944.1	WP_003461944.1	WP_003461944.1	SUD59482.1	MBN7119853.1	MBN7131389.1	MBN7141055.1	WP_279533598.1	WP_279533598.1	WP_279533598.1
5882	endolytic transglycosylase MltG	COG1559	R	Core	18	7	11	CDM40059.1	WP_074855963.1	WP_279533597.1	WP_074855963.1	WP_074855963.1	SEI96382.1	SUD49719.1	WP_003461942.1	WP_241198167.1	WP_074855963.1	WP_074855963.1	SUD59483.1	MBN7119854.1	MBN7131388.1	MBN7141054.1	WP_279533597.1	WP_279533597.1	WP_279533597.1
244	dTMP kinase	COG0237,COG0125	F,H	Core	18	7	11	CDM40060.1	WP_279870824.1	WP_279917590.1	WP_003461940.1	WP_003461940.1	SEI96408.1	SUD49718.1	WP_003461940.1	WP_306811850.1	WP_257597443.1	WP_003461940.1	SUD59484.1	MBN7119855.1	MBN7131387.1	MBN7141053.1	WP_003461940.1	WP_003461940.1	WP_003461940.1
3728	PilZ domain-containing protein	COG3215	N	Core	18	7	11	CDM40062.1	WP_003245164.1	WP_003245164.1	WP_003245164.1	WP_003245164.1	SEI96450.1	SUD49716.1	WP_003245164.1	WP_003245164.1	WP_003245164.1	WP_003245164.1	SUD59486.1	MBN7119857.1	MBN7131385.1	MBN7141051.1	WP_003245164.1	WP_003245164.1	WP_003245164.1
8453	TetR/AcrR family transcriptional regulator	COG0075,COG0076,COG0436,	E	Core	18	7	11	CDM40064.1	WP_039964815.1	WP_279917589.1	WP_074855966.1	WP_074855966.1	SEI96510.1	SUD49714.1	WP_125874283.1	WP_039964815.1	WP_039964815.1	WP_084341701.1	SUD59488.1	MBN7119859.1	MBN7131383.1	MBN7141049.1	WP_104730288.1	WP_104730288.1	WP_104730288.1
8493	TetR/AcrR family transcriptional regulator	COG1309	K	Core	18	7	11	CDM40065.1	WP_003461933.1	WP_003461933.1	WP_074855967.1	WP_074855967.1	SEI96536.1	SUD49713.1	WP_003461933.1	WP_003461933.1	WP_003461933.1	WP_084341702.1	SUD59489.1	MBN7119860.1	MBN7131382.1	MBN7141048.1	WP_003461933.1	WP_003461933.1	WP_003461933.1
6228	radical SAM protein	COG2896,COG5014,COG0731,	H,R,C	Core	18	7	11	CDM40066.1	WP_003461930.1	WP_003461930.1	WP_017677598.1	WP_017677598.1	SEI96563.1	SUD49712.1	WP_003461930.1	WP_003461930.1	WP_003461930.1	WP_003461930.1	SUD59490.1	MBN7119861.1	MBN7131381.1	MBN7141047.1	WP_003461930.1	WP_003461930.1	WP_003461930.1
6307	DUF4823 domain-containing protein	#	#	Core	18	7	11	CDM40068.1	WP_084341703.1	WP_084341703.1	WP_074861354.1	WP_074861354.1	SEK02021.1	SUD49682.1	WP_084341703.1	WP_257597440.1	WP_084341703.1	WP_084341703.1	SUD59492.1	MBN7119863.1	MBN7131379.1	MBN7141045.1	WP_084341703.1	WP_084341703.1	WP_084341703.1
328	DUF1285 domain-containing protein	COG3816	S	Core	18	7	11	CDM40069.1	WP_003461924.1	WP_003461924.1	WP_074861352.1	WP_074861352.1	SEK02014.1	SUD49681.1	WP_003461924.1	WP_003461924.1	WP_003461924.1	WP_003461924.1	SUD59493.1	MBN7119864.1	MBN7131378.1	MBN7141044.1	WP_003461924.1	WP_003461924.1	WP_003461924.1
8588	diguanylate cyclase	COG5001,COG2202,COG2199,	T	Core	18	7	11	CDM40071.1	WP_279871465.1	WP_279917588.1	WP_074861350.1	WP_074861350.1	SEK01996.1	SUD49679.1	WP_003461921.1	WP_257597439.1	WP_280087207.1	WP_084341704.1	SUD59495.1	MBN7119865.1	MBN7131377.1	MBN7141043.1	WP_279533595.1	WP_279533595.1	WP_279533595.1
313	amidase	COG0154	J	Core	18	7	11	CDM40079.1	WP_206408445.1	WP_074860070.1	WP_074860070.1	WP_074860070.1	SEJ83858.1	SUD49671.1	WP_074860070.1	WP_206408445.1	WP_206408445.1	WP_084342329.1	SUD59505.1	MBN7119869.1	MBN7131373.1	MBN7141039.1	WP_074860070.1	WP_074860070.1	WP_074860070.1
6301	ABC transporter substrate-binding protein	COG4623,COG0834	E,M	Core	18	7	11	CDM40084.1	WP_084342333.1	WP_017677554.1	WP_017677554.1	WP_017677554.1	SEJ84039.1	SUD49659.1,SUD53916.1	WP_125875010.1	WP_084342333.1	WP_084342333.1	WP_084342333.1	SUD59509.1	MBN7119873.1	MBN7131369.1	MBN7141035.1	WP_084342333.1	WP_084342333.1	WP_084342333.1
725	ABC transporter permease	COG4597,COG4215,COG3639,	E,P	Core	18	7	11	CDM40085.1	WP_084342334.1	WP_084342334.1	WP_017677553.1	WP_017677553.1	SEJ84054.1	SUD49658.1,SUD53915.1	WP_084342334.1	WP_084342334.1	WP_084342334.1	WP_084342334.1	SUD59510.1	MBN7119874.1	MBN7131368.1	MBN7141034.1	WP_003461900.1	WP_003461900.1	WP_003461900.1
8239	ABC transporter permease	COG0600,COG2011,COG4160,	P,E	Core	18	7	11	CDM40086.1	WP_003461899.1	WP_279917377.1	WP_074860077.1	WP_074860077.1	SEJ84067.1	SUD49657.1,SUD53914.1	WP_084342335.1	WP_003461899.1	WP_003461899.1	WP_084342335.1	SUD59511.1	MBN7119875.1	MBN7131367.1	MBN7141033.1	WP_279533592.1	WP_279533592.1	WP_279533592.1
2217	ATP-binding cassette domain-containing protein	COG4615,COG4559,COG4586,	V,L,O,H,E,C,Q,G,D,P,R	Core	18	7	11	CDM40087.1	WP_039964810.1	WP_039964810.1	WP_074860079.1	WP_074860079.1	SEJ84082.1	SUD49656.1,SUD53913.1	WP_104727406.1	WP_039964810.1	WP_039964810.1	WP_039964810.1	SUD59512.1	MBN7119876.1	MBN7131366.1	MBN7141032.1	WP_039964810.1	WP_039964810.1	WP_039964810.1
553	transcriptional regulator ArgR	COG2207,COG4753,COG4977,	K,T,F	Core	18	7	11	CDM40088.1	WP_003461895.1	WP_003461895.1	WP_074860081.1	WP_074860081.1	SEJ84090.1	SUD49655.1,SUD53912.1	WP_003461895.1	WP_003461895.1	WP_003461895.1	WP_003461895.1	SUD59513.1	MBN7119877.1	MBN7131365.1	MBN7141031.1	WP_003461895.1	WP_003461895.1	WP_003461895.1
38	aspartate aminotransferase family protein	COG0436,COG4992,COG0161,	H,E	Core	18	7	11	CDM40089.1	WP_003461893.1	WP_108234267.1	WP_074860084.1	WP_074860084.1	SEJ84105.1	SUD49654.1,SUD53910.1	WP_108234267.1	WP_108234267.1	WP_108234267.1	WP_084342263.1	SUD59515.1	MBN7119878.1	MBN7131364.1	MBN7141030.1	WP_116618231.1	WP_116618231.1	WP_116618231.1
421	arginine N-succinyltransferase	COG3138	E	Core	18	7	11	CDM40090.1	WP_003461891.1	WP_003461891.1	WP_017677548.1	WP_017677548.1	SEJ84117.1	SUD49653.1,SUD53909.1	WP_003461891.1	WP_003461891.1	WP_003461891.1	WP_084342262.1	SUD59516.1	MBN7119879.1	MBN7131363.1	MBN7141029.1	WP_084342262.1	WP_084342262.1	WP_084342262.1
6849	arginine N-succinyltransferase	COG1247,COG3138	E,M	Core	18	7	11	CDM40091.1	WP_003461888.1	WP_003461888.1	WP_074860086.1	WP_074860086.1	SEJ84131.1	SUD49652.1,SUD53908.1	WP_084342261.1	WP_003461888.1	WP_003461888.1	WP_084342261.1	SUD59517.1	MBN7119880.1	MBN7131362.1	MBN7141028.1	WP_279533591.1	WP_279533591.1	WP_279533591.1
6005	succinylglutamate-semialdehyde dehydrogenase	COG1012,COG4230	C	Core	18	7	11	CDM40092.1	WP_279871376.1	WP_003461886.1	WP_074860088.1	WP_074860088.1	SEJ84143.1	SUD49651.1,SUD53907.1	WP_125875009.1	WP_257597435.1	WP_257597435.1	WP_003461886.1	SUD59518.1	MBN7119881.1	MBN7131361.1	MBN7141027.1	WP_003461886.1	WP_003461886.1	WP_003461886.1
500	N-succinylarginine dihydrolase	COG3724	E	Core	18	7	11	CDM40093.1	WP_125875008.1	WP_279917378.1	WP_074860091.1	WP_074860091.1	SEJ84158.1	SUD49650.1,SUD53906.1	WP_125875008.1	WP_125875008.1	WP_125875008.1	WP_084342260.1	SUD59519.1	MBN7119882.1	MBN7131360.1	MBN7141026.1	WP_084342260.1	WP_084342260.1	WP_084342260.1
4037	hypothetical protein	#	#	Core	18	7	11	CDM40094.1	WP_003461883.1	WP_003461883.1	WP_003461883.1	WP_003461883.1	SEJ84169.1	SUD49649.1,SUD53905.1	WP_003461883.1	WP_003461883.1	WP_003461883.1	WP_003461883.1	SUD59520.1	MBN7119883.1	MBN7131359.1	MBN7141025.1	WP_003461883.1	WP_003461883.1	WP_003461883.1
4206	succinylglutamate desuccinylase	COG3608,COG2988	R,E	Core	18	7	11	CDM40095.1	WP_074860093.1	WP_074860093.1	WP_074860093.1	WP_074860093.1	SEJ84182.1	SUD53904.1	WP_125875007.1	WP_074860093.1	WP_074860093.1	WP_003461881.1	SUD59521.1	MBN7119884.1	MBN7131358.1	MBN7141024.1	WP_074860093.1	WP_074860093.1	WP_074860093.1
8140	alanine--tRNA ligase	COG0013,COG2872	R,J	Core	18	7	11	CDM40097.1	WP_003461879.1	WP_003461879.1	WP_074860097.1	WP_074860097.1	SEJ84214.1	SUD53902.1	WP_125875005.1	WP_003461879.1	WP_003461879.1	WP_003461879.1	SUD59523.1	MBN7119886.1	MBN7133353.1	MBN7141022.1	WP_003461879.1	WP_003461879.1	WP_003461879.1
3280	aspartate kinase	COG0527,COG0528,COG0548,	F,E	Core	18	7	11	CDM40098.1	WP_084342258.1	WP_039964807.1	WP_039964807.1	WP_039964807.1	SEJ84228.1	SUD53901.1	WP_084342258.1	WP_084342258.1	WP_084342258.1	WP_084342258.1	SUD59524.1	MBN7119887.1	MBN7133352.1	MBN7141021.1	WP_039964807.1	WP_039964807.1	WP_039964807.1
6074	carbon storage regulator CsrA	COG1551	T	Core	18	7	11	CDM40099.1	WP_003244478.1	WP_003244478.1	WP_003244478.1	WP_003244478.1	SEJ84256.1	SUD53900.1	WP_003244478.1	WP_003244478.1	WP_003244478.1	WP_003244478.1	SUD59525.1	MBN7119888.1	MBN7133351.1	MBN7141020.1	WP_003244478.1	WP_003244478.1	WP_003244478.1
6358	magnesium transporter	COG1824,COG2239	P	Core	18	7	11	CDM40102.1	WP_003461871.1	WP_003461871.1	WP_074861162.1	WP_074861162.1	SEJ99437.1	SUD53897.1	WP_125874684.1	WP_003461871.1	WP_003461871.1	WP_003461871.1	SUD59528.1	MBN7116756.1	MBN7131966.1	MBN7142251.1	WP_003461871.1	WP_003461871.1	WP_003461871.1
3573	phosphonate ABC transporter ATP-binding protein	COG2401,COG1127,COG1245,	Q,C,G,E,H,O,L,V,P,R,D	Core	18	7	11	CDM40105.1	WP_003461865.1	WP_003461865.1	WP_003461865.1	WP_003461865.1	SEJ99466.1	SUD53894.1	WP_125874683.1	WP_003461865.1	WP_003461865.1	WP_003461865.1	SUD59531.1	MBN7116753.1	MBN7131963.1	MBN7142248.1	WP_279533590.1	WP_279533590.1	WP_279533590.1
6692	phosphonate C-P lyase system protein PhnG	COG0715,COG0725,COG3221	P	Core	18	7	11	CDM40106.1	WP_279871418.1	WP_084342282.1	WP_074861164.1	WP_074861164.1	SEJ99475.1	SUD53893.1	WP_125874682.1	WP_084342282.1	WP_084342282.1	WP_084342282.1	SUD59532.1	MBN7116752.1	MBN7131962.1	MBN7142247.1	WP_279533589.1	WP_279533589.1	WP_279533589.1
207	phosphonate C-P lyase system protein PhnG	COG0600,COG1174,COG4176,	P,E	Core	18	7	11	CDM40107.1	WP_003461861.1	WP_003461861.1	WP_074861167.1	WP_074861167.1	SEJ99483.1	SUD53892.1	WP_003461861.1	WP_003461861.1	WP_003461861.1	WP_003461861.1	SUD59533.1	MBN7116751.1	MBN7131961.1	MBN7142246.1	WP_104729589.1	WP_104729589.1	WP_104729589.1
326	phosphonate C-P lyase system protein PhnG	COG2186,COG2188,COG1167,	K	Core	18	7	11	CDM40108.1	WP_279871419.1	WP_084342281.1	WP_083393771.1	WP_083393771.1	SEJ99491.1	SUD53891.1	WP_125874681.1	WP_306811956.1	WP_104729590.1	WP_084342281.1	SUD59534.1	MBN7116750.1	MBN7131960.1	MBN7142245.1	WP_108234397.1	WP_108234397.1	WP_108234397.1
6781	phosphonate C-P lyase system protein PhnG	COG3624	P	Core	18	7	11	CDM40109.1	WP_039964798.1	WP_084342280.1	WP_074861171.1	WP_074861171.1	SEJ99499.1	SUD53890.1	WP_125874680.1	WP_257598322.1	WP_257598322.1	WP_084342280.1	SUD59535.1	MBN7116749.1	MBN7131959.1	MBN7142244.1	WP_279533588.1	WP_279533588.1	WP_279533588.1
426	phosphonate C-P lyase system protein PhnH	COG3625	P	Core	18	7	11	CDM40110.1	WP_279871420.1	WP_003461854.1	WP_074861173.1	WP_074861173.1	SEJ99509.1	SUD53889.1	WP_125874679.1	WP_257598321.1	WP_257598321.1	WP_003461854.1	SUD59536.1	MBN7116748.1	MBN7131958.1	MBN7142243.1	WP_279533587.1	WP_279533587.1	WP_279533587.1
2819	carbon-phosphorus lyase complex subunit PhnI	COG3626	P	Core	18	7	11	CDM40111.1	WP_279871421.1	WP_003461852.1	WP_074861176.1	WP_074861176.1	SEJ99520.1	SUD53888.1	WP_125874678.1	WP_257598320.1	WP_257598320.1	WP_003461852.1	SUD59537.1	MBN7116747.1	MBN7131957.1	MBN7142242.1	WP_279533586.1	WP_279533586.1	WP_279533586.1
4008	phosphonate C-P lyase system protein PhnK	COG3627	P	Core	18	7	11	CDM40112.1	WP_279871422.1	WP_003461850.1	WP_074861178.1	WP_074861178.1	SEJ99529.1	SUD53887.1	WP_125874677.1	WP_257598319.1	WP_257598319.1	WP_084342279.1	SUD59538.1	MBN7116746.1	MBN7131956.1	MBN7142241.1	WP_003461850.1	WP_003461850.1	WP_003461850.1
4074	phosphonate C-P lyase system protein PhnK	COG1125,COG1131,COG4778,	D,P,R,V,L,E,H,O,C,Q,G	Core	18	7	11	CDM40113.1	WP_116618241.1	WP_116618241.1	WP_074861179.1	WP_074861179.1	SEJ99537.1	SUD53886.1	WP_125874676.1	WP_116618241.1	WP_116618241.1	WP_084342278.1	SUD59539.1	MBN7116745.1	MBN7131955.1	MBN7142240.1	WP_084342278.1	WP_084342278.1	WP_084342278.1
8574	phosphonate C-P lyase system protein PhnL	COG1101,COG1116,COG1124,	H,E,O,L,V,C,G,Q,D,P,R	Core	18	7	11	CDM40114.1	WP_003461846.1	WP_003461846.1	WP_074861180.1	WP_074861180.1	SEJ99547.1	SUD53885.1	WP_125874675.1	WP_003461846.1	WP_003461846.1	WP_003461846.1	SUD59540.1	MBN7116744.1	MBN7131954.1	MBN7142239.1	WP_003461846.1	WP_003461846.1	WP_003461846.1
3903	phosphonate metabolism protein PhnP	COG0044,COG1574,COG3964,	Q,R,P,F	Core	18	7	11	CDM40115.1	WP_279871423.1	WP_003461844.1	WP_074861182.1	WP_074861182.1	SEJ99558.1	SUD53884.1	WP_125874674.1	WP_003461844.1	WP_003461844.1	WP_003461844.1	SUD59541.1	MBN7116743.1	MBN7131953.1	MBN7142238.1	WP_003461844.1	WP_003461844.1	WP_003461844.1
5855	phosphonate metabolism protein PhnP	COG3709,COG0194,COG0125,	F,P,L	Core	18	7	11	CDM40116.1	WP_279871424.1	WP_003461843.1	WP_074861184.1	WP_074861184.1	SEJ99567.1	SUD53883.1	WP_125874673.1	WP_257598318.1	WP_257598318.1	WP_003461843.1	SUD59542.1	MBN7116742.1	MBN7131952.1	MBN7142237.1	WP_003461843.1	WP_003461843.1	WP_003461843.1
1495	phosphonate metabolism protein PhnP	COG2220,COG0595,COG0491,	R	Core	18	7	11	CDM40117.1	WP_003461841.1	WP_084342277.1	WP_074861186.1	WP_074861186.1	SEJ99576.1	SUD53882.1	WP_125874672.1	WP_003461841.1	WP_003461841.1	WP_084342277.1	SUD59543.1	MBN7116741.1	MBN7131951.1	MBN7142236.1	WP_279533585.1	WP_279533585.1	WP_279533585.1
4913	NADPH-dependent oxidoreductase	COG1182,COG0431,COG2249,	I,R	Core	18	7	11	CDM40118.1	WP_279871425.1	WP_003461839.1	WP_074860728.1	WP_074860728.1	SEJ94441.1	SUD53880.1	WP_125874671.1	WP_003461839.1	WP_003461839.1	WP_003461839.1	SUD59545.1	MBN7116740.1	MBN7131950.1	MBN7142235.1	WP_003461839.1	WP_003461839.1	WP_003461839.1
4615	class II fumarate hydratase	COG0114,COG0015,COG1027,	E,F,C	Core	18	7	11	CDM40119.1	WP_279871426.1	WP_003461837.1	WP_003461837.1	WP_003461837.1	SEJ94428.1	SUD53879.1	WP_125874670.1	WP_003461837.1	WP_003461837.1	WP_003461837.1	SUD59546.1	MBN7116739.1	MBN7131949.1	MBN7142234.1	WP_003461837.1	WP_003461837.1	WP_003461837.1
6582	BolA family protein	COG0271,COG5007	K,T	Core	18	7	11	CDM40122.1	WP_075746680.1	WP_003461815.1	WP_003461815.1	WP_003461815.1	SEJ94389.1	SUD53876.1	WP_003461815.1	WP_003461815.1	WP_003461815.1	WP_003461815.1	SUD59550.1	MBN7116737.1	MBN7131947.1	MBN7142232.1	WP_003461815.1	WP_003461815.1	WP_003461815.1
3627	rhodanese-related sulfurtransferase	COG0607,COG1054	P,R	Core	18	7	11	CDM40123.1	WP_125874669.1	WP_003461811.1	WP_003461811.1	WP_003461811.1	SEJ94377.1	SUD53875.1	WP_125874669.1	WP_125874669.1	WP_125874669.1	WP_084342411.1	SUD59551.1	MBN7116736.1	MBN7131946.1	MBN7142231.1	WP_003461811.1	WP_003461811.1	WP_003461811.1
3369	DsbA family protein	COG2761,COG3531	Q,O	Core	18	7	11	CDM40124.1	WP_003461809.1	WP_003461809.1	WP_074860725.1	WP_074860725.1	SEJ94361.1	SUD53874.1	WP_125874668.1	WP_104729598.1	WP_104729598.1	WP_021488658.1	SUD59552.1	MBN7116735.1	MBN7131945.1	MBN7142230.1	WP_021488658.1	WP_021488658.1	WP_021488658.1
6233	ABC transporter ATP-binding protein	COG1119,COG4167,COG1135,	D,R,P,O,H,E,V,L,C,G,Q	Core	18	7	11	CDM40125.1	WP_279871504.1	WP_003461807.1	WP_074860722.1	WP_074860722.1	SEJ94355.1	SUD53873.1	WP_125874667.1	WP_104729599.1	WP_104729599.1	WP_084342412.1	SUD59553.1	MBN7116734.1	MBN7131944.1	MBN7142229.1	WP_104729599.1	WP_104729599.1	WP_104729599.1
3120	4-hydroxyphenylpyruvate dioxygenase	COG3185	E	Core	18	7	11	CDM40127.1	WP_003461803.1	WP_003461803.1	WP_003461803.1	WP_003461803.1	SEJ94329.1	SUD53871.1	WP_003461803.1	WP_003461803.1	WP_003461803.1	WP_075746694.1	SUD59555.1	MBN7116732.1	MBN7133232.1	MBN7142286.1	WP_003461803.1	WP_003461803.1	WP_003461803.1
826	homogentisate 12-dioxygenase	COG3508,COG0662	G,Q	Core	18	7	11	CDM40128.1	WP_279871506.1	WP_279917659.1	WP_074860720.1	WP_074860720.1	SEJ94315.1	SUD53870.1	WP_074860720.1	WP_257598316.1	WP_257598316.1	WP_084342431.1	SUD59556.1	MBN7116731.1	MBN7133231.1	MBN7142285.1	WP_116618243.1	WP_116618243.1	WP_279934232.1
3928	fumarylacetoacetate hydrolase family protein	COG0179	Q	Core	18	7	11	CDM40129.1	WP_257598315.1	WP_279916719.1	WP_074860717.1	WP_074860717.1	SEJ94301.1	SUD53869.1	WP_125874666.1	WP_257598315.1	WP_257598315.1	WP_084342430.1	SUD59557.1	MBN7116730.1	MBN7133230.1	MBN7142284.1	WP_279533582.1	WP_279533582.1	WP_279934277.1
3010	maleylacetoacetate isomerase	COG0625	O	Core	18	7	11	CDM40130.1	WP_279871490.1	WP_279916718.1	WP_074860715.1	WP_074860715.1	SEJ94295.1	SUD53868.1	WP_125874665.1	WP_075746700.1	WP_075746700.1	WP_084342429.1	SUD59558.1	MBN7116729.1	MBN7133229.1	MBN7142283.1	WP_084342429.1	WP_084342429.1	WP_084342429.1
8458	hypothetical protein	COG1720	S	Core	18	7	11	CDM40135.1	WP_039964795.1	WP_039964795.1	WP_074860709.1	WP_074860709.1	SEJ94241.1	SUD53864.1	WP_039964795.1	WP_039964795.1	WP_039964795.1	WP_039964795.1	SUD59563.1	MBN7116725.1	MBN7133225.1	MBN7142279.1	WP_039964795.1	WP_039964795.1	WP_039964795.1
3739	hypothetical protein	#	#	Core	18	7	11	CDM40136.1	WP_021490093.1	WP_021490093.1	WP_074860706.1	WP_074860706.1	SEJ94228.1	SUD53863.1	WP_021490093.1	WP_021490093.1	WP_021490093.1	WP_021490093.1	SUD59564.1	MBN7116724.1	MBN7133224.1	MBN7142278.1	WP_021490093.1	WP_021490093.1	WP_021490093.1
6739	rRNA pseudouridine synthase	COG1187	J	Core	18	7	11	CDM40137.1	WP_279871488.1	WP_279916716.1	WP_074860703.1	WP_074860703.1	SEJ94213.1	SUD53862.1	WP_039964792.1	WP_039964792.1	WP_039964792.1	WP_039964792.1	SUD59565.1	MBN7116723.1	MBN7133223.1	MBN7142277.1	WP_039964792.1	WP_039964792.1	WP_039964792.1
268	cytochrome b	COG1031,COG0621,COG1679,	C,S,J	Core	18	7	11	CDM40138.1	WP_257598312.1	WP_279916715.1	WP_003461779.1	WP_003461779.1	SEJ94202.1	SUD53861.1	WP_003461779.1	WP_257598312.1	WP_280087491.1	WP_003461779.1	SUD59566.1	MBN7116722.1	MBN7133222.1	MBN7142276.1	WP_003461779.1	WP_003461779.1	WP_003461779.1
8148	cytochrome b	COG1627,COG3658,COG3038	C,S	Core	18	7	11	CDM40139.1	WP_279871487.1	WP_279916714.1	WP_003461777.1	WP_003461777.1	SEJ94188.1	SUD53860.1	WP_260469778.1	WP_003461777.1	WP_280087490.1	WP_003461777.1	SUD59567.1	MBN7116719.1	MBN7133219.1	MBN7142273.1	WP_279533579.1	WP_279533579.1	WP_279533579.1
6079	DNA polymerase IV	COG0389	L	Core	18	7	11	CDM40143.1	WP_074860608.1	WP_074860608.1	WP_074860608.1	WP_074860608.1	SEJ92671.1	SUD53854.1	WP_003461770.1	WP_074860608.1	WP_074860608.1	WP_074860608.1	SUD59572.1	MBN7117662.1	MBN7133208.1	MBN7140898.1	WP_074860608.1	WP_074860608.1	WP_074860608.1
3284	META domain-containing protein	COG3187	O	Core	18	7	11	CDM40144.1	WP_003461768.1	WP_003461768.1	WP_074860606.1	WP_074860606.1	SEJ92665.1	SUD53853.1	WP_074860606.1	WP_003461768.1	WP_003461768.1	WP_003461768.1	SUD59573.1	MBN7117661.1	MBN7133207.1	MBN7140897.1	WP_003461768.1	WP_003461768.1	WP_003461768.1
6824	hypothetical protein	#	#	Core	18	7	11	CDM40145.1	WP_003461765.1	WP_003461765.1	WP_003461765.1	WP_003461765.1	SEJ92652.1	SUD53852.1	WP_003461765.1	WP_003461765.1	WP_003461765.1	WP_003461765.1	SUD59574.1	MBN7117660.1	MBN7133206.1	MBN7140896.1	WP_279533575.1	WP_279533575.1	WP_279533575.1
6645	response regulator transcription factor	COG0745,COG4566,COG3437,	N,K,T	Core	18	7	11	CDM40148.1	WP_074860602.1	WP_279916711.1	WP_074860602.1	WP_074860602.1	SEJ92592.1	SUD53849.1	WP_074860602.1	WP_074860602.1	WP_074860602.1	WP_074860602.1	SUD59577.1	MBN7117657.1	MBN7133203.1	MBN7140893.1	WP_074860602.1	WP_074860602.1	WP_074860602.1
136	sensor histidine kinase	COG4251,COG3290,COG0840,	T,N	Core	18	7	11	CDM40149.1	WP_074860600.1	WP_279916709.1	WP_074860600.1	WP_074860600.1	SEJ92574.1	SUD53848.1	WP_074860600.1	WP_074860600.1	WP_280087468.1	WP_074860600.1	SUD59578.1	MBN7117656.1	MBN7133202.1	MBN7140892.1	WP_074860600.1	WP_074860600.1	WP_074860600.1
6002	cysteine synthase CysM	COG1350,COG0498,COG0031,	E,R	Core	18	7	11	CDM40150.1	WP_003461752.1	WP_279916707.1	WP_003461752.1	WP_003461752.1	SEJ92563.1	SUD53847.1	WP_003461752.1	WP_003461752.1	WP_280087469.1	WP_003461752.1	SUD59579.1	MBN7117655.1	MBN7133201.1	MBN7140891.1	WP_003461752.1	WP_003461752.1	WP_003461752.1
3227	GTP diphosphokinase	COG0500,COG2518,COG2519,	Q,M,R,J,L,O,H	Core	18	7	11	CDM40151.1	WP_279871363.1	WP_279916706.1	WP_074860598.1	WP_074860598.1	SEJ92553.1	SUD53846.1	WP_125874898.1	WP_128580055.1	WP_280087470.1	WP_084340686.1	SUD59580.1	MBN7117654.1	MBN7133200.1	MBN7140890.1	WP_279533573.1	WP_279533573.1	WP_279533573.1
8109	GTP diphosphokinase	COG2357,COG0317	S,T	Core	18	7	11	CDM40152.1	WP_003461747.1	WP_003461747.1	WP_074860594.1	WP_074860594.1	SEJ92544.1	SUD53845.1	WP_125874899.1	WP_257598561.1	WP_280087471.1	WP_003461747.1	SUD59581.1	MBN7117653.1	MBN7133199.1	MBN7140889.1	WP_279533572.1	WP_279533572.1	WP_279533572.1
6583	DUF2058 domain-containing protein	COG3122	S	Core	18	7	11	CDM40154.1	WP_003461743.1	WP_206408385.1	WP_003461743.1	WP_003461743.1	SEJ92527.1	SUD53843.1	WP_003461743.1	WP_003461743.1	WP_003461743.1	WP_003461743.1	SUD59583.1	MBN7117651.1	MBN7133197.1	MBN7140887.1	WP_003461743.1	WP_003461743.1	WP_003461743.1
640	Rho-binding antiterminator	COG4568	K	Core	18	7	11	CDM40155.1	WP_003461742.1	WP_003461742.1	WP_074860590.1	WP_074860590.1	SEJ92516.1	SUD53842.1	WP_125874901.1	WP_003461742.1	WP_003461742.1	WP_003461742.1	SUD59584.1	MBN7117650.1	MBN7133196.1	MBN7140886.1	WP_003461742.1	WP_003461742.1	WP_003461742.1
2855	OprD family porin	#	#	Core	18	7	11	CDM40156.1	WP_279871364.1	WP_279916701.1	WP_074860588.1	WP_074860588.1	SEJ92507.1	SUD53841.1	WP_125874902.1	WP_257598560.1	WP_257598560.1	WP_139803309.1	SUD59585.1	MBN7117649.1	MBN7133195.1	MBN7140885.1	WP_279533571.1	WP_279533571.1	WP_279533571.1
3858	DUF5610 domain-containing protein	#	#	Core	18	7	11	CDM40157.1	WP_206408383.1	WP_279916700.1	WP_074860586.1	WP_074860586.1	SEJ92498.1	SUD53840.1	WP_125874903.1	WP_257598759.1	WP_257598759.1	WP_074860586.1	SUD59586.1	MBN7117648.1	MBN7133194.1	MBN7140884.1	WP_279533570.1	WP_279533570.1	WP_279533570.1
8537	glutaredoxin family protein	#	#	Core	18	7	11	CDM40158.1	WP_003461739.1	WP_003461739.1	WP_003461739.1	WP_003461739.1	SEJ92489.1	SUD53839.1	WP_003461739.1	WP_003461739.1	WP_003461739.1	WP_003461739.1	SUD59587.1	MBN7117647.1	MBN7133193.1	MBN7140883.1	WP_003461739.1	WP_003461739.1	WP_003461739.1
6172	YgdI/YgdR family lipoprotein	#	#	Core	18	7	11	CDM40167.1	WP_279870846.1	WP_003461730.1	WP_003461730.1	WP_003461730.1	SEJ65012.1	SUD53830.1	WP_003461730.1	WP_003461730.1	WP_003461730.1	WP_003461730.1	SUD59595.1	MBN7118525.1	MBN7132198.1	MBN7140876.1	WP_003461730.1	WP_003461730.1	WP_003461730.1
6031	molybdenum cofactor guanylyltransferase MobA	COG2068,COG0746	R,H	Core	18	7	11	CDM40168.1	WP_279870847.1	WP_278618239.1	WP_074858896.1	WP_074858896.1	SEJ65030.1	SUD53829.1	WP_003461729.1	WP_257598445.1	WP_257598445.1	WP_084340684.1	SUD59596.1	MBN7118524.1	MBN7132197.1	MBN7140875.1	WP_279533503.1	WP_279533503.1	WP_279533503.1
912	molybdenum cofactor biosynthesis protein B	COG0521,COG0303,COG1058	R,H	Core	18	7	11	CDM40169.1	WP_116618304.1	WP_279916697.1	WP_045732987.1	WP_045732987.1	SEJ65048.1	SUD53828.1	WP_045732987.1	WP_045732987.1	WP_045732987.1	WP_045732987.1	SUD59597.1	MBN7118523.1	MBN7132196.1	MBN7140874.1	WP_045732987.1	WP_045732987.1	WP_045732987.1
8341	NlpC/P60 family protein	COG0791	M	Core	18	7	11	CDM40171.1	WP_074858902.1	WP_074858902.1	WP_074858902.1	WP_074858902.1	SEJ65081.1	SUD53826.1	WP_074858902.1	WP_074858902.1	WP_074858902.1	WP_074858902.1	SUD59599.1	MBN7118521.1	MBN7132194.1	MBN7140872.1	WP_074858902.1	WP_074858902.1	WP_074858902.1
974	NlpC/P60 family protein	COG0791	M	Core	18	7	11	CDM40172.1	WP_003461723.1	WP_084340683.1	WP_003461723.1	WP_003461723.1	SEJ65100.1	SUD53825.1	WP_003461723.1	WP_084340683.1	WP_084340683.1	WP_084340683.1	SUD59600.1	MBN7118520.1	MBN7132193.1	MBN7140871.1	WP_003461723.1	WP_003461723.1	WP_003461723.1
6475	hypothetical protein	#	#	Core	18	7	11	CDM40173.1	WP_039964784.1	WP_279916694.1	WP_039964784.1	WP_039964784.1	SEJ65121.1	SUD53824.1	WP_039964784.1	WP_039964784.1	WP_039964784.1	WP_039964784.1	SUD59601.1	MBN7118519.1	MBN7132192.1	MBN7140870.1	WP_039964784.1	WP_039964784.1	WP_039964784.1
6738	cobyrinate ac-diamide synthase	COG2109	H	Core	18	7	11	CDM40174.1	WP_003461722.1	WP_279916693.1	WP_003461722.1	WP_003461722.1	SEJ65141.1	SUD53823.1	WP_003461722.1	WP_003461722.1	WP_003461722.1	WP_003461722.1	SUD59602.1	MBN7118518.1	MBN7132191.1	MBN7140869.1	WP_003461722.1	WP_003461722.1	WP_003461722.1
267	cobyrinate ac-diamide synthase	COG0132,COG1797,COG0311	H	Core	18	7	11	CDM40175.1	WP_003461721.1	WP_279916691.1	WP_003461721.1	WP_003461721.1	SEJ65161.1	SUD53822.1	WP_003461721.1	WP_003461721.1	WP_003461721.1	WP_084340682.1	SUD59603.1	MBN7118517.1	MBN7132190.1	MBN7140868.1	WP_003461721.1	WP_003461721.1	WP_003461721.1
600	56-dimethylbenzimidazole synthase	COG0778	C	Core	18	7	11	CDM40176.1	WP_003461719.1	WP_143509024.1	WP_003461719.1	WP_003461719.1	SEJ65179.1	SUD53821.1	WP_003461719.1	WP_003461719.1	WP_003461719.1	WP_003461719.1	SUD59604.1	MBN7118516.1	MBN7132189.1	MBN7140867.1	WP_278620755.1	WP_278620755.1	WP_278620755.1
4438	adenosylcobinamide-phosphate synthase CbiB	COG1270,COG3725	H,V	Core	18	7	11	CDM40177.1	WP_003461717.1	WP_116618310.1	WP_003461717.1	WP_003461717.1	SEJ65197.1	SUD53820.1	WP_125873719.1	WP_003461717.1	WP_003461717.1	WP_084340681.1	SUD59605.1	MBN7118515.1	MBN7132188.1	MBN7140866.1	WP_003461717.1	WP_003461717.1	WP_003461717.1
4026	threonine-phosphate decarboxylase CobD	COG0156,COG1167,COG0079,	H,E,K	Core	18	7	11	CDM40178.1	WP_278620756.1	WP_279916688.1	WP_074858905.1	WP_074858905.1	SEJ65219.1	SUD53819.1	WP_125873718.1	WP_257598446.1	WP_257598446.1	WP_084340680.1	SUD59606.1	MBN7118514.1	MBN7132187.1	MBN7140865.1	WP_278620756.1	WP_278620756.1	WP_278620756.1
8501	cobyric acid synthase	COG1492,COG1797,COG0118,	R,H,E	Core	18	7	11	CDM40179.1	WP_074858908.1	WP_279916686.1	WP_074858908.1	WP_074858908.1	SEJ65235.1	SUD53818.1	WP_125873717.1	WP_257598447.1	WP_257598447.1	WP_084340679.1	SUD59607.1	MBN7118513.1	MBN7132186.1	MBN7140864.1	WP_074858908.1	WP_074858908.1	WP_074858908.1
3801	alpha-ribazole phosphatase family protein	COG2087	H	Core	18	7	11	CDM40180.1	WP_074858911.1	WP_108234050.1	WP_074858911.1	WP_074858911.1	SEJ65256.1	SUD53817.1	WP_074858911.1	WP_074858911.1	WP_074858911.1	WP_074858911.1	SUD59608.1	MBN7118512.1	MBN7132185.1	MBN7140863.1	WP_074858911.1	WP_074858911.1	WP_074858911.1
6823	alpha-ribazole phosphatase family protein	COG2038	H	Core	18	7	11	CDM40181.1	WP_074858913.1	WP_074858913.1	WP_074858913.1	WP_074858913.1	SEJ65277.1	SUD53816.1	WP_074858913.1	WP_074858913.1	WP_074858913.1	WP_074858913.1	SUD59609.1	MBN7118511.1	MBN7132184.1	MBN7140862.1	WP_074858913.1	WP_074858913.1	WP_074858913.1
381	alpha-ribazole phosphatase family protein	COG0406,COG0588	G	Core	18	7	11	CDM40182.1	WP_074858916.1	WP_074858916.1	WP_074858916.1	WP_074858916.1	SEJ65291.1	SUD53815.1	WP_125873716.1	WP_074858916.1	WP_074858916.1	WP_074858916.1	SUD59610.1	MBN7118510.1	MBN7132183.1	MBN7140861.1	WP_074858916.1	WP_074858916.1	WP_074858916.1
515	adenosylcobinamide-GDP ribazoletransferase	COG0368	H	Core	18	7	11	CDM40183.1	WP_074858919.1	WP_279916685.1	WP_074858919.1	WP_074858919.1	SEJ65309.1	SUD53814.1	WP_125873715.1	WP_074858919.1	WP_074858919.1	WP_084340678.1	SUD59611.1	MBN7118509.1	MBN7132182.1	MBN7140860.1	WP_279533502.1	WP_279533502.1	WP_279533502.1
135	MFS transporter	COG1349,COG1846,COG4189	K	Core	18	7	11	CDM40184.1	WP_003461704.1	WP_074858922.1	WP_074858922.1	WP_074858922.1	SEJ65323.1	SUD53813.1	WP_074858922.1	WP_074858922.1	WP_074858922.1	WP_074858922.1	SUD59612.1	MBN7118508.1	MBN7132181.1	MBN7140859.1	WP_074858922.1	WP_074858922.1	WP_074858922.1
40	MFS transporter	COG0477,COG2814,COG2223,	G,M,P	Core	18	7	11	CDM40185.1	WP_279870849.1	WP_021490054.1	WP_074858924.1	WP_074858924.1	SEJ65338.1	SUD53812.1	WP_074858924.1	WP_074858924.1	WP_074858924.1	WP_074858924.1	SUD59613.1	MBN7118507.1	MBN7132180.1	MBN7140858.1	WP_074858924.1	WP_074858924.1	WP_074858924.1
8756	response regulator transcription factor	COG4565,COG2204,COG3947,	T,N,K	Core	18	7	11	CDM40190.1	WP_279870851.1	WP_003461692.1	WP_074858930.1	WP_074858930.1	SEJ65440.1	SUD53808.1	WP_125873712.1	WP_003461692.1	WP_003461692.1	WP_084340675.1	SUD59617.1	MBN7118503.1	MBN7132176.1	MBN7140854.1	WP_003461692.1	WP_003461692.1	WP_003461692.1
3329	hypothetical protein	#	#	Core	18	7	11	CDM40192.1	WP_279871326.1	WP_074858937.1	WP_074858937.1	WP_074858937.1	SEJ65481.1	SUD53806.1	WP_074858937.1	WP_074858937.1	WP_074858937.1	WP_084340674.1	SUD59620.1	MBN7118500.1	MBN7132173.1	MBN7140749.1	WP_074858937.1	WP_074858937.1	WP_074858937.1
6166	sulfurtransferase	COG0607,COG2897	P	Core	18	7	11	CDM40193.1	WP_074858939.1	WP_116618325.1	WP_074858939.1	WP_074858939.1	SEJ65505.1	SUD53805.1	WP_125873711.1	WP_108234056.1	WP_108234056.1	WP_084340673.1	SUD59621.1	MBN7118499.1	MBN7132172.1	MBN7140748.1	WP_108234056.1	WP_108234056.1	WP_108234056.1
8217	NADP-specific glutamate dehydrogenase	COG0334	E	Core	18	7	11	CDM40194.1	WP_279871325.1	WP_279916682.1	WP_074858941.1	WP_074858941.1	SEJ65524.1	SUD53804.1	WP_003461685.1	WP_257598690.1	WP_257598690.1	WP_084340672.1	SUD59622.1	MBN7118498.1	MBN7132171.1	MBN7140747.1	WP_116618328.1	WP_116618328.1	WP_116618328.1
3401	hypothetical protein	COG0421,COG4262	R,E	Core	18	7	11	CDM40195.1	WP_108234058.1	WP_108234058.1	WP_074858942.1	WP_074858942.1	SEJ65549.1	SUD53803.1	WP_125873710.1	WP_108234058.1	WP_108234058.1	WP_084340671.1	SUD59623.1	MBN7118497.1	MBN7132170.1	MBN7140746.1	WP_279533500.1	WP_279533500.1	WP_279533500.1
1876	SMP-30/gluconolactonase/LRE family protein	COG3386	G	Core	18	7	11	CDM40196.1	WP_279871327.1	WP_108234070.1	WP_088339318.1	WP_088339318.1	SEJ65568.1	SUD53802.1	WP_125873739.1	WP_257598692.1	WP_257598692.1	WP_115290051.1	SUD59624.1	MBN7118496.1	MBN7132169.1	MBN7140745.1	WP_279534947.1	WP_279534947.1	WP_279534947.1
3247	D-2-hydroxyacid dehydrogenase	COG0059,COG1052,COG0111	H,E,C	Core	18	7	11	CDM40199.1	WP_279871323.1	WP_074858952.1	WP_074858952.1	WP_074858952.1	SEJ65628.1	SUD53799.1	WP_125873708.1	WP_074858952.1	WP_074858952.1	WP_084340667.1	SUD59627.1	MBN7118493.1	MBN7132166.1	MBN7140742.1	WP_279533498.1	WP_279533498.1	WP_279533498.1
6030	YcgN family cysteine cluster protein	COG2983	S	Core	18	7	11	CDM40200.1	WP_143509011.1	WP_125873707.1	WP_003461673.1	WP_003461673.1	SEJ65649.1	SUD53798.1	WP_125873707.1	WP_003461673.1	WP_003461673.1	WP_003461673.1	SUD59628.1	MBN7118492.1	MBN7132165.1	MBN7140741.1	WP_003461673.1	WP_003461673.1	WP_003461673.1
3172	hypothetical protein	COG3975	R	Core	18	7	11	CDM40201.1	WP_279871322.1	WP_279916679.1	WP_074858955.1	WP_074858955.1	SEJ65670.1	SUD53797.1	WP_125873706.1	WP_257598671.1	WP_257598671.1	WP_084340666.1	SUD59629.1	MBN7118491.1	MBN7132164.1	MBN7140740.1	WP_279533497.1	WP_279533497.1	WP_279533497.1
8340	hypothetical protein	#	#	Core	18	7	11	CDM40204.1	WP_279871320.1	WP_279916678.1	WP_074858958.1	WP_074858958.1	SEJ65746.1	SUD53794.1	WP_003461665.1	WP_257598672.1	WP_257598672.1	WP_084340665.1	SUD59632.1	MBN7118488.1	MBN7132161.1	MBN7140737.1	WP_003461665.1	WP_003461665.1	WP_003461665.1
3552	S9 family peptidase	COG0823,COG1506,COG1770,	E,U	Core	18	7	11	CDM40205.1	WP_279871319.1	WP_128578286.1	WP_074858961.1	WP_074858961.1	SEJ65765.1	SUD53793.1	WP_125873705.1	WP_257598673.1	WP_257598673.1	WP_084340664.1	SUD59633.1	MBN7118487.1	MBN7132160.1	MBN7140736.1	WP_279533496.1	WP_279533496.1	WP_279533496.1
6474	hypothetical protein	#	#	Core	18	7	11	CDM40206.1	WP_039964782.1	WP_039964782.1	WP_039964782.1	WP_039964782.1	SEJ65785.1	SUD53792.1	WP_039964782.1	WP_039964782.1	WP_039964782.1	WP_039964782.1	SUD59634.1	MBN7118486.1	MBN7132159.1	MBN7140735.1	WP_039964782.1	WP_039964782.1	WP_039964782.1
266	HIT family protein	COG0537,COG1085	C,F	Core	18	7	11	CDM40207.1	WP_064494848.1	WP_074858985.1	WP_074858985.1	WP_074858985.1	SEJ65806.1	SUD53791.1	WP_074858985.1	WP_064494848.1	WP_064494848.1	WP_084340688.1	SUD59635.1	MBN7118485.1	MBN7132158.1	MBN7140734.1	WP_003461659.1	WP_003461659.1	WP_003461659.1
599	class II glutamine amidotransferase	COG0034,COG0121,COG0449	M,R,F	Core	18	7	11	CDM40208.1	WP_279871318.1	WP_003461657.1	WP_003461657.1	WP_003461657.1	SEJ65827.1	SUD53790.1	WP_003461657.1	WP_003461657.1	WP_003461657.1	WP_003461657.1	SUD59636.1	MBN7118484.1	MBN7132157.1	MBN7140733.1	WP_003461657.1	WP_003461657.1	WP_003461657.1
3065	DUF2937 family protein	#	#	Core	18	7	11	CDM40209.1	WP_003461655.1	WP_003461655.1	WP_003461655.1	WP_003461655.1	SEJ65845.1	SUD53789.1	WP_125873704.1	WP_003461655.1	WP_003461655.1	WP_003461655.1	SUD59637.1	MBN7118483.1	MBN7132156.1	MBN7140732.1	WP_003461655.1	WP_003461655.1	WP_003461655.1
8500	type I secretion system permease/ATPase	COG1566,COG1196,COG0845,	V,L,D,M	Core	18	7	11	CDM40212.1	WP_074858967.1	WP_279916676.1	WP_074858967.1	WP_074858967.1	SEJ65882.1	SUD53787.1	WP_125873702.1	WP_003461651.1	WP_003461651.1	WP_084340662.1	SUD59639.1	MBN7118481.1	MBN7132154.1	MBN7140730.1	WP_279533495.1	WP_279533495.1	WP_279533495.1
134	VWA domain-containing protein	COG3825,COG3552	S,R	Core	18	7	11	CDM40214.1	WP_279871316.1	WP_279871316.1	WP_074860458.1	WP_074860458.1	SEJ90437.1	SUD53778.1	WP_125873701.1	WP_125873701.1	WP_125873701.1	WP_084340657.1	SUD59647.1	MBN7116454.1	MBN7132148.1	MBN7142256.1	WP_116618346.1	WP_116618346.1	WP_116618346.1
6905	MoxR family ATPase	COG1474,COG5271,COG0464,	T,R,L,O	Core	18	7	11	CDM40215.1	WP_279530677.1	WP_064494556.1	WP_064494556.1	WP_064494556.1	SEJ90446.1	SUD53777.1	WP_017677428.1	WP_064494556.1	WP_064494556.1	WP_064494556.1	SUD59648.1	MBN7116453.1	MBN7132147.1	MBN7142255.1	WP_017677428.1	WP_017677428.1	WP_017677428.1
8385	DMT family transporter	COG2962,COG0697	G,R	Core	18	7	11	CDM40220.1	WP_279871315.1	WP_279916663.1	WP_074860473.1	WP_074860473.1	SEJ90470.1	SUD53775.1	WP_125873699.1	WP_257598389.1	WP_257598389.1	WP_084340655.1	SUD59653.1	MBN7118475.1	MBN7132962.1	MBN7142389.1	WP_279533493.1	WP_279533493.1	WP_279533493.1
4767	PA1414 family protein	COG4579	T	Core	18	7	11	CDM40229.1	WP_279871493.1	WP_003461614.1	WP_074860484.1	WP_074860484.1	SEJ90549.1	SUD53766.1	WP_125873698.1	WP_257598390.1	WP_257598390.1	WP_084340654.1	SUD59654.1	MBN7118474.1	MBN7132961.1	MBN7142388.1	WP_279533492.1	WP_279533492.1	WP_279533492.1
4009	YbaN family protein	COG2832	S	Core	18	7	11	CDM40232.1	WP_003461611.1	WP_003461611.1	WP_003461611.1	WP_003461611.1	SEK01322.1	SUD53750.1	WP_003461611.1	WP_003461611.1	WP_003461611.1	WP_003461611.1	SUD59668.1	MBN7117814.1	MBN7131128.1	MBN7140672.1	WP_003461611.1	WP_003461611.1	WP_003461611.1
4429	YecA family protein	COG3318	R	Core	18	7	11	CDM40233.1	WP_003461609.1	WP_003461609.1	WP_074861309.1	WP_074861309.1	SEK01314.1	SUD53749.1	WP_003461609.1	WP_074861309.1	WP_074861309.1	WP_003461609.1	SUD59669.1	MBN7117815.1	MBN7131129.1	MBN7140673.1	WP_074861309.1	WP_074861309.1	WP_074861309.1
8781	lysozyme	COG0265,COG3480,COG0793,	O,R,T,M	Core	18	7	11	CDM40244.1	WP_279871258.1	WP_108232841.1	WP_074860987.1	WP_074860987.1	SEJ97570.1	SUD53745.1	WP_074860987.1	WP_257598516.1	WP_257598516.1	WP_084341463.1	SUD59685.1	MBN7116254.1	MBN7133372.1	MBN7139272.1	WP_279533475.1	WP_279533475.1	WP_279533475.1
1300	helix-hairpin-helix domain-containing protein	COG2183,COG1555	K,L	Core	18	7	11	CDM40249.1	WP_003461577.1	WP_003461577.1	WP_003461577.1	WP_003461577.1	SEJ97446.1	SUD53735.1	WP_003461577.1	WP_003461577.1	WP_003461577.1	WP_003461577.1	SUD59691.1	MBN7118453.1	MBN7132059.1	MBN7139184.1	WP_003461577.1	WP_003461577.1	WP_003461577.1
167	exodeoxyribonuclease V subunit beta	COG0210,COG1074	L	Core	18	7	11	CDM40251.1	WP_279871263.1	WP_279917437.1	WP_074860954.1	WP_074860954.1	SEJ97427.1	SUD53733.1	WP_125875218.1	WP_257598520.1	WP_257598520.1	WP_084341458.1	SUD59693.1	MBN7117455.1	MBN7132032.1	MBN7141404.1	WP_279533468.1	WP_279533468.1	WP_279533468.1
910	exodeoxyribonuclease V subunit alpha	COG0507,COG1112	L	Core	18	7	11	CDM40252.1	WP_279871264.1	WP_279917436.1	WP_074860948.1	WP_074860948.1	SEJ97418.1	SUD53732.1	WP_125875219.1	WP_257598521.1	WP_257598521.1	WP_084341457.1	SUD59694.1	MBN7117456.1	MBN7132031.1	MBN7141403.1	WP_279533467.1	WP_279533467.1	WP_279533467.1
8339	YciK family oxidoreductase	COG4221,COG0300,COG0623,	R,I	Core	18	7	11	CDM40255.1	WP_045733046.1	WP_279917614.1	WP_045733046.1	WP_045733046.1	SEJ97701.1	SUD53730.1	WP_125875059.1	WP_084342471.1	WP_084342471.1	WP_084342471.1	SUD59697.1	MBN7118799.1	MBN7131820.1	MBN7142131.1	WP_045733046.1	WP_045733046.1	WP_045733046.1
3551	TRZ/ATZ family hydrolase	COG1011,COG0647,COG0637,	R,G,E	Core	18	7	11	CDM40256.1	WP_059391698.1	WP_279917615.1	WP_074860993.1	WP_074860993.1	SEJ97712.1	SUD53729.1	WP_059391698.1	WP_257598740.1	WP_257598740.1	WP_084342470.1	SUD59698.1	MBN7118800.1	MBN7131821.1	MBN7142130.1	WP_021489978.1	WP_021489978.1	WP_021489978.1
6473	TRZ/ATZ family hydrolase	COG0500,COG1092,COG2813,	J,R,Q,M,H	Core	18	7	11	CDM40257.1	WP_079783989.1	WP_017677368.1	WP_074860996.1	WP_074860996.1	SEJ97725.1	SUD53728.1	WP_084342469.1	WP_017677368.1	WP_017677368.1	WP_084342469.1	SUD59699.1	MBN7118801.1	MBN7131822.1	MBN7142129.1	WP_279533466.1	WP_279533466.1	WP_279533466.1
6920	S-methyl-5-thioribose-1-phosphate isomerase	COG0182,COG1184	J	Core	18	7	11	CDM40259.1	WP_279871410.1	WP_206409188.1	WP_074861002.1	WP_074861002.1	SEJ97751.1	SUD53726.1	WP_125875057.1	WP_257598739.1	WP_257598739.1	WP_084342234.1	SUD59701.1	MBN7119740.1	MBN7131824.1	MBN7142867.1	WP_279533464.1	WP_279533464.1	WP_279533464.1
2259	prephenate dehydratase	COG0075,COG1932	E,H	Core	18	7	11	CDM40262.1	WP_279871413.1	WP_279917618.1	WP_074861006.1	WP_074861006.1	SEJ97777.1	SUD53724.1	WP_125875055.1	WP_306811988.1	WP_257598656.1	WP_084342236.1	SUD59703.1	MBN7119406.1	MBN7131826.1	MBN7142865.1	WP_279533462.1	WP_279533462.1	WP_279533462.1
4579	prephenate dehydratase	COG1605,COG0077	E	Core	18	7	11	CDM40263.1	WP_185754960.1	WP_178094176.1	WP_172480666.1	WP_172480666.1	SEJ97791.1	SUD53723.1	WP_185754960.1	WP_021489973.1	WP_021489973.1	WP_170962177.1	SUD59704.1	MBN7119407.1	MBN7131827.1	MBN7142864.1	WP_279533461.1	WP_279533461.1	WP_279533461.1
325	DUF559 domain-containing protein	COG2852	S	Core	18	7	11	CDM40264.1	WP_279871414.1	WP_125875054.1	WP_074861009.1	WP_074861009.1	SEJ97806.1	SUD53722.1	WP_125875054.1	WP_257598654.1	WP_257598654.1	WP_084342237.1	SUD59705.1	MBN7119408.1	MBN7131828.1	MBN7142863.1	WP_084342237.1	WP_084342237.1	WP_084342237.1
6780	histidinol-phosphate transaminase	COG1168,COG0079,COG0436,	E,K	Core	18	7	11	CDM40265.1	WP_279871415.1	WP_279917637.1	WP_074861012.1	WP_074861012.1	SEJ97817.1	SUD53721.1	WP_125875053.1	WP_257598653.1	WP_257598653.1	WP_084342238.1	SUD59706.1	MBN7119409.1	MBN7131829.1	MBN7142862.1	WP_279533460.1	WP_279533460.1	WP_279533460.1
3773	dCMP kinase	COG0128,COG0345,COG1063,	E	Core	18	7	11	CDM40266.1	WP_279871416.1	WP_279917638.1	WP_074861015.1	WP_074861015.1	SEJ97828.1	SUD53720.1	WP_125875052.1	WP_306811989.1	WP_257598652.1	WP_084342239.1	SUD59707.1	MBN7119410.1	MBN7131830.1	MBN7142861.1	WP_279533459.1	WP_279533459.1	WP_279533459.1
534	dCMP kinase	COG0563,COG1102,COG0572,	F	Core	18	7	11	CDM40267.1	WP_206409182.1	WP_206409182.1	WP_003459840.1	WP_003459840.1	SEJ97842.1	SUD53719.1	WP_125875051.1	WP_125875051.1	WP_125875051.1	WP_084342240.1	SUD59708.1	MBN7119411.1	MBN7131831.1	MBN7142860.1	WP_003459840.1	WP_003459840.1	WP_003459840.1
505	30S ribosomal protein S1	COG1097,COG1185,COG2183,	K,L,J,S	Core	18	7	11	CDM40268.1	WP_279871417.1	WP_108232817.1	WP_074861018.1	WP_074861018.1	SEJ97856.1	SUD53718.1	WP_099525375.1	WP_099525375.1	WP_099525375.1	WP_037002352.1	SUD59709.1	MBN7119412.1	MBN7131832.1	MBN7142859.1	WP_074861018.1	WP_074861018.1	WP_074861018.1
8979	integration host factor subunit beta	COG3514,COG0776	S,L	Core	18	7	11	CDM40269.1	WP_003243558.1	WP_003243558.1	WP_003243558.1	WP_003243558.1	SEJ69465.1	SUD53715.1	WP_003243558.1	WP_003243558.1	WP_003243558.1	WP_003243558.1	SUD59710.1	MBN7116367.1	MBN7133183.1	MBN7140390.1	WP_003243558.1	WP_003243558.1	WP_003243558.1
6472	amino acid aminotransferase	COG0436,COG1448,COG1167	K,E	Core	18	7	11	CDM40293.1	WP_279871503.1	WP_279917619.1	WP_074859220.1	WP_074859220.1	SEJ69915.1	SUD53696.1	WP_031306733.1	WP_257598626.1	WP_257598626.1	WP_084342396.1	SUD59733.1	MBN7117639.1	MBN7133031.1	MBN7139779.1	WP_279533443.1	WP_279533443.1	WP_279533443.1
3878	excinuclease ABC subunit UvrB	COG0556,COG0513,COG1111,	V,L,K,R	Core	18	7	11	CDM40294.1	WP_279871502.1	WP_279917620.1	WP_074859223.1	WP_074859223.1	SEJ69937.1	SUD53695.1	WP_125875203.1	WP_257598625.1	WP_257598625.1	WP_084342395.1	SUD59734.1	MBN7117638.1	MBN7133032.1	MBN7139778.1	WP_084342395.1	WP_084342395.1	WP_084342395.1
3820	glutamate--tRNA ligase	COG0008	J	Core	18	7	11	CDM40299.1	WP_074859226.1	WP_074859226.1	WP_074859226.1	WP_074859226.1	SEJ70062.1	SUD53690.1	WP_125875202.1	WP_074859226.1	WP_074859226.1	WP_084342394.1	SUD59739.1	MBN7119453.1	MBN7133033.1	MBN7140829.1	WP_279533441.1	WP_279533441.1	WP_279533441.1
3879	ABC transporter ATP-binding protein	COG4988,COG4170,COG4175,	O,E,H,V,G,C,Q,D,R,P	Core	18	7	11	CDM40304.1	WP_279871403.1	WP_279917584.1	WP_074859235.1	WP_074859235.1	SEJ70235.1	SUD53683.1	WP_125875049.1	WP_125875049.1	WP_125875049.1	WP_084340458.1	SUD59744.1	MBN7118038.1	MBN7133402.1	MBN7141849.1	WP_279533438.1	WP_279533438.1	WP_279533438.1
8550	sugar ABC transporter permease	COG1177,COG4209,COG1178,	E,O,G,P	Core	18	7	11	CDM40305.1	WP_074859238.1	WP_279917583.1	WP_074859238.1	WP_074859238.1	SEJ70258.1	SUD53682.1	WP_125875048.1	WP_257597430.1	WP_257597430.1	WP_084340459.1	SUD59745.1	MBN7118039.1	MBN7133403.1	MBN7141850.1	WP_017676714.1	WP_017676714.1	WP_017676714.1
4060	carbohydrate ABC transporter permease	COG1177,COG4149,COG1178,	G,P,O,E	Core	18	7	11	CDM40306.1	WP_013715270.1	WP_013715270.1	WP_074859241.1	WP_074859241.1	SEJ70274.1	SUD53681.1	WP_013715270.1	WP_074859241.1	WP_074859241.1	WP_037000801.1	SUD59746.1	MBN7118040.1	MBN7133404.1	MBN7141851.1	WP_013715270.1	WP_013715270.1	WP_013715270.1
125	DUF2160 domain-containing protein	COG5477	S	Core	18	7	11	CDM40307.1	WP_125875047.1	WP_125875047.1	WP_013715271.1	WP_013715271.1	SEJ70294.1	SUD53680.1	WP_125875047.1	WP_125875047.1	WP_125875047.1	WP_013715271.1	SUD59747.1	MBN7118041.1	MBN7133405.1	MBN7141852.1	WP_279533437.1	WP_279533437.1	WP_279533437.1
3480	tRNA-Arg	COG0190	H	Core	18	7	11	CDM40309.1	WP_279871405.1	WP_084340460.1	WP_074859247.1	WP_074859247.1	SEJ70328.1	SUD53678.1	WP_125875045.1	WP_084340460.1	WP_280087362.1	WP_084340460.1	SUD59749.1	MBN7118042.1	MBN7133406.1	MBN7141853.1	WP_147810915.1	WP_147810915.1	WP_147810915.1
8288	trigger factor	COG0544	O	Core	18	7	11	CDM40324.1	WP_279871406.1	WP_279917582.1	WP_039964545.1	WP_039964545.1	SEJ70357.1	SUD53677.1	WP_039964545.1	WP_257597428.1	WP_280087361.1	WP_039964545.1	SUD59837.1	MBN7118116.1	MBN7132823.1	MBN7141807.1	WP_039964545.1	WP_039964545.1	WP_039964545.1
8856	endopeptidase La	COG0616,COG0740	O	Core	18	7	11	CDM40325.1	WP_004424103.1	WP_279917581.1	WP_004424103.1	WP_004424103.1	SEJ70380.1	SUD53676.1	WP_004424103.1	WP_004424103.1	WP_230924638.1	WP_004424103.1	SUD59838.1	MBN7118117.1	MBN7132824.1	MBN7141808.1	WP_004424103.1	WP_004424103.1	WP_004424103.1
644	endopeptidase La	COG0542,COG2256,COG1222,	O,E,L,R,S,J	Core	18	7	11	CDM40326.1	WP_004424106.1	WP_004424106.1	WP_004424106.1	WP_004424106.1	SEJ70399.1	SUD53675.1	WP_004424106.1	WP_004424106.1	WP_280087360.1	WP_004424106.1	SUD59839.1	MBN7118118.1	MBN7132825.1	MBN7141809.1	WP_116618460.1	WP_116618460.1	WP_116618460.1
3014	endopeptidase La	COG2256,COG0542,COG0466,	O,L,R,T	Core	18	7	11	CDM40327.1	WP_084340543.1	WP_084340543.1	WP_088339355.1	WP_074859251.1	SEJ70417.1	SUD53674.1	WP_084340543.1	WP_084340543.1	WP_004424109.1	WP_084340543.1	SUD59840.1	MBN7118119.1	MBN7132826.1	MBN7141810.1	WP_004424109.1	WP_004424109.1	WP_004424109.1
6765	SurA N-terminal domain-containing protein	COG0760	O	Core	18	7	11	CDM40329.1	WP_279871407.1	WP_004424145.1	WP_004424145.1	WP_004424145.1	SEJ70455.1	SUD53672.1	WP_004424145.1	WP_004424145.1	WP_004424145.1	WP_004424145.1	SUD59842.1	MBN7118121.1	MBN7132828.1	MBN7141812.1	WP_004424145.1	WP_004424145.1	WP_004424145.1
4340	DUF1289 domain-containing protein	COG0065,COG1049	C,E	Core	18	7	11	CDM40333.1	WP_279869956.1	WP_279917471.1	WP_039964639.1	WP_039964639.1	SEJ32735.1	SUD53668.1	WP_039964639.1	WP_003460599.1	WP_039964639.1	WP_084340404.1	SUD59847.1	MBN7119385.1	MBN7133129.1	MBN7141271.1	WP_084340404.1	WP_084340404.1	WP_084340404.1
8898	DUF1289 domain-containing protein	COG3313	R	Core	18	7	11	CDM40334.1	WP_039964638.1	WP_075747264.1	WP_039964638.1	WP_039964638.1	SEJ32698.1	SUD53667.1	WP_125874703.1	WP_039964638.1	WP_039964638.1	WP_039964638.1	SUD59848.1	MBN7119384.1	MBN7133128.1	MBN7141270.1	WP_039964638.1	WP_039964638.1	WP_039964638.1
3671	universal stress protein	COG0589	T	Core	18	7	11	CDM40335.1	WP_279869876.1	WP_279917465.1	WP_074857305.1	WP_074857305.1	SEJ32670.1	SUD53666.1	WP_125874704.1	WP_074857305.1	WP_074857305.1	WP_084340403.1	SUD59849.1	MBN7119383.1	MBN7133127.1	MBN7141269.1	WP_279533434.1	WP_279533434.1	WP_279533434.1
6513	tRNA-ms[2]io[6]A-hydroxylase	COG4445	F	Core	18	7	11	CDM40336.1	WP_074857301.1	WP_279917466.1	WP_074857301.1	WP_074857301.1	SEJ32650.1	SUD53665.1	WP_074857301.1	WP_003460593.1	WP_003460593.1	WP_074857301.1	SUD59850.1	MBN7119382.1	MBN7133126.1	MBN7141268.1	WP_003460593.1	WP_003460593.1	WP_003460593.1
122	UDP-23-diacylglucosamine diphosphatase	COG0420,COG0622,COG2908	S,R,L	Core	18	7	11	CDM40337.1	WP_257597425.1	WP_074857298.1	WP_074857298.1	WP_074857298.1	SEJ32624.1	SUD53664.1	WP_074857298.1	WP_257597425.1	WP_257597425.1	WP_074857298.1	SUD59851.1	MBN7119381.1	MBN7133125.1	MBN7141267.1	WP_257597425.1	WP_257597425.1	WP_257597425.1
3885	peptidylprolyl isomerase	COG0652	O	Core	18	7	11	CDM40338.1	WP_084340402.1	WP_084340402.1	WP_074857296.1	WP_074857296.1	SEJ32603.1	SUD53663.1	WP_125874705.1	WP_257597424.1	WP_257597424.1	WP_084340402.1	SUD59852.1	MBN7119380.1	MBN7133124.1	MBN7141266.1	WP_279533433.1	WP_279533433.1	WP_279533433.1
6933	cysteine--tRNA ligase	COG0008	J	Core	18	7	11	CDM40339.1	WP_278621139.1	WP_279533432.1	WP_074857293.1	WP_074857293.1	SEJ32577.1	SUD53662.1	WP_125874706.1	WP_257597423.1	WP_257597423.1	WP_084340401.1	SUD59853.1	MBN7119379.1	MBN7133123.1	MBN7141265.1	WP_279533432.1	WP_279533432.1	WP_279533432.1
550	cysteine--tRNA ligase	COG0060,COG0215,COG0525,	J	Core	18	7	11	CDM40340.1	WP_003460589.1	WP_074857290.1	WP_074857290.1	WP_074857290.1	SEJ32561.1	SUD53661.1	WP_074857290.1	WP_074857290.1	WP_074857290.1	WP_084340400.1	SUD59854.1	MBN7119378.1	MBN7133122.1	MBN7141264.1	WP_074857290.1	WP_074857290.1	WP_074857290.1
6016	DUF599 family protein	COG1114	E	Core	18	7	11	CDM40341.1	WP_075747280.1	WP_039964637.1	WP_039964637.1	WP_039964637.1	SEJ32539.1	SUD53660.1	WP_104729899.1	WP_039964637.1	WP_039964637.1	WP_039964637.1	SUD59855.1	MBN7119377.1	MBN7133121.1	MBN7141263.1	WP_279533431.1	WP_279533431.1	WP_279533431.1
909	DUF599 family protein	COG3821	S	Core	18	7	11	CDM40342.1	WP_104729898.1	WP_003460581.1	WP_003460581.1	WP_003460581.1	SEJ32511.1	SUD53659.1	WP_003460581.1	WP_003460581.1	WP_003460581.1	WP_084340399.1	SUD59856.1	MBN7119376.1	MBN7133120.1	MBN7141262.1	WP_003460581.1	WP_003460581.1	WP_003460581.1
44	PaaI family thioesterase	COG2050	Q	Core	18	7	11	CDM40345.1	WP_003460574.1	WP_278621136.1	WP_074857287.1	WP_074857287.1	SEJ32402.1	SUD53655.1	WP_003460574.1	WP_003460574.1	WP_003460574.1	WP_003460574.1	SUD59859.1	MBN7119374.1	MBN7133118.1	MBN7141260.1	WP_003460574.1	WP_003460574.1	WP_003460574.1
709	PaaI family thioesterase	COG2050	Q	Core	18	7	11	CDM40346.1	WP_074857285.1	WP_074857285.1	WP_074857285.1	WP_074857285.1	SEJ32379.1	SUD53654.1	WP_125874707.1	WP_074857285.1	WP_074857285.1	WP_074857285.1	SUD59860.1	MBN7119373.1	MBN7133117.1	MBN7141259.1	WP_055985513.1	WP_055985513.1	WP_055985513.1
3630	MFS transporter	#	#	Core	18	7	11	CDM40347.1	WP_074857282.1	WP_104729896.1	WP_074857282.1	WP_074857282.1	SEJ32339.1	SUD53653.1	WP_125874708.1	WP_257597422.1	WP_257597422.1	WP_074857282.1	SUD59861.1	MBN7119372.1	MBN7133116.1	MBN7141258.1	WP_055985516.1	WP_055985516.1	WP_055985516.1
8388	molecular chaperone HtpG	COG1389,COG0326	L,O	Core	18	7	11	CDM40348.1	WP_279869881.1	WP_279917467.1	WP_003460566.1	WP_003460566.1	SEJ32309.1	SUD53652.1	WP_125874709.1	WP_003460566.1	WP_003460566.1	WP_003460566.1	SUD59862.1	MBN7119371.1	MBN7133115.1	MBN7141257.1	WP_003460566.1	WP_003460566.1	WP_003460566.1
4245	DEAD/DEAH box helicase family protein	COG4096,COG0610	V	Core	18	7	11	CDM40352.1	WP_279869884.1	WP_279916759.1	WP_074857261.1	WP_074857261.1	SEJ32056.1	SUD53643.1	WP_125874714.1	WP_257597418.1	WP_257597418.1	WP_084340396.1	SUD59866.1	MBN7119368.1	MBN7133112.1	MBN7141254.1	WP_279533425.1	WP_279533425.1	WP_279533425.1
3363	Fic family protein	COG3177	S	Core	18	7	11	CDM40355.1	WP_147809736.1	WP_279916761.1	WP_074857258.1	WP_074857258.1	SEJ31988.1	SUD53640.1	WP_125873326.1	WP_306811847.1	WP_147809736.1	WP_003460558.1	SUD59868.1	MBN7119366.1	MBN7133110.1	MBN7141252.1	WP_003460558.1	WP_003460558.1	WP_003460558.1
6222	SNF2-related protein	COG1111,COG1061,COG0711,	C,K,L	Core	18	7	11	CDM40356.1	WP_279869888.1	WP_279916762.1	WP_074857256.1	WP_074857256.1	SEJ31963.1	SUD53639.1	WP_125873325.1	WP_257597415.1	WP_280087046.1	WP_084340394.1	SUD59869.1	MBN7119365.1	MBN7133109.1	MBN7141251.1	WP_279533422.1	WP_279533422.1	WP_279533422.1
6809	DUF3859 domain-containing protein	#	#	Core	18	7	11	CDM40357.1	WP_206408534.1	WP_003460556.1	WP_074857253.1	WP_074857253.1	SEJ31935.1	SUD53638.1	WP_125873324.1	WP_206408534.1	WP_280087047.1	WP_084340393.1	SUD59870.1	MBN7119364.1	MBN7133108.1	MBN7141250.1	WP_003460556.1	WP_003460556.1	WP_003460556.1
307	diacylglycerol kinase	COG0818	M	Core	18	7	11	CDM40358.1,CDM41622.1	WP_279869890.1,WP_021488362.1	WP_021488362.1,WP_003460555.1	WP_074857251.1,WP_074859962.1	WP_074859962.1,WP_074857251.1	SEJ81928.1,SEJ31909.1	SUD52449.1,SUD53637.1	WP_125873323.1,WP_004423509.1	WP_003460555.1,WP_004423509.1	WP_003460555.1,WP_004423509.1	WP_084340392.1,WP_004423509.1	SUD59871.1,SUD61275.1	MBN7119363.1,MBN7119266.1	MBN7131536.1,MBN7133107.1	MBN7141249.1,MBN7142204.1	WP_004423509.1,WP_084340392.1	WP_004423509.1,WP_084340392.1	WP_004423509.1,WP_084340392.1
837	lipopolysaccharide kinase InaA family protein	#	#	Core	18	7	11	CDM40359.1	WP_279869891.1	WP_003460553.1	WP_074857248.1	WP_074857248.1	SEJ31883.1	SUD53636.1	WP_125873322.1	WP_003460553.1	WP_003460553.1	WP_084340391.1	SUD59872.1	MBN7119362.1	MBN7133106.1	MBN7141248.1	WP_003460553.1	WP_003460553.1	WP_003460553.1
3326	class I SAM-dependent methyltransferase	COG2226,COG0500	H,Q	Core	18	7	11	CDM40360.1	WP_279869893.1	WP_273264559.1	WP_074857246.1	WP_074857246.1	SEJ31858.1	SUD53635.1	WP_084340390.1	WP_257597414.1	WP_003460551.1	WP_084340390.1	SUD59873.1	MBN7119361.1	MBN7133105.1	MBN7141247.1	WP_278619317.1	WP_278619317.1	WP_278619317.1
3550	response regulator transcription factor	COG4753,COG3947,COG4565,	N,K,T	Core	18	7	11	CDM40362.1	WP_147809729.1	WP_092375129.1	WP_003460545.1	WP_003460545.1	SEJ31811.1	SUD53633.1	WP_092375129.1	WP_143508715.1	WP_075747322.1	WP_075747322.1	SUD59875.1	MBN7119359.1	MBN7133102.1	MBN7141245.1	WP_279533420.1	WP_279533420.1	WP_279533420.1
6471	LTA synthase family protein	COG1368,COG3119,COG3083,	R,P,M	Core	18	7	11	CDM40363.1	WP_279869896.1	WP_279916764.1	WP_074857241.1	WP_074857241.1	SEJ31791.1	SUD53632.1	WP_125873320.1	WP_257597412.1	WP_280087048.1	WP_084340388.1	SUD59876.1	MBN7119358.1	MBN7133101.1	MBN7141244.1	WP_279533419.1	WP_279533419.1	WP_279533419.1
8060	beta-ketoacyl-ACP synthase I	COG3321,COG0304	I,Q	Core	18	7	11	CDM40368.1	WP_074857232.1	WP_104727525.1	WP_074857232.1	WP_074857232.1	SEJ31658.1	SUD53627.1	WP_084340383.1	WP_074857232.1	WP_074857232.1	WP_084340383.1	SUD59881.1	MBN7119036.1	MBN7130833.1	MBN7142404.1	WP_074857232.1	WP_074857232.1	WP_074857232.1
6017	response regulator	COG4706,COG0764	I	Core	18	7	11	CDM40369.1	WP_003240795.1	WP_003240795.1	WP_003240795.1	WP_003240795.1	SEJ31635.1	SUD53626.1	WP_003240795.1	WP_003240795.1	WP_003240795.1	WP_084340382.1	SUD59882.1	MBN7119035.1	MBN7130832.1	MBN7142403.1	WP_003240795.1	WP_003240795.1	WP_003240795.1
908	DUF4389 domain-containing protein	COG0240,COG1893,COG0345,	H,E,C	Core	18	7	11	CDM40371.1	WP_279869900.1	WP_074857229.1	WP_074857229.1	WP_074857229.1	SEJ31586.1	SUD53624.1	WP_074857229.1	WP_074857229.1	WP_074857229.1	WP_074857229.1	SUD59884.1	MBN7119034.1	MBN7130831.1	MBN7142402.1	WP_039964635.1	WP_039964635.1	WP_039964635.1
121	DUF4389 domain-containing protein	#	#	Core	18	7	11	CDM40372.1	WP_279869902.1	WP_108233777.1	WP_003460537.1	WP_003460537.1	SEJ31560.1	SUD53623.1	WP_003460537.1	WP_003460537.1	WP_003460537.1	WP_003460537.1	SUD59885.1	MBN7119033.1	MBN7130830.1	MBN7142401.1	WP_003460537.1	WP_003460537.1	WP_003460537.1
8558	phosphohistidine phosphatase SixA	COG0406,COG2062,COG0588	G,T	Core	18	7	11	CDM40373.1	WP_003460536.1	WP_003460536.1	WP_003460536.1	WP_003460536.1	SEJ31539.1	SUD53622.1	WP_003460536.1	WP_178112330.1	WP_003460536.1	WP_003460536.1	SUD59886.1	MBN7119032.1	MBN7130829.1	MBN7142400.1	WP_003460536.1	WP_003460536.1	WP_003460536.1
3884	AMP-binding protein	COG1021,COG0318,COG1022,	Q,I	Core	18	7	11	CDM40374.1	WP_279869903.1	WP_075747339.1	WP_074857226.1	WP_074857226.1	SEJ31516.1	SUD53621.1	WP_125873317.1	WP_306811848.1	WP_084340381.1	WP_084340381.1	SUD59887.1	MBN7119031.1	MBN7130828.1	MBN7142399.1	WP_279533417.1	WP_279533417.1	WP_279533417.1
6932	hotdog fold thioesterase	COG2050	Q	Core	18	7	11	CDM40375.1	WP_108233779.1	WP_003460534.1	WP_074857223.1	WP_074857223.1	SEJ31494.1	SUD53620.1	WP_108233779.1	WP_108233779.1	WP_108233779.1	WP_017677138.1	SUD59888.1	MBN7119030.1	MBN7130827.1	MBN7142398.1	WP_017677138.1	WP_017677138.1	WP_017677138.1
549	LysE family transporter	COG1279,COG1280	E,R	Core	18	7	11	CDM40378.1	WP_074857314.1	WP_074857314.1	WP_074857314.1	WP_074857314.1	SEJ31424.1	SUD53617.1	WP_125873315.1	WP_074857314.1	WP_074857314.1	WP_074857314.1	SUD59891.1	MBN7119029.1	MBN7130826.1	MBN7142397.1	WP_074857314.1	WP_074857314.1	WP_074857314.1
3631	alpha/beta hydrolase	COG0596	R	Core	18	7	11	CDM40379.1	WP_003460526.1	WP_003460526.1	WP_003460526.1	WP_003460526.1	SEJ31399.1	SUD53616.1	WP_108233780.1	WP_003460526.1	WP_003460526.1	WP_003460526.1	SUD59892.1	MBN7119028.1	MBN7130825.1	MBN7142396.1	WP_003460526.1	WP_003460526.1	WP_003460526.1
8389	alpha/beta hydrolase	COG2267,COG1647,COG0596	R,I	Core	18	7	11	CDM40380.1	WP_074857311.1	WP_039964665.1	WP_074857311.1	WP_074857311.1	SEJ31371.1	SUD53615.1	WP_039964665.1	WP_074857311.1	WP_074857311.1	WP_084340380.1	SUD59893.1	MBN7119027.1	MBN7130824.1	MBN7142395.1	WP_074857311.1	WP_074857311.1	WP_074857311.1
3937	DUF4892 domain-containing protein	#	#	Core	18	7	11	CDM40381.1	WP_074857220.1	WP_045107744.1	WP_074857220.1	WP_074857220.1	SEJ31348.1	SUD53614.1	WP_125873314.1	WP_074857220.1	WP_074857220.1	WP_074857220.1	SUD59894.1	MBN7119026.1	MBN7130823.1	MBN7142394.1	WP_279533415.1	WP_279533415.1	WP_279533415.1
6276	AI-2E family transporter	COG0628	R	Core	18	7	11	CDM40382.1	WP_278619342.1	WP_003460523.1	WP_003460523.1	WP_003460523.1	SEJ31332.1	SUD53613.1	WP_125873313.1	WP_257597410.1	WP_257597410.1	WP_084340379.1	SUD59895.1	MBN7119025.1	MBN7130822.1	MBN7142393.1	WP_017677132.1	WP_017677132.1	WP_017677132.1
4910	patatin-like phospholipase family protein	COG4667,COG1752	R	Core	18	7	11	CDM40384.1	WP_084340378.1	WP_003460521.1	WP_074857217.1	WP_074857217.1	SEJ31291.1	SUD53611.1	WP_125873312.1	WP_084340378.1	WP_084340378.1	WP_084340378.1	SUD59897.1	MBN7119024.1	MBN7130821.1	MBN7142392.1	WP_279533413.1	WP_279533413.1	WP_279533413.1
2893	selenide water dikinase SelD	COG1973,COG0611,COG0309,	O,H,E,R,F	Core	18	7	11	CDM40385.1	WP_143508732.1	WP_074857213.1	WP_074857213.1	WP_074857213.1	SEJ31270.1	SUD53610.1	WP_125873311.1	WP_074857213.1	WP_074857213.1	WP_084340377.1	SUD59898.1	MBN7119023.1	MBN7130820.1	MBN7142391.1	WP_003460520.1	WP_003460520.1	WP_003460520.1
6867	hypothetical protein	#	#	Core	18	7	11	CDM40387.1	WP_003240752.1	WP_003240752.1	WP_003240752.1	WP_003240752.1	SEJ31214.1	SUD53608.1	WP_003240752.1	WP_003240752.1	WP_003240752.1	WP_003240752.1	SUD59900.1	MBN7119021.1	MBN7130818.1	MBN7142437.1	WP_003240752.1	WP_003240752.1	WP_003240752.1
8193	flavin reductase family protein	COG1853	R	Core	18	7	11	CDM40388.1	WP_279869910.1	WP_279869910.1	WP_003460518.1	WP_003460518.1	SEJ31190.1	SUD53607.1	WP_125873309.1	WP_003460518.1	WP_003460518.1	WP_084340376.1	SUD59901.1	MBN7119020.1	MBN7130817.1	MBN7142436.1	WP_003460518.1	WP_003460518.1	WP_003460518.1
6221	AAA family ATPase	COG2256,COG1241,COG5271,	R,L,H	Core	18	7	11	CDM40390.1	WP_074857207.1	WP_003460516.1	WP_074857207.1	WP_074857207.1	SEJ31142.1	SUD53605.1	WP_003460516.1	WP_257597408.1	WP_257597408.1	WP_074857207.1	SUD59903.1	MBN7119807.1	MBN7130815.1	MBN7142434.1	WP_257597408.1	WP_257597408.1	WP_257597408.1
8491	DUF58 domain-containing protein	COG1721	R	Core	18	7	11	CDM40391.1	WP_279869912.1	WP_279916768.1	WP_074857204.1	WP_074857204.1	SEJ31118.1	SUD53604.1	WP_125873307.1	WP_257597407.1	WP_257597407.1	WP_084340374.1	SUD59904.1	MBN7119806.1	MBN7130814.1	MBN7142433.1	WP_279533410.1	WP_279533410.1	WP_279533410.1
3788	CHAD domain-containing protein	COG2162,COG1305	Q,E	Core	18	7	11	CDM40392.1	WP_279869914.1	WP_279916769.1	WP_074857200.1	WP_074857200.1	SEJ31086.1	SUE72827.1,SUD53603.1	WP_125873306.1	WP_003460514.1	WP_003460514.1	WP_084340373.1	SUD59905.1	MBN7119805.1	MBN7130813.1	MBN7142432.1	WP_279533409.1	WP_279533409.1	WP_279533409.1
6808	CHAD domain-containing protein	COG5607	S	Core	18	7	11	CDM40393.1	WP_074857198.1	WP_074857198.1	WP_074857198.1	WP_074857198.1	SEJ31063.1	SUE72829.1,SUD53602.1	WP_074857198.1	WP_074857198.1	WP_074857198.1	WP_074857198.1	SUD59906.1	MBN7119804.1	MBN7130812.1	MBN7142431.1	WP_279533408.1	WP_279533408.1	WP_279533408.1
308	thioesterase family protein	COG1946	I	Core	18	7	11	CDM40394.1	WP_279869915.1	WP_279916770.1	WP_074857308.1	WP_074857308.1	SEJ31037.1	SUE72830.1,SUD53601.1	WP_075751130.1	WP_257597406.1	WP_257597406.1	WP_084340405.1	SUD59907.1	MBN7119803.1	MBN7130811.1	MBN7142430.1	WP_279533407.1	WP_279533407.1	WP_279533407.1
6162	DUF962 domain-containing protein	#	#	Core	18	7	11	CDM40395.1	WP_003460511.1	WP_003460511.1	WP_003460511.1	WP_003460511.1	SEJ31012.1	SUE72831.1,SUD53600.1	WP_003460511.1	WP_003460511.1	WP_003460511.1	WP_084340372.1	SUD59908.1	MBN7119802.1	MBN7130810.1	MBN7142429.1	WP_003460511.1	WP_003460511.1	WP_003460511.1
3760	methyl-accepting chemotaxis protein	COG0840,COG1511	N,S	Core	18	7	11	CDM40396.1	WP_003460510.1	WP_074857195.1	WP_074857195.1	WP_074857195.1	SEJ30984.1	SUE72832.1,SUD53599.1	WP_125873305.1	WP_074857195.1	WP_074857195.1	WP_074857195.1	SUD59909.1	MBN7119801.1	MBN7130809.1	MBN7142428.1	WP_003460510.1	WP_003460510.1	WP_003460510.1
1109	TatD family hydrolase	COG1099,COG0084	R,L	Core	18	7	11	CDM40397.1	WP_084340371.1	WP_279916771.1	WP_088339298.1	WP_074857193.1,WP_084344087.1	SEJ30934.1	SUE72833.1,SUD53586.1,SUD53598.1	WP_088339298.1	WP_084340371.1	WP_084340371.1	WP_084340371.1	SUD59910.1	MBN7119800.1	MBN7130808.1	MBN7142427.1	WP_075747371.1	WP_075747371.1	WP_075747371.1
4544	LysR family transcriptional regulator	COG0583	K	Core	18	7	11	CDM40401.1	WP_003460507.1	WP_003460507.1	WP_003460507.1	WP_003460507.1	SEJ91333.1	SUE72836.1,SUD53583.1	WP_003460507.1	WP_003460507.1	WP_003460507.1	WP_003460507.1	SUD59913.1	MBN7119798.1	MBN7130806.1	MBN7142425.1	WP_003460507.1	WP_003460507.1	WP_003460507.1
6514	acyl-CoA dehydrogenase	COG1960	I	Core	18	7	11	CDM40402.1	WP_003460500.1	WP_003460500.1	WP_003460500.1	WP_003460500.1	SEJ91343.1	SUE72837.1,SUD53582.1	WP_003460500.1	WP_003460500.1	WP_003460500.1	WP_003460500.1	SUD59914.1	MBN7119797.1	MBN7130805.1	MBN7142424.1	WP_003460500.1	WP_003460500.1	WP_003460500.1
3576	TerC family protein	COG2899,COG0861	P,S	Core	18	7	11	CDM40403.1	WP_003460498.1	WP_003460498.1	WP_074860517.1	WP_074860517.1	SEJ91355.1	SUD53581.1	WP_003460498.1	WP_003460498.1	WP_003460498.1	WP_003460498.1	SUD59915.1	MBN7119796.1	MBN7130804.1	MBN7142423.1	WP_003460498.1	WP_003460498.1	WP_003460498.1
8059	substrate-binding domain-containing protein	COG0725,COG1360,COG2885,	P,M,N	Core	18	7	11	CDM40404.1	WP_003460496.1	WP_092375187.1	WP_074860519.1	WP_074860519.1	SEJ91368.1	SUD53580.1	WP_092375187.1	WP_092375187.1	WP_092375187.1	WP_084340369.1	SUD59916.1	MBN7119795.1	MBN7130803.1	MBN7142422.1	WP_003460496.1	WP_003460496.1	WP_003460496.1
3169	exodeoxyribonuclease III	COG3568,COG0708,COG3021	R,S,L	Core	18	7	11	CDM40405.1	WP_278617950.1	WP_039964634.1	WP_074860521.1	WP_074860521.1	SEJ91388.1	SUE72842.1,SUD53579.1	WP_039964634.1	WP_257597405.1	WP_257597405.1	WP_084340368.1	SUD59917.1	MBN7119794.1	MBN7130802.1	MBN7142421.1	WP_039964634.1	WP_039964634.1	WP_039964634.1
907	GNAT family N-acetyltransferase	COG0456	R	Core	18	7	11	CDM40406.1	WP_003460493.1	WP_003460493.1	WP_003460493.1	WP_003460493.1	SEJ91403.1	SUE72843.1,SUD53578.1	WP_003460493.1	WP_003460493.1	WP_003460493.1	WP_003460493.1	SUD59918.1	MBN7119793.1	MBN7130801.1	MBN7142420.1	WP_279533406.1	WP_279533406.1	WP_279533406.1
120	thiol peroxidase	COG2911	S	Core	18	7	11	CDM40408.1	WP_279869918.1	WP_279916772.1	WP_074860523.1	WP_074860523.1	SEJ91427.1	SUD53576.1	WP_125873303.1	WP_257597404.1	WP_257597404.1	WP_084340366.1	SUD59920.1	MBN7119792.1	MBN7130800.1	MBN7142419.1	WP_279533405.1	WP_279533405.1	WP_279533405.1
8717	thiol peroxidase	COG0450,COG1225,COG2077	O	Core	18	7	11	CDM40409.1	WP_279869919.1	WP_084340365.1	WP_074860525.1	WP_074860525.1	SEJ91439.1	SUD53575.1	WP_125873302.1	WP_257597403.1	WP_257597403.1	WP_084340365.1	SUD59921.1	MBN7119791.1	MBN7130799.1	MBN7142418.1	WP_279533404.1	WP_279533404.1	WP_279533404.1
6588	efflux transporter outer membrane subunit	COG0845,COG3524,COG1038,	C,M,I,V	Core	18	7	11	CDM40410.1	WP_279869920.1	WP_084340364.1	WP_074860526.1	WP_074860526.1	SEJ91449.1	SUD53574.1	WP_125873301.1	WP_257597402.1	WP_257597402.1	WP_084340364.1	SUD59922.1	MBN7119790.1	MBN7130798.1	MBN7142417.1	WP_003460488.1	WP_003460488.1	WP_003460488.1
3632	efflux transporter outer membrane subunit	COG3696,COG4258,COG2409,	V,U,R,P	Core	18	7	11	CDM40411.1	WP_279869921.1	WP_279916773.1	WP_074860528.1	WP_074860528.1	SEJ91462.1	SUD53573.1	WP_125873300.1	WP_257597401.1	WP_257597401.1	WP_084340363.1	SUD59923.1	MBN7119789.1	MBN7130797.1	MBN7142416.1	WP_128579282.1	WP_128579282.1	WP_128579282.1
8897	efflux transporter outer membrane subunit	COG1538	M	Core	18	7	11	CDM40413.1	WP_084340361.1	WP_084340361.1	WP_083393760.1	WP_083393760.1	SEJ91495.1	SUD53571.1	WP_260469668.1	WP_257597399.1	WP_257597399.1	WP_084340361.1	SUD59925.1	MBN7119787.1	MBN7134319.1	MBN7139587.1	WP_084340361.1	WP_084340361.1	WP_084340361.1
6470	trans-aconitate 2-methyltransferase	COG4976,COG0275,COG2226,	M,Q,R,J,O,H,E	Core	18	7	11	CDM40415.1	WP_104730247.1	WP_279916776.1	WP_074860535.1	WP_074860535.1	SEJ91537.1	SUD53568.1	WP_125873297.1	WP_074860535.1	WP_074860535.1	WP_074860535.1	SUD59928.1	MBN7119785.1	MBN7134317.1	MBN7139585.1	WP_279533401.1	WP_279533401.1	WP_279533401.1
708	NADH-quinone oxidoreductase subunit NuoN	COG1007,COG0651,COG1008,	C	Core	18	7	11	CDM40416.1	WP_104729039.1	WP_279916777.1	WP_074858448.1	WP_074858448.1	SEJ56313.1	SUD53567.1	WP_125873296.1	WP_257598500.1	WP_257598500.1	WP_084341880.1	SUD59929.1	MBN7119784.1	MBN7133095.1	MBN7139584.1	WP_279533400.1	WP_279533400.1	WP_279533400.1
655	NADH-quinone oxidoreductase subunit M	COG1008,COG0651,COG1007,	C	Core	18	7	11	CDM40417.1	WP_074858445.1	WP_116618753.1	WP_074858445.1	WP_074858445.1	SEJ56288.1	SUD53566.1	WP_125873295.1	WP_257598501.1	WP_257598501.1	WP_084341881.1	SUD59930.1	MBN7119783.1	MBN7133094.1	MBN7139583.1	WP_279533399.1	WP_279533399.1	WP_279533399.1
839	NADH-quinone oxidoreductase subunit L	COG1007,COG0651,COG1008,	C	Core	18	7	11	CDM40418.1	WP_125873294.1	WP_279916778.1	WP_003460479.1	WP_003460479.1	SEJ56264.1	SUD53565.1	WP_125873294.1	WP_257598502.1	WP_257598502.1	WP_084341882.1	SUD59931.1	MBN7119782.1	MBN7133093.1	MBN7139582.1	WP_279533398.1	WP_279533398.1	WP_279533398.1
3131	NADH-quinone oxidoreductase subunit NuoK	COG0713	C	Core	18	7	11	CDM40419.1	WP_003460477.1	WP_003460477.1	WP_003460477.1	WP_003460477.1	SEJ56233.1	SUD53564.1	WP_003460477.1	WP_003460477.1	WP_003460477.1	WP_003460477.1	SUD59932.1	MBN7119781.1	MBN7133092.1	MBN7139581.1	WP_003460477.1	WP_003460477.1	WP_003460477.1
3840	NADH-quinone oxidoreductase subunit J	COG0839	C	Core	18	7	11	CDM40420.1	WP_108234116.1	WP_074858442.1	WP_074858442.1	WP_074858442.1	SEJ56212.1	SUD53563.1	WP_108234116.1	WP_017360843.1	WP_017360843.1	WP_003460475.1	SUD59933.1	MBN7119780.1	MBN7133091.1	MBN7139580.1	WP_003460475.1	WP_003460475.1	WP_003460475.1
6866	NADH-quinone oxidoreductase subunit NuoI	COG2221,COG0348,COG1600,	C,R	Core	18	7	11	CDM40421.1	WP_003460474.1	WP_036999418.1	WP_017677093.1	WP_017677093.1	SEJ56192.1	SUD53562.1	WP_084341883.1	WP_003460474.1	WP_003460474.1	WP_084341883.1	SUD59934.1	MBN7119779.1	MBN7133090.1	MBN7139579.1	WP_003460474.1	WP_003460474.1	WP_279934223.1
449	NADH-quinone oxidoreductase subunit NuoH	COG1005,COG0650	C	Core	18	7	11	CDM40422.1	WP_104729045.1	WP_112211260.1	WP_074858439.1	WP_074858439.1	SEJ56167.1	SUD53561.1	WP_104729045.1	WP_074858439.1	WP_074858439.1	WP_084341884.1	SUD59935.1	MBN7119778.1	MBN7133089.1	MBN7139578.1	WP_003460472.1	WP_003460472.1	WP_003460472.1
284	NADH-quinone oxidoreductase subunit NuoG	COG0243,COG3383,COG1034	C,R	Core	18	7	11	CDM40423.1	WP_279869927.1	WP_279916779.1	WP_074858436.1	WP_074858436.1	SEJ56148.1	SUD53560.1	WP_125873293.1	WP_257598503.1	WP_257598503.1	WP_084341885.1	SUD59936.1	MBN7119777.1	MBN7133088.1	MBN7139577.1	WP_279533397.1	WP_279533397.1	WP_279533397.1
6750	NADH-quinone oxidoreductase subunit NuoF	COG4656,COG1894	C	Core	18	7	11	CDM40424.1	WP_279869928.1	WP_084341886.1	WP_074858433.1	WP_074858433.1	SEJ56127.1	SUD53559.1	WP_084341886.1	WP_257598504.1	WP_257598504.1	WP_084341886.1	SUD59937.1	MBN7119776.1	MBN7133087.1	MBN7139576.1	WP_279533396.1	WP_279533396.1	WP_279533396.1
6807	NADH-quinone oxidoreductase subunit C/D	COG3262,COG3259,COG0852,	C	Core	18	7	11	CDM40426.1	WP_108234113.1	WP_003460468.1	WP_074858427.1	WP_074858427.1	SEJ56079.1	SUD53557.1	WP_125873292.1	WP_179576656.1	WP_179576656.1	WP_003460468.1	SUD59939.1	MBN7119774.1	MBN7133085.1	MBN7139574.1	WP_279533395.1	WP_279533395.1	WP_279533395.1
358	NADH-quinone oxidoreductase subunit B	COG3260,COG1740,COG1941,	C	Core	18	7	11	CDM40427.1	WP_003460467.1	WP_003460467.1	WP_003460467.1	WP_003460467.1	SEJ56058.1	SUD53556.1	WP_013715478.1	WP_013715478.1	WP_013715478.1	WP_003460467.1	SUD59940.1	MBN7119773.1	MBN7133084.1	MBN7139573.1	WP_003460467.1	WP_003460467.1	WP_003460467.1
3325	NADH-quinone oxidoreductase subunit A	COG0838	C	Core	18	7	11	CDM40428.1	WP_116618747.1	WP_116618747.1	WP_003460466.1	WP_003460466.1	SEJ56027.1	SUD53555.1	WP_125873291.1	WP_125873291.1	WP_125873291.1	WP_084341887.1	SUD59941.1	MBN7119772.1	MBN7133083.1	MBN7139572.1	WP_003460466.1	WP_003460466.1	WP_003460466.1
6161	isocitrate lyase	COG2224,COG2513	G,C	Core	18	7	11	CDM40429.1	WP_003460464.1	WP_003460464.1	WP_074858424.1	WP_074858424.1	SEJ56004.1	SUD53554.1	WP_125873289.1	WP_003460464.1	WP_003460464.1	WP_084341888.1	SUD59942.1	MBN7119771.1	MBN7133082.1	MBN7139571.1	WP_279533394.1	WP_279533394.1	WP_279533394.1
1032	secretin N-terminal domain-containing protein	#	#	Core	18	7	11	CDM40430.1	WP_003460463.1	WP_003460463.1	WP_003460463.1	WP_003460463.1	SEJ55982.1	SUD53553.1	WP_003460463.1	WP_003460463.1	WP_003460463.1	WP_003460463.1	SUD59943.1	MBN7119770.1	MBN7133081.1	MBN7139570.1	WP_279533393.1	WP_279533393.1	WP_279533393.1
1108	histone acetyltransferase HPA2	#	#	Core	18	7	11	CDM40431.1	WP_003460460.1	WP_003460460.1	WP_074858422.1	WP_074858422.1	SEJ55928.1	SUD53552.1	WP_003460460.1	WP_003460460.1	WP_003460460.1	WP_003460460.1	SUD59944.1	MBN7119769.1	MBN7133080.1	MBN7139569.1	WP_108234109.1	WP_108234109.1	WP_108234109.1
4852	GNAT family N-acetyltransferase	COG3153,COG2153,COG1247,	E,M,R,S	Core	18	7	11	CDM40432.1	WP_003460453.1	WP_003460453.1	WP_074678642.1	WP_074678642.1	SEJ55901.1	SUD53551.1	WP_074678642.1	WP_003460453.1	WP_003460453.1	WP_003460453.1	SUD59945.1	MBN7119768.1	MBN7133079.1	MBN7139568.1	WP_003460453.1	WP_003460453.1	WP_003460453.1
6515	cupin domain-containing protein	COG2850	S	Core	18	7	11	CDM40433.1	WP_003460451.1	WP_003460451.1	WP_003460451.1	WP_003460451.1	SEJ55878.1	SUD53550.1	WP_125873288.1	WP_003460451.1	WP_003460451.1	WP_003460451.1	SUD59946.1	MBN7119767.1	MBN7133078.1	MBN7139567.1	WP_279533392.1	WP_279533392.1	WP_279533392.1
3577	adenylosuccinate lyase	COG0114,COG0015,COG0165	F,C,E	Core	18	7	11	CDM40434.1	WP_074858419.1	WP_074858419.1	WP_074858419.1	WP_074858419.1	SEJ55850.1	SUD53549.1	WP_074858419.1	WP_116618741.1	WP_116618741.1	WP_074858419.1	SUD59947.1	MBN7119766.1	MBN7133077.1	MBN7139566.1	WP_074858419.1	WP_074858419.1	WP_074858419.1
8358	DMT family transporter	COG0697	G	Core	18	7	11	CDM40435.1	WP_003460444.1	WP_003460444.1	WP_074858416.1	WP_074858416.1	SEJ55829.1	SUD53548.1	WP_125873287.1	WP_003460444.1	WP_003460444.1	WP_084341889.1	SUD59948.1	MBN7119765.1	MBN7133076.1	MBN7139565.1	WP_003460444.1	WP_003460444.1	WP_003460444.1
8058	high frequency lysogenization protein HflD	COG2915	R	Core	18	7	11	CDM40436.1	WP_003460442.1	WP_055985572.1	WP_074858413.1	WP_074858413.1	SEJ55810.1	SUD53547.1	WP_125873286.1	WP_055985572.1	WP_055985572.1	WP_084341890.1	SUD59949.1	MBN7119764.1	MBN7133075.1	MBN7139564.1	WP_055985572.1	WP_055985572.1	WP_055985572.1
949	tRNA 2-thiouridine34 synthase MnmA	COG0171,COG0519,COG1606,	H,D,J,R,F	Core	18	7	11	CDM40437.1	WP_003460441.1	WP_003460441.1	WP_074858410.1	WP_074858410.1	SEJ55788.1	SUD53546.1	WP_074858410.1	WP_003460441.1	WP_003460441.1	WP_003460441.1	SUD59950.1	MBN7119763.1	MBN7133074.1	MBN7139563.1	WP_074858410.1	WP_074858410.1	WP_074858410.1
906	NUDIX hydrolase	COG1051,COG0494	L,F	Core	18	7	11	CDM40438.1	WP_003460440.1	WP_003460440.1	WP_003460440.1	WP_003460440.1	SEJ55765.1	SUD53545.1	WP_003460440.1	WP_003460440.1	WP_003460440.1	WP_003460440.1	SUD59951.1	MBN7119762.1	MBN7133073.1	MBN7139562.1	WP_003460440.1	WP_003460440.1	WP_003460440.1
3237	NADP-dependent isocitrate dehydrogenase	COG2838	C	Core	18	7	11	CDM40439.1	WP_279869929.1	WP_074858406.1	WP_074858406.1	WP_074858406.1	SEJ55737.1	SUD53544.1	WP_074858406.1	WP_257598261.1	WP_257598261.1	WP_003460437.1	SUD59952.1	MBN7119761.1	MBN7133072.1	MBN7139561.1	WP_074858406.1	WP_074858406.1	WP_074858406.1
6226	NADP-dependent isocitrate dehydrogenase	COG0473,COG0538	C	Core	18	7	11	CDM40440.1	WP_003460435.1	WP_003460435.1	WP_003460435.1	WP_003460435.1	SEJ55715.1	SUD53543.1	WP_003460435.1	WP_104729057.1	WP_104729057.1	WP_084340203.1	SUD59953.1	MBN7119760.1	MBN7133071.1	MBN7139560.1	WP_003460435.1	WP_003460435.1	WP_003460435.1
45	cold shock domain-containing protein CspD	COG1278	K	Core	18	7	11	CDM40441.1	WP_003460433.1	WP_003460433.1	WP_003460433.1	WP_003460433.1	SEJ55689.1	SUD53542.1	WP_003460433.1	WP_003460433.1	WP_003460433.1	WP_003460433.1	SUD59954.1	MBN7119759.1	MBN7133070.1	MBN7139559.1	WP_003460433.1	WP_003460433.1	WP_003460433.1
3633	translation initiation factor IF-1	COG2812,COG1221,COG2256,	K,O,L,R	Core	18	7	11	CDM40443.1	WP_108233147.1	WP_074858402.1	WP_074858402.1	WP_074858402.1	SEJ55626.1	SUD53540.1	WP_108233147.1	WP_074858402.1	WP_074858402.1	WP_084340204.1	SUD59956.1	MBN7119757.1	MBN7133068.1	MBN7139557.1	WP_279533391.1	WP_279533391.1	WP_279533391.1
6930	translation initiation factor IF-1	COG0361,COG0539	J	Core	18	7	11	CDM40444.1	WP_002553999.1	WP_002553999.1	WP_002553999.1	WP_002553999.1	SEJ55599.1	SUD53539.1	WP_002553999.1	WP_002553999.1	WP_002553999.1	WP_002553999.1	SUD59957.1	MBN7119756.1	MBN7133067.1	MBN7139556.1	WP_002553999.1	WP_002553999.1	WP_002553999.1
3548	leucyl/phenylalanyl-tRNA--protein transferase	COG2360	O	Core	18	7	11	CDM40446.1	WP_074858399.1	WP_074858399.1	WP_074858399.1	WP_074858399.1	SEJ55554.1	SUD53537.1	WP_125873285.1	WP_074858399.1	WP_074858399.1	WP_074858399.1	SUD59959.1	MBN7119754.1	MBN7133889.1	MBN7139554.1	WP_279533390.1	WP_279533390.1	WP_279533390.1
6542	thioredoxin-disulfide reductase	COG0446,COG0492,COG1249,	O,E,Q,R,P,C	Core	18	7	11	CDM40447.1,CDM41955.1	WP_279869930.1,WP_084341175.1	WP_279916922.1,WP_003459448.1	WP_024308152.1,WP_074855572.1	WP_074855572.1,WP_024308152.1	SEJ55527.1,SEI80597.1	SUD52193.1,SUD53536.1	WP_074855572.1,WP_003460424.1	WP_024308152.1,WP_257597389.1	WP_024308152.1,WP_257597389.1	WP_024308152.1,WP_084341175.1	SUD59960.1,SUD61546.1	MBN7118387.1,MBN7118328.1	MBN7130765.1,MBN7133890.1	MBN7139553.1,MBN7141106.1	WP_279534473.1,WP_279533389.1	WP_279534473.1,WP_279533389.1	WP_279534473.1,WP_279533389.1
4045	outer membrane lipoprotein chaperone LolA	COG2834	M	Core	18	7	11	CDM40449.1	WP_074858396.1	WP_003460422.1	WP_074858396.1	WP_074858396.1	SEJ55475.1	SUD53534.1	WP_074858396.1	WP_074858396.1	WP_074858396.1	WP_074858396.1	SUD59962.1	MBN7118003.1	MBN7132830.1	MBN7139551.1	WP_003460422.1	WP_003460422.1	WP_003460422.1
8527	replication-associated recombination protein A	COG0542,COG2256,COG1221,	R,F,L,O,E,K	Core	18	7	11	CDM40450.1	WP_279869931.1	WP_003460421.1	WP_003460421.1	WP_003460421.1	SEJ55448.1	SUD53533.1	WP_003460421.1	WP_241198006.1	WP_003460421.1	WP_084340205.1	SUD59963.1	MBN7118002.1	MBN7132831.1	MBN7139550.1	WP_279533388.1	WP_279533388.1	WP_279533388.1
3839	fluoride efflux transporter CrcB	COG0239	D	Core	18	7	11	CDM40451.1	WP_041979285.1	WP_003460420.1	WP_003460420.1	WP_003460420.1	SEJ55419.1	SUD53532.1	WP_003460420.1	WP_003460420.1	WP_003460420.1	WP_003460420.1	SUD59964.1	MBN7118001.1	MBN7132832.1	MBN7139549.1	WP_041979285.1	WP_041979285.1	WP_041979285.1
6865	serine--tRNA ligase	COG0172,COG0441,COG0442	J	Core	18	7	11	CDM40452.1	WP_279869932.1	WP_279869932.1	WP_003460419.1	WP_003460419.1	SEJ55398.1	SUD53531.1	WP_125873284.1	WP_257598262.1	WP_257598262.1	WP_084340206.1	SUD59965.1	MBN7118000.1	MBN7132833.1	MBN7139548.1	WP_147810823.1	WP_147810823.1	WP_147810823.1
448	siroheme synthase CysG	COG1798,COG2875,COG1648,	J,H	Core	18	7	11	CDM40453.1	WP_003460418.1	WP_003460418.1	WP_003460418.1	WP_003460418.1	SEJ55374.1	SUD53530.1	WP_003460418.1	WP_104729073.1	WP_104729073.1	WP_003460418.1	SUD59966.1	MBN7117999.1	MBN7132834.1	MBN7139547.1	WP_003460418.1	WP_003460418.1	WP_003460418.1
285	glycosyl transferase family protein	COG0547	E	Core	18	7	11	CDM40455.1	WP_003460415.1	WP_003460415.1	WP_003460415.1	WP_003460415.1	SEJ55324.1	SUD53528.1	WP_003460415.1	WP_003460415.1	WP_003460415.1	WP_003460415.1	SUD59968.1	MBN7117996.1	MBN7132836.1	MBN7139545.1	WP_003460415.1	WP_003460415.1	WP_003460415.1
113	TusE/DsrC/DsvC family sulfur relay protein	COG2920	P	Core	18	7	11	CDM40456.1	WP_003460414.1	WP_003460414.1	WP_003460414.1	WP_003460414.1	SEJ55298.1	SUD53527.1	WP_003460414.1	WP_003460414.1	WP_003460414.1	WP_003460414.1	SUD59969.1	MBN7117995.1	MBN7132837.1	MBN7139544.1	WP_003460414.1	WP_003460414.1	WP_003460414.1
6635	sulfurtransferase complex subunit TusB	COG2168	P	Core	18	7	11	CDM40457.1	WP_003460413.1	WP_003460413.1	WP_003460413.1	WP_003460413.1	SEJ55273.1	SUD53526.1	WP_003460413.1	WP_003460413.1	WP_003460413.1	WP_003460413.1	SUD59970.1	MBN7117994.1	MBN7132838.1	MBN7139543.1	WP_003460413.1	WP_003460413.1	WP_003460413.1
821	sulfurtransferase complex subunit TusC	COG2923	P	Core	18	7	11	CDM40458.1	WP_003460412.1	WP_003460412.1	WP_074858393.1	WP_074858393.1	SEJ55246.1	SUD53525.1	WP_003460412.1	WP_003460412.1	WP_003460412.1	WP_003460412.1	SUD59971.1	MBN7117993.1	MBN7132839.1	MBN7139542.1	WP_003460412.1	WP_003460412.1	WP_003460412.1
357	sulfurtransferase complex subunit TusD	COG1553	P	Core	18	7	11	CDM40459.1	WP_017677050.1	WP_017677050.1	WP_017677050.1	WP_017677050.1	SEJ55227.1	SUD53524.1	WP_017677050.1	WP_017677050.1	WP_017677050.1	WP_017677050.1	SUD59972.1	MBN7117992.1	MBN7132840.1	MBN7139541.1	WP_017677050.1	WP_017677050.1	WP_017677050.1
3324	Bax inhibitor-1/YccA family protein	COG0670	R	Core	18	7	11	CDM40460.1	WP_003460410.1	WP_003460410.1	WP_003460410.1	WP_003460410.1	SEJ55205.1	SUD53523.1	WP_003460410.1	WP_257598264.1	WP_257598264.1	WP_003460410.1	SUD59973.1	MBN7117991.1	MBN7132841.1	MBN7139540.1	WP_003460410.1	WP_003460410.1	WP_003460410.1
8652	excinuclease ABC subunit UvrC	COG4753,COG3947,COG3707,	N,K,T	Core	18	7	11	CDM40461.1	WP_003460401.1	WP_003460401.1	WP_074858390.1	WP_074858390.1	SEJ55178.1	SUD53522.1	WP_003460401.1	WP_003460401.1	WP_003460401.1	WP_003460401.1	SUD59974.1	MBN7117990.1	MBN7132842.1	MBN7139539.1	WP_003460401.1	WP_003460401.1	WP_003460401.1
8556	excinuclease ABC subunit UvrC	COG0322,COG0556,COG0272,	L	Core	18	7	11	CDM40462.1	WP_279869933.1	WP_116618730.1	WP_074858386.1	WP_074858386.1	SEJ55156.1	SUD53521.1	WP_003460393.1	WP_257598265.1	WP_257598265.1	WP_003460393.1	SUD59975.1	MBN7117989.1	MBN7132843.1	MBN7139538.1	WP_279533338.1	WP_279533338.1	WP_279533338.1
3883	tRNA-Gly	COG0558	I	Core	18	7	11	CDM40463.1	WP_003460392.1	WP_003460392.1	WP_003460392.1	WP_003460392.1	SEJ55131.1	SUD53520.1	WP_003460392.1	WP_003460392.1	WP_003460392.1	WP_003460392.1	SUD59976.1	MBN7117988.1	MBN7132844.1	MBN7139537.1	WP_003460392.1	WP_003460392.1	WP_003460392.1
65	arsenical resistance protein ArsH	COG0655,COG0431	R	Core	18	7	11	CDM40568.1,CDM41273.1	WP_084341528.1	WP_108233205.1	WP_003118379.1	WP_003118379.1	SEJ22534.1	SUD52790.1	WP_125874241.1	WP_257597856.1	WP_108233205.1	WP_084340226.1,WP_084341528.1	SUD60072.1,SUD60871.1	MBN7118636.1	MBN7133143.1	MBN7139712.1	WP_279534712.1	WP_279534712.1	WP_279534712.1
299	hypothetical protein	#	#	Core	18	7	11	CDM40581.1	WP_099523996.1	WP_074858799.1	WP_074858799.1	WP_074858799.1	SEJ62616.1	SUD53506.1	WP_074858799.1	WP_074858799.1	WP_074858799.1	WP_074858799.1	SUD60117.1	MBN7117712.1	MBN7134208.1	MBN7139157.1	WP_074858799.1	WP_074858799.1	WP_074858799.1
3424	hypothetical protein	COG4394	S	Core	18	7	11	CDM40582.1	WP_279869938.1	WP_125874588.1	WP_074858797.1	WP_074858797.1	SEJ62596.1	SUD53505.1	WP_125874588.1	WP_306811932.1	WP_125874588.1	WP_074858797.1	SUD60118.1	MBN7117711.1	MBN7134207.1	MBN7139158.1	WP_279533336.1	WP_279533336.1	WP_279533336.1
185	elongation factor P	COG0231	J	Core	18	7	11	CDM40583.1	WP_074858794.1	WP_074858794.1	WP_074858794.1	WP_074858794.1	SEJ62575.1	SUD53504.1	WP_074858794.1	WP_074858794.1	WP_074858794.1	WP_074858794.1	SUD60119.1	MBN7117710.1	MBN7134206.1	MBN7139159.1	WP_074858794.1	WP_074858794.1	WP_074858794.1
6681	LysR family transcriptional regulator	COG0583	K	Core	18	7	11	CDM40584.1	WP_279869939.1	WP_074858791.1	WP_074858791.1	WP_074858791.1	SEJ62555.1	SUD53503.1	WP_074858791.1	WP_257598148.1	WP_074858791.1	WP_074858791.1	SUD60120.1	MBN7117709.1	MBN7134205.1	MBN7139160.1	WP_074858791.1	WP_074858791.1	WP_074858791.1
3702	sulfite exporter TauE/SafE family protein	COG0730	R	Core	18	7	11	CDM40585.1	WP_104726950.1	WP_074858788.1	WP_074858788.1	WP_074858788.1	SEJ62531.1	SUD53502.1	WP_125874589.1	WP_104726950.1	WP_074858788.1	WP_074858788.1	SUD60121.1	MBN7117708.1	MBN7134204.1	MBN7139161.1	WP_074858788.1	WP_074858788.1	WP_074858788.1
904	DMT family transporter	COG2194,COG0697,COG5006	G,R	Core	18	7	11	CDM40588.1	WP_279869942.1	WP_074858778.1	WP_074858778.1	WP_074858778.1	SEJ62466.1	SUD53499.1	WP_125874590.1	WP_074858778.1	WP_074858778.1	WP_084341810.1	SUD60124.1	MBN7117705.1	MBN7134201.1	MBN7139164.1	WP_074858778.1	WP_074858778.1	WP_074858778.1
3815	3-deoxy-7-phosphoheptulonate synthase class II	COG3200	E	Core	18	7	11	CDM40592.1	WP_116618712.1	WP_279916748.1	WP_074858769.1	WP_074858769.1	SEJ62364.1	SUD53494.1	WP_003460243.1	WP_116618712.1	WP_116618712.1	WP_003460243.1	SUD60130.1	MBN7117702.1	MBN7134198.1	MBN7139167.1	WP_116618712.1	WP_116618712.1	WP_279934189.1
406	spermidine synthase	COG4262,COG2242,COG2519,	H,E,R,J	Core	18	7	11	CDM40595.1	WP_003460233.1	WP_279916747.1	WP_074858766.1	WP_074858766.1	SEJ62290.1	SUD53491.1	WP_125874593.1	WP_257598145.1	WP_257598145.1	WP_003460233.1	SUD60133.1	MBN7117701.1	MBN7134197.1	MBN7141273.1	WP_072424047.1	WP_072424047.1	WP_072424047.1
5910	DEAD/DEAH box helicase	COG1061,COG1201,COG1205,	R,K,L	Core	18	7	11	CDM40596.1	WP_279869944.1	WP_279916746.1	WP_074858763.1	WP_074858763.1	SEJ62266.1	SUD53490.1	WP_125874594.1	WP_074858763.1	WP_074858763.1	WP_003460231.1	SUD60134.1	MBN7117700.1	MBN7134196.1	MBN7141274.1	WP_074858763.1	WP_074858763.1	WP_074858763.1
6043	DUF934 domain-containing protein	COG3749	S	Core	18	7	11	CDM40597.1	WP_003460226.1	WP_003460226.1	WP_003460226.1	WP_003460226.1	SEJ62242.1	SUD53489.1	WP_125874595.1	WP_003460226.1	WP_003460226.1	WP_003460226.1	SUD60135.1	MBN7117699.1	MBN7134195.1	MBN7141275.1	WP_003460226.1	WP_003460226.1	WP_003460226.1
6390	nitrite/sulfite reductase	COG1251,COG0155,COG2221	C,P	Core	18	7	11	CDM40598.1	WP_003460220.1	WP_003460220.1	WP_074858761.1	WP_074858761.1	SEJ62218.1	SUD53488.1	WP_003460220.1	WP_257598144.1	WP_257598144.1	WP_003460220.1	SUD60136.1	MBN7117698.1	MBN7134194.1	MBN7141276.1	WP_279533335.1	WP_279533335.1	WP_279533335.1
6517	ABC transporter substrate-binding protein	COG1879,COG1609	K,G	Core	18	7	11	CDM40600.1	WP_108233911.1	WP_279916757.1	WP_108233911.1	WP_108233911.1	SEJ62178.1	SUD53486.1	WP_125874605.1	WP_108233911.1	WP_108233911.1	WP_108233911.1	SUD60138.1	MBN7117697.1	MBN7134193.1	MBN7141277.1	WP_108233911.1	WP_108233911.1	WP_108233911.1
48	DUF2970 domain-containing protein	#	#	Core	18	7	11	CDM40601.1	WP_003460218.1	WP_279533334.1	WP_003460218.1	WP_003460218.1	SEJ62155.1	SUD53485.1	WP_003460218.1	WP_003460218.1	WP_003460218.1	WP_003460218.1	SUD60139.1	MBN7117696.1	MBN7134192.1	MBN7141278.1	WP_279533334.1	WP_279533334.1	WP_279533334.1
6202	RNA methyltransferase	COG0820,COG1625	R,C	Core	18	7	11	CDM40603.1	WP_003460216.1	WP_003460216.1	WP_003460216.1	WP_003460216.1	SEJ62115.1	SUD53483.1	WP_125874596.1	WP_257598142.1	WP_257598142.1	WP_003460216.1	SUD60141.1	MBN7119704.1	MBN7134191.1	MBN7141279.1	WP_003460216.1	WP_003460216.1	WP_003460216.1
8007	DUF5924 family protein	#	#	Core	18	7	11	CDM40604.1	WP_003460215.1	WP_003460215.1	WP_074858758.1	WP_074858758.1	SEJ62089.1	SUD53482.1	WP_125874597.1	WP_003460215.1	WP_003460215.1	WP_003460215.1	SUD60142.1	MBN7119705.1	MBN7134190.1	MBN7141280.1	WP_003460215.1	WP_003460215.1	WP_003460215.1
3110	DUF1883 domain-containing protein	#	#	Core	18	7	11	CDM40605.1	WP_003460213.1	WP_003460213.1	WP_003460213.1	WP_003460213.1	SEJ62066.1	SUD53481.1	WP_003460213.1	WP_003460213.1	WP_003460213.1	WP_003460213.1	SUD60143.1	MBN7119706.1	MBN7134189.1	MBN7141281.1	WP_003460213.1	WP_003460213.1	WP_003460213.1
811	osmotically-inducible lipoprotein OsmE	#	#	Core	18	7	11	CDM40606.1	WP_003460211.1	WP_003460211.1	WP_003460211.1	WP_003460211.1	SEJ62039.1	SUD53480.1	WP_003460211.1	WP_003460211.1	WP_003460211.1	WP_003460211.1	SUD60144.1	MBN7119707.1	MBN7134188.1	MBN7141282.1	WP_279533333.1	WP_279533333.1	WP_279533333.1
4727	methionine synthase	COG2040,COG0646,COG1410,	I,R,E	Core	18	7	11	CDM40607.1	WP_279869945.1	WP_003460210.1	WP_003460210.1	WP_003460210.1	SEJ62020.1	SUD53479.1	WP_125874598.1	WP_116618705.1	WP_280087268.1	WP_084341812.1	SUD60145.1	MBN7119708.1	MBN7134187.1	MBN7141283.1	WP_279533332.1	WP_279533332.1	WP_279533332.1
4764	fatty acid cis/trans isomerase	#	#	Core	18	7	11	CDM40608.1	WP_003460207.1	WP_003460207.1	WP_074858754.1	WP_074858754.1	SEJ61995.1	SUD53478.1	WP_125874599.1	WP_257598140.1	WP_280087267.1	WP_003460207.1	SUD60146.1	MBN7119709.1	MBN7134186.1	MBN7141284.1	WP_003460207.1	WP_003460207.1	WP_003460207.1
4424	Fe-S biogenesis protein NfuA	COG0694,COG0316	S,O	Core	18	7	11	CDM40609.1	WP_003460205.1	WP_003460205.1	WP_003460205.1	WP_003460205.1	SEJ61969.1	SUD53477.1	WP_003460205.1	WP_003460205.1	WP_003460205.1	WP_003460205.1	SUD60147.1	MBN7119710.1	MBN7134185.1	MBN7141285.1	WP_003460205.1	WP_003460205.1	WP_003460205.1
532	DUF1272 domain-containing protein	COG3813	S	Core	18	7	11	CDM40610.1	WP_003460203.1	WP_003460203.1	WP_003460203.1	WP_003460203.1	SEJ61943.1	SUD53476.1	WP_125874600.1	WP_003460203.1	WP_003460203.1	WP_003460203.1	SUD60148.1	MBN7119711.1	MBN7134184.1	MBN7141286.1	WP_003460203.1	WP_003460203.1	WP_003460203.1
6919	hypothetical protein	#	#	Core	18	7	11	CDM40611.1	WP_003460201.1	WP_003460201.1	WP_003460201.1	WP_003460201.1	SEJ61921.1	SUD53475.1	WP_003460201.1	WP_003460201.1	WP_003460201.1	WP_003460201.1	SUD60149.1	MBN7119712.1	MBN7134183.1	MBN7141287.1	WP_003460201.1	WP_003460201.1	WP_003460201.1
3756	sigma 54-interacting transcriptional regulator	COG3284,COG4650,COG3604,	K,Q,T	Core	18	7	11	CDM40612.1	WP_279869946.1	WP_003460199.1	WP_003460199.1	WP_003460199.1	SEJ61896.1	SUD53474.1	WP_185754947.1	WP_257598139.1	WP_280087266.1	WP_003460199.1	SUD60150.1	MBN7119714.1	MBN7134181.1	MBN7141289.1	WP_003460199.1	WP_003460199.1	WP_003460199.1
6762	DUF3429 domain-containing protein	#	#	Core	18	7	11	CDM40613.1	WP_084341441.1	WP_003460198.1	WP_003460198.1	WP_003460198.1	SEJ61873.1	SUD53473.1	WP_108233896.1	WP_003460198.1	WP_003460198.1	WP_084341441.1	SUD60151.1	MBN7119715.1	MBN7134180.1	MBN7141290.1	WP_003460198.1	WP_003460198.1	WP_003460198.1
298	AAA family ATPase	COG0488,COG3172,COG0324	H,R,J	Core	18	7	11	CDM40614.1	WP_084341440.1	WP_003460195.1	WP_003460195.1	WP_003460195.1	SEJ61847.1	SUD53472.1	WP_108233897.1	WP_003460195.1	WP_003460195.1	WP_084341440.1	SUD60152.1	MBN7119716.1	MBN7134179.1	MBN7141291.1	WP_003460195.1	WP_003460195.1	WP_003460195.1
4628	nicotinamide riboside transporter PnuC	COG3201	H	Core	18	7	11	CDM40615.1	WP_003460193.1	WP_003460193.1	WP_003460193.1	WP_003460193.1	SEJ61818.1	SUD53471.1	WP_021489101.1	WP_257598138.1	WP_003460193.1	WP_003460193.1	SUD60153.1	MBN7119717.1	MBN7134178.1	MBN7141292.1	WP_003460193.1	WP_003460193.1	WP_003460193.1
8805	methyl-accepting chemotaxis protein	COG2770,COG0840,COG5002,	T,N	Core	18	7	11	CDM40617.1	WP_279869947.1	WP_003460190.1	WP_003460190.1	WP_003460190.1	SEJ61770.1	SUD53469.1	WP_125874602.1	WP_003460190.1	WP_003460190.1	WP_003460190.1	SUD60155.1	MBN7119718.1	MBN7134177.1	MBN7141293.1	WP_003460190.1	WP_003460190.1	WP_003460190.1
4441	TolC family protein	COG1538	M	Core	18	7	11	CDM40623.1	WP_279869950.1	WP_279916744.1	WP_074858745.1	WP_074858745.1	SEJ61625.1	SUD53463.1	WP_125874297.1	WP_257598136.1	WP_280087265.1	WP_084341439.1	SUD60161.1	MBN7119724.1	MBN7134171.1	MBN7141299.1	WP_279533330.1	WP_279533330.1	WP_279533330.1
4031	efflux RND transporter permease subunit	COG2409,COG0342,COG1033,	V,R,P,U	Core	18	7	11	CDM40624.1	WP_279869951.1	WP_279916742.1	WP_074858742.1	WP_074858742.1	SEJ61605.1	SUD53462.1	WP_125874298.1	WP_257598135.1	WP_280087264.1	WP_084341438.1	SUD60162.1	MBN7119725.1	MBN7134170.1	MBN7141300.1	WP_279533329.1	WP_279533329.1	WP_279533329.1
8126	chemotaxis protein	COG4753,COG2204,COG3706,	K,N,T	Core	18	7	11	CDM40628.1	WP_116618683.1	WP_099524109.1	WP_244597269.1	WP_244597269.1	SEJ61583.1	SUD53461.1	WP_116618683.1	WP_003460176.1	WP_003460176.1	WP_244597269.1	SUD60163.1	MBN7119729.1	MBN7134166.1	MBN7141304.1	WP_116618683.1	WP_116618683.1	WP_116618683.1
165	VOC family protein	COG2084,COG1893,COG0240,	P,C,M,I,H,E	Core	18	7	11	CDM40632.1	WP_279869954.1	WP_279916735.1	WP_074858805.1	WP_074858805.1	SEJ61506.1	SUD53457.1	WP_125874300.1	WP_003460171.1	WP_280087260.1	WP_084341443.1	SUD60167.1	MBN7119731.1	MBN7134164.1	MBN7141306.1	WP_279533326.1	WP_279533326.1	WP_279533326.1
49	VOC family protein	COG1209,COG1208,COG0448,	R,G,M	Core	18	7	11	CDM40633.1	WP_003460169.1	WP_003460169.1	WP_003460169.1	WP_003460169.1	SEJ61488.1	SUD53456.1	WP_003460169.1	WP_003460169.1	WP_003460169.1	WP_003460169.1	SUD60168.1	MBN7119732.1	MBN7134163.1	MBN7141307.1	WP_003460169.1	WP_003460169.1	WP_003460169.1
6593	VOC family protein	COG0346,COG2514	E,R	Core	18	7	11	CDM40634.1	WP_003460167.1	WP_003460167.1	WP_003460167.1	WP_003460167.1	SEJ61468.1	SUD53455.1	WP_003460167.1	WP_003460167.1	WP_003460167.1	WP_003460167.1	SUD60169.1	MBN7119733.1	MBN7134162.1	MBN7141308.1	WP_059391986.1	WP_059391986.1	WP_059391986.1
663	glutathione-disulfide reductase	COG1251,COG2072,COG1252,	P,R,C,O	Core	18	7	11	CDM40635.1	WP_084341437.1	WP_003460160.1	WP_074858739.1	WP_074858739.1	SEJ61449.1	SUD53454.1	WP_084341437.1	WP_084341437.1	WP_084341437.1	WP_084341437.1	SUD60170.1	MBN7119734.1	MBN7134161.1	MBN7141309.1	WP_279533325.1	WP_279533325.1	WP_279533325.1
3578	VOC family protein	COG2860	S	Core	18	7	11	CDM40636.1	WP_003460159.1	WP_059309759.1	WP_003460159.1	WP_003460159.1	SEJ61427.1	SUD53453.1	WP_003460159.1	WP_003460159.1	WP_003460159.1	WP_003460159.1	SUD60171.1	MBN7119735.1	MBN7134160.1	MBN7141310.1	WP_003460159.1	WP_003460159.1	WP_003460159.1
[truncated: 7,767 more rows]
