# Supplementary material for: Genomic Insights into Cyanide Biodegradation in the Pseudomonas Genus
Source: Int J Mol Sci. 2024 Apr 18;25(8):4456. doi: 10.3390/ijms25084456 (PMC11049912; doi:10.3390/ijms25084456)
Supplement: Supplementary file 1 [file ijms-25-04456-s001.zip › Table S4.xlsx]

## Sheet: ClueGO Results_dispensable
ID	Term	Ontology Source	Term PValue	Term PValue Corrected with Benjamini-Hochberg	Group PValue	Group PValue Corrected with Benjamini-Hochberg	GOLevels	GOGroups	% Associated Genes	Nr. Genes	Associated Genes Found
KEGG:00523	Polyketide sugar unit biosynthesis	KEGG_26.07.2023	0.00466605	0.0438609	0.00466605	0.00466605	[-1]	Group0	80	4	[rfbA, rfbC, rfbD, rffG]
KEGG:00543	Exopolysaccharide biosynthesis	KEGG_26.07.2023	0.00100298	0.0157134	0.00100298	0.00167164	[-1]	Group1	83.3333	5	[BN5_4134, pslF, pslH, pslI, rfbN]
KEGG:00622	Xylene degradation	KEGG_26.07.2023	0.00382266	0.0449162	0.00382266	0.00477832	[-1]	Group2	60	6	[BN5_3618, nahK, nahL, nahN, xylG, xylQ]
KEGG:02020	Two-component system	KEGG_26.07.2023	4.2544e-05	0.00199957	4.2544e-05	0.00021272	[-1]	Group3	31.0127	49	[BN5_0876, BN5_1537, BN5_1791, BN5_1813, BN5_1836, BN5_1838, BN5_2277, BN5_2919, BN5_3414, BN5_3415, CzcB, atoB3, atoE, ccoN1, ccoN3, cioA5, cioB1, cioB5, cioC5, copR, creB, creC, cusR, cusS, dctB1, dctD1, dctM3, dctP1, dctP7, dctQ3, fixN, fliC, gacS, kdpA, kdpB, kdpC, kdpD, kdpE, kdpF, mcp1, mcp11, mcp3, mcp5, ntrC1, ompR, orf33, pctC, tctC, tctE]
KEGG:02025	Biofilm formation	KEGG_26.07.2023	0.00031918	0.00750074	0.00031918	0.000797951	[-1]	Group4	40.4255	19	[BN5_0506, BN5_0619, BN5_0759, BN5_4124, BN5_4134, PslD, gacS, manC, ntrC1, pilZ5, ppkA3, pslE, pslF, pslH, pslI, pslJ, pslL, rfbN, xynB]
ID	Term	Ontology Source	Term PValue	Term PValue Corrected with Benjamini-Hochberg	Group PValue	Group PValue Corrected with Benjamini-Hochberg	GOLevels	GOGroups	% Associated Genes	Nr. Genes	Associated Genes Found
GO:0008168	methyltransferase activity	GO_BiologicalProcess-Custom-GOA_24.07.2019_00h00	0.00695213	0.0312846	0.00695213	0.00758414	[3]	Group00	12.3711	12	[BN5_1477, BN5_1611, BN5_1633, BN5_1777, BN5_1778, BN5_1961, BN5_3440, BN5_4303, cobI, dcm, mod, thyA]
GO:0015074	DNA integration	GO_BiologicalProcess-Custom-GOA_24.07.2019_00h00	4.72563e-10	2.38172e-08	4.72563e-10	1.41769e-09	[5, 6, 7]	Group01	71.0526	27	[BN5_1756, BN5_2312, BN5_2591, BN5_3182, BN5_3187, BN5_3563, BN5_4089, BN5_4121, BN5_4418, BN5_4438, int1, int3, int7, intB, intW, istA1, istA17, istA19, istA21, istA5, istA7, tniA, tnpA-2, tnpA13, tnsB1, tnsB3, xerC]
GO:0044249	cellular biosynthetic process	GO_BiologicalProcess-Custom-GOA_24.07.2019_00h00	3.95499e-05	0.000474598	6.75303e-05	0.000135061	[3]	Group02	18.5542	154	[BN5_0010, BN5_0023, BN5_0078, BN5_0081, BN5_0183, BN5_0559, BN5_0667, BN5_0688, BN5_0852, BN5_0935, BN5_1054, BN5_1199, BN5_1218, BN5_1235, BN5_1282, BN5_1311, BN5_1321, BN5_1359, BN5_1371, BN5_1505, BN5_1571, BN5_1630, BN5_1643, BN5_1645, BN5_1723, BN5_1800, BN5_1801, BN5_1892, BN5_1932, BN5_2004, BN5_2008, BN5_2014, BN5_2068, BN5_2101, BN5_2144, BN5_2295, BN5_2397, BN5_2517, BN5_2586, BN5_2732…
GO:1901576	organic substance biosynthetic process	GO_BiologicalProcess-Custom-GOA_24.07.2019_00h00	0.000180412	0.00181855	6.75303e-05	0.000135061	[3]	Group02	19.0191	159	[BN5_0010, BN5_0023, BN5_0078, BN5_0081, BN5_0183, BN5_0480, BN5_0559, BN5_0667, BN5_0688, BN5_0852, BN5_0935, BN5_1054, BN5_1199, BN5_1218, BN5_1235, BN5_1282, BN5_1311, BN5_1321, BN5_1359, BN5_1371, BN5_1505, BN5_1571, BN5_1630, BN5_1643, BN5_1645, BN5_1723, BN5_1800, BN5_1801, BN5_1892, BN5_1932, BN5_2004, BN5_2008, BN5_2014, BN5_2068, BN5_2101, BN5_2144, BN5_2295, BN5_2397, BN5_2517, BN5_2586…
GO:2001057	reactive nitrogen species metabolic process	GO_BiologicalProcess-Custom-GOA_24.07.2019_00h00	0.00298222	0.0167005	0.00298222	0.0039763	[3]	Group03	100	4	[NIA, napA, nasA3, nirB]
GO:0042126	nitrate metabolic process	GO_BiologicalProcess-Custom-GOA_24.07.2019_00h00	0.00298222	0.0167005	0.00298222	0.0039763	[4, 5]	Group03	100	4	[NIA, napA, nasA3, nirB]
GO:0042128	nitrate assimilation	GO_BiologicalProcess-Custom-GOA_24.07.2019_00h00	0.00298222	0.0167005	0.00298222	0.0039763	[4, 5, 6]	Group03	100	4	[NIA, napA, nasA3, nirB]
GO:0009451	RNA modification	GO_BiologicalProcess-Custom-GOA_24.07.2019_00h00	0.00641303	0.0299275	0.000319828	0.000548277	[5, 6, 7]	Group04	9.375	6	[BN5_1611, mnmG, thiI, truB, ttcA, ybbB]
GO:0034660	ncRNA metabolic process	GO_BiologicalProcess-Custom-GOA_24.07.2019_00h00	0.000671229	0.00563833	0.000319828	0.000548277	[6, 7]	Group04	9.90099	10	[BN5_4227, mnmG, rnc, rnd, rnpA, thiI, thrS, truB, ttcA, ybbB]
GO:0034470	ncRNA processing	GO_BiologicalProcess-Custom-GOA_24.07.2019_00h00	0.0107674	0.0459894	0.000319828	0.000548277	[6, 7, 8]	Group04	10.9589	8	[mnmG, rnc, rnd, rnpA, thiI, truB, ttcA, ybbB]
GO:0006259	DNA metabolic process	GO_BiologicalProcess-Custom-GOA_24.07.2019_00h00	1.5795e-13	1.99017e-11	1.5795e-13	6.318e-13	[4, 5, 6]	Group05	46.2312	92	[BN5_0010, BN5_0040, BN5_0081, BN5_0183, BN5_0224, BN5_0428, BN5_0460, BN5_0559, BN5_0644, BN5_0666, BN5_0771, BN5_0935, BN5_1054, BN5_1359, BN5_1464, BN5_1481, BN5_1505, BN5_1573, BN5_1643, BN5_1645, BN5_1756, BN5_1777, BN5_1778, BN5_2008, BN5_2071, BN5_2183, BN5_2312, BN5_2397, BN5_2423, BN5_2586, BN5_2587, BN5_2591, BN5_2732, BN5_2855, BN5_2983, BN5_3182, BN5_3187, BN5_3440, BN5_3455, BN5_3563…
GO:0006310	DNA recombination	GO_BiologicalProcess-Custom-GOA_24.07.2019_00h00	1.30047e-08	4.09648e-07	1.5795e-13	6.318e-13	[5, 6, 7]	Group05	53.3333	40	[BN5_0040, BN5_0224, BN5_0428, BN5_0460, BN5_0644, BN5_0666, BN5_1481, BN5_1573, BN5_2071, BN5_2183, BN5_2312, BN5_2423, BN5_2587, BN5_2591, BN5_2855, BN5_3187, BN5_3563, BN5_3994, BN5_4026, BN5_4089, BN5_4121, insG1, insG3, insH6, int1, int3, int7, intB, intW, pin, recC1, recG, tniR, tnp4, tnpA-2, tnpA1, tnpA13, tnpA7, tnpR, xerC]
GO:0006313	transposition, DNA-mediated	GO_BiologicalProcess-Custom-GOA_24.07.2019_00h00	1.42023e-08	3.97665e-07	1.5795e-13	6.318e-13	[3, 6, 7, 8]	Group05	68.5714	24	[BN5_0040, BN5_0224, BN5_0428, BN5_0460, BN5_0644, BN5_0666, BN5_1481, BN5_1573, BN5_2071, BN5_2183, BN5_2423, BN5_2587, BN5_2855, BN5_3994, BN5_4026, insG1, insG3, insH6, tnp4, tnpA-2, tnpA1, tnpA13, tnpA7, xerC]
GO:0055085	transmembrane transport	GO_BiologicalProcess-Custom-GOA_24.07.2019_00h00	0.0019145	0.0117672	0.0019145	0.00287175	[4]	Group06	30.2326	104	[ABC.PA.A, BN5_0023, BN5_0272, BN5_0331, BN5_0364, BN5_0834, BN5_0835, BN5_1281, BN5_1348, BN5_1349, BN5_1536, BN5_1656, BN5_1657, BN5_1710, BN5_1724, BN5_1836, BN5_1838, BN5_2099, BN5_2169, BN5_2250, BN5_2357, BN5_2407, BN5_2509, BN5_2572, BN5_2885, BN5_3194, BN5_3202, BN5_3205, BN5_3206, BN5_3233, BN5_3234, BN5_3235, BN5_3417, BN5_3418, BN5_3423, BN5_3529, BN5_3931, BN5_4408, BN5_4409, BN5_4461…
GO:0022857	transmembrane transporter activity	GO_BiologicalProcess-Custom-GOA_24.07.2019_00h00	0.00221555	0.0126891	0.0019145	0.00287175	[5]	Group06	31.8584	72	[ABC.PA.A, BN5_0023, BN5_0272, BN5_0331, BN5_0834, BN5_0835, BN5_1281, BN5_1536, BN5_1656, BN5_1724, BN5_1836, BN5_2099, BN5_2250, BN5_2407, BN5_2509, BN5_2572, BN5_2885, BN5_3194, BN5_3202, BN5_3205, BN5_3206, BN5_3931, BN5_4409, PslD, aapM, acrD, alsT, amt, arcD1, arcD3, arsA, arsB1, ccoN1, ccoN3, codB, corA, cysP1, cysU1, cysW1, czcA2, exbD1, fixN, fruA, gltK, gltS, kdpA, kdpB, kdpC, lamB, liv…
GO:0008324	cation transmembrane transporter activity	GO_BiologicalProcess-Custom-GOA_24.07.2019_00h00	0.0103863	0.0451267	0.0019145	0.00287175	[7]	Group06	37.5	24	[BN5_1281, BN5_1536, alsT, amt, arcD3, ccoN1, ccoN3, corA, czcA2, fixN, fruA, gltS, kdpA, kdpB, kdpC, merE, merP1, merP3, merT1, merT3, mgtE3, mgtE5, trkA, trkH3]
GO:0046873	metal ion transmembrane transporter activity	GO_BiologicalProcess-Custom-GOA_24.07.2019_00h00	0.00188149	0.0118534	0.0019145	0.00287175	[7, 8, 9]	Group06	51.8519	14	[BN5_1536, alsT, corA, gltS, kdpA, kdpB, kdpC, merE, merP1, merP3, merT1, merT3, trkA, trkH3]
GO:0071897	DNA biosynthetic process	GO_BiologicalProcess-Custom-GOA_24.07.2019_00h00	1.95164e-05	0.000245907	1.95164e-05	4.68394e-05	[5, 6, 7]	Group07	55.2632	21	[BN5_0010, BN5_0081, BN5_0183, BN5_0559, BN5_0935, BN5_1054, BN5_1359, BN5_1505, BN5_1643, BN5_1645, BN5_2008, BN5_2397, BN5_2586, BN5_2732, BN5_2983, BN5_3455, BN5_3827, BN5_4118, BN5_4206, dnaQ7, holB]
GO:0006278	RNA-dependent DNA biosynthetic process	GO_BiologicalProcess-Custom-GOA_24.07.2019_00h00	1.03984e-08	4.36731e-07	1.95164e-05	4.68394e-05	[6, 7, 8]	Group07	79.1667	19	[BN5_0010, BN5_0081, BN5_0183, BN5_0559, BN5_0935, BN5_1054, BN5_1359, BN5_1505, BN5_1643, BN5_1645, BN5_2008, BN5_2397, BN5_2586, BN5_2732, BN5_2983, BN5_3455, BN5_3827, BN5_4118, BN5_4206]
GO:0034061	DNA polymerase activity	GO_BiologicalProcess-Custom-GOA_24.07.2019_00h00	1.95164e-05	0.000245907	1.95164e-05	4.68394e-05	[6, 7, 8]	Group07	55.2632	21	[BN5_0010, BN5_0081, BN5_0183, BN5_0559, BN5_0935, BN5_1054, BN5_1359, BN5_1505, BN5_1643, BN5_1645, BN5_2008, BN5_2397, BN5_2586, BN5_2732, BN5_2983, BN5_3455, BN5_3827, BN5_4118, BN5_4206, dnaQ7, holB]
GO:0003964	RNA-directed DNA polymerase activity	GO_BiologicalProcess-Custom-GOA_24.07.2019_00h00	1.03984e-08	4.36731e-07	1.95164e-05	4.68394e-05	[7, 8, 9]	Group07	79.1667	19	[BN5_0010, BN5_0081, BN5_0183, BN5_0559, BN5_0935, BN5_1054, BN5_1359, BN5_1505, BN5_1643, BN5_1645, BN5_2008, BN5_2397, BN5_2586, BN5_2732, BN5_2983, BN5_3455, BN5_3827, BN5_4118, BN5_4206]
GO:0043170	macromolecule metabolic process	GO_BiologicalProcess-Custom-GOA_24.07.2019_00h00	0.0064893	0.0297328	0.120386	0.120386	[3]	Group08	26.4232	246	[BN5_0010, BN5_0040, BN5_0078, BN5_0081, BN5_0183, BN5_0224, BN5_0428, BN5_0460, BN5_0480, BN5_0559, BN5_0631, BN5_0632, BN5_0644, BN5_0666, BN5_0667, BN5_0688, BN5_0759, BN5_0771, BN5_0806, BN5_0935, BN5_1002, BN5_1054, BN5_1090, BN5_1199, BN5_1218, BN5_1235, BN5_1252, BN5_1282, BN5_1311, BN5_1321, BN5_1346, BN5_1359, BN5_1464, BN5_1481, BN5_1505, BN5_1571, BN5_1573, BN5_1611, BN5_1612, BN5_1630…
GO:0006139	nucleobase-containing compound metabolic process	GO_BiologicalProcess-Custom-GOA_24.07.2019_00h00	0.000913117	0.00676781	0.120386	0.120386	[3, 4]	Group08	27.8779	201	[BN5_0010, BN5_0023, BN5_0040, BN5_0078, BN5_0081, BN5_0183, BN5_0224, BN5_0428, BN5_0460, BN5_0559, BN5_0644, BN5_0666, BN5_0667, BN5_0688, BN5_0771, BN5_0935, BN5_1054, BN5_1199, BN5_1218, BN5_1235, BN5_1282, BN5_1311, BN5_1321, BN5_1359, BN5_1464, BN5_1481, BN5_1505, BN5_1571, BN5_1573, BN5_1611, BN5_1612, BN5_1630, BN5_1643, BN5_1645, BN5_1723, BN5_1756, BN5_1777, BN5_1778, BN5_1800, BN5_1801…
GO:0044260	cellular macromolecule metabolic process	GO_BiologicalProcess-Custom-GOA_24.07.2019_00h00	0.00161905	0.0107368	0.120386	0.120386	[3, 4]	Group08	27.4382	211	[BN5_0010, BN5_0040, BN5_0078, BN5_0081, BN5_0183, BN5_0224, BN5_0428, BN5_0460, BN5_0559, BN5_0644, BN5_0666, BN5_0667, BN5_0688, BN5_0759, BN5_0771, BN5_0806, BN5_0935, BN5_1054, BN5_1199, BN5_1218, BN5_1235, BN5_1252, BN5_1282, BN5_1311, BN5_1321, BN5_1346, BN5_1359, BN5_1464, BN5_1481, BN5_1505, BN5_1571, BN5_1573, BN5_1611, BN5_1630, BN5_1643, BN5_1645, BN5_1723, BN5_1756, BN5_1773, BN5_1777…
GO:0090304	nucleic acid metabolic process	GO_BiologicalProcess-Custom-GOA_24.07.2019_00h00	7.75067e-07	1.22073e-05	0.120386	0.120386	[4, 5]	Group08	31.0696	183	[BN5_0010, BN5_0040, BN5_0078, BN5_0081, BN5_0183, BN5_0224, BN5_0428, BN5_0460, BN5_0559, BN5_0644, BN5_0666, BN5_0667, BN5_0688, BN5_0771, BN5_0935, BN5_1054, BN5_1199, BN5_1218, BN5_1235, BN5_1282, BN5_1311, BN5_1321, BN5_1359, BN5_1464, BN5_1481, BN5_1505, BN5_1571, BN5_1573, BN5_1611, BN5_1612, BN5_1630, BN5_1643, BN5_1645, BN5_1723, BN5_1756, BN5_1777, BN5_1778, BN5_1800, BN5_1801, BN5_1892…
GO:0006259	DNA metabolic process	GO_BiologicalProcess-Custom-GOA_24.07.2019_00h00	1.5795e-13	1.99017e-11	0.120386	0.120386	[4, 5, 6]	Group08	46.2312	92	[BN5_0010, BN5_0040, BN5_0081, BN5_0183, BN5_0224, BN5_0428, BN5_0460, BN5_0559, BN5_0644, BN5_0666, BN5_0771, BN5_0935, BN5_1054, BN5_1359, BN5_1464, BN5_1481, BN5_1505, BN5_1573, BN5_1643, BN5_1645, BN5_1756, BN5_1777, BN5_1778, BN5_2008, BN5_2071, BN5_2183, BN5_2312, BN5_2397, BN5_2423, BN5_2586, BN5_2587, BN5_2591, BN5_2732, BN5_2855, BN5_2983, BN5_3182, BN5_3187, BN5_3440, BN5_3455, BN5_3563…
GO:0006310	DNA recombination	GO_BiologicalProcess-Custom-GOA_24.07.2019_00h00	1.30047e-08	4.09648e-07	0.120386	0.120386	[5, 6, 7]	Group08	53.3333	40	[BN5_0040, BN5_0224, BN5_0428, BN5_0460, BN5_0644, BN5_0666, BN5_1481, BN5_1573, BN5_2071, BN5_2183, BN5_2312, BN5_2423, BN5_2587, BN5_2591, BN5_2855, BN5_3187, BN5_3563, BN5_3994, BN5_4026, BN5_4089, BN5_4121, insG1, insG3, insH6, int1, int3, int7, intB, intW, pin, recC1, recG, tniR, tnp4, tnpA-2, tnpA1, tnpA13, tnpA7, tnpR, xerC]
GO:0010035	response to inorganic substance	GO_BiologicalProcess-Custom-GOA_24.07.2019_00h00	0.00456147	0.0221056	0.00546177	0.00655412	[3]	Group09	56.25	9	[merA, merD, merE, merP1, merP3, merR3, merR5, merT1, merT3]
GO:0061687	detoxification of inorganic compound	GO_BiologicalProcess-Custom-GOA_24.07.2019_00h00	0.000161524	0.001696	0.00546177	0.00655412	[2, 5]	Group09	100	6	[merA, merE, merP1, merP3, merT1, merT3]
GO:0010038	response to metal ion	GO_BiologicalProcess-Custom-GOA_24.07.2019_00h00	1.59561e-05	0.000211628	0.00546177	0.00655412	[4]	Group09	90	9	[merA, merD, merE, merP1, merP3, merR3, merR5, merT1, merT3]
GO:0050787	detoxification of mercury ion	GO_BiologicalProcess-Custom-GOA_24.07.2019_00h00	0.000161524	0.001696	0.00546177	0.00655412	[3, 6]	Group09	100	6	[merA, merE, merP1, merP3, merT1, merT3]
GO:0046689	response to mercury ion	GO_BiologicalProcess-Custom-GOA_24.07.2019_00h00	2.01505e-06	2.98702e-05	0.00546177	0.00655412	[5]	Group09	100	9	[merA, merD, merE, merP1, merP3, merR3, merR5, merT1, merT3]
GO:0015694	mercury ion transport	GO_BiologicalProcess-Custom-GOA_24.07.2019_00h00	0.000694525	0.00564581	0.00546177	0.00655412	[4, 7, 8]	Group09	100	5	[merE, merP1, merP3, merT1, merT3]
GO:0008324	cation transmembrane transporter activity	GO_BiologicalProcess-Custom-GOA_24.07.2019_00h00	0.0103863	0.0451267	0.00546177	0.00655412	[7]	Group09	37.5	24	[BN5_1281, BN5_1536, alsT, amt, arcD3, ccoN1, ccoN3, corA, czcA2, fixN, fruA, gltS, kdpA, kdpB, kdpC, merE, merP1, merP3, merT1, merT3, mgtE3, mgtE5, trkA, trkH3]
GO:0046873	metal ion transmembrane transporter activity	GO_BiologicalProcess-Custom-GOA_24.07.2019_00h00	0.00188149	0.0118534	0.00546177	0.00655412	[7, 8, 9]	Group09	51.8519	14	[BN5_1536, alsT, corA, gltS, kdpA, kdpB, kdpC, merE, merP1, merP3, merT1, merT3, trkA, trkH3]
GO:0071805	potassium ion transmembrane transport	GO_BiologicalProcess-Custom-GOA_24.07.2019_00h00	0.00949438	0.0419751	0.00546177	0.00655412	[8]	Group09	71.4286	5	[kdpA, kdpB, kdpC, trkA, trkH3]
GO:0015097	mercury ion transmembrane transporter activity	GO_BiologicalProcess-Custom-GOA_24.07.2019_00h00	0.000694525	0.00564581	0.00546177	0.00655412	[5, 8, 9, 10, 11]	Group09	100	5	[merE, merP1, merP3, merT1, merT3]
GO:0015079	potassium ion transmembrane transporter activity	GO_BiologicalProcess-Custom-GOA_24.07.2019_00h00	0.00949438	0.0419751	0.00546177	0.00655412	[8, 9, 10]	Group09	71.4286	5	[kdpA, kdpB, kdpC, trkA, trkH3]
GO:0044283	small molecule biosynthetic process	GO_BiologicalProcess-Custom-GOA_24.07.2019_00h00	4.19556e-07	7.55201e-06	3.99702e-14	2.39821e-13	[3]	Group10	10.4072	23	[BN5_0023, BN5_0852, BN5_3321, argC3, aroK, cobG, cobI, cobW, fabF, fabI3, gph3, guaA, hisB3, mtaP, panE3, pdxB, plsX, putA, ribA, ssuA1, thiI, ubiA, ubiC]
GO:0051186	cofactor metabolic process	GO_BiologicalProcess-Custom-GOA_24.07.2019_00h00	5.96877e-05	0.000683696	3.99702e-14	2.39821e-13	[3]	Group10	10.596	16	[BN5_0852, ackA3, acs, cobG, cobI, cobW, folE2, moaA3, nadC1, napA, panE3, pdxB, sucB, thiI, ubiA, ubiC]
GO:1901564	organonitrogen compound metabolic process	GO_BiologicalProcess-Custom-GOA_24.07.2019_00h00	1.79885e-13	1.51103e-11	3.99702e-14	2.39821e-13	[3]	Group10	13.9665	100	[BN5_0023, BN5_0362, BN5_0631, BN5_0632, BN5_0759, BN5_0806, BN5_0852, BN5_1002, BN5_1090, BN5_1252, BN5_1346, BN5_1497, BN5_1773, BN5_1789, BN5_2068, BN5_2336, BN5_2581, BN5_2590, BN5_3143, BN5_3193, BN5_3196, BN5_3198, BN5_3414, BN5_3522, BN5_3638, BN5_3764, BN5_3972, BN5_4227, aceF, ackA3, acs, add, amn, anmK, aphA, arcD3, argC3, aroK, ate, betB, ccmE, cheZ, clpC, clpS, cobG, cobI, cobW, colS,…
GO:0019538	protein metabolic process	GO_BiologicalProcess-Custom-GOA_24.07.2019_00h00	0.00209573	0.0125744	3.99702e-14	2.39821e-13	[3, 4]	Group10	16.8675	56	[BN5_0631, BN5_0632, BN5_0759, BN5_0806, BN5_1002, BN5_1090, BN5_1252, BN5_1346, BN5_1773, BN5_1789, BN5_2068, BN5_2336, BN5_2581, BN5_3143, BN5_3414, BN5_3522, BN5_3638, BN5_3764, BN5_3972, BN5_4227, aphA, ate, ccmE, cheZ, clpC, clpS, colS, creC, cusS, dctB1, ftsH3, gacS, htpX1, kdpD, map3, moaA3, msrA1, msrA3, napA, pbpG, pepP, pmbA, prc, radC1, rplJ, rplK, rpmF, rpsL, rpsM, rpsO, rpsT, tctE, t…
GO:0043603	cellular amide metabolic process	GO_BiologicalProcess-Custom-GOA_24.07.2019_00h00	3.40427e-06	4.76598e-05	3.99702e-14	2.39821e-13	[4]	Group10	10.1124	18	[BN5_2068, BN5_3193, BN5_3522, BN5_3972, BN5_4227, ackA3, acs, panE3, rplJ, rplK, rpmF, rpsL, rpsM, rpsO, rpsT, sucB, thrS, tuf1]
GO:0051188	cofactor biosynthetic process	GO_BiologicalProcess-Custom-GOA_24.07.2019_00h00	0.000603407	0.0052434	3.99702e-14	2.39821e-13	[4]	Group10	11.5385	15	[BN5_0852, ackA3, acs, cobG, cobI, cobW, folE2, moaA3, nadC1, napA, panE3, pdxB, thiI, ubiA, ubiC]
GO:1901566	organonitrogen compound biosynthetic process	GO_BiologicalProcess-Custom-GOA_24.07.2019_00h00	2.47556e-15	6.23842e-13	3.99702e-14	2.39821e-13	[4]	Group10	9.54654	40	[BN5_0023, BN5_0852, BN5_2068, BN5_3522, BN5_3972, BN5_4227, ackA3, acs, add, amn, argC3, aroK, betB, cobG, cobI, cobW, folE2, guaA, hisB3, moaA3, mtaP, mtgA, nadC1, napA, panE3, pdxB, putA, ribA, rplJ, rplK, rpmF, rpsL, rpsM, rpsO, rpsT, ssuA1, thiI, thrS, thyA, tuf1]
GO:0006518	peptide metabolic process	GO_BiologicalProcess-Custom-GOA_24.07.2019_00h00	0.000388464	0.00362567	3.99702e-14	2.39821e-13	[4, 5]	Group10	10.6557	13	[BN5_2068, BN5_3522, BN5_3972, BN5_4227, rplJ, rplK, rpmF, rpsL, rpsM, rpsO, rpsT, thrS, tuf1]
GO:0044267	cellular protein metabolic process	GO_BiologicalProcess-Custom-GOA_24.07.2019_00h00	0.00393081	0.0202156	3.99702e-14	2.39821e-13	[4, 5]	Group10	16.1157	39	[BN5_0759, BN5_0806, BN5_1252, BN5_1346, BN5_1773, BN5_1789, BN5_2068, BN5_2581, BN5_3143, BN5_3414, BN5_3522, BN5_3764, BN5_3972, BN5_4227, aphA, ate, ccmE, cheZ, colS, creC, cusS, dctB1, gacS, kdpD, map3, moaA3, msrA1, msrA3, napA, rplJ, rplK, rpmF, rpsL, rpsM, rpsO, rpsT, tctE, thrS, tuf1]
GO:0043604	amide biosynthetic process	GO_BiologicalProcess-Custom-GOA_24.07.2019_00h00	5.96877e-05	0.000683696	3.99702e-14	2.39821e-13	[5]	Group10	10.596	16	[BN5_2068, BN5_3522, BN5_3972, BN5_4227, ackA3, acs, panE3, rplJ, rplK, rpmF, rpsL, rpsM, rpsO, rpsT, thrS, tuf1]
GO:0043043	peptide biosynthetic process	GO_BiologicalProcess-Custom-GOA_24.07.2019_00h00	0.000383793	0.00371984	3.99702e-14	2.39821e-13	[5, 6]	Group10	10.7438	13	[BN5_2068, BN5_3522, BN5_3972, BN5_4227, rplJ, rplK, rpmF, rpsL, rpsM, rpsO, rpsT, thrS, tuf1]
GO:0006412	translation	GO_BiologicalProcess-Custom-GOA_24.07.2019_00h00	0.000731287	0.00575889	3.99702e-14	2.39821e-13	[5, 6, 7]	Group10	11.1111	13	[BN5_2068, BN5_3522, BN5_3972, BN5_4227, rplJ, rplK, rpmF, rpsL, rpsM, rpsO, rpsT, thrS, tuf1]
GO:0006082	organic acid metabolic process	GO_BiologicalProcess-Custom-GOA_24.07.2019_00h00	3.21108e-08	8.09191e-07	7.43843e-18	8.92612e-17	[3]	Group11	11.4094	34	[BN5_0362, BN5_1497, BN5_3321, NIA, aceF, ackA3, acs, anmK, arcD3, argC3, aroK, dsdA, eutB1, eutB5, fabF, fabI3, fadD, glnE, gph3, guaA, hisB3, mmsB, napA, nasA3, nirB, panE3, plsX, putA, pykF, ssuE, sucB, thrS, tyrB1, ubiC]
GO:0017144	drug metabolic process	GO_BiologicalProcess-Custom-GOA_24.07.2019_00h00	0.00306071	0.0164106	7.43843e-18	8.92612e-17	[3]	Group11	12.2807	14	[BN5_0852, BN5_2590, BN5_3193, acs, amn, cobG, cobI, cobW, gph3, pdxB, ribA, ssuA1, sucB, thiI]
GO:0044283	small molecule biosynthetic process	GO_BiologicalProcess-Custom-GOA_24.07.2019_00h00	4.19556e-07	7.55201e-06	7.43843e-18	8.92612e-17	[3]	Group11	10.4072	23	[BN5_0023, BN5_0852, BN5_3321, argC3, aroK, cobG, cobI, cobW, fabF, fabI3, gph3, guaA, hisB3, mtaP, panE3, pdxB, plsX, putA, ribA, ssuA1, thiI, ubiA, ubiC]
GO:0051186	cofactor metabolic process	GO_BiologicalProcess-Custom-GOA_24.07.2019_00h00	5.96877e-05	0.000683696	7.43843e-18	8.92612e-17	[3]	Group11	10.596	16	[BN5_0852, ackA3, acs, cobG, cobI, cobW, folE2, moaA3, nadC1, napA, panE3, pdxB, sucB, thiI, ubiA, ubiC]
GO:1901135	carbohydrate derivative metabolic process	GO_BiologicalProcess-Custom-GOA_24.07.2019_00h00	0.000990385	0.00713077	7.43843e-18	8.92612e-17	[3]	Group11	13.4503	23	[BN5_0023, BN5_2590, aceF, ackA3, acs, amn, anmK, galU3, glpD3, glpK, guaA, lpxC, mltD, mtaP, mtgA, pykF, rfaE, rfbC, rfbD, rffG, rplA1, sucB, thyA]
GO:0019637	organophosphate metabolic process	GO_BiologicalProcess-Custom-GOA_24.07.2019_00h00	0.000750811	0.00573347	7.43843e-18	8.92612e-17	[3, 4]	Group11	13.2948	23	[BN5_0852, BN5_1371, aceF, ackA3, acs, add, amn, cls1, folE2, glpD3, glpK, guaA, lpxC, maf1, moaA3, nadC1, napA, pgpA, plsX, pykF, sucB, thiI, thyA]
GO:0006732	coenzyme metabolic process	GO_BiologicalProcess-Custom-GOA_24.07.2019_00h00	0.0043138	0.0213152	7.43843e-18	8.92612e-17	[4]	Group11	11.4583	11	[BN5_0852, ackA3, acs, moaA3, nadC1, napA, panE3, sucB, thiI, ubiA, ubiC]
GO:0016053	organic acid biosynthetic process	GO_BiologicalProcess-Custom-GOA_24.07.2019_00h00	3.09216e-07	5.99403e-06	7.43843e-18	8.92612e-17	[4]	Group11	7.53425	11	[BN5_3321, argC3, aroK, fabF, fabI3, gph3, hisB3, panE3, plsX, putA, ubiC]
GO:0043436	oxoacid metabolic process	GO_BiologicalProcess-Custom-GOA_24.07.2019_00h00	1.04407e-08	3.75866e-07	7.43843e-18	8.92612e-17	[4]	Group11	10.9215	32	[BN5_0362, BN5_1497, BN5_3321, NIA, aceF, acs, anmK, arcD3, argC3, aroK, dsdA, eutB1, eutB5, fabF, fabI3, fadD, glnE, gph3, guaA, hisB3, mmsB, napA, nasA3, nirB, panE3, plsX, putA, pykF, sucB, thrS, tyrB1, ubiC]
GO:0051188	cofactor biosynthetic process	GO_BiologicalProcess-Custom-GOA_24.07.2019_00h00	0.000603407	0.0052434	7.43843e-18	8.92612e-17	[4]	Group11	11.5385	15	[BN5_0852, ackA3, acs, cobG, cobI, cobW, folE2, moaA3, nadC1, napA, panE3, pdxB, thiI, ubiA, ubiC]
GO:0055086	nucleobase-containing small molecule metabolic process	GO_BiologicalProcess-Custom-GOA_24.07.2019_00h00	0.00573521	0.0272693	7.43843e-18	8.92612e-17	[3, 4, 5]	Group11	13.7405	18	[BN5_0023, aceF, ackA3, acs, add, amn, galU3, guaA, maf1, mtaP, nadC1, pykF, rfaE, rfbC, rfbD, rffG, sucB, thyA]
GO:1901137	carbohydrate derivative biosynthetic process	GO_BiologicalProcess-Custom-GOA_24.07.2019_00h00	0.000152629	0.00167228	7.43843e-18	8.92612e-17	[4]	Group11	10	12	[BN5_0023, ackA3, acs, amn, guaA, lpxC, mtaP, mtgA, rfaE, rfbC, rfbD, thyA]
GO:1901566	organonitrogen compound biosynthetic process	GO_BiologicalProcess-Custom-GOA_24.07.2019_00h00	2.47556e-15	6.23842e-13	7.43843e-18	8.92612e-17	[4]	Group11	9.54654	40	[BN5_0023, BN5_0852, BN5_2068, BN5_3522, BN5_3972, BN5_4227, ackA3, acs, add, amn, argC3, aroK, betB, cobG, cobI, cobW, folE2, guaA, hisB3, moaA3, mtaP, mtgA, nadC1, napA, panE3, pdxB, putA, ribA, rplJ, rplK, rpmF, rpsL, rpsM, rpsO, rpsT, ssuA1, thiI, thrS, thyA, tuf1]
GO:0006520	cellular amino acid metabolic process	GO_BiologicalProcess-Custom-GOA_24.07.2019_00h00	4.9167e-08	1.12637e-06	7.43843e-18	8.92612e-17	[3, 4, 6]	Group11	8.46561	16	[BN5_0362, BN5_1497, arcD3, argC3, aroK, dsdA, eutB1, eutB5, glnE, guaA, hisB3, mmsB, putA, sucB, thrS, tyrB1]
GO:0019693	ribose phosphate metabolic process	GO_BiologicalProcess-Custom-GOA_24.07.2019_00h00	0.00301283	0.016505	7.43843e-18	8.92612e-17	[4, 5]	Group11	9.58904	7	[aceF, ackA3, acs, amn, guaA, pykF, sucB]
GO:0090407	organophosphate biosynthetic process	GO_BiologicalProcess-Custom-GOA_24.07.2019_00h00	0.00135297	0.00921483	7.43843e-18	8.92612e-17	[4, 5]	Group11	12.3077	16	[BN5_0852, BN5_1371, ackA3, acs, amn, cls1, folE2, guaA, lpxC, moaA3, nadC1, napA, pgpA, plsX, thiI, thyA]
GO:0006753	nucleoside phosphate metabolic process	GO_BiologicalProcess-Custom-GOA_24.07.2019_00h00	0.00120071	0.008405	7.43843e-18	8.92612e-17	[4, 5, 6]	Group11	10.7843	11	[aceF, ackA3, acs, add, amn, guaA, maf1, nadC1, pykF, sucB, thyA]
GO:0019752	carboxylic acid metabolic process	GO_BiologicalProcess-Custom-GOA_24.07.2019_00h00	4.31329e-10	2.71737e-08	7.43843e-18	8.92612e-17	[5]	Group11	9.7561	28	[BN5_0362, BN5_1497, BN5_3321, aceF, acs, anmK, arcD3, argC3, aroK, dsdA, eutB1, eutB5, fabF, fabI3, fadD, glnE, gph3, guaA, hisB3, mmsB, panE3, plsX, putA, pykF, sucB, thrS, tyrB1, ubiC]
GO:1901605	alpha-amino acid metabolic process	GO_BiologicalProcess-Custom-GOA_24.07.2019_00h00	6.50216e-07	1.09236e-05	7.43843e-18	8.92612e-17	[4, 5, 7]	Group11	7.29927	10	[BN5_0362, arcD3, argC3, dsdA, glnE, guaA, hisB3, mmsB, putA, sucB]
GO:0008652	cellular amino acid biosynthetic process	GO_BiologicalProcess-Custom-GOA_24.07.2019_00h00	1.56105e-07	3.2782e-06	7.43843e-18	8.92612e-17	[4, 5, 6, 7]	Group11	4.0404	4	[argC3, aroK, hisB3, putA]
GO:0046390	ribose phosphate biosynthetic process	GO_BiologicalProcess-Custom-GOA_24.07.2019_00h00	0.00210646	0.0123448	7.43843e-18	8.92612e-17	[5, 6]	Group11	7.14286	4	[ackA3, acs, amn, guaA]
GO:0046394	carboxylic acid biosynthetic process	GO_BiologicalProcess-Custom-GOA_24.07.2019_00h00	3.09216e-07	5.99403e-06	7.43843e-18	8.92612e-17	[5, 6]	Group11	7.53425	11	[BN5_3321, argC3, aroK, fabF, fabI3, gph3, hisB3, panE3, plsX, putA, ubiC]
GO:0009117	nucleotide metabolic process	GO_BiologicalProcess-Custom-GOA_24.07.2019_00h00	0.0016498	0.0106602	7.43843e-18	8.92612e-17	[5, 6, 7]	Group11	10.8911	11	[aceF, ackA3, acs, add, amn, guaA, maf1, nadC1, pykF, sucB, thyA]
GO:1901293	nucleoside phosphate biosynthetic process	GO_BiologicalProcess-Custom-GOA_24.07.2019_00h00	0.00051267	0.00461403	7.43843e-18	8.92612e-17	[5, 6, 7]	Group11	7.79221	6	[ackA3, acs, amn, guaA, nadC1, thyA]
GO:0009259	ribonucleotide metabolic process	GO_BiologicalProcess-Custom-GOA_24.07.2019_00h00	0.0042464	0.0214018	7.43843e-18	8.92612e-17	[5, 6, 7, 8]	Group11	9.85915	7	[aceF, ackA3, acs, amn, guaA, pykF, sucB]
GO:0009165	nucleotide biosynthetic process	GO_BiologicalProcess-Custom-GOA_24.07.2019_00h00	0.00051267	0.00461403	7.43843e-18	8.92612e-17	[6, 7, 8]	Group11	7.79221	6	[ackA3, acs, amn, guaA, nadC1, thyA]
GO:0009260	ribonucleotide biosynthetic process	GO_BiologicalProcess-Custom-GOA_24.07.2019_00h00	0.00308342	0.016188	7.43843e-18	8.92612e-17	[6, 7, 8, 9]	Group11	7.40741	4	[ackA3, acs, amn, guaA]

## Sheet: ClueGo Results_specifc
ID	Term	Ontology Source	Term PValue	Term PValue Corrected with Benjamini-Hochberg	Group PValue	Group PValue Corrected with Benjamini-Hochberg	GOLevels	GOGroups	% Associated Genes	Nr. Genes	Associated Genes Found
KEGG:00270	Cysteine and methionine metabolism	KEGG_26.07.2023	0.0130474	0.0335504	0.0130474	0.0260948	[-1]	Group0	13.8889	5	[cysK1, cysK3, cysM3, dcmB, serC3]
KEGG:00360	Phenylalanine metabolism	KEGG_26.07.2023	0.0241272	0.0482544	0.0241272	0.0241272	[-1]	Group1	18.75	3	[BN5_1694, MaoA, hisC3]
KEGG:00541	O-Antigen nucleotide sugar biosynthesis	KEGG_26.07.2023	0.0241272	0.0482544	0.0241272	0.0241272	[-1]	Group2	18.75	3	[BN5_0050, wecB, wecC]
KEGG:00362	Benzoate degradation	KEGG_26.07.2023	0.0184724	0.0415628	0.0184724	0.0246298	[-1]	Group3	15.3846	4	[BN5_1694, BN5_3609, BN5_3616, benD]
KEGG:00622	Xylene degradation	KEGG_26.07.2023	0.000421459	0.00379313	0.0184724	0.0246298	[-1]	Group3	40	4	[BN5_1694, BN5_3609, BN5_3616, benD]
KEGG:00380	Tryptophan metabolism	KEGG_26.07.2023	0.0011224	0.00505078	9.60379e-05	0.000384152	[-1]	Group4	23.8095	5	[BN5_1925, BN5_3605, MaoA, NIT4, NIT4B]
KEGG:00460	Cyanoamino acid metabolism	KEGG_26.07.2023	0.000934647	0.00560788	9.60379e-05	0.000384152	[-1]	Group4	33.3333	4	[BN5_1925, NIT4, NIT4B, glyA3]
KEGG:00627	Aminobenzoate degradation	KEGG_26.07.2023	0.00303912	0.0109408	9.60379e-05	0.000384152	[-1]	Group4	37.5	3	[BN5_1925, NIT4, NIT4B]
KEGG:00643	Styrene degradation	KEGG_26.07.2023	0.00442832	0.013285	9.60379e-05	0.000384152	[-1]	Group4	33.3333	3	[BN5_1925, NIT4, NIT4B]
KEGG:00910	Nitrogen metabolism	KEGG_26.07.2023	0.000186635	0.00335942	9.60379e-05	0.000384152	[-1]	Group4	21.875	7	[BN5_1925, NIT4, NIT4B, cynA, cynB, cynD, cynS]
ID	Term	Ontology Source	Term PValue	Term PValue Corrected with Benjamini-Hochberg	Group PValue	Group PValue Corrected with Benjamini-Hochberg	GOLevels	GOGroups	% Associated Genes	Nr. Genes	Associated Genes Found
GO:0015074	DNA integration	GO_BiologicalProcess-Custom-GOA_24.07.2019_00h00	0.000122241	0.00399319	0.000122241	0.000285228	[5, 6, 7]	Group0	23.6842	9	[BN5_1923, BN5_3158, BN5_3224, BN5_3804, BN5_3834, BN5_3878, int5, istA11, istA3]
GO:0090304	nucleic acid metabolic process	GO_BiologicalProcess-Custom-GOA_24.07.2019_00h00	0.002134	0.019012	0.002134	0.0029876	[4, 5]	Group1	7.97963	47	[BN5_0007, BN5_0211, BN5_0972, BN5_1011, BN5_1031, BN5_1227, BN5_1747, BN5_1894, BN5_1914, BN5_1923, BN5_1926, BN5_1929, BN5_2588, BN5_2796, BN5_3158, BN5_3171, BN5_3224, BN5_3381, BN5_3602, BN5_3623, BN5_3804, BN5_3834, BN5_3876, BN5_3878, BN5_3895, arsR11, cynF, dcmB, gcvA1, gntR1, gstR, hsdM1, hsdM3, hsdR1, hsdR3, hsdS, int5, istA11, istA3, lysR5, mexT5, mocR, recB3, recC3, recD3, rlmE, yeeA]
GO:0006259	DNA metabolic process	GO_BiologicalProcess-Custom-GOA_24.07.2019_00h00	8.88822e-07	4.35523e-05	8.88822e-07	3.11088e-06	[4, 5, 6]	Group2	14.0704	28	[BN5_0007, BN5_0211, BN5_0972, BN5_1031, BN5_1747, BN5_1923, BN5_1929, BN5_2588, BN5_2796, BN5_3158, BN5_3171, BN5_3224, BN5_3804, BN5_3834, BN5_3878, dcmB, hsdM1, hsdM3, hsdR1, hsdR3, hsdS, int5, istA11, istA3, recB3, recC3, recD3, yeeA]
GO:0051213	dioxygenase activity	GO_BiologicalProcess-Custom-GOA_24.07.2019_00h00	0.00521447	0.0340678	0.00521447	0.00521447	[4]	Group3	22.7273	5	[BN5_0556, BN5_3101, BN5_3609, benA, benB]
GO:0016708	oxidoreductase activity, acting on paired donors, with incorporation or reduction of molecular oxygen, NAD(P)H as one donor, and incorporation of two atoms of oxygen into one donor	GO_BiologicalProcess-Custom-GOA_24.07.2019_00h00	0.000583585	0.00817019	0.00521447	0.00521447	[5]	Group3	75	3	[BN5_0556, benA, benB]
GO:0009069	serine family amino acid metabolic process	GO_BiologicalProcess-Custom-GOA_24.07.2019_00h00	0.00334823	0.0252405	0.00334823	0.00390627	[5, 6, 8]	Group4	25	5	[cysK1, cysK3, cysM3, glyA3, serC3]
GO:0006534	cysteine metabolic process	GO_BiologicalProcess-Custom-GOA_24.07.2019_00h00	0.00269319	0.0219944	0.00334823	0.00390627	[5, 6, 7, 8, 9]	Group4	50	3	[cysK1, cysK3, cysM3]
GO:0006563	L-serine metabolic process	GO_BiologicalProcess-Custom-GOA_24.07.2019_00h00	0.00129948	0.0141499	0.00334823	0.00390627	[6, 7, 9]	Group4	40	4	[cysK1, cysM3, glyA3, serC3]
GO:0009070	serine family amino acid biosynthetic process	GO_BiologicalProcess-Custom-GOA_24.07.2019_00h00	0.000806322	0.00987744	0.00334823	0.00390627	[6, 7, 8, 9]	Group4	33.3333	5	[cysK1, cysK3, cysM3, glyA3, serC3]
GO:0019344	cysteine biosynthetic process	GO_BiologicalProcess-Custom-GOA_24.07.2019_00h00	0.00269319	0.0219944	0.00334823	0.00390627	[6, 7, 8, 9, 10]	Group4	50	3	[cysK1, cysK3, cysM3]
GO:0004124	cysteine synthase activity	GO_BiologicalProcess-Custom-GOA_24.07.2019_00h00	0.000583585	0.00817019	0.00334823	0.00390627	[7, 8, 9, 10, 11]	Group4	75	3	[cysK1, cysK3, cysM3]
GO:0006304	DNA modification	GO_BiologicalProcess-Custom-GOA_24.07.2019_00h00	2.63471e-07	2.58202e-05	2.63471e-07	1.8443e-06	[5, 6, 7]	Group5	53.3333	8	[BN5_1031, BN5_3171, dcmB, hsdM1, hsdM3, hsdR3, hsdS, yeeA]
GO:0006306	DNA methylation	GO_BiologicalProcess-Custom-GOA_24.07.2019_00h00	0.000147787	0.00362078	2.63471e-07	1.8443e-06	[4, 5, 6, 7, 8, 9]	Group5	45.4545	5	[BN5_1031, dcmB, hsdM1, hsdM3, yeeA]
GO:0006305	DNA alkylation	GO_BiologicalProcess-Custom-GOA_24.07.2019_00h00	0.000147787	0.00362078	2.63471e-07	1.8443e-06	[6, 7, 8]	Group5	45.4545	5	[BN5_1031, dcmB, hsdM1, hsdM3, yeeA]
GO:0009008	DNA-methyltransferase activity	GO_BiologicalProcess-Custom-GOA_24.07.2019_00h00	0.000147787	0.00362078	2.63471e-07	1.8443e-06	[4, 5, 6, 7, 8, 9, 10]	Group5	45.4545	5	[BN5_1031, dcmB, hsdM1, hsdM3, yeeA]
GO:0044728	DNA methylation or demethylation	GO_BiologicalProcess-Custom-GOA_24.07.2019_00h00	0.000147787	0.00362078	2.63471e-07	1.8443e-06	[6, 7, 8]	Group5	45.4545	5	[BN5_1031, dcmB, hsdM1, hsdM3, yeeA]
GO:0032775	DNA methylation on adenine	GO_BiologicalProcess-Custom-GOA_24.07.2019_00h00	0.000471435	0.00770011	2.63471e-07	1.8443e-06	[5, 6, 7, 8, 9, 10]	Group5	50	4	[BN5_1031, hsdM1, hsdM3, yeeA]
GO:0009007	site-specific DNA-methyltransferase (adenine-specific) activity	GO_BiologicalProcess-Custom-GOA_24.07.2019_00h00	0.000471435	0.00770011	2.63471e-07	1.8443e-06	[5, 6, 7, 8, 9, 10, 11]	Group5	50	4	[BN5_1031, hsdM1, hsdM3, yeeA]
GO:0004536	deoxyribonuclease activity	GO_BiologicalProcess-Custom-GOA_24.07.2019_00h00	0.00163147	0.0159884	0.00202873	0.00355027	[5, 6, 7, 8]	Group6	24	6	[hsdR1, hsdR3, hsdS, recB3, recC3, recD3]
GO:0000725	recombinational repair	GO_BiologicalProcess-Custom-GOA_24.07.2019_00h00	0.00452863	0.0317004	0.00202873	0.00355027	[6, 7, 8]	Group6	42.8571	3	[recB3, recC3, recD3]
GO:0006302	double-strand break repair	GO_BiologicalProcess-Custom-GOA_24.07.2019_00h00	0.00269319	0.0219944	0.00202873	0.00355027	[6, 7, 8]	Group6	50	3	[recB3, recC3, recD3]
GO:0000724	double-strand break repair via homologous recombination	GO_BiologicalProcess-Custom-GOA_24.07.2019_00h00	0.00269319	0.0219944	0.00202873	0.00355027	[7, 8, 9]	Group6	50	3	[recB3, recC3, recD3]
GO:0015666	restriction endodeoxyribonuclease activity	GO_BiologicalProcess-Custom-GOA_24.07.2019_00h00	0.000151884	0.00297693	0.00202873	0.00355027	[7, 8, 9, 10]	Group6	100	3	[hsdR1, hsdR3, hsdS]
GO:0016888	endodeoxyribonuclease activity, producing 5'-phosphomonoesters	GO_BiologicalProcess-Custom-GOA_24.07.2019_00h00	0.00696294	0.042648	0.00202873	0.00355027	[7, 8, 9, 10]	Group6	37.5	3	[hsdR1, hsdR3, hsdS]
GO:0008854	exodeoxyribonuclease V activity	GO_BiologicalProcess-Custom-GOA_24.07.2019_00h00	0.00269319	0.0219944	0.00202873	0.00355027	[8, 9, 10, 11]	Group6	50	3	[recB3, recC3, recD3]
GO:0009035	type I site-specific deoxyribonuclease activity	GO_BiologicalProcess-Custom-GOA_24.07.2019_00h00	0.000151884	0.00297693	0.00202873	0.00355027	[8, 9, 10, 11]	Group6	100	3	[hsdR1, hsdR3, hsdS]
