# Supplementary material for: Genomic Insights into Cyanide Biodegradation in the Pseudomonas Genus
Source: Int J Mol Sci. 2024 Apr 18;25(8):4456. doi: 10.3390/ijms25084456 (PMC11049912; doi:10.3390/ijms25084456)
Supplement: Supplementary file 1 [file ijms-25-04456-s001.zip › Table S5.xlsx]

## Sheet: Pseudomonas fluorescens
Table S5. Pan-genome of Pseudomonas fluorescens species.
ClutserID	Function	COG	COG category	Cluster type	Total Genomes	nit1C Genomes	No-nit1C Genomes	Pseudomonas_fluorescens_NCIMB_11764	Pseudomonas_fluorescens_2P24	Pseudomonas_fluorescens_NEP1	Pseudomonas_fluorescens_PHSM	Pseudomonas_fluorescens_YK_310	Pseudomonas_fluorescens_Pf0_1	Pseudomonas_fluorescens_DR397	Pseudomonas_fluorescens_G7	Pseudomonas_fluorescens_R124	Pseudomonas_fluorescens_LBUM677	Pseudomonas_fluorescens_CREA_C16	Pseudomonas_fluorescens_NCTC9428_assembly	Pseudomonas_fluorescens_G20_18	Pseudomonas_fluorescens_FW300_N2E3	Pseudomonas_fluorescens_MYb115	Pseudomonas_fluorescens_ZL22	Pseudomonas_fluorescens_FW300_N2C3	Pseudomonas_fluorescens_FW300_N2E2	Pseudomonas_fluorescens_Q2_87	Pseudomonas_fluorescens_NCTC10783_assembly	Pseudomonas_fluorescens_2020WEIHUA_J	Pseudomonas_fluorescens_ATCC_13525_assembly	Pseudomonas_fluorescens_NCTC10038_assembly	Pseudomonas_fluorescens_FP2327	Pseudomonas_fluorescens_Ant01	Pseudomonas_fluorescens_R6_28_08	Pseudomonas_fluorescens_BBc6R8	Pseudomonas_fluorescens_UK4	Pseudomonas_fluorescens_L321	Pseudomonas_fluorescens_L111	Pseudomonas_fluorescens_KF1
489	urea ABC transporter substrate-binding protein	COG0683	E	Core	31	2	29	AKV06433.1	WP_134922666.1	WP_007950596.1	WP_007950596.1	QTD34058.1	ABA72334.1	QIA01335.1	QJP93602.1	EJZ56301.1	WP_003221226.1	WP_090280971.1	VEF07855.1	QVW23931.1	WP_054595419.1	QXN50861.1	WP_110701784.1	WP_025211599.1	WP_063323138.1	EJL02808.1	VEE48576.1	UKJ69514.1	SNY09677.1	SQF89265.1	WP_053254109.1	WP_064450462.1	UEL23745.1	QQD54036.1	AIG04542.1	WP_024073143.1	WP_024073143.1	QOU05947.1
27353	pyridoxine 5-phosphate synthase	COG0854	H	Core	31	2	29	AKV10577.1	WP_134925656.1	WP_115076647.1	WP_064382428.1	QTD34452.1	ABA72740.1	QIA01744.1	QJP94002.1	EJZ56680.1	WP_122595029.1	WP_208938626.1	VEF09014.1	QVW22346.1	WP_054593871.1	QXN51222.1	WP_254481217.1	WP_060740813.1	WP_063324536.1	EJL05133.1	VEE47803.1	UKJ70001.1	SNY10505.1	SQF89872.1	WP_053254576.1	WP_262667094.1	UEL24298.1	QQD54407.1	AIG02791.1	WP_069075320.1	WP_069075320.1	QOU06388.1
20306	thiol peroxidase	COG3696,COG1033,COG0841,	U,P,V,R	Core	31	2	29	AKV09043.1	WP_134924487.1	WP_115077801.1	WP_289202881.1	QTD35968.1	ABA74263.1	QIA03272.1	QJP95529.1	EJZ58071.1	WP_135295702.1	WP_208941009.1	VEF11355.1	QVW26212.1	WP_054597019.1	QXN47783.1	WP_254480039.1	WP_060742215.1	WP_063321346.1	EJL03618.1	VEE45836.1	UKJ71360.1	SNY12481.1	SQF91334.1	WP_069553204.1	WP_064452180.1	UEL25485.1	QQD56154.1	AIG01344.1	WP_069075879.1	WP_069075879.1	QOU07928.1
11760	transaldolase	COG0176	G	Core	31	2	29	AKV09779.1	WP_134923528.1	WP_007951616.1	WP_007951616.1	QTD31639.1	ABA75584.1	QIA04434.1	QJP96614.1	EJZ59171.1	WP_027611470.1	WP_093099902.1	VEF11988.1	QVW25221.1	WP_054593157.1	QXN48555.1	WP_254480781.1	WP_060738388.1	WP_063322162.1	EJL01894.1	VEE45398.1	UKJ70528.1,UKJ71030.1	SNY11280.1,SNY12010.1	SQF90436.1,SQF90972.1	WP_053255063.1,WP_053255563.1	WP_064451405.1,WP_221294436.1	UEL24698.1,UEL25178.1	QQD55102.1	AIG02095.1	WP_024074109.1,WP_024076082.1	WP_024074109.1,WP_024076082.1	QOU06926.1,QOU02920.1
28378	prolipoprotein diacylglyceryl transferase	COG0682	M	Core	31	2	29	AKV05451.1	WP_134922382.1	WP_007953463.1	WP_007953463.1	QTD33148.1	ABA77111.1	QIA05917.1	QJP98157.1	EJZ60599.1	WP_095668081.1	WP_208939367.1	VEF13480.1	QVW23067.1	WP_054594511.1	QXN50077.1	WP_079230092.1	WP_030140534.1	WP_053117240.1	EJL05558.1	VEE49688.1	UKJ68611.1	SNY08479.1	SQF96211.1	WP_053258518.1	WP_064454586.1	UEL22926.1	QQD53164.1	AIG03623.1	WP_024077948.1	WP_024077948.1	QOU05010.1
18780	cytochrome c1	COG2857	C	Core	31	2	29	AKV10653.1	WP_134925728.1	WP_085610967.1	WP_085610967.1	QTD32464.1	ABA76427.1	QIA05242.1	QJP97480.1	EJZ59950.1	WP_007917027.1	WP_208939825.1	VEF12774.1	QVW22412.1	WP_054595703.1	QXN49388.1	WP_054884638.1	WP_060740747.1	WP_063324477.1	EJL05524.1	VEE48069.1	UKJ69799.1	SNY10207.1	SQF89650.1	WP_069553196.1	WP_069553196.1	UEL24112.1	QQD52595.1	AIG02958.1	WP_024073430.1	WP_024073430.1	QOU06189.1
22727	transcription elongation factor GreA	COG0782	K	Core	31	2	29	AKV06587.1	WP_030139783.1	WP_007953757.1	WP_007953757.1	QTD34225.1	ABA72511.1	QIA01518.1	QJP93775.1	EJZ56467.1	WP_003221530.1	WP_093106947.1	VEF08533.1	QVW24080.1	WP_054594066.1	QXN51026.1	WP_254481500.1	WP_030139783.1	WP_027911987.1	EJL01710.1	VEE48470.1	UKJ68106.1	SNY07778.1	SQF94251.1	WP_053258078.1	WP_064454178.1	UEL22459.1	QQD54190.1	AIG04755.1	WP_024077441.1	WP_024077441.1	QOU04383.1
18880	heme exporter protein CcmD	COG1365,COG3114	R,U	Core	31	2	29	AKV07470.1,AKV10055.1	WP_134923317.1	WP_011333085.1	WP_011333085.1	QTD35009.1	ABA73323.1,ABA74699.1	QIA02351.1	QJP94577.1	EJZ57233.1	WP_115987129.1	WP_208938213.1	VEF09985.1	QVW24911.1	WP_019692354.1	QXN51803.1	WP_079229104.1	WP_003199159.1	WP_003199159.1	EJL02444.1	VEE46962.1	UKJ70670.1	SNY11499.1	SQF90584.1	WP_003172771.1	WP_003172771.1	UEL24825.1	QQD51853.1	AIG05488.1	WP_003172771.1	WP_003172771.1	QOU07074.1
14981	imelysin family protein	COG3489	R	Core	31	2	29	AKV10494.1	WP_116833304.1	WP_007953243.1	WP_007953243.1	QTD32286.1	ABA76227.1	QIA05056.1	QJP97249.1	EJZ59749.1	WP_096795126.1	WP_208939953.1	VEF12602.1	QVW22262.1	WP_054593783.1	QXN49198.1	WP_254481297.1	WP_060740963.1	WP_003204891.1	EJL01677.1	VEE48010.1	UKJ67850.1	SNY07463.1	SQF93658.1	WP_053257807.1	WP_064453975.1	UEL22183.1	QQD52275.1	AIG02640.1	WP_069076908.1	WP_069076908.1	QOU04146.1
21101	ABC transporter substrate-binding protein	COG0747,COG4533,COG4166	R,E	Core	31	2	29	AKV05609.1	WP_134926408.1	WP_115079684.1	WP_115079684.1	QTD33298.1	ABA77275.1	QIA00580.1	QJP98312.1	EJZ60753.1	WP_135296835.1	WP_208939259.1	VEF13637.1	QVW23214.1	WP_054594644.1	QXN50217.1	WP_254482306.1	WP_060740062.1	WP_063323805.1	EJK99245.1	VEE49064.1	UKJ68770.1	SNY08711.1	SQF97115.1	WP_187601189.1	WP_262666566.1	UEL23090.1	QQD53325.1	AIG03773.1	WP_069077268.1	WP_069077268.1	QOU05165.1
7486	ribonuclease R	COG0219,COG0566,COG0565	J	Core	31	2	29	AKV06376.1	WP_109752169.1	WP_007950704.1	WP_007950704.1	QTD34002.1	ABA72277.1	QIA01270.1	QJP93543.1	EJZ56250.1	WP_135294838.1	WP_093105350.1	VEF07688.1	QVW23877.1	WP_054595361.1	QXN50806.1	WP_027920757.1	WP_060739416.1	WP_063323178.1	EJL04423.1	VEE48654.1	UKJ69458.1	SNY09597.1	SQF89207.1	WP_053254058.1	WP_064450413.1	UEL23690.1	QQD53977.1	AIG04491.1	WP_024073089.1	WP_024073089.1	QOU05892.1
9185	NCS1 family nucleobase:cation symporter-1	COG1953,COG1457	F	Core	31	2	29	AKV09162.1	WP_134923905.1	WP_115078371.1	WP_115078371.1	QTD31240.1	ABA75178.1	QIA04071.1	QJP96201.1	EJZ57812.1	WP_135295494.1	WP_208940716.1	VEF10524.1	QVW26330.1	WP_054597651.1	QXN48062.1	WP_254480606.1	WP_060741722.1	WP_063320666.1	EJL01315.1	VEE49792.1	UKJ66927.1	SNY14023.1	SQF92481.1	WP_069551755.1	WP_262665359.1	UEL26437.1	QQD57558.1	AIG01774.1	WP_069076562.1	WP_069076562.1	QOU03131.1
859	RidA family protein	COG0251	J	Core	31	2	29	AKV05626.1	WP_014340863.1	WP_003229509.1	WP_003229509.1	QTD33312.1	ABA77289.1	QIA00592.1	QJP98326.1	EJZ60767.1	WP_003229509.1	WP_003229509.1	VEF13652.1	QVW23231.1	WP_003229509.1	QXN50232.1	WP_009684531.1	WP_014340863.1	WP_003206880.1	EJK99230.1	VEE49086.1	UKJ68784.1	SNY08728.1	SQF97129.1	WP_169875522.1	WP_003176922.1	UEL23104.1	QQD53339.1	AIG03787.1	WP_003176922.1	WP_003176922.1	QOU05179.1
6999	class III extradiol ring-cleavage dioxygenase	COG3384	S	Core	31	2	29	AKV10098.1	WP_134923389.1	WP_115078743.1	WP_115078743.1	QTD31828.1	ABA75723.1	QIA04581.1	QJP96760.1	EJZ59303.1	WP_103483826.1	WP_208940313.1	VEF12114.1	QVW21755.1	WP_054596359.1	QXN48774.1	WP_254480940.1	WP_060738537.1	WP_063322311.1	EJL04829.1	VEE45247.1	UKJ70639.1	SNY11449.1	SQF90552.1	WP_053255161.1	WP_064451547.1	UEL24794.1	QQD55227.1	AIG05747.1	WP_024074234.1	WP_024074234.1	QOU07043.1
217	malonate decarboxylase subunit delta	#	#	Core	31	2	29	AKV05381.1	WP_134926210.1	WP_039767948.1	WP_003229075.1	QTD33080.1	ABA77037.1	QIA05842.1	QJP98082.1	EJZ60526.1	WP_103522464.1	WP_056786420.1	VEF13409.1	QVW22999.1	WP_054597427.1	QXN52691.1	WP_254485351.1	WP_003206454.1	WP_003206454.1	EJK99149.1	VEE49553.1	UKJ68542.1	SNY08383.1	SQF95891.1	WP_053258458.1	WP_064454531.1	UEL22857.1	QQD53096.1	AIG03554.1	WP_024077886.1	WP_024077886.1	QOU04941.1
19250	ABC transporter ATP-binding protein	COG4161,COG4586,COG3638,	P,H,D,E,C,R,L,G,O,Q,V	Core	31	2	29	AKV06399.1	WP_018606262.1	WP_007950655.1	WP_007950655.1	QTD34024.1	ABA72300.1	QIA01300.1	QJP93567.1	EJZ56271.1	WP_047600666.1	WP_090280850.1	VEF07763.1	QVW23899.1	WP_054595387.1	QXN50828.1	WP_152956977.1	WP_018606262.1	WP_053117959.1	EJL03153.1	VEE48627.1	UKJ69481.1	SNY09632.1	SQF89231.1	WP_053254077.1	WP_064450433.1	UEL23713.1	QQD54001.1	AIG04511.1	WP_024073112.1	WP_024073112.1	QOU05915.1
19180	sarcosine oxidase subunit beta	COG0579,COG0665	R,E	Core	31	2	29	AKV05302.1	WP_003206307.1	WP_115079442.1	WP_003206307.1	QTD32992.1	ABA76944.1	QIA05749.1	QJP97991.1	EJZ60448.1	WP_003206307.1	WP_003177603.1	VEF13326.1	QVW22920.1	WP_019693993.1	QXN49866.1	WP_003255680.1	WP_003177603.1	WP_003206307.1	EJK98929.1	VEE49164.1	UKJ68452.1	SNY08250.1	SQF95260.1	WP_010207084.1	WP_010207084.1	UEL26755.1	QQD53007.1	AIG03471.1	WP_010207084.1	WP_010207084.1	QOU04778.1
218	cupin domain-containing protein	COG3450	R	Core	31	2	29	AKV05606.1	WP_109752710.1	WP_115079682.1	WP_115079682.1	QTD33295.1	ABA77272.1	QIA00575.1	QJP98309.1	EJZ60750.1	WP_097089496.1	WP_208939260.1	VEF13634.1	QVW23211.1	WP_054594643.1	QXN50212.1	WP_254482304.1	WP_060740065.1	WP_063323807.1	EJK98644.1	VEE49061.1	UKJ68767.1	SNY08706.1	SQF97112.1	WP_053258657.1	WP_262666565.1	UEL23087.1	QQD53322.1	AIG03770.1	WP_024078091.1	WP_024078091.1	QOU05162.1
19600	succinylglutamate desuccinylase	COG3608,COG2988	R,E	Core	31	2	29	AKV10297.1	WP_134925471.1	WP_007951052.1	WP_007951052.1	QTD32087.1	ABA76016.1	QIA04853.1	QJP97046.1	EJZ59548.1	WP_027612642.1	WP_208940123.1	VEF12406.1	QVW22046.1	WP_054593616.1	QXN51592.1	WP_254485541.1	WP_060741012.1	WP_063324715.1	EJL03815.1	VEE47589.1	UKJ67639.1	SNY07185.1	SQF93238.1	WP_069552893.1	WP_262666072.1	UEL22006.1	QQD52044.1	AIG02441.1	WP_024077002.1	WP_024077002.1	QOU03940.1
23	enoyl-CoA hydratase/isomerase family protein	COG1024,COG0447	I,H	Core	31	2	29	AKV07213.1	WP_134923180.1	WP_115076879.1	WP_289204692.1	QTD34775.1	ABA73091.1	QIA02084.1	QJP94344.1	EJZ57011.1	WP_135295133.1	WP_208938373.1	VEF09589.1	QVW24695.1	WP_054596096.1	QXN52899.1	WP_254481230.1	WP_060738775.1	WP_063322543.1	EJL05563.1	VEE47835.1	UKJ70334.1	SNY11012.1	SQF90227.1	WP_053254882.1	WP_064451299.1	UEL24582.1	QQD57667.1	AIG05265.1	WP_069075467.1	WP_069075467.1	QOU06741.1
20542	rhodanese-related sulfurtransferase	COG1054,COG0607	R,P	Core	31	2	29	AKV10123.1	WP_134923331.1	WP_115078806.1	WP_115078806.1	QTD31910.1	ABA75827.1	QIA04676.1	QJP96854.1	EJZ59383.1	WP_027612407.1	WP_208940248.1	VEF12214.1	QVW21778.1	WP_054593475.1	QXN48859.1	WP_054886396.1	WP_060738603.1	WP_063322368.1	EJL02933.1	VEE47635.1	UKJ67181.1	SNY06658.1	SQF92754.1	WP_053257203.1	WP_064453356.1	UEL21562.1	QQD55309.1	AIG05661.1	WP_069076147.1	WP_069076147.1	QOU03453.1
19052	7-cyano-7-deazaguanine synthase QueC	COG0137,COG0482,COG0367,	E,J,H,R	Core	31	2	29	AKV10411.1	WP_134925563.1	WP_115078982.1	WP_007951197.1	QTD32200.1	ABA76135.1	QIA04966.1	QJP97163.1	EJZ59663.1	WP_135296423.1	WP_208940041.1	VEF12516.1	QVW22181.1	WP_054593707.1	QXN49116.1	WP_254483725.1	WP_162491257.1	WP_175501656.1	EJL02974.1	VEE47510.1	UKJ67785.1	SNY07373.1	SQF93513.1	WP_305438746.1	WP_064453921.1	UEL26718.1	QQD52209.1	AIG02570.1	WP_162163619.1	WP_162163619.1	QOU08295.1
7917	DNA/RNA nuclease SfsA	COG1489	R	Core	31	2	29	AKV04873.1	WP_134925849.1	WP_115079229.1	WP_289203813.1	QTD32569.1	ABA76539.1	QIA05347.1	QJP97591.1	EJZ60058.1	WP_135296575.1	WP_208939745.1	VEF12885.1	QVW22519.1	WP_054595565.1	QXN49491.1	WP_254481477.1	WP_060740594.1	WP_063324346.1	EJL01475.1	VEE48437.1	UKJ68074.1	SNY07737.1	SQF94192.1	WP_053258056.1	WP_053258056.1	UEL22432.1	QQD54221.1	AIG04787.1	WP_069077020.1	WP_069077020.1	QOU04351.1
2194	CoA pyrophosphatase	COG0494,COG1051	F,L	Core	31	2	29	AKV06884.1	WP_014339998.1	WP_085608172.1	WP_085608172.1	QTD34462.1	ABA72753.1	QIA01755.1	QJP94014.1	EJZ56692.1	WP_135295022.1	WP_208938614.1	VEF09043.1	QVW24404.1	WP_054593858.1	QXN51233.1	WP_110637286.1	WP_060740824.1	WP_063324542.1	EJL04404.1	VEE44284.1	UKJ67893.1	SNY07521.1	SQF93746.1	WP_017736785.1	WP_017736785.1	UEL22217.1	QQD54517.1	AIG05045.1	WP_024077245.1	WP_024077245.1	QOU04190.1
976	DUF423 domain-containing protein	COG5009,COG4953,COG0744	M	Core	31	2	29	AKV05413.1	WP_134926235.1	WP_115079513.1	WP_115079513.1	QTD33112.1	ABA77070.1	QIA05875.1	QJP98115.1	EJZ60562.1	WP_135296763.1	WP_208939399.1	VEF13441.1	QVW23031.1	WP_054594472.1	QXN49973.1	WP_176508218.1	WP_060740192.1	WP_063323956.1	EJK99262.1	VEE49726.1	UKJ68578.1	SNY08425.1	SQF96081.1	WP_017139464.1	WP_064454558.1	UEL22892.1	QQD53130.1	AIG03589.1	WP_024077917.1	WP_024077917.1	QOU04975.1
9000	DUF2164 domain-containing protein	COG1646,COG0106,COG2070,	R,J,C,E	Core	31	2	29	AKV06172.1	WP_003196830.1	WP_115076220.1	WP_115076220.1	QTD33797.1	ABA72071.1	QIA01065.1	QJP93340.1	EJZ56047.1	WP_007909211.1	WP_007909211.1	VEF07061.1	QVW23670.1	WP_054595158.1	QXN50624.1	WP_254481829.1	WP_003196830.1	WP_003196830.1	EJL04039.1	VEE48860.1	UKJ69269.1	SNY09348.1	SQF89010.1	WP_003171107.1	WP_003171107.1	UEL23514.1	QQD53789.1	AIG04303.1	WP_003171107.1	WP_003171107.1	QOU05689.1
167	glycine zipper 2TM domain-containing protein	COG3133	M	Core	31	2	29	AKV07081.1	WP_047228399.1	WP_024776354.1	WP_024776354.1	QTD34671.1	ABA72974.1	QIA01970.1	QJP94234.1	EJZ56910.1	WP_007969461.1	WP_016771369.1	VEF09438.1	QVW24595.1	WP_054596005.1	QXN51487.1	WP_009684613.1	WP_024776354.1	WP_063322674.1	EJL01804.1	VEE47301.1	UKJ70231.1	SNY10852.1	SQF90117.1	WP_053254782.1	WP_010176704.1	UEL24490.1	QQD54673.1	AIG05165.1	WP_003189251.1	WP_003189251.1	QOU06644.1
18769	fatty acid oxidation complex subunit alpha FadB	COG0447,COG1024,COG1250	I,H	Core	31	2	29	AKV07736.1	WP_134923508.1	WP_007953061.1	WP_289203466.1	QTD31670.1	ABA75616.1	QIA04465.1	QJP96644.1	EJZ59204.1	WP_024013640.1	WP_208940395.1	VEF12020.1	QVW25188.1	WP_054593193.1	QXN48581.1	WP_254480804.1	WP_060738413.1	WP_063322186.1	EJL03658.1	VEE45069.1	UKJ70499.1	SNY11231.1	SQF90404.1	WP_053255036.1	WP_064451383.1	UEL24674.1	QQD55072.1	AIG02126.1	WP_069075500.1	WP_069075500.1	QOU06895.1
8967	anthranilate synthase component I	COG0147,COG1169	E,H	Core	31	2	29	AKV05218.1	WP_134926067.1	WP_115079396.1	WP_007956307.1	QTD32903.1	ABA76855.1	QIA05662.1	QJP97906.1	EJZ60362.1	WP_098965895.1	WP_208939546.1	VEF13186.1	QVW22835.1	WP_054594297.1	QXN49781.1	WP_254481656.1	WP_060740373.1	WP_063324123.1	EJK99205.1	VEE49957.1	UKJ68372.1	SNY08133.1	SQF95016.1	WP_053258303.1	WP_128589081.1	UEL22706.1	QQD52916.1	AIG03339.1	WP_069077174.1	WP_069077174.1	QOU04693.1
25591	alginate O-acetyltransferase AlgF	COG3837,COG1917,COG0836,	S,G,M	Core	31	2	29	AKV06751.1	WP_134925704.1	WP_115076619.1	WP_289204548.1	QTD34401.1	ABA72692.1	QIA01694.1	QJP93955.1	EJZ56633.1	WP_003221833.1	WP_208938662.1	VEF08905.1	QVW24286.1	WP_054593914.1	QXN51174.1	WP_254485622.1	WP_060740771.1	WP_063324500.1	EJL05610.1	VEE44542.1	UKJ69918.1	SNY10379.1	SQF89784.1	WP_053254500.1	WP_262667063.1	UEL24219.1	QQD52469.1	AIG02845.1	WP_024073547.1	WP_024073547.1	QOU06310.1
10260	Tim44 domain-containing protein	COG4395	S	Core	31	2	29	AKV05727.1	WP_134922251.1	WP_007954246.1	WP_007954246.1	QTD33396.1	ABA77382.1	QIA00684.1	QJP98419.1	EJZ60862.1	WP_007962237.1	WP_203420076.1	VEF13744.1	QVW23316.1	WP_054594791.1	QXN50291.1	WP_254482354.1	WP_060739966.1	WP_063323715.1	EJK99136.1	VEE49277.1	UKJ68860.1	SNY08824.1	SQF97207.1	WP_053258730.1	WP_064454785.1	UEL23172.1	QQD53417.1	AIG03842.1	WP_024078185.1	WP_024078185.1	QOU05268.1
351	sigma-54 dependent transcriptional regulator	COG3604,COG2204,COG3283,	Q,K,O,R,T	Core	31	2	29	AKV07430.1	WP_003199076.1	WP_003222863.1	WP_003222863.1	QTD34968.1	ABA73275.1	QIA02309.1	QJP94533.1	EJZ57189.1	WP_003222863.1	WP_208938242.1	VEF09914.1	QVW24873.1	WP_054596281.1	QXN51763.1	WP_254484312.1	WP_003199076.1	WP_003199076.1	EJL02994.1	VEE47251.1	UKJ67308.1	SNY06798.1	SQF92886.1	WP_053257311.1	WP_064453465.1	UEL21679.1	QQD51893.1	AIG05444.1	WP_024076718.1	WP_024076718.1	QOU03572.1
19275	molybdenum cofactor biosynthesis protein B	COG0521,COG1058	H,R	Core	31	2	29	AKV10006.1	WP_134923403.1	WP_085608999.1,WP_085744951.1	WP_085608999.1,WP_085744951.1	QTD35554.1,QTD31804.1	ABA73893.1,ABA75698.1	QIA02911.1,QIA04557.1	QJP95132.1,QJP96735.1	EJZ59280.1	WP_027611709.1,WP_003226719.1	WP_090284891.1	VEF12089.1	QVW21732.1	WP_054596381.1,WP_054597440.1	QXN48750.1	WP_254483883.1,WP_254480427.1,WP_254480817.1	WP_053120541.1	WP_063322294.1	EJL01545.1	VEE45055.1	UKJ70663.1	SNY11486.1	SQF90577.1	WP_053255181.1	WP_056857153.1	UEL24818.1	QQD55251.1	AIG05772.1	WP_024074258.1	WP_024074258.1	QOU07067.1
15608	arsenic transporter	COG1055,COG0471	P	Core	31	2	29	AKV07334.1,AKV09094.1	WP_134923991.1	WP_115077421.1,WP_115079554.1	WP_289205077.1	QTD35615.1,QTD35834.1	ABA73936.1,ABA74142.1	QIA02953.1	QJP95175.1	EJZ57898.1	WP_098968286.1	WP_208940790.1	VEF11581.1,VEF13267.1	QVW26269.1	WP_054597144.1	QXN48016.1,QXN48528.1,QXN50028.1	WP_054884812.1,WP_254480696.1,WP_054884812.1	WP_060741978.1	WP_063320743.1	EJL02878.1	VEE46091.1,VEE48335.1	UKJ66314.1	SNY13140.1	SQF91793.1	WP_053255938.1	WP_064452545.1	UEL24028.1,UEL25860.1	QQD56295.1	AIG01039.1,AIG03412.1,AIG03918.1	WP_024075664.1	WP_024075664.1	QOU02511.1,QOU04865.1
8907	calcium/sodium antiporter	COG0721	J	Core	31	2	29	AKV06648.1	WP_003197816.1	WP_085698446.1	WP_085698446.1	QTD34291.1	ABA72580.1	QIA01585.1	QJP93848.1	EJZ56538.1	WP_003221657.1	WP_007976465.1	VEF08721.1	QVW24192.1	WP_007915356.1	QXN51071.1	WP_254483359.1	WP_020297123.1	WP_003197816.1	EJL01188.1	VEE48122.1	UKJ69813.1	SNY10228.1	SQF89665.1	WP_053254404.1	WP_053254404.1	UEL24126.1	QQD52581.1	AIG02948.1	WP_010567677.1	WP_010567677.1	QOU06208.1
645	VWA domain-containing protein	COG3552,COG3825	S,R	Core	31	2	29	AKV07271.1	WP_134923228.1	WP_115076910.1	WP_016771218.1	QTD34842.1	ABA73151.1	QIA02189.1	QJP94406.1	EJZ57067.1	WP_007969609.1	WP_007956512.1	VEF09691.1	QVW24755.1	WP_054596171.1	QXN51659.1	WP_254483925.1	WP_060738728.1	WP_003198888.1	EJL04902.1	VEE45565.1	UKJ70482.1	SNY11210.1	SQF90386.1	WP_073637157.1	WP_262667306.1	UEL24659.1	QQD54886.1	AIG05341.1	WP_069075436.1	WP_069075436.1	QOU06879.1
9035	cytochrome bc complex cytochrome b subunit	COG1290	C	Core	31	2	29	AKV10654.1	WP_134925729.1	WP_007956792.1	WP_007956792.1	QTD32465.1	ABA76428.1	QIA05243.1	QJP97481.1	EJZ59951.1	WP_135296536.1	WP_208939824.1	VEF12775.1	QVW22413.1	WP_054595702.1	QXN49389.1	WP_054884639.1	WP_030138561.1	WP_063324476.1	EJL05057.1	VEE48070.1	UKJ69798.1	SNY10203.1	SQF89649.1	WP_053254390.1	WP_053254390.1	UEL24111.1	QQD52596.1	AIG02959.1	WP_003171746.1	WP_003171746.1	QOU06188.1
19478	DNA topoisomerase IV subunit B	COG0187	L	Core	31	2	29	AKV06344.1	WP_134922615.1	WP_085608483.1	WP_085608483.1	QTD33967.1	ABA72243.1	QIA01237.1	QJP93508.1	EJZ56214.1	WP_007967400.1	WP_208938984.1	VEF07575.1	QVW23847.1	WP_054595333.1	QXN50777.1	WP_254482869.1	WP_053181455.1	WP_063323201.1	EJL03582.1	VEE48685.1	UKJ69429.1	SNY09551.1	SQF89176.1	WP_053254031.1	WP_064450389.1	UEL23663.1	QQD53948.1	AIG04460.1	WP_069075143.1	WP_069075143.1	QOU05862.1
970	cytochrome d ubiquinol oxidase subunit II	COG1294	C	Core	31	2	29	AKV04968.1	WP_053125566.1	WP_085732878.1	WP_085732878.1	QTD32653.1	ABA76629.1	QIA05433.1	QJP97682.1	EJZ60145.1	WP_007963753.1	WP_208939686.1	VEF12973.1	QVW22624.1	WP_054595490.1,WP_054596181.1	QXN49573.1	WP_186601184.1	WP_053125566.1	WP_063324279.1	EJL02312.1	VEE50419.1	UKJ68150.1	SNY07839.1	SQF94347.1	WP_053258117.1	WP_064454226.1	UEL22513.1	QQD52706.1	AIG03067.1	WP_024077509.1	WP_024077509.1	QOU04475.1
13098	urea ABC transporter permease subunit UrtB	COG4211,COG4603,COG1172,	E,G,R	Core	31	2	29	AKV06432.1	WP_134922665.1	WP_115076384.1	WP_289204391.1	QTD34057.1	ABA72333.1	QIA01334.1	QJP93601.1	EJZ56300.1	WP_135294857.1	WP_208938912.1	VEF07852.1	QVW23930.1	WP_054595418.1	QXN50860.1	WP_254482942.1	WP_060739374.1	WP_063323139.1	EJL02294.1	VEE48577.1	UKJ69513.1	SNY09676.1	SQF89264.1	WP_301279208.1	WP_262666898.1	UEL23744.1	QQD54035.1	AIG04541.1	WP_069075163.1	WP_069075163.1	QOU05946.1
1777	glycerol-3-phosphate 1-O-acyltransferase PlsY	COG1214,COG0068,COG0533	O	Core	31	2	29	AKV05246.1	WP_116833603.1	WP_039768071.1	WP_289203930.1	QTD32931.1	ABA76883.1	QIA05690.1	QJP97934.1	EJZ60390.1	WP_135296687.1	WP_208939525.1	VEF13214.1	QVW22863.1	WP_054594322.1	QXN49808.1	WP_254481674.1	WP_060740350.1	WP_063324105.1	EJK99065.1	VEE49928.1	UKJ68400.1	SNY08171.1	SQF95100.1	WP_053258326.1	WP_221295764.1	UEL22730.1	QQD52944.1	AIG03367.1	WP_024077728.1	WP_024077728.1	QOU04723.1
21177	aspartate ammonia-lyase	COG0015,COG0165,COG1027,	C,E,F	Core	31	2	29	AKV05703.1	WP_003196363.1	WP_003229645.1	WP_003229645.1	QTD33376.1	ABA77362.1	QIA00660.1	QJP98398.1	EJZ60839.1	WP_027610364.1	WP_208939206.1	VEF13725.1	QVW23294.1	WP_054594769.1	QXN50268.1	WP_027917067.1	WP_003196363.1	WP_003196363.1	EJK98770.1	VEE49177.1	UKJ68842.1	SNY08805.1	SQF97188.1	WP_053258714.1	WP_053258714.1	UEL23157.1	QQD53399.1	AIG03823.1	WP_041161057.1	WP_041161057.1	QOU05242.1
23272	aminomethyl-transferring glycine dehydrogenase	COG0112,COG1003,COG2008,	E	Core	31	2	29	AKV10405.1	WP_134925553.1	WP_115078978.1	WP_289203681.1	QTD32194.1	ABA76129.1	QIA04960.1	QJP97157.1	EJZ59657.1	WP_167797105.1	WP_208941056.1	VEF12511.1	QVW22165.1	WP_054593702.1	QXN49110.1	WP_254483413.1	WP_060740919.1	WP_063324628.1	EJL04869.1	VEE45917.1	UKJ67773.1	SNY07354.1	SQF93487.1	WP_053257738.1	WP_064453909.1	UEL22124.1	QQD52196.1	AIG02559.1	WP_069076932.1	WP_069076932.1	QOU04071.1
14127	3-carboxy-ciscis-muconate cycloisomerase	COG0165,COG0114,COG0015	F,C,E	Core	31	2	29	AKV07113.1	WP_134923133.1	WP_115076827.1	WP_289204654.1	QTD34709.1	ABA73016.1	QIA02009.1	QJP94272.1	EJZ56949.1	WP_134785600.1	WP_208938420.1	VEF09502.1	QVW24630.1	WP_054596037.1	QXN51515.1	WP_254481263.1	WP_060738820.1	WP_063322592.1	EJL01278.1	VEE49573.1	UKJ70274.1	SNY10919.1	SQF90162.1	WP_305440226.1	WP_262667252.1	UEL24532.1	QQD54707.1	AIG05200.1	WP_069075420.1	WP_069075420.1	QOU06681.1
9692	formyltetrahydrofolate deformylase	COG0299,COG0223,COG0788	J,F	Core	31	2	29	AKV05298.1	WP_134926133.1	WP_115079440.1	WP_115079440.1	QTD32988.1	ABA76940.1	QIA05745.1	QJP97987.1	EJZ60444.1	WP_003228959.1	WP_208939479.1	VEF13322.1	QVW22916.1	WP_054594367.1	QXN49862.1	WP_254481761.1	WP_060740301.1	WP_063324051.1	EJK99167.1	VEE49168.1	UKJ68448.1	SNY08246.1	SQF95248.1	WP_032883972.1	WP_032883972.1	UEL22767.1	QQD53003.1	AIG03467.1	WP_024077780.1	WP_024077780.1	QOU04774.1
19111	50S ribosomal protein L27	COG0211	J	Core	31	2	29	AKV04938.1	WP_003205738.1	WP_003228360.1	WP_003228360.1	QTD32623.1	ABA76596.1	QIA05401.1	QJP97649.1	EJZ60113.1	WP_003228360.1	WP_016773121.1	VEF12940.1	QVW22598.1	WP_003176049.1	QXN49544.1	WP_003247464.1	WP_003205738.1	WP_003205738.1	EJL03264.1	VEE48209.1	UKJ68012.1	SNY07670.1	SQF94059.1	WP_003176049.1	WP_003176049.1	UEL22380.1	QQD52675.1	AIG03039.1	WP_024077370.1	WP_024077370.1	QOU04304.1
9214	nucleoside-diphosphate kinase	COG0105	F	Core	31	2	29	AKV06844.1	WP_030139592.1	WP_039765715.1	WP_039765715.1	QTD32393.1	ABA76342.1	QIA05168.1	QJP97372.1	EJZ59867.1	WP_007964426.1	WP_024014216.1	VEF12700.1	QVW24369.1	WP_054595803.1	QXN49295.1	WP_054887567.1	WP_042727994.1	WP_063322853.1	EJL01708.1	VEE44170.1	UKJ67929.1	SNY07569.1	SQF93883.1	WP_003175956.1	WP_003175956.1	UEL22250.1	QQD54479.1	AIG05005.1	WP_017846179.1	WP_017846179.1	QOU04227.1
1753	50S ribosomal protein L6	COG0097	J	Core	31	2	29	AKV05167.1	WP_053125864.1	WP_011336170.1	WP_011336170.1	QTD32851.1	ABA76801.1	QIA05610.1	QJP97854.1	EJZ60310.1	WP_007966176.1	WP_007966176.1	VEF13134.1	QVW22785.1	WP_007896774.1	QXN49730.1	WP_186603319.1	WP_003186039.1	WP_003186039.1	EJL01401.1	VEE50031.1	UKJ68324.1	SNY08067.1	SQF94749.1	WP_003176412.1	WP_003176412.1	UEL22663.1	QQD52867.1	AIG03288.1	WP_024077677.1	WP_024077677.1	QOU04644.1
3569	ParA family protein	COG1348,COG3640,COG0455,	C,D,U,P	Core	31	2	29	AKV06284.1	WP_134922560.1	WP_115076290.1	WP_169428537.1	QTD33908.1	ABA72186.1	QIA01181.1	QJP93452.1	EJZ56156.1,EJZ58248.1	WP_098966861.1	WP_090280512.1	VEF07380.1	QVW24134.1,QVW26747.1,QVW23784.1	WP_054595270.1	QXN50727.1	WP_254482696.1,WP_254480444.1	WP_060739508.1	WP_063323262.1	EJL04071.1	VEE48749.1	UKJ69374.1	SNY09486.1	SQF89120.1	WP_053253981.1	WP_012721840.1	UEL23615.1	QQD53893.1	AIG04416.1	WP_024073005.1	WP_024073005.1	QOU05808.1
20135	56-dimethylbenzimidazole synthase	COG0778	C	Core	31	2	29	AKV07532.1	WP_134925408.1	WP_115077052.1	WP_115077052.1	QTD35074.1	ABA73386.1	QIA02416.1	QJP94641.1	EJZ57298.1	WP_135295250.1	WP_208938173.1	VEF10047.1	QVW24986.1	WP_054593554.1	QXN48961.1	WP_254481084.1	WP_060741075.1	WP_063324760.1	EJL05214.1	VEE47064.1	UKJ67348.1	SNY06847.1	SQF92931.1	WP_053257352.1	WP_064453501.1	UEL21714.1	QQD54946.1	AIG05399.1	WP_024076765.1	WP_024076765.1	QOU03613.1
13917	cytochrome o ubiquinol oxidase subunit I	COG0843	C	Core	31	2	29	AKV06774.1	WP_057451772.1	WP_007956721.1	WP_007956721.1	QTD32426.1	ABA76384.1	QIA05200.1	QJP97438.1	EJZ59914.1	WP_007968380.1	WP_103304511.1	VEF12734.1	QVW24306.1	WP_054595734.1	QXN49351.1	WP_054887537.1	WP_060740732.1	WP_057451772.1	EJL04048.1	VEE46891.1	UKJ67978.1	SNY07630.1	SQF93992.1	WP_053257915.1	WP_064454075.1	UEL22353.1	QQD52421.1	AIG04946.1	WP_024077338.1	WP_024077338.1	QOU04272.1
1285	HugZ family protein	COG0748	P	Core	31	2	29	AKV10505.1	WP_134925520.1	WP_115079045.1	WP_289203726.1	QTD32300.1	ABA76241.1	QIA05069.1	QJP97261.1	EJZ59761.1	WP_135296458.1	WP_208939941.1	VEF12615.1	QVW22275.1	WP_054593793.1	QXN49210.1	WP_254481310.1	WP_060740953.1	WP_063324661.1	EJL01872.1	VEE48027.1	UKJ67862.1	SNY07481.1	SQF93684.1	WP_053257818.1	WP_262666209.1	UEL22192.1	QQD52290.1	AIG02661.1	WP_024077216.1	WP_024077216.1	QOU04159.1
9625	DUF1249 domain-containing protein	COG3151	S	Core	31	2	29	AKV06342.1	WP_003186471.1	WP_115076330.1	WP_115076330.1	QTD33964.1	ABA72240.1	QIA01234.1	QJP93505.1	EJZ56211.1	WP_007967395.1	WP_090280686.1	VEF07566.1	QVW23844.1	WP_019691483.1	QXN50774.1	WP_054887887.1	WP_024618006.1	WP_003186471.1	EJL01466.1	VEE48688.1	UKJ69426.1	SNY09545.1	SQF89173.1	WP_017138485.1	WP_017138485.1	UEL23660.1	QQD53944.1	AIG04457.1	WP_024073059.1	WP_024073059.1	QOU05859.1
28280	protein-glutamate O-methyltransferase CheR	COG2227,COG1352	H,N	Core	31	2	29	AKV10276.1	WP_109753935.1	WP_007960327.1	WP_007960327.1	QTD32067.1	ABA75989.1	QIA04828.1	QJP97003.1	EJZ59524.1	WP_007963053.1	WP_208940136.1	VEF12372.1	QVW22027.1	WP_054593598.1	QXN51608.1	WP_054886325.1	WP_003204735.1	WP_063324730.1	EJL04730.1	VEE44728.1	UKJ67603.1	SNY07141.1	SQF93200.1	WP_053257584.1	WP_064453777.1	UEL21994.1	QQD52028.1	AIG02368.1	WP_024076986.1	WP_024076986.1	QOU03925.1
7974	beta-ketoacyl-ACP synthase III	COG0183,COG3425,COG0332,	I,Q	Core	31	2	29	AKV07291.1	WP_134923235.1	WP_115076920.1	WP_289204716.1	QTD34855.1	ABA73164.1	QIA02202.1	QJP94418.1	EJZ57080.1	WP_135295163.1	WP_208938319.1	VEF09708.1	QVW24778.1	WP_054596207.1	QXN51678.1	WP_254484032.1	WP_060738721.1	WP_063322480.1	EJL01261.1	VEE44789.1	UKJ67399.1	SNY06905.1	SQF92984.1	WP_305438488.1	WP_064453548.1	UEL21757.1	QQD54896.1	AIG05350.1	WP_024076815.1	WP_024076815.1	QOU03668.1
3758	glycosyltransferase	COG0476,COG1179,COG4015	R,H	Core	31	2	29	AKV06955.1	WP_116831554.1	WP_115076707.1	WP_095138344.1	QTD34538.1	ABA72833.1	QIA01834.1	QJP94092.1	EJZ56769.1	WP_135295052.1	WP_208938549.1	VEF09196.1	QVW24474.1	WP_162491271.1	QXN51308.1	WP_254483580.1	WP_060739009.1	WP_063322775.1	EJL03871.1	VEE47182.1	UKJ70165.1	SNY10753.1	SQF90049.1	WP_064451060.1	WP_221294085.1	UEL24439.1	QQD54598.1	AIG05105.1	WP_024073817.1	WP_024073817.1	QOU06575.1
7041	pantetheine-phosphate adenylyltransferase	COG1019,COG1056,COG0669,	C,H,R,M	Core	31	2	29	AKV05428.1	WP_109752438.1	WP_007953414.1	WP_007953414.1	QTD33126.1	ABA77085.1	QIA05892.1	QJP98132.1	EJZ60574.1	WP_003229157.1	WP_042606545.1	VEF13455.1	QVW23045.1	WP_008019993.1	QXN49991.1	WP_254482633.1	WP_003177462.1	WP_003177462.1	EJK99317.1	VEE49710.1	UKJ68592.1	SNY08446.1	SQF96116.1	WP_003176711.1	WP_003176711.1	UEL22906.1	QQD53144.1	AIG03603.1	WP_003176711.1	WP_003176711.1	QOU04989.1
12664	glycine cleavage system protein GcvH	COG0509	E	Core	31	2	29	AKV05507.1	WP_134926297.1	WP_085689882.1	WP_289204033.1	QTD33198.1	ABA77164.1	QIA05967.1	QJP98208.1	EJZ60648.1	WP_098966169.1	WP_186630647.1	VEF13532.1	QVW23119.1	WP_054594563.1	QXN50129.1	WP_254482558.1	WP_060740141.1	WP_063323879.1	EJK98705.1	VEE48959.1	UKJ68669.1	SNY08572.1	SQF96708.1	WP_053258571.1	WP_064454633.1	UEL22983.1	QQD53221.1	AIG03676.1	WP_069077243.1	WP_069077243.1	QOU05060.1
20621	succinyl-diaminopimelate desuccinylase	COG4187,COG1473,COG0624	E,R	Core	31	2	29	AKV06953.1	WP_134922971.1	WP_007954755.1	WP_007954755.1	QTD34536.1	ABA72831.1	QIA01832.1	QJP94090.1	EJZ56767.1	WP_098967446.1	WP_208938551.1	VEF09192.1	QVW24472.1	WP_054595900.1	QXN51306.1	WP_254483578.1	WP_060739010.1	WP_063322776.1	EJL04473.1	VEE47184.1	UKJ70163.1	SNY10748.1	SQF90047.1	WP_053254724.1	WP_128586904.1	UEL24438.1	QQD54596.1	AIG05103.1	WP_024073815.1	WP_024073815.1	QOU06573.1
18778	ABC transporter permease subunit	COG4215,COG2011,COG4160,	E,P	Core	31	2	29	AKV10537.1	WP_134926683.1	WP_085684524.1	WP_085684524.1	QTD32333.1	ABA76274.1	QIA05102.1	QJP97294.1	EJZ59793.1	WP_007963949.1	WP_039758394.1	VEF12649.1	QVW26956.1	WP_054595877.1	QXN49241.1	WP_254481194.1	WP_060743144.1	WP_063324637.1	EJL03328.1	VEE46869.1	UKJ70061.1	SNY10603.1	SQF89938.1	WP_305440107.1	WP_064450921.1	UEL24349.1	QQD52363.1	AIG02737.1	WP_024073701.1	WP_024073701.1	QOU06461.1
3856	response regulator	COG2201,COG3707,COG3437,	K,N,T	Core	31	2	29	AKV07595.1	WP_134923364.1	WP_085647554.1	WP_039770498.1	QTD31869.1	ABA75766.1	QIA04623.1	QJP96803.1	EJZ59340.1	WP_097088324.1	WP_208940285.1	VEF12166.1	QVW26799.1	WP_054596325.1	QXN48816.1	WP_254484633.1	WP_060738564.1	WP_063322333.1	EJL04392.1	VEE46713.1	UKJ70596.1	SNY11386.1	SQF90508.1	WP_053255124.1	WP_053255124.1	UEL24756.1	QQD55183.1	AIG05702.1	WP_069075535.1	WP_069075535.1	QOU06995.1
23577	DNA repair protein RadC	COG1036,COG0452,COG4221,	H,C,R	Core	31	2	29	AKV05611.1	WP_134926409.1	WP_085708873.1	WP_085708873.1	QTD33300.1	ABA77277.1	QIA06046.1	QJP98314.1	EJZ60755.1	WP_003229480.1	WP_208939257.1	VEF13639.1	QVW27003.1	WP_054594646.1	QXN50219.1	WP_054886763.1	WP_003206865.1	WP_003206865.1	EJK99289.1	VEE49067.1	UKJ68772.1	SNY08713.1	SQF97117.1	WP_053258660.1	WP_064454720.1	UEL23092.1	QQD53327.1	AIG03775.1	WP_024078094.1	WP_024078094.1	QOU05167.1
7560	RNA pyrophosphohydrolase	COG1051,COG2816,COG4119,	F,L	Core	31	2	29	AKV05455.1	WP_003186867.1	WP_003229203.1	WP_003229203.1	QTD33152.1	ABA77115.1	QIA05921.1	QJP98161.1	EJZ60603.1	WP_003229203.1	WP_003229203.1	VEF13485.1	QVW23071.1	WP_007897732.1	QXN50081.1	WP_003249017.1	WP_003186867.1	WP_003186867.1	EJL02853.1	VEE49683.1	UKJ71837.1	SNY08483.1	SQF96217.1	WP_053128161.1	WP_003176750.1	UEL26760.1	QQD53168.1	AIG03626.1	WP_003176750.1	WP_003176750.1	QOU05014.1
8829	aldehyde dehydrogenase	COG1012,COG4230	C	Core	31	2	29	AKV05605.1,AKV09298.1	WP_134926404.1	WP_115077363.1,WP_007954454.1	WP_007954454.1,WP_289205029.1	QTD33294.1,QTD35530.1	ABA73866.1,ABA77271.1	QIA00574.1,QIA02883.1	QJP95103.1,QJP98308.1	EJZ58939.1,EJZ60749.1	WP_134786730.1,WP_047596781.1	WP_090287506.1,WP_208940740.1	VEF10497.1,VEF13633.1	QVW26511.1,QVW23210.1	WP_054594642.1,WP_054598122.1	QXN50211.1,QXN48694.1	WP_099815011.1	WP_060740066.1	WP_063323808.1	EJK98773.1,EJL05769.1	VEE49059.1	UKJ68766.1	SNY08705.1	SQF97111.1	WP_053258656.1	WP_064454716.1	UEL23086.1	QQD53321.1	AIG03769.1	WP_024078090.1	WP_024078090.1	QOU05161.1
28019	N-acetylmuramoyl-L-alanine amidase	COG1388,COG3858,COG0860	M,R	Core	31	2	29	AKV06363.1	WP_134922627.1	WP_115076345.1	WP_115076345.1	QTD36021.1	ABA72264.1	QIA01257.1	QJP93530.1	EJZ56237.1	WP_202370087.1	WP_208938962.1	VEF07650.1	QVW27029.1	WP_054595350.1	QXN52861.1	WP_254482889.1	WP_060739425.1	WP_203417440.1	EJL04791.1	VEE48665.1	UKJ69446.1	SNY09578.1	SQF89194.1	WP_078827668.1	WP_064450403.1	UEL23679.1	QQD53965.1	AIG04478.1	WP_034105712.1	WP_034105712.1	QOU05879.1
13004	iron ABC transporter permease	COG1177,COG0573,COG1176,	G,R,E,H,O,P	Core	31	2	29	AKV05509.1	WP_134926299.1	WP_115079603.1	WP_115079603.1	QTD33200.1	ABA77166.1	QIA05969.1	QJP98210.1	EJZ60650.1	WP_134784918.1	WP_208939328.1	VEF13534.1	QVW23121.1	WP_054594565.1	QXN50131.1	WP_254482555.1	WP_060740139.1	WP_063323877.1	EJK98893.1	VEE48961.1	UKJ68671.1	SNY08574.1	SQF96715.1	WP_073636707.1	WP_262666524.1	UEL22985.1	QQD53223.1	AIG03678.1	WP_069077244.1	WP_069077244.1	QOU05062.1
12909	heme lyase CcmF/NrfE family subunit	COG1138,COG0755	O	Core	31	2	29	AKV07472.1,AKV10053.1	WP_134923318.1	WP_115077019.1	WP_289204771.1	QTD35011.1	ABA73325.1	QIA02353.1	QJP94579.1	EJZ57235.1	WP_135295230.1	WP_208938211.1	VEF09987.1	QVW24913.1	WP_054596314.1	QXN51805.1	WP_254485543.1	WP_060738622.1	WP_063322385.1	EJL05589.1	VEE46960.1	UKJ70672.1	SNY11501.1	SQF90586.1	WP_053255189.1	WP_064451572.1	UEL24827.1	QQD51851.1	AIG05490.1	WP_069075571.1	WP_069075571.1	QOU07076.1
9402	phosphopyruvate hydratase	COG0148	G	Core	31	2	29	AKV06985.1	WP_134922992.1	WP_007954808.1	WP_007954808.1	QTD34566.1	ABA72864.1	QIA01862.1	QJP94121.1	EJZ56797.1	WP_098967472.1	WP_093436567.1	VEF09256.1	QVW24503.1	WP_019692103.1	QXN51420.1	WP_176506548.1	WP_060738988.1	WP_063322753.1	EJL03294.1	VEE44450.1	UKJ70195.1	SNY10798.1	SQF90079.1	WP_053254750.1	WP_064451166.1	UEL24459.1	QQD54626.1	AIG05135.1	WP_024073841.1	WP_024073841.1	QOU06604.1
4166	RNA chaperone Hfq	COG1958,COG1923	K,R	Core	31	2	29	AKV06366.1	WP_003186419.1	WP_007902656.1	WP_007902656.1	QTD33992.1	ABA72267.1	QIA01260.1	QJP93533.1	EJZ56240.1	WP_003221112.1	WP_090280768.1	VEF07659.1	QVW23868.1	WP_019691505.1	QXN50796.1	WP_027920748.1	WP_003186419.1	WP_003186419.1	EJL04448.1	VEE48662.1	UKJ69448.1	SNY09581.1	SQF89197.1	WP_003188059.1	WP_003188059.1	UEL23680.1	QQD53967.1	AIG04481.1	WP_003171355.1	WP_003171355.1	QOU05882.1
1027	glycine-betaine demethylase subunit GbcA	COG2146,COG4638	P	Core	31	2	29	AKV10768.1	WP_134926140.1	WP_115079446.1	WP_289203951.1	QTD32998.1	ABA76953.1	QIA05756.1	QJP97998.1	EJZ60454.1	WP_135296725.1	WP_016772823.1	VEF13334.1	QVW22925.1	WP_054594374.1	QXN49872.1	WP_254481790.1	WP_060740294.1	WP_063324047.1	EJK99139.1	VEE49158.1	UKJ68459.1	SNY08260.1	SQF95282.1	WP_053258380.1	WP_262666428.1	UEL22776.1	QQD53014.1	AIG03476.1	WP_024077790.1	WP_024077790.1	QOU04785.1
17649	CbtA family protein	COG5446	S	Core	31	2	29	AKV08420.1	WP_134923739.1	WP_115078119.1	WP_115078119.1	QTD30908.1	ABA74839.1	QIA03754.1	QJP95923.1	EJZ58608.1	WP_027613714.1	WP_208937651.1	VEF10755.1	QVW25796.1	WP_054596788.1	QXN52445.1	WP_254480022.1	WP_060738115.1	WP_063322000.1	EJL01434.1	VEE45138.1	UKJ71189.1	SNY12210.1	SQF91145.1	WP_053256495.1	WP_064452010.1	UEL25320.1	QQD56955.1	AIG01421.1	WP_041160918.1	WP_041160918.1	QOU07900.1
9583	peptide-methionine S-S-oxide reductase MsrA	COG0225	O	Core	31	2	29	AKV06305.1	WP_134926573.1	WP_007952303.1	WP_007952303.1	QTD33927.1	ABA72203.1	QIA01198.1	QJP93471.1	EJZ56174.1	WP_135294808.1	WP_208939019.1	VEF07432.1	QVW27026.1	WP_054595296.1	QXN50741.1	WP_186602869.1	WP_060739480.1	WP_063323235.1	EJL01196.1	VEE48739.1	UKJ69390.1	SNY09502.1	SQF89136.1	WP_053253995.1	WP_064450352.1	UEL23628.1	QQD53910.1	AIG04428.1	WP_024073024.1	WP_024073024.1	QOU05826.1
19469	thioredoxin	COG0526,COG3118,COG4232	O	Core	31	2	29	AKV05131.1	WP_134926019.1	WP_007955581.1	WP_289203905.1	QTD32809.1	ABA76760.1	QIA05568.1	QJP97813.1	EJZ60272.1	WP_134787435.1	WP_208939588.1	VEF13093.1	QVW22739.1	WP_054594252.1	QXN49679.1	WP_254481610.1	WP_060740415.1	WP_063324164.1	EJL03083.1	VEE50249.1	UKJ68279.1	SNY08008.1	SQF94618.1	WP_053258239.1	WP_262666360.1	UEL22627.1	QQD52827.1	AIG03257.1	WP_024077654.1	WP_024077654.1	QOU04609.1
19	PhoH family protein	COG1199,COG1061,COG1702,	T,K	Core	31	2	29	AKV06764.1	WP_109754781.1	WP_115076631.1	WP_115076631.1	QTD34416.1	ABA72706.1	QIA01708.1	QJP93967.1	EJZ56647.1	WP_027610931.1	WP_090281867.1	VEF08933.1	QVW24299.1	WP_054593901.1	QXN51187.1	WP_254481358.1	WP_060740782.1	WP_063324511.1	EJL03628.1	VEE50430.1	UKJ69931.1	SNY10399.1	SQF89798.1	WP_053254513.1	WP_053254513.1	UEL24232.1	QQD52456.1	AIG02831.1	WP_024073562.1	WP_024073562.1	QOU06324.1
126	acyl-CoA dehydrogenase	COG2368,COG1960	I,Q	Core	31	2	29	AKV09739.1	WP_134923635.1	WP_115078499.1	WP_041075051.1	QTD31412.1	ABA75389.1	QIA04250.1	QJP96364.1	EJZ57642.1	WP_135295419.1	WP_208940600.1	VEF11759.1	QVW21473.1	WP_054596576.1	QXN52022.1	WP_254485034.1	WP_053120907.1	WP_063322103.1	EJL04152.1	VEE45812.1	UKJ66870.1	SNY13941.1	SQF92424.1	WP_305438028.1	WP_262665310.1	UEL26378.1	QQD57496.1	AIG01728.1	WP_024076237.1	WP_024076237.1	QOU03077.1
19178	LrgB family protein	COG1346	M	Core	31	2	29	AKV05091.1	WP_109756296.1	WP_115079333.1	WP_115079333.1	QTD32764.1	ABA76717.1	QIA05518.1	QJP97770.1	EJZ60227.1	WP_027612903.1	WP_093097985.1	VEF13049.1	QVW22700.1	WP_054594215.1	QXN49644.1	WP_254481578.1	WP_060740473.1	WP_063324222.1	EJL03191.1	VEE50332.1	UKJ68222.1	SNY07932.1	SQF94506.1	WP_053258184.1	WP_064454289.1	UEL22578.1	QQD52788.1	AIG03159.1	WP_024077585.1	WP_024077585.1	QOU04563.1
9511	endopeptidase La	COG0410,COG1067,COG3523,	E,S,O,R,L,T,G	Core	31	2	29	AKV07767.1	WP_109751641.1	WP_007951557.1	WP_007951557.1	QTD31500.1	ABA75433.1	QIA04296.1	QJP96411.1	EJZ57602.1	WP_003223634.1	WP_208940569.1	VEF11797.1	QVW21517.1	WP_054596542.1	QXN51987.1	WP_254480679.1	WP_014339302.1	WP_057448844.1	EJL01684.1	VEE46541.1	UKJ66913.1	SNY14005.1	SQF92468.1	WP_053256952.1	WP_064453005.1	UEL26418.1	QQD57546.1	AIG01761.1	WP_069076552.1	WP_069076552.1	QOU03111.1
18905	LysE/ArgO family amino acid transporter	COG1279,COG1280	R,E	Core	31	2	29	AKV10489.1	WP_134923118.1	WP_007953256.1	WP_007953256.1	QTD32281.1	ABA76222.1	QIA05051.1	QJP97244.1	EJZ59744.1	WP_134787215.1	WP_208939958.1	VEF12597.1	QVW22257.1	WP_054593771.1	QXN49192.1	WP_254481292.1	WP_060738834.1	WP_063322606.1	EJL01105.1	VEE48002.1	UKJ67737.1	SNY07310.1	SQF93412.1	WP_069552070.1	WP_064453880.1	UEL22093.1	QQD52161.1	AIG02525.1	WP_069076944.1	WP_069076944.1	QOU04036.1
19263	aminoacyl-tRNA hydrolase	COG0193	J	Core	31	2	29	AKV10720.1	WP_003185374.1	WP_007951726.1	WP_007951726.1	QTD32526.1	ABA76492.1	QIA05304.1	QJP97550.1	EJZ60010.1	WP_003228164.1	WP_008079560.1	VEF12837.1	QVW22473.1	WP_054595616.1	QXN49452.1	WP_254483174.1	WP_003185374.1	WP_003205533.1	EJL01498.1	VEE48318.1	UKJ69651.1	SNY09884.1	SQF89418.1	WP_053254257.1	WP_053254257.1	UEL23881.1	QQD54305.1	AIG04859.1	WP_010213318.1	WP_010213318.1	QOU06081.1
4455	peptidylprolyl isomerase SurA	COG0760	O	Core	31	2	29	AKV05233.1	WP_167659364.1	WP_007959918.1	WP_007959918.1	QTD32918.1	ABA76870.1	QIA05677.1	QJP97921.1	EJZ60377.1	WP_134787469.1	WP_208939535.1	VEF13201.1	QVW22850.1	WP_173859940.1	QXN49795.1	WP_254481666.1	WP_013694355.1	WP_013694355.1	EJK99368.1	VEE49942.1	UKJ68387.1	SNY08153.1	SQF95068.1	WP_073638414.1	WP_064455018.1	UEL22718.1	QQD52931.1	AIG03354.1	WP_024077716.1	WP_024077716.1	QOU04710.1
18708	NADH-quinone oxidoreductase subunit M	COG0651,COG1007,COG1009,	C	Core	31	2	29	AKV09643.1	WP_134924983.1	WP_007951464.1	WP_007951464.1	QTD31375.1	ABA75352.1	QIA04214.1	QJP96331.1	EJZ57682.1	WP_003223785.1	WP_208940624.1	VEF11735.1	QVW21339.1	WP_054597861.1	QXN48469.1	WP_186603536.1	WP_060741543.1	WP_063320469.1	EJL02172.1	VEE45624.1	UKJ66794.1	SNY13838.1	SQF92342.1	WP_053256845.1	WP_064452906.1	UEL26306.1	QQD57335.1	AIG01705.1	WP_024076180.1	WP_024076180.1	QOU03019.1
14156	hypothetical protein	#	#	Core	31	2	29	AKV07046.1	WP_134923038.1	WP_115076781.1	WP_115076781.1	QTD34635.1	ABA72939.1	QIA01936.1	QJP94200.1	EJZ56875.1	WP_027614341.1	WP_208938473.1	VEF09375.1	QVW24559.1	WP_054595983.1	QXN51457.1	WP_254483712.1	WP_060738935.1	WP_063322699.1	EJL04196.1	VEE47531.1	UKJ67867.1	SNY07486.1	SQF93694.1	WP_053257822.1	WP_262666210.1	UEL22195.1	QQD52296.1	AIG02667.1	WP_024077221.1	WP_024077221.1	QOU04164.1
8948	TRZ/ATZ family hydrolase	COG2179,COG0546,COG0637,	E,G,R	Core	31	2	29	AKV07554.1	WP_134923335.1	WP_115078801.1	WP_289203560.1	QTD31903.1	ABA75819.1	QIA04669.1	QJP96846.1	EJZ59377.1	WP_003226921.1	WP_208940255.1	VEF12207.1	QVW25008.1	WP_054593468.1	QXN48853.1	WP_054887174.1	WP_060738596.1	WP_063322362.1	EJL04422.1	VEE44909.1	UKJ70560.1	SNY11329.1	SQF90469.1	WP_053255094.1	WP_262667382.1	UEL24724.1	QQD55145.1	AIG05668.1	WP_069075512.1	WP_069075512.1	QOU06957.1
7163	NADH-quinone oxidoreductase subunit NuoG	COG0243,COG3383,COG0028,	R,E,C	Core	31	2	29	AKV09637.1	WP_134924982.1	WP_115078471.1	WP_289203339.1	QTD31369.1	ABA75346.1	QIA04208.1	QJP96325.1	EJZ57688.1	WP_135295442.1	WP_208940626.1	VEF11729.1	QVW21333.1	WP_054597856.1	QXN48463.1	WP_254484779.1	WP_060741546.1	WP_063320472.1	EJL03977.1	VEE45630.1	UKJ66788.1	SNY13832.1	SQF92336.1	WP_305437960.1	WP_262665225.1	UEL26300.1	QQD57329.1	AIG01699.1	WP_024076178.1	WP_024076178.1	QOU03013.1
2361	polyribonucleotide nucleotidyltransferase	COG0557,COG0689,COG1098,	J,K,L	Core	31	2	29	AKV06601.1	WP_058543783.1	WP_007953735.1	WP_007953735.1	QTD34239.1	ABA72526.1	QIA01532.1	QJP93790.1	EJZ56481.1	WP_007961443.1	WP_208938783.1	VEF08573.1	QVW24094.1	WP_054594057.1	QXN51041.1	WP_254481491.1	WP_060739215.1	WP_003197725.1	EJL01503.1	VEE48457.1	UKJ68091.1	SNY07758.1	SQF94225.1	WP_053258071.1	WP_262666285.1	UEL22445.1	QQD54204.1	AIG04770.1	WP_024077433.1	WP_024077433.1	QOU04368.1
780	histidine utilization repressor	COG2512,COG1167,COG2186,	K,S	Core	31	2	29	AKV06199.1	WP_170845945.1	WP_170844914.1	WP_170844914.1	QTD36019.1	ABA72102.1	QIA01097.1	QJP93370.1	EJZ56078.1	WP_230679353.1	WP_162803449.1	VEF07147.1	QVW27019.1	WP_232252242.1	QXN50649.1	WP_177408507.1	WP_170842365.1	WP_170845945.1	EJL01698.1	VEE48825.1	UKJ69295.1	SNY09387.1	SQF89038.1	WP_169875674.1	WP_169875674.1	UEL23540.1	QQD53816.1	AIG04329.1	WP_223817892.1	WP_172831335.1	QOU05714.1,QOU04419.1
1198	aldo/keto reductase	COG4989,COG0656,COG0667,	R,C	Core	31	2	29	AKV06332.1	WP_134922604.1	WP_115076323.1	WP_115076323.1	QTD33954.1	ABA72230.1	QIA01224.1	QJP93496.1	EJZ56202.1	WP_134785287.1	WP_208938994.1	VEF07519.1	QVW23834.1	WP_054595322.1	QXN50764.1	WP_254482849.1	WP_060739453.1	WP_003197149.1	EJL04442.1	VEE48711.1	UKJ69416.1	SNY09533.1	SQF89163.1	WP_053254019.1	WP_262666864.1	UEL23650.1	QQD53934.1	AIG04448.1	WP_024073049.1	WP_024073049.1	QOU05849.1
18913	cell division ATP-binding protein FtsE	COG4161,COG4107,COG3638,	L,R,G,F,P,H,E,D,C,V,O,Q	Core	31	2	29	AKV05416.1	WP_003177474.1	WP_064380087.1	WP_064380087.1	QTD33115.1	ABA77073.1	QIA05878.1	QJP98118.1	EJZ60565.1	WP_003229148.1	WP_064380087.1	VEF13444.1	QVW23033.1	WP_019694097.1	QXN49976.1	WP_134691327.1	WP_060740190.1	WP_003177474.1	EJK98979.1	VEE49722.1	UKJ68581.1	SNY08429.1	SQF96089.1	WP_003213784.1	WP_003213784.1	UEL22895.1	QQD53133.1	AIG03592.1	WP_003213784.1	WP_003213784.1	QOU04978.1
19200	DUF2970 domain-containing protein	#	#	Core	31	2	29	AKV08414.1	WP_134923734.1	WP_007959515.1	WP_289203111.1	QTD30916.1	ABA74847.1	QIA03761.1	QJP95931.1	EJZ58616.1	WP_007967863.1	WP_208937658.1	VEF10748.1	QVW25789.1	WP_054597004.1	QXN48330.1	WP_254480517.1	WP_024781254.1	WP_063322005.1	EJL02406.1	VEE46504.1	UKJ71182.1	SNY12200.1	SQF91138.1	WP_053255714.1	WP_064452002.1	UEL25315.1	QQD56963.1	AIG01427.1	WP_024075121.1	WP_024075121.1	QOU07894.1
227	HlyC/CorC family transporter	COG1253,COG4109,COG4535,	K,P,R	Core	31	2	29	AKV05067.1	WP_003205870.1	WP_007909641.1	WP_007909641.1	QTD32739.1	ABA76690.1	QIA05496.1	QJP97743.1	EJZ60202.1	WP_027612886.1	WP_007909641.1	VEF13020.1	QVW22677.1	WP_019691823.1	QXN49621.1	WP_027917759.1	WP_003205870.1	WP_003205870.1	EJL01603.1	VEE50363.1	UKJ68200.1	SNY07901.1	SQF94455.1	WP_015373027.1	WP_015373027.1	UEL22557.1	QQD52764.1	AIG03133.1	WP_010206772.1	WP_010206772.1	QOU04540.1
18719	cell division protein ZapE	COG1485	R	Core	31	2	29	AKV10665.1	WP_134925732.1	WP_085606932.1	WP_085606932.1	QTD32471.1	ABA76435.1	QIA05250.1	QJP97488.1	EJZ59958.1	WP_041074841.1	WP_208939820.1	VEF12782.1	QVW22419.1	WP_054595692.1	QXN49395.1	WP_176508307.1	WP_060740742.1	WP_063324472.1	EJL02191.1	VEE48078.1	UKJ69791.1	SNY10192.1	SQF89641.1	WP_053254384.1	WP_012722199.1	UEL24104.1	QQD52602.1	AIG02966.1	WP_024073425.1	WP_024073425.1	QOU06182.1
26391	allantoinase PuuE	COG0726	G	Core	31	2	29	AKV09690.1	WP_134925355.1	WP_007960032.1	WP_007960032.1	QTD35130.1	ABA73449.1	QIA02474.1	QJP94698.1	EJZ57361.1	WP_096797017.1	WP_208938137.1	VEF10106.1	QVW21381.1	WP_054593506.1	QXN48905.1	WP_054884131.1	WP_060741122.1	WP_063324813.1	EJL04075.1	VEE46922.1	UKJ67227.1	SNY06705.1	SQF92803.1	WP_053257241.1	WP_064453397.1	UEL21603.1	QQD55267.1	AIG05621.1	WP_069076710.1	WP_069076710.1	QOU03497.1
569	4-hydroxy-3-polyprenylbenzoate decarboxylase	COG0043	H	Core	31	2	29	AKV05528.1	WP_039590257.1	WP_115079612.1	WP_289204039.1	QTD33216.1	ABA77191.1	QIA05985.1	QJP98231.1	EJZ60671.1	WP_003229330.1	WP_208939313.1	VEF13550.1	QVW23139.1	WP_054594581.1	QXN50148.1	WP_254482542.1	WP_060740124.1	WP_063325203.1	EJK98706.1	VEE48983.1	UKJ68691.1	SNY08601.1	SQF96774.1	WP_053258591.1	WP_053258591.1	UEL23003.1	QQD53244.1	AIG03699.1	WP_024078017.1	WP_024078017.1	QOU05083.1
907	ABC transporter ATP-binding protein	COG1172,COG4177,COG4214,	G,E	Core	31	2	29	AKV07091.1	WP_053153077.1	WP_007959165.1	WP_007959165.1	QTD34685.1	ABA72990.1	QIA01986.1	QJP94250.1	EJZ56927.1	WP_027614381.1	WP_016771355.1	VEF09458.1	QVW24608.1	WP_019692183.1	QXN51498.1	WP_054886946.1	WP_060738894.1	WP_014336891.1	EJL03448.1	VEE47281.1	UKJ70251.1	SNY10881.1	SQF90138.1	WP_003172375.1	WP_064451211.1	UEL24509.1	QQD54689.1	AIG05180.1	WP_003172375.1	WP_003172375.1	QOU06659.1
25794	ammonium transporter	COG0004	P	Core	31	2	29	AKV05577.1	WP_134926376.1	WP_007951904.1	WP_007951904.1	QTD33267.1	ABA77242.1	QIA06035.1	QJP98280.1	EJZ60719.1	WP_025113244.1	WP_208939278.1	VEF13593.1	QVW23188.1	WP_054594622.1	QXN50191.1	WP_254482265.1	WP_060740085.1	WP_063323830.1	EJK99263.1	VEE49034.1	UKJ68744.1	SNY08670.1	SQF97054.1	WP_053258635.1	WP_064454698.1	UEL23053.1	QQD53295.1	AIG03745.1	WP_024078070.1	WP_024078070.1	QOU05136.1
24034	protease modulator HflC	COG3705,COG0124	E,J	Core	31	2	29	AKV06370.1	WP_109752166.1	WP_115076348.1	WP_007950716.1	QTD33996.1	ABA72271.1	QIA01264.1	QJP93537.1	EJZ56244.1	WP_047600701.1	WP_208938958.1	VEF07671.1	QVW23872.1	WP_054595355.1	QXN50800.1	WP_254482901.1	WP_060739419.1	WP_063323181.1	EJL04120.1	VEE48657.1	UKJ69452.1	SNY09589.1	SQF89201.1	WP_053254052.1	WP_064450407.1	UEL23684.1	QQD53971.1	AIG04485.1	WP_024073083.1	WP_024073083.1	QOU05886.1
14293	histidine--tRNA ligase	COG0821,COG0155	I,P	Core	31	2	29	AKV06848.1	WP_003185136.1	WP_007956680.1	WP_007956680.1	QTD32389.1	ABA76338.1	QIA05164.1	QJP97368.1	EJZ59863.1	WP_007964434.1	WP_208941051.1	VEF12696.1	QVW24372.1	WP_054595806.1	QXN49291.1	WP_027920273.1	WP_003185136.1	WP_003185136.1	EJL04502.1	VEE44178.1	UKJ67925.1	SNY07563.1	SQF93875.1	WP_053257874.1	WP_064454039.1	UEL22246.1	QQD54483.1	AIG05009.1	WP_024077289.1	WP_024077289.1	QOU04223.1
20996	RNA polymerase factor sigma-70	COG1191,COG1595	K	Core	31	2	29	AKV09987.1	WP_025212663.1	WP_085700118.1	WP_085700118.1	QTD31785.1	ABA75678.1	QIA04540.1	QJP96717.1	EJZ59261.1	WP_134786992.1	WP_208940347.1	VEF12068.1	QVW21714.1	WP_054596398.1	QXN48732.1	WP_079229034.1	WP_024619408.1	WP_024619408.1	EJL01852.1	VEE45937.1	UKJ67255.1	SNY06735.1	SQF92832.1	WP_053258019.1	WP_064453418.1	UEL21627.1	QQD51683.1	AIG05791.1	WP_024076668.1	WP_024076668.1	QOU03523.1
571	class I SAM-dependent rRNA methyltransferase	COG2520,COG2890,COG1092,	J,L,R	Core	31	2	29	AKV05434.1	WP_003206543.1	WP_115079528.1	WP_115079528.1	QTD33130.1	ABA77091.1	QIA05897.1	QJP98137.1	EJZ60580.1	WP_135296771.1	WP_208939385.1	VEF13461.1	QVW23049.1	WP_054594488.1	QXN49995.1	WP_254482627.1	WP_060740176.1	WP_003206543.1	EJK98872.1	VEE49701.1	UKJ68595.1	SNY08453.1	SQF96127.1	WP_017734765.1	WP_003213799.1	UEL22909.1	QQD53147.1	AIG03607.1	WP_015886370.1	WP_015886370.1	QOU04993.1
19119	phosphate regulon sensor histidine kinase PhoR	COG4192,COG4251,COG2205,	N,T,K	Core	31	2	29	AKV05685.1	WP_245150961.1	WP_240321725.1	WP_289205335.1	QTD33359.1	ABA77344.1	QIA00642.1	QJP98380.1	EJZ60822.1	WP_245223478.1	WP_258451528.1	VEF13706.1	QVW23277.1	WP_219731270.1	QXN50250.1	WP_254482326.1	WP_219734551.1	WP_219737734.1	EJK98906.1	VEE49108.1	UKJ68826.1	SNY08782.1	SQF97171.1	WP_207201206.1	WP_237140928.1	UEL23143.1	QQD53383.1	AIG03806.1	WP_206379746.1	WP_206379746.1	QOU05226.1
3884	UDP-23-diacylglucosamine diphosphatase	COG1409,COG2908,COG1407	S,R	Core	31	2	29	AKV07381.1	WP_057448539.1	WP_007958385.1	WP_007958385.1	QTD34913.1	ABA73218.1	QIA02255.1	QJP94473.1	EJZ57131.1	WP_007966031.1	WP_208938282.1	VEF09800.1	QVW24826.1	WP_054596247.1	QXN51720.1	WP_254484100.1	WP_060738675.1	WP_063322436.1	EJL02749.1	VEE44860.1	UKJ67324.1	SNY06818.1	SQF92904.1	WP_053257328.1	WP_053257328.1	UEL21695.1	QQD51910.1	AIG05426.1	WP_024076736.1	WP_024076736.1	QOU03589.1
5017	nitronate monooxygenase family protein	COG2070	R	Core	31	2	29	AKV05206.1	WP_134926061.1	WP_115079391.1	WP_115079391.1	QTD32890.1	ABA76841.1	QIA05649.1	QJP97893.1	EJZ60350.1	WP_135296673.1	WP_208939553.1	VEF13172.1	QVW22823.1	WP_054594288.1	QXN49769.1	WP_254481644.1	WP_060740383.1	WP_063324131.1	EJK99183.1	VEE49992.1	UKJ68360.1	SNY08118.1	SQF94987.1	WP_069551962.1	WP_262666373.1	UEL22696.1	QQD52904.1	AIG03326.1	WP_024077691.1	WP_024077691.1	QOU04682.1
451	phosphoribosylformylglycinamidine synthase	COG0047,COG2144,COG0046	R,F	Core	31	2	29	AKV10575.1	WP_134925654.1	WP_115076649.1	WP_115076649.1	QTD34454.1	ABA72742.1	QIA01746.1	QJP94004.1	EJZ56682.1	WP_135295015.1	WP_208938624.1	VEF09018.1	QVW22344.1	WP_054593869.1	QXN51224.1	WP_254483470.1	WP_060740815.1	WP_063324537.1	EJL01419.1	VEE44265.1	UKJ67903.1	SNY07535.1	SQF93765.1	WP_053257851.1	WP_262666221.1	UEL22227.1	QQD54508.1	AIG05035.1	WP_024077254.1	WP_024077254.1	QOU04198.1
9170	transcription termination factor NusA	COG0195	K	Core	31	2	29	AKV06596.1	WP_003177868.1	WP_003221546.1	WP_003221546.1	QTD34234.1	ABA72521.1	QIA01527.1	QJP93785.1	EJZ56476.1	WP_003221546.1	WP_208938784.1	VEF08562.1	QVW24089.1	WP_019691793.1	QXN51036.1	WP_254481494.1	WP_003177868.1	WP_003177868.1	EJL02195.1	VEE48461.1	UKJ68096.1	SNY07765.1	SQF94234.1	WP_003212187.1	WP_003212187.1	UEL22450.1	QQD54199.1	AIG04765.1	WP_008057419.1	WP_008057419.1	QOU04373.1
18885	50S ribosomal protein L20	COG0292	J	Core	31	2	29	AKV07875.1	WP_002553161.1	WP_002553161.1	WP_002553161.1	QTD35349.1	ABA73677.1	QIA02703.1	QJP94922.1	EJZ59076.1	WP_002553161.1	WP_002553161.1	VEF10327.1	QVW25304.1	WP_007905879.1	QXN52170.1	WP_003250671.1	WP_002553161.1	WP_002553161.1	EJL04605.1	VEE45530.1	UKJ67026.1	SNY14137.1	SQF92585.1	WP_053257052.1	WP_053257052.1	UEL26531.1	QQD55560.1	AIG01977.1	WP_002553161.1	WP_002553161.1	QOU03320.1
19182	YfhL family 4Fe-4S dicluster ferredoxin	COG0266	L	Core	31	2	29	AKV05431.1	WP_134926245.1	WP_115079526.1	WP_115079526.1	QTD33129.1	ABA77088.1	QIA05895.1	QJP98135.1	EJZ60577.1	WP_003229159.1	WP_208939387.1	VEF13458.1	QVW23048.1	WP_054594486.1	QXN49993.1	WP_254482629.1	WP_060740178.1	WP_003206537.1	EJK99326.1	VEE49704.1	UKJ68594.1	SNY08451.1	SQF96121.1	WP_069552297.1	WP_262666488.1	UEL22908.1	QQD53146.1	AIG03605.1	WP_024077929.1	WP_024077929.1	QOU04991.1
20909	peptidylprolyl isomerase SurA	COG1995	H	Core	31	2	29	AKV05234.1	WP_134926080.1	WP_115079407.1	WP_289203927.1	QTD32919.1	ABA76871.1	QIA05678.1	QJP97922.1	EJZ60378.1	WP_135296683.1	WP_208939534.1	VEF13202.1	QVW22851.1	WP_054594310.1	QXN49796.1	WP_254481667.1	WP_060740359.1	WP_063324110.1	EJK98984.1	VEE49941.1	UKJ68388.1	SNY08154.1	SQF95070.1	WP_053258316.1	WP_064454388.1	UEL22719.1	QQD52932.1	AIG03355.1	WP_069077165.1	WP_069077165.1	QOU04711.1
698	isoleucine--tRNA ligase	COG0215,COG0495,COG0060,	J	Core	31	2	29	AKV04931.1	WP_134925883.1	WP_115079262.1	WP_115079262.1	QTD32616.1	ABA76589.1	QIA05395.1	QJP97642.1	EJZ60106.1	WP_135296593.1	WP_208939708.1	VEF12933.1	QVW22592.1	WP_054595516.1	QXN49538.1	WP_254483045.1	WP_060740556.1	WP_063324304.1	EJL01013.1	VEE48202.1	UKJ69688.1	SNY09939.1	SQF89456.1	WP_069551956.1	WP_064450636.1	UEL23918.1	QQD52669.1	AIG03032.1	WP_024073329.1	WP_024073329.1	QOU06117.1
18988	Fe-Mn family superoxide dismutase	COG0605	P	Core	31	2	29	AKV10490.1	WP_109755777.1	WP_003227660.1	WP_003227660.1	QTD32282.1	ABA76223.1	QIA05052.1	QJP97245.1	EJZ59745.1	WP_003227660.1	WP_208939957.1	VEF12598.1	QVW22258.1	WP_054593772.1	QXN49193.1	WP_186601280.1	WP_060738835.1	WP_063322607.1	EJL01787.1	VEE48003.1	UKJ67738.1	SNY07311.1	SQF93413.1	WP_003212997.1	WP_003212997.1	UEL22094.1	QQD52162.1	AIG02526.1	WP_024077098.1	WP_024077098.1	QOU04037.1
16381	methyl-accepting chemotaxis protein	COG1511,COG0840	N,S	Core	31	2	29	AKV05386.1	WP_134926217.1	WP_115079501.1	WP_289203991.1	QTD33085.1	ABA77042.1	QIA05847.1	QJP98087.1	EJZ60533.1	WP_027610585.1	WP_090287125.1	VEF13414.1	QVW23004.1	WP_054594449.1	QXN49947.1	WP_189660540.1	WP_060740213.1	WP_063323971.1	EJK99154.1	VEE49760.1	UKJ68552.1	SNY08396.1	SQF96026.1	WP_069552286.1	WP_064454539.1	UEL22866.1	QQD53104.1	AIG03562.1	WP_024077895.1	WP_024077895.1	QOU04950.1
11887	cytochrome ubiquinol oxidase subunit I	COG1271	C	Core	31	2	29	AKV04969.1	WP_134925902.1	WP_115079968.1,WP_115079281.1	WP_289203252.1,WP_289203845.1	QTD31189.1,QTD32654.1	ABA75124.1,ABA76630.1	QIA04034.1,QIA05434.1	QJP98592.1,QJP97683.1	EJZ58920.1,EJZ60146.1	WP_135296940.1,WP_027612845.1	WP_208939685.1	VEF12974.1	QVW22625.1	WP_054595489.1,WP_054596180.1,WP_054597433.1	QXN49574.1	WP_028697888.1,WP_050439964.1,WP_016974640.1,WP_254481443.1	WP_060740531.1	WP_063324278.1	EJL02791.1	VEE50418.1	UKJ68151.1	SNY07840.1	SQF94349.1	WP_053258118.1	WP_064454227.1	UEL22514.1	QQD52707.1	AIG03068.1	WP_024077510.1	WP_024077510.1	QOU04476.1
7471	fumarate hydratase	COG1838,COG1951	C	Core	31	2	29	AKV10461.1	WP_134925599.1	WP_007960181.1	WP_007960181.1	QTD32253.1	ABA76189.1	QIA05022.1	QJP97216.1	EJZ59720.1	WP_027612504.1	WP_007916251.1	VEF12573.1	QVW22231.1	WP_054593746.1	QXN49164.1	WP_110635935.1	WP_060740866.1	WP_063324582.1	EJL04370.1	VEE47969.1	UKJ67828.1	SNY07431.1	SQF93616.1	WP_053257785.1	WP_064453954.1	UEL22165.1	QQD52254.1	AIG02618.1	WP_024077182.1	WP_024077182.1	QOU04124.1
10615	OprD family porin	#	#	Core	31	2	29	AKV07116.1,AKV09166.1	WP_134923136.1,WP_134926614.1	WP_115076830.1,WP_115078381.1	WP_115076830.1,WP_289203283.1	QTD34713.1	ABA73020.1,ABA75189.1	QIA02015.1,QIA04082.1	QJP94277.1	EJZ56953.1	WP_135295114.1,WP_098968228.1	WP_261791717.1,WP_208938417.1	VEF09508.1,VEF11629.1	QVW24633.1,QVW26336.1	WP_054596041.1	QXN51519.1	WP_254485419.1,WP_254485614.1,WP_254481258.1	WP_060738817.1,WP_219739276.1,WP_060742482.1	WP_219737665.1,WP_063320981.1,WP_063322590.1	EJL01449.1,EJL03844.1	VEE49584.1	UKJ70279.1,UKJ66935.1	SNY10926.1,SNY14039.1	SQF90167.1,SQF92490.1	WP_053254824.1,WP_053256970.1	WP_064451237.1,WP_064453025.1	UEL24536.1,UEL26445.1	QQD54710.1,QQD57566.1	AIG05204.1	WP_024073915.1,WP_069077431.1	WP_024073915.1,WP_069077431.1	QOU06685.1,QOU03139.1
2707	ArsC family reductase	COG1393	P	Core	31	2	29	AKV06959.1	WP_134922974.1	WP_115076710.1	WP_003222107.1	QTD34542.1	ABA72837.1	QIA01838.1	QJP94096.1	EJZ56773.1	WP_042607053.1	WP_042607053.1	VEF09204.1	QVW24478.1	WP_237142995.1	QXN52884.1	WP_163986014.1	WP_231987753.1	WP_063322771.1	EJL01158.1	VEE44420.1	UKJ70169.1	SNY10760.1	SQF90053.1	WP_232005376.1	WP_064451064.1	UEL24443.1	QQD54602.1	AIG05109.1	WP_003189147.1	WP_003189147.1	QOU06579.1
7915	preprotein translocase subunit YajC	COG1862	U	Core	31	2	29	AKV06829.1	WP_007916913.1	WP_007956696.1	WP_007956696.1	QTD32408.1	ABA76357.1	QIA05183.1	QJP97387.1	EJZ59882.1	WP_003227923.1	WP_007916913.1	VEF12715.1	QVW24356.1	WP_019693477.1	QXN49309.1	WP_008092587.1	WP_007916913.1	WP_007916913.1	EJL04520.1	VEE44139.1	UKJ67944.1	SNY07584.1	SQF93913.1	WP_003175975.1	WP_053135483.1	UEL22258.1	QQD54465.1	AIG04990.1	WP_003175975.1	WP_003175975.1	QOU04242.1
19072	UMP kinase	COG0528,COG0527,COG2054,	E,F,R	Core	31	2	29	AKV06967.1	WP_003198235.1	WP_011332683.1	WP_011332683.1	QTD34549.1	ABA72846.1	QIA01845.1	QJP94104.1	EJZ56781.1	WP_003222124.1	WP_003222124.1	VEF09220.1	QVW24486.1	WP_011059526.1	QXN51404.1	WP_060512639.1	WP_024779012.1	WP_003198235.1	EJL03283.1	VEE44430.1	UKJ70177.1	SNY10771.1	SQF90061.1	WP_003172271.1	WP_003172271.1	UEL24450.1	QQD54609.1	AIG05117.1	WP_003189161.1	WP_003189161.1	QOU06586.1
7378	DUF4136 domain-containing protein	#	#	Core	31	2	29	AKV06479.1	WP_116834089.1	WP_115076411.1	WP_115076411.1	QTD34101.1	ABA72379.1	QIA01378.1	QJP93645.1	EJZ56346.1	WP_007963018.1	WP_208938872.1	VEF08010.1	QVW23980.1	WP_054595455.1	QXN50899.1	WP_254483005.1	WP_060739334.1	WP_063323103.1	EJL04284.1	VEE48508.1	UKJ69552.1	SNY09729.1	SQF89309.1	WP_069550930.1	WP_262666920.1	UEL23785.1	QQD54080.1	AIG04583.1	WP_024073185.1	WP_024073185.1	QOU05987.1
3446	microcin C ABC transporter permease YejB	COG0601,COG4168,COG1173,	E,V,R	Core	31	2	29	AKV09107.1	WP_092198160.1	WP_115077412.1	WP_289205072.1	QTD35603.1	ABA73923.1	QIA02939.1	QJP95163.1	EJZ57886.1	WP_003224148.1	WP_208940781.1	VEF11595.1	QVW26282.1	WP_054597121.1	QXN48057.1	WP_254484643.1	WP_060741968.1	WP_063320733.1	EJL04244.1	VEE46535.1	UKJ71160.1	SNY12162.1	SQF91111.1	WP_053255689.1	WP_064451982.1	UEL25297.1	QQD56134.1	AIG01445.1	WP_024075100.1	WP_024075100.1	QOU07875.1
2167	50S ribosomal protein L11 methyltransferase	COG2264,COG3897,COG1867,	L,R,H,J,E	Core	31	2	29	AKV05130.1	WP_134926018.1	WP_085688014.1	WP_085688014.1	QTD32808.1	ABA76759.1	QIA05567.1	QJP97812.1	EJZ60271.1	WP_135296658.1	WP_208939589.1	VEF13092.1	QVW22738.1	WP_054594251.1	QXN49678.1	WP_254481609.1	WP_060740416.1	WP_063324165.1	EJL04771.1	VEE50250.1	UKJ68278.1	SNY08007.1	SQF94617.1	WP_069551241.1	WP_262666359.1	UEL22626.1	QQD52826.1	AIG03256.1	WP_024077653.1	WP_024077653.1	QOU04608.1
3793	ParA family protein	COG0357,COG2242,COG2813	H,J,M	Core	31	2	29	AKV05829.1	WP_209022226.1	WP_007911906.1	WP_007911906.1	QTD33455.1	ABA77473.1	QIA00744.1	QJP98479.1	EJZ60917.1	WP_003229789.1	WP_208939143.1	VEF13798.1	QVW23364.1	WP_054594859.1	QXN50346.1	WP_254482377.1	WP_170842301.1	WP_170845928.1	EJK98829.1	VEE49326.1	UKJ68933.1	SNY08938.1	SQF97287.1	WP_053258798.1	WP_064454826.1	UEL23244.1	QQD53471.1	AIG03942.1	WP_069077299.1	WP_069077299.1	QOU05366.1
1573	50S ribosomal protein L24	COG0198	J	Core	31	2	29	AKV05171.1	WP_003186046.1	WP_003186046.1	WP_003186046.1	QTD32855.1	ABA76805.1	QIA05614.1	QJP97858.1	EJZ60314.1	WP_003186046.1	WP_003186046.1	VEF13138.1	QVW22789.1	WP_007896770.1	QXN49734.1	WP_016715319.1	WP_003186046.1	WP_003186046.1	EJL01623.1	VEE50027.1	UKJ68328.1	SNY08071.1	SQF94831.1	WP_003176416.1	WP_003176416.1	UEL22667.1	QQD52871.1	AIG03292.1	WP_007896770.1	WP_007896770.1	QOU04648.1
23551	ABC transporter ATP-binding protein	COG1124,COG0396,COG1126,	V,O,Q,R,L,G,P,H,D,E,C	Core	31	2	29	AKV10209.1	WP_109754403.1	WP_115078862.1	WP_115078862.1	QTD31999.1	ABA75918.1	QIA04761.1	QJP96937.1	EJZ59459.1	WP_027612335.1	WP_203419030.1	VEF12299.1	QVW21960.1	WP_054593365.1	QXN51883.1	WP_254480915.1	WP_060741215.1	WP_063324901.1	EJL01876.1	VEE45382.1	UKJ70770.1	SNY11638.1	SQF90690.1	WP_053255280.1	WP_064451654.1	UEL24918.1	QQD51744.1	AIG05580.1	WP_024074356.1	WP_024074356.1	QOU07166.1
19144	flagellar basal body rod protein FlgB	COG4786,COG1749,COG1815	N	Core	31	2	29	AKV10275.1	WP_134925453.1	WP_025112931.1	WP_025112931.1	QTD32066.1	ABA75988.1	QIA04827.1	QJP97002.1	EJZ59523.1	WP_007917581.1	WP_093099242.1	VEF12371.1	QVW22026.1	WP_054593597.1	QXN51609.1	WP_054886324.1	WP_060741037.1	WP_003204732.1	EJL04307.1	VEE47277.1	UKJ67601.1	SNY07139.1	SQF93198.1	WP_305438634.1	WP_003214246.1	UEL21992.1	QQD52027.1	AIG02367.1	WP_003175633.1	WP_003175633.1	QOU03924.1
19002	acyl-CoA thioesterase	COG1607	I	Core	31	2	29	AKV05695.1	WP_003177184.1	WP_003229628.1	WP_003229628.1	QTD33368.1	ABA77354.1	QIA06050.1	QJP98390.1	EJZ60832.1	WP_003229628.1	WP_003229628.1	VEF13718.1	QVW23286.1	WP_019694314.1	QXN50260.1	WP_027917060.1	WP_003177184.1	WP_003177184.1	EJK98763.1	VEE49118.1	UKJ68834.1	SNY08795.1	SQF97181.1	WP_003176975.1	WP_003176975.1	UEL23150.1	QQD53392.1	AIG03816.1	WP_010566936.1	WP_010566936.1	QOU05235.1
973	50S ribosomal protein L15	COG0200	J	Core	31	2	29	AKV05163.1	WP_003186032.1	WP_003228720.1	WP_003228720.1	QTD32847.1	ABA76797.1	QIA05606.1	QJP97850.1	EJZ60306.1	WP_003228720.1	WP_003228720.1	VEF13130.1	QVW22781.1	WP_003228720.1	QXN49726.1	WP_023382625.1	WP_003186032.1	WP_063324140.1	EJL05560.1	VEE50035.1	UKJ68320.1	SNY08063.1	SQF94706.1	WP_003176407.1	WP_003176407.1	UEL22659.1	QQD52863.1	AIG03284.1	WP_003176407.1	WP_003176407.1	QOU04640.1
19898	flagellar synthesis regulator FleN	COG4963,COG0455,COG1149,	U,P,D,C	Core	31	2	29	AKV07453.1	WP_003184001.1	WP_003222917.1	WP_003222917.1	QTD34992.1	ABA73305.1	QIA02334.1	QJP94560.1	EJZ57216.1	WP_003222917.1	WP_016771060.1	VEF09965.1	QVW24894.1	WP_019692370.1	QXN51785.1	WP_054884183.1	WP_003184001.1	WP_003184001.1	EJL05107.1	VEE46986.1	UKJ67285.1	SNY06767.1	SQF92862.1	WP_003192912.1	WP_003192912.1	UEL21657.1	QQD51871.1	AIG05469.1	WP_003192912.1	WP_003192912.1	QOU03549.1
1253	peroxiredoxin	COG2077,COG0450,COG1225	O	Core	31	2	29	AKV07234.1	WP_134923194.1	WP_064594118.1	WP_064594118.1	QTD34802.1	ABA73112.1	QIA02104.1	QJP94366.1	EJZ57032.1	WP_003222570.1	WP_208938356.1	VEF09631.1	QVW24714.1	WP_054596113.1	QXN51616.1	WP_254483743.1	WP_024616115.1	WP_063322527.1	EJL02751.1	VEE47349.1	UKJ70354.1	SNY11044.1	SQF90248.1	WP_187602179.1	WP_262667284.1	UEL24607.1	QQD54803.1	AIG05285.1	WP_024073999.1	WP_024073999.1	QOU06766.1
141	2E6E-farnesyl diphosphate synthase	COG0142	H	Core	31	2	29	AKV05116.1	WP_134926007.1	WP_115079352.1	WP_064599720.1	QTD32792.1	ABA76743.1	QIA05551.1	QJP97797.1	EJZ60255.1	WP_135296652.1	WP_208939600.1	VEF13076.1	QVW22722.1	WP_054594236.1	QXN49662.1	WP_254481599.1	WP_060740425.1	WP_063324175.1	EJL02300.1	VEE50266.1	UKJ68263.1	SNY07985.1	SQF94601.1	WP_305439012.1	WP_262666354.1	UEL22614.1	QQD52812.1	AIG03241.1	WP_069077095.1	WP_069077095.1	QOU04594.1
496	OmpH family outer membrane protein	COG2825	M	Core	31	2	29	AKV06974.1	WP_003184901.1	WP_003222140.1	WP_003222140.1	QTD34556.1	ABA72853.1	QIA01852.1	QJP94110.1	EJZ56788.1	WP_003222140.1	WP_003222140.1	VEF09234.1	QVW24493.1	WP_019692093.1	QXN51411.1	WP_003252311.1	WP_003184901.1	WP_003184901.1	EJL04775.1	VEE44438.1	UKJ70184.1	SNY10781.1	SQF90068.1	WP_003189173.1	WP_003189173.1	UEL24452.1	QQD54616.1	AIG05124.1	WP_003219314.1	WP_003219314.1	QOU06593.1
22665	flagellar hook-basal body complex protein FliE	COG1677	N	Core	31	2	29	AKV07433.1	WP_003199082.1	WP_007958292.1	WP_007958292.1	QTD34970.1	ABA73278.1	QIA02311.1	QJP94536.1	EJZ57192.1	WP_003222869.1	WP_090282354.1	VEF09920.1	QVW24875.1	WP_019692392.1	QXN51766.1	WP_254484318.1	WP_003199082.1	WP_003199082.1	EJL05174.1	VEE47248.1	UKJ67306.1	SNY06795.1	SQF92883.1	WP_016972029.1	WP_016972029.1	UEL21677.1	QQD51891.1	AIG05447.1	WP_024076715.1	WP_024076715.1	QOU03570.1
18900	ABC transporter permease	COG1511,COG0842,COG1668,	S,C,V,G	Core	31	2	29	AKV10208.1	WP_072347169.1	WP_115078861.1	WP_011335453.1	QTD31998.1	ABA75917.1	QIA04760.1	QJP96936.1	EJZ59458.1	WP_098965044.1	WP_039760202.1	VEF12298.1	QVW21959.1	WP_019689336.1	QXN51884.1	WP_176507639.1	WP_053124195.1	WP_053124195.1	EJL01040.1	VEE45383.1	UKJ70771.1	SNY11639.1	SQF90691.1	WP_053255281.1	WP_064451655.1	UEL24919.1	QQD51743.1	AIG05581.1	WP_024074357.1	WP_024074357.1	QOU07167.1
13919	ribonuclease T	COG0847,COG2176	L	Core	31	2	29	AKV10521.1	WP_109753844.1	WP_007953196.1	WP_007953196.1	QTD32316.1	ABA76257.1	QIA05085.1	QJP97277.1	EJZ59777.1	WP_135296463.1	WP_208939928.1	VEF12631.1	QVW22290.1	WP_054593807.1	QXN49225.1	WP_054885862.1	WP_003204947.1	WP_063324649.1	EJL02685.1	VEE44565.1	UKJ70075.1	SNY10621.1	SQF89952.1	WP_017137041.1	WP_010564138.1	UEL24359.1	QQD52346.1	AIG02722.1	WP_024073715.1	WP_024073715.1	QOU06476.1
757	threonine synthase	COG0498	E	Core	31	2	29	AKV06898.1	WP_109753649.1	WP_007954636.1	WP_007954636.1	QTD34480.1	ABA72771.1	QIA01773.1	QJP94031.1	EJZ56710.1	WP_027610971.1	WP_090281925.1	VEF09079.1	QVW24420.1	WP_054593846.1	QXN51250.1	WP_060512579.1	WP_060739054.1	WP_063322824.1	EJL02600.1	VEE44323.1	UKJ67875.1	SNY07499.1	SQF93712.1	WP_069551681.1	WP_064454000.1	UEL22202.1	QQD54533.1	AIG05062.1	WP_024077232.1	WP_024077232.1	QOU04174.1
9219	cation acetate symporter	COG4146,COG0591,COG4147,	E,H,R	Core	31	2	29	AKV07499.1	WP_134925323.1	WP_007959309.1	WP_007959309.1	QTD35039.1	ABA73351.1	QIA02380.1	QJP94607.1	EJZ57264.1	WP_135295241.1	WP_208938192.1	VEF10013.1	QVW24953.1	WP_054593427.1	QXN51831.1	WP_254481029.1	WP_060741156.1	WP_063324840.1	EJL02985.1	VEE44845.1	UKJ70714.1	SNY11564.1	SQF90632.1	WP_053255228.1	WP_064451603.1	UEL24867.1	QQD51802.1	AIG05515.1	WP_024074298.1	WP_024074298.1	QOU07109.1
2952	DUF1302 domain-containing protein	#	#	Core	31	2	29	AKV10673.1	WP_134922868.1	WP_115079168.1	WP_289203786.1	QTD32478.1	ABA76445.1	QIA05257.1	QJP97502.1	EJZ59965.1	WP_098965554.1	WP_208939813.1	VEF12790.1	QVW22427.1	WP_054595666.1	QXN49411.1	WP_254483219.1	WP_060739138.1	WP_063322896.1	EJL05467.1	VEE50425.1	UKJ69868.1	SNY10304.1	SQF89726.1	WP_053254452.1	WP_064450745.1	UEL24173.1	QQD52522.1	AIG02891.1	WP_024073503.1	WP_024073503.1	QOU06265.1
25878	ABC transporter permease	COG0577,COG2177,COG3127	Q,D,V	Core	31	2	29	AKV05135.1	WP_134926023.1	WP_115079363.1	WP_064599744.1	QTD32813.1	ABA76764.1	QIA05572.1	QJP97817.1	EJZ60276.1	WP_027612941.1	WP_208939582.1	VEF13097.1	QVW22743.1	WP_054594256.1	QXN49683.1	WP_254481614.1	WP_060740411.1	WP_063324160.1	EJL01768.1	VEE50245.1	UKJ68283.1	SNY08012.1	SQF94622.1	WP_053258243.1	WP_262666364.1	UEL22631.1	QQD52831.1	AIG03261.1	WP_024077658.1	WP_024077658.1	QOU04613.1
21519	ribonuclease HII	COG0164,COG1039	L	Core	31	2	29	AKV06979.1	WP_134922988.1	WP_115076723.1	WP_289205274.1	QTD36034.1	ABA72858.1	QIA06072.1	QJP94115.1	EJZ56792.1	WP_027611036.1	WP_208941137.1	VEF09244.1	QVW26781.1	WP_081013746.1	QXN52895.1	WP_176506552.1	WP_060738993.1	WP_063322758.1	EJL02575.1	VEE44443.1	UKJ70189.1	SNY10789.1	SQF90073.1	WP_053254746.1	WP_064451160.1	UEL24456.1	QQD54620.1	AIG05129.1	WP_024073835.1	WP_024073835.1	QOU06598.1
22389	cytochrome c biogenesis protein CcsA	COG4137	R	Core	31	2	29	AKV06890.1	WP_134922931.1	WP_007954625.1	WP_007954625.1	QTD34469.1	ABA72760.1	QIA01762.1	QJP94021.1	EJZ56699.1	WP_027610969.1	WP_208938609.1	VEF09057.1	QVW24411.1	WP_054593852.1	QXN51240.1	WP_254483508.1	WP_060739059.1	WP_063322827.1	EJL03979.1	VEE44298.1	UKJ67886.1	SNY07513.1	SQF93733.1	WP_169875617.1	WP_208604446.1	UEL22211.1	QQD54524.1	AIG05052.1	WP_172831359.1	WP_172831359.1	QOU04183.1
2447	dihydroneopterin aldolase	COG1539	H	Core	31	2	29	AKV05244.1	WP_134926087.1	WP_064599849.1	WP_064599849.1	QTD32929.1	ABA76881.1	QIA05688.1	QJP97932.1	EJZ60388.1	WP_003228857.1	WP_008085185.1	VEF13212.1	QVW22861.1	WP_054594320.1	QXN49806.1	WP_004375185.1	WP_060740352.1	WP_003206187.1	EJK99337.1	VEE49930.1	UKJ68398.1	SNY08169.1	SQF95095.1	WP_053258324.1	WP_053258324.1	UEL22728.1	QQD52942.1	AIG03365.1	WP_015886183.1	WP_015886183.1	QOU04721.1
9694	2-octaprenyl-6-methoxyphenyl hydroxylase	COG2081,COG4529,COG0654,	R,S,H,E	Core	31	2	29	AKV05513.1	WP_134926302.1	WP_115079607.1	WP_289204036.1	QTD33203.1	ABA77170.1	QIA05973.1	QJP98214.1	EJZ60653.1	WP_103368194.1	WP_208939325.1	VEF13537.1	QVW23124.1	WP_054594568.1	QXN50134.1	WP_254482552.1	WP_060740136.1	WP_063323874.1	EJK99390.1	VEE48968.1	UKJ68674.1	SNY08578.1	SQF96726.1	WP_053258577.1	WP_221295871.1	UEL22988.1	QQD53226.1	AIG03682.1	WP_024078002.1	WP_024078002.1	QOU05065.1
19663	outer membrane protein assembly factor BamD	COG4105,COG1729	R,S	Core	31	2	29	AKV04916.1	WP_134925869.1	WP_085697519.1	WP_085697519.1	QTD32603.1	ABA76574.1	QIA05381.1	QJP97627.1	EJZ60092.1	WP_027612809.1	WP_090286399.1	VEF12918.1	QVW22578.1	WP_054595529.1	QXN49527.1	WP_176510280.1	WP_046065043.1	WP_063324321.1	EJL04191.1	VEE48186.1	UKJ69698.1	SNY09952.1	SQF89467.1	WP_053254301.1	WP_128588599.1	UEL23927.1	QQD52659.1	AIG03021.1	WP_024073340.1	WP_024073340.1	QOU06126.1
7395	ion transporter	COG1226	P	Core	31	2	29	AKV07483.1	WP_134925336.1	WP_115077028.1	WP_115077028.1	QTD35022.1	ABA73335.1	QIA02364.1	QJP94590.1	EJZ57245.1	WP_095667160.1	WP_208938206.1	VEF09996.1	QVW24936.1	WP_054593444.1	QXN51813.1	WP_254484399.1	WP_060741143.1	WP_063324829.1	EJL04135.1	VEE46943.1	UKJ70696.1	SNY11539.1	SQF90612.1	WP_053255212.1	WP_064451583.1	UEL24850.1	QQD51824.1	AIG05498.1	WP_024074276.1	WP_024074276.1	QOU07087.1
5162	1-acyl-sn-glycerol-3-phosphate acyltransferase	COG2937,COG0204	I	Core	31	2	29	AKV10683.1	WP_134925795.1	WP_170929378.1	WP_170929378.1	QTD32490.1	ABA76456.1	QIA05268.1	QJP97515.1	EJZ59976.1	WP_171061843.1	WP_208939803.1	VEF12801.1	QVW26966.1	WP_054595656.1	QXN49422.1	WP_254483209.1	WP_060740673.1	WP_063324406.1	EJL04286.1	VEE48282.1	UKJ69859.1	SNY10291.1	SQF89714.1	WP_169875865.1	WP_208604450.1	UEL24164.1	QQD52533.1	AIG02902.1	WP_172831337.1	WP_172831337.1	QOU06254.1
8862	preQ0 transporter	COG1181,COG2232,COG0189,	I,H,F,C,E,M,R	Core	31	2	29	AKV06887.1	WP_063324546.1	WP_115076657.1	WP_289204568.1	QTD34466.1	ABA72757.1	QIA01759.1	QJP94018.1	EJZ56696.1	WP_135295023.1	WP_208938612.1	VEF09051.1	QVW24408.1	WP_054593855.1	QXN51237.1	WP_103445466.1	WP_060740829.1	WP_063324546.1	EJL04916.1	VEE44290.1	UKJ67889.1	SNY07517.1	SQF93739.1	WP_014719785.1	WP_014719785.1	UEL22213.1	QQD54521.1	AIG05049.1	WP_069076902.1	WP_069076902.1	QOU04186.1
16891	CbtB-domain containing protein	#	#	Core	31	2	29	AKV08421.1	WP_014338677.1	WP_007959524.1	WP_007959524.1	QTD30907.1	ABA74838.1	QIA03753.1	QJP95922.1	EJZ58607.1	WP_003225486.1	WP_208937650.1	VEF10756.1	QVW25797.1	WP_054596789.1	QXN52446.1	WP_254480021.1	WP_014338677.1	WP_014338677.1	EJL01679.1	VEE45139.1	UKJ71190.1	SNY12214.1	SQF91146.1	WP_053256494.1	WP_064452011.1	UEL25321.1	QQD56954.1	AIG01420.1	WP_024075128.1	WP_024075128.1	QOU07901.1
968	SDR family oxidoreductase	COG0702,COG0300,COG4221,	M,R,C,I	Core	31	2	29	AKV06749.1	WP_134925706.1	WP_115076615.1	WP_289204546.1	QTD34399.1	ABA72688.1	QIA01690.1	QJP93953.1	EJZ56630.1	WP_134785478.1	WP_208938665.1	VEF08899.1	QVW24284.1	WP_054593925.1	QXN51172.1	WP_254481382.1	WP_060740769.1	WP_063324498.1	EJL05318.1	VEE44023.1	UKJ69915.1	SNY10373.1	SQF89781.1	WP_187602001.1	WP_262667059.1	UEL24216.1	QQD52471.1	AIG02847.1	WP_024073545.1	WP_024073545.1	QOU06308.1
249	urease subunit alpha	COG0804,COG1820,COG3964,	G,R,F,P,Q,E	Core	31	2	29	AKV06423.1	WP_134922658.1	WP_115076378.1	WP_115076378.1	QTD34049.1	ABA72324.1	QIA01325.1	QJP93592.1	EJZ56291.1	WP_134785318.1	WP_093105250.1	VEF07825.1	QVW23921.1	WP_054595411.1	QXN50851.1	WP_254485207.1	WP_060743085.1	WP_063325175.1	EJL05217.1	VEE48586.1	UKJ69504.1	SNY09667.1	SQF89254.1	WP_053254099.1	WP_064450452.1	UEL23736.1	QQD54026.1	AIG04532.1	WP_024073133.1	WP_024073133.1	QOU05937.1
967	amino acid permease	COG0531,COG0833,COG1113	E	Core	31	2	29	AKV10563.1	WP_134925627.1	WP_115079077.1	WP_115079077.1	QTD32349.1	ABA76298.1	QIA05127.1	QJP97326.1	EJZ59822.1	WP_027612097.1	WP_208939904.1	VEF12661.1	QVW22328.1	WP_054595847.1	QXN49256.1	WP_254481203.1	WP_060740842.1	WP_063324556.1	EJL04783.1	VEE47786.1	UKJ70035.1	SNY10559.1	SQF89909.1	WP_053254610.1	WP_262667116.1	UEL24324.1	QQD52388.1	AIG02762.1	WP_024073666.1	WP_024073666.1	QOU06427.1
11533	phosphoglucosamine mutase	COG1109,COG0033	G	Core	31	2	29	AKV06593.1	WP_134922801.1	WP_115076510.1	WP_115076510.1	QTD34231.1	ABA72517.1	QIA01524.1	QJP93781.1	EJZ56473.1	WP_027610781.1	WP_208938786.1	VEF08553.1	QVW24085.1	WP_054594062.1	QXN51032.1	WP_054885639.1	WP_060739220.1	WP_063322983.1	EJL03584.1	VEE48464.1	UKJ68100.1	SNY07770.1	SQF94240.1	WP_053258075.1	WP_064454175.1	UEL22454.1	QQD54196.1	AIG04761.1	WP_024077437.1	WP_024077437.1	QOU04377.1
7520	betaine-aldehyde dehydrogenase	COG0014,COG4230,COG1012	E,C	Core	31	2	29	AKV05331.1	WP_134926164.1	WP_007959741.1	WP_007959741.1	QTD33024.1	ABA76980.1	QIA05783.1	QJP98026.1	EJZ60479.1	WP_027610639.1	WP_093097563.1	VEF13360.1	QVW22950.1	WP_054594394.1	QXN49896.1	WP_054884242.1	WP_060740266.1	WP_063324022.1	EJK99316.1	VEE49120.1	UKJ68484.1	SNY08294.1	SQF95432.1	WP_053258404.1	WP_064454473.1	UEL22802.1	QQD53037.1	AIG03498.1	WP_024077828.1	WP_024077828.1	QOU04822.1
19467	penicillin-binding protein 2	COG5009,COG0768,COG4953,	V,M	Core	31	2	29	AKV05084.1,AKV09949.1	WP_134925966.1	WP_115078683.1,WP_011336099.1	WP_115078683.1,WP_289203878.1	QTD31744.1,QTD32754.1	ABA75640.1,ABA76707.1	QIA04499.1,QIA05511.1	QJP96678.1,QJP97760.1	EJZ60219.1	WP_027611428.1,WP_096796302.1	WP_208939632.1,WP_208940380.1	VEF12036.1,VEF13037.1	QVW21668.1,QVW22693.1	WP_054594209.1,WP_054596418.1	QXN52043.1,QXN49636.1	WP_254480327.1,WP_152956228.1	WP_060740479.1	WP_063324227.1	EJL04291.1	VEE50342.1	UKJ70831.1,UKJ68214.1	SNY07922.1,SNY11724.1	SQF90753.1,SQF94488.1	WP_053255369.1,WP_053258177.1	WP_064451708.1,WP_064454283.1	UEL24972.1,UEL22571.1	QQD57660.1,QQD52779.1	AIG00649.1,AIG03150.1	WP_024074415.1,WP_024077579.1	WP_024074415.1,WP_024077579.1	QOU07225.1,QOU04555.1
13122	lipoyl synthase	COG0320,COG1060,COG0502	H	Core	31	2	29	AKV05077.1	WP_134925962.1	WP_162130488.1	WP_162130488.1	QTD36166.1	ABA76700.1	QIA06199.1	QJP97753.1	EJZ60212.1	WP_160768663.1	WP_160768663.1	VEF13030.1	QVW26985.1	WP_162491279.1	QXN53045.1	WP_060509515.1	WP_161798370.1	WP_003205886.1	EJL03663.1	VEE50350.1	UKJ71822.1	SNY07914.1	SQF94474.1	WP_162163623.1	WP_167353740.1	UEL26746.1	QQD57856.1	AIG03143.1	WP_162163623.1	WP_162163623.1	QOU08312.1
16089	DUF1780 domain-containing protein	#	#	Core	31	2	29	AKV04906.1	WP_003205682.1	WP_007959580.1	WP_007959580.1	QTD32594.1	ABA76565.1	QIA05372.1	QJP97618.1	EJZ60084.1	WP_003228301.1	WP_007909887.1	VEF12910.1	QVW22549.1	WP_054595535.1	QXN49521.1	WP_027918232.1	WP_025215531.1	WP_003205682.1	EJL05088.1	VEE48176.1	UKJ69736.1	SNY10113.1	SQF89583.1	WP_053254334.1	WP_053254334.1	UEL24053.1	QQD52653.1	AIG03016.1	WP_017845475.1	WP_017845475.1	QOU06132.1
21544	multifunctional CCA addition/repair protein	COG0801	H	Core	31	2	29	AKV05243.1	WP_134926086.1	WP_115079411.1	WP_289203929.1	QTD32928.1	ABA76880.1	QIA05687.1	QJP97931.1	EJZ60387.1	WP_097089125.1	WP_208939527.1	VEF13211.1	QVW22860.1	WP_054594319.1	QXN49805.1	WP_254481673.1	WP_060740353.1	WP_057449623.1	EJK99169.1	VEE49931.1	UKJ68397.1	SNY08168.1	SQF95092.1	WP_053258323.1	WP_064454394.1	UEL22727.1	QQD52941.1	AIG03364.1	WP_069077161.1	WP_069077161.1	QOU04720.1
24189	DUF1289 domain-containing protein	COG3313	R	Core	31	2	29	AKV09147.1	WP_134923973.1	WP_039767141.1	WP_085602792.1	QTD31197.1	ABA75132.1	QIA04042.1	QJP98593.1	EJZ57856.1	WP_098968254.1	WP_208937850.1,WP_208937850.1	VEF10517.1	QVW26318.1	WP_054596783.1	QXN48253.1	WP_254480653.1	WP_060741956.1	WP_063320719.1	EJL04994.1	VEE46558.1	UKJ66466.1	SNY13409.1	SQF91983.1	WP_053255790.1	WP_064452676.1	UEL25516.1,UEL26000.1	QQD56403.1,QQD56890.1	AIG00867.1,AIG00991.1	WP_024075890.1	WP_024075890.1	QOU02737.1
18428	SMI1/KNR4 family protein	#	#	Core	31	2	29	AKV05728.1	WP_003187120.1	WP_007954245.1	WP_007954245.1	QTD33397.1	ABA77383.1	QIA00685.1	QJP98420.1	EJZ60863.1	WP_024164487.1	WP_208939187.1	VEF13745.1	QVW23317.1	WP_019694340.1	QXN50292.1	WP_254482355.1	WP_003187120.1	WP_030139083.1	EJK99051.1	VEE49276.1	UKJ68861.1	SNY08825.1	SQF97208.1	WP_017739032.1	WP_017739032.1	UEL23173.1	QQD53418.1	AIG03848.1	WP_024078186.1	WP_024078186.1	QOU05269.1
7565	hypothetical protein	COG1867,COG2242,COG2813,	L,R,J,H	Core	31	2	29	AKV09677.1	WP_134925347.1	WP_115077106.1	WP_289204819.1	QTD35144.1	ABA73462.1	QIA02487.1	QJP94711.1	EJZ57374.1	WP_086794742.1	WP_208938082.1	VEF10120.1	QVW21370.1	WP_054593496.1	QXN48894.1	WP_254480965.1	WP_060741132.1	WP_003204491.1	EJL03274.1	VEE46671.1	UKJ67210.1	SNY06688.1	SQF92785.1	WP_053257225.1	WP_064453379.1	UEL21587.1	QQD55283.1	AIG05633.1	WP_024076630.1	WP_024076630.1	QOU03480.1
7898	cell division protein FtsL	COG2001	S	Core	31	2	29	AKV10646.1	WP_003205355.1	WP_007917012.1	WP_007917012.1	QTD32456.1	ABA76419.1	QIA05234.1	QJP97472.1	EJZ59942.1	WP_003228026.1	WP_007917012.1	VEF12766.1	QVW22404.1	WP_019693566.1	QXN49380.1	WP_011535546.1	WP_011063319.1	WP_003205355.1	EJL02188.1	VEE48061.1	UKJ69882.1	SNY10321.1	SQF89740.1	WP_003171868.1	WP_064450756.1	UEL24185.1	QQD52507.1	AIG02880.1	WP_003171868.1	WP_003171868.1	QOU06275.1
4369	zinc-dependent peptidase	COG3228	S	Core	31	2	29	AKV05106.1	WP_134925980.1	WP_115079343.1	WP_289203885.1	QTD32780.1	ABA76732.1	QIA05533.1	QJP97785.1	EJZ60240.1	WP_027612913.1	WP_208939612.1	VEF13064.1	QVW22715.1	WP_054594227.1	QXN49658.1	WP_254481592.1	WP_060740458.1	WP_063324209.1	EJL02893.1	VEE50315.1	UKJ68240.1	SNY07952.1	SQF94544.1	WP_069551226.1	WP_128587813.1	UEL22595.1	QQD52803.1	AIG03175.1	WP_069077087.1	WP_069077087.1	QOU04578.1
19416	hypoxanthine-guanine phosphoribosyltransferase	COG1926,COG2065,COG0034,	F,R	Core	31	2	29	AKV10693.1	WP_003205500.1	WP_007951681.1	WP_007951681.1	QTD32499.1	ABA76464.1	QIA05276.1	QJP97523.1	EJZ59984.1	WP_016987197.1	WP_090286198.1	VEF12809.1	QVW22446.1	WP_054595635.1	QXN49431.1	WP_254483200.1	WP_057451825.1	WP_053125250.1	EJL03485.1	VEE48291.1	UKJ69850.1	SNY10275.1	SQF89703.1	WP_053254434.1	WP_053254434.1	UEL24155.1	QQD52542.1	AIG02910.1	WP_024073484.1	WP_024073484.1	QOU06245.1
358	cell division protein FtsL	COG3116	D	Core	31	2	29	AKV10644.1	WP_003178214.1	WP_007956777.1	WP_289203780.1	QTD32455.1	ABA76417.1	QIA05232.1	QJP97471.1	EJZ59940.1	WP_007961627.1	WP_016773269.1	VEF12764.1	QVW22403.1	WP_054595708.1	QXN49379.1	WP_054884628.1	WP_003178214.1	WP_063324481.1	EJL05296.1	VEE48059.1	UKJ69883.1	SNY10326.1	SQF89742.1	WP_003216203.1	WP_003216203.1	UEL24186.1	QQD52506.1	AIG02878.1	WP_003171871.1	WP_003171871.1	QOU06276.1
7808	flagellar motor switch protein FliG	COG1536	N	Core	31	2	29	AKV07435.1	WP_003199086.1	WP_007958288.1	WP_007958288.1	QTD34972.1	ABA73280.1	QIA02313.1	QJP94538.1	EJZ57194.1	WP_007920042.1	WP_016984305.1	VEF09924.1	QVW24877.1	WP_019692390.1	QXN51768.1	WP_054887156.1	WP_024778656.1	WP_003199086.1	EJL01187.1	VEE47246.1	UKJ67305.1	SNY06792.1	SQF92881.1	WP_053257308.1	WP_053257308.1	UEL21675.1	QQD51889.1	AIG05449.1	WP_010563975.1	WP_010563975.1	QOU03568.1
17679	YhbY family RNA-binding protein	COG1534	J	Core	31	2	29	AKV06589.1	WP_003177852.1	WP_011332401.1	WP_011332401.1	QTD34227.1	ABA72513.1	QIA01520.1	QJP93777.1	EJZ56469.1	WP_003221534.1	WP_016771761.1	VEF08539.1	QVW24081.1	WP_019691785.1	QXN51028.1	WP_054885643.1	WP_003177852.1	WP_003197704.1	EJL01167.1	VEE48468.1	UKJ68104.1	SNY07774.1	SQF94248.1	WP_017139256.1	WP_017139256.1	UEL22457.1	QQD54192.1	AIG04757.1	WP_017139256.1	WP_017139256.1	QOU04381.1
84	phosphoglycolate phosphatase	COG1011,COG0637,COG4229,	C,E,G,R	Core	31	2	29	AKV05219.1	WP_134926068.1	WP_007956306.1	WP_007956306.1	QTD32904.1	ABA76856.1	QIA05663.1	QJP97907.1	EJZ60363.1	WP_095137402.1	WP_208939545.1	VEF13187.1	QVW22836.1	WP_054594298.1	QXN49782.1	WP_176506087.1	WP_060740372.1	WP_063324122.1	EJK99113.1	VEE49956.1	UKJ68373.1	SNY08134.1	SQF95018.1	WP_053258304.1	WP_053258304.1	UEL22707.1	QQD52917.1	AIG03340.1	WP_069077173.1	WP_069077173.1	QOU04694.1
20153	DNA-3-methyladenine glycosylase I	COG2818	L	Core	31	2	29	AKV10257.1	WP_134925434.1	WP_115078889.1	WP_115078889.1	QTD32047.1	ABA75968.1	QIA04809.1	QJP96986.1	EJZ59506.1	WP_098965089.1	WP_208940150.1	VEF12353.1	QVW22008.1	WP_054593580.1	QXN48989.1	WP_254481108.1	WP_060741052.1	WP_063324744.1	EJL02426.1	VEE47153.1	UKJ66750.1	SNY13781.1	SQF92297.1	WP_053256811.1	WP_064452877.1	UEL26261.1	QQD52010.1	AIG02338.1	WP_069076505.1	WP_069076505.1	QOU02975.1
18942	RNA polymerase sigma factor RpoE	COG1191,COG4941,COG1595	K	Core	31	2	29	AKV07227.1	WP_003172477.1	WP_003172477.1	WP_003172477.1	QTD34795.1	ABA73105.1	QIA02097.1	QJP94359.1	EJZ57025.1	WP_003172477.1	WP_003172477.1	VEF09615.1	QVW24708.1	WP_019692537.1	QXN49006.1	WP_003252049.1	WP_003172477.1	WP_003172477.1	EJL05567.1	VEE47816.1	UKJ70347.1	SNY11034.1	SQF90241.1	WP_003172477.1	WP_003172477.1	UEL24600.1	QQD54796.1	AIG05279.1	WP_003172477.1	WP_003172477.1	QOU06759.1
28917	endopeptidase La	COG0740,COG0616	O	Core	31	2	29	AKV07765.1	WP_003183177.1	WP_007951559.1	WP_007951559.1	QTD31502.1	ABA75435.1	QIA04298.1	QJP96413.1	EJZ57600.1	WP_007951559.1	WP_007951559.1	VEF11799.1	QVW21519.1	WP_054596540.1	QXN51985.1	WP_003259400.1	WP_003183177.1	WP_003183177.1	EJL03099.1	VEE46543.1	UKJ66915.1	SNY14007.1	SQF92470.1	WP_003238276.1	WP_003238276.1	UEL26420.1	QQD57548.1	AIG01763.1	WP_024076272.1	WP_024076272.1	QOU03113.1
7337	hypothetical protein	COG1840,COG0687,COG1613,	R,P,H,E	Core	31	2	29	AKV07482.1	WP_134925337.1	WP_115077027.1	WP_115077027.1	QTD35021.1	ABA73334.1	QIA02363.1	QJP94589.1	EJZ57244.1	WP_027613937.1	WP_203421245.1	VEF09995.1	QVW24935.1	WP_054593445.1	QXN51812.1	WP_254484397.1	WP_060741142.1	WP_063324828.1	EJL01889.1	VEE46946.1	UKJ70695.1	SNY11537.1	SQF90611.1	WP_073636924.1	WP_262667425.1	UEL24849.1	QQD51825.1	AIG05497.1	WP_024074275.1	WP_024074275.1	QOU07086.1
7810	SDR family oxidoreductase	COG0300,COG0623,COG4221,	M,R,I	Core	31	2	29	AKV07838.1	WP_134925099.1	WP_115077215.1	WP_289204896.1	QTD35321.1	ABA73647.1	QIA02673.1	QJP94893.1	EJZ59102.1	WP_003226413.1	WP_208938033.1	VEF10300.1	QVW25269.1	WP_054596634.1	QXN48390.1	WP_165837365.1	WP_060741449.1	WP_063320321.1	EJL01017.1	VEE44977.1	UKJ71776.1	SNY06505.1	SQF92619.1	WP_078827012.1	WP_082895925.1	UEL26684.1	QQD55499.1	AIG02012.1	WP_051448900.1	WP_051448900.1	QOU03350.1
18748	cobyric acid synthase	COG2087	H	Core	31	2	29	AKV07536.1	WP_134925404.1	WP_115077055.1	WP_115077055.1	QTD35078.1	ABA73390.1	QIA02420.1	QJP94645.1	EJZ57302.1	WP_135295253.1	WP_208938169.1	VEF10051.1	QVW24990.1	WP_054593550.1	QXN48957.1	WP_254481080.1	WP_060741079.1	WP_063324764.1	EJL03211.1	VEE47060.1	UKJ67344.1	SNY06842.1	SQF92927.1	WP_069551070.1	WP_064453497.1	UEL21711.1	QQD54950.1	AIG05403.1	WP_069076836.1	WP_069076836.1	QOU03609.1
7013	phosphoribosylformylglycinamidine cyclo-ligase	COG2144,COG0611,COG0150,	F,O,H,R	Core	31	2	29	AKV07521.1	WP_134925417.1	WP_039769805.1	WP_007950393.1	QTD35064.1	ABA73376.1	QIA02406.1	QJP94631.1	EJZ57288.1	WP_027614051.1	WP_208938178.1	VEF10037.1	QVW24975.1	WP_054593563.1	QXN48971.1	WP_254481093.1	WP_003204658.1	WP_003204658.1	EJL01355.1	VEE47542.1	UKJ67357.1	SNY06856.1	SQF92940.1	WP_053257360.1	WP_128590741.1	UEL21723.1	QQD54937.1	AIG05390.1	WP_069076830.1	WP_069076830.1	QOU03622.1
24327	FtsH protease activity modulator HflK	COG0330	O	Core	31	2	29	AKV06368.1	WP_134922631.1	WP_085685164.1	WP_085685164.1	QTD33994.1	ABA72269.1	QIA01262.1	QJP93535.1	EJZ56242.1	WP_007967435.1	WP_208938959.1	VEF07665.1	QVW23870.1	WP_054595354.1	QXN50798.1	WP_254482897.1	WP_060739421.1	WP_063323183.1	EJL04885.1	VEE48660.1	UKJ69450.1	SNY09587.1	SQF89199.1	WP_012721916.1	WP_012721916.1	UEL23682.1	QQD53969.1	AIG04483.1	WP_024073082.1	WP_024073082.1	QOU05884.1
14544	glycosyltransferase family 4 protein	COG0438,COG3980,COG1819	G,M	Core	31	2	29	AKV06313.1	WP_134922587.1	WP_115076309.1	WP_115076309.1	QTD33935.1	ABA72211.1	QIA01206.1	QJP93479.1	EJZ56182.1	WP_135294812.1	WP_208939011.1	VEF07456.1	QVW23814.1	WP_054595304.1	QXN50749.1	WP_254481736.1	WP_060739472.1	WP_063323227.1	EJL04766.1	VEE48731.1	UKJ69397.1	SNY09509.1	SQF89143.1	WP_187601917.1	WP_221293760.1	UEL23634.1	QQD53917.1	AIG04435.1	WP_069075123.1	WP_069075123.1	QOU05833.1
7394	flagellar motor protein	COG2201,COG3437,COG3707,	N,T,K	Core	31	2	29	AKV07458.1	WP_134923310.1	WP_115077013.1	WP_085605808.1	QTD34997.1	ABA73310.1	QIA02339.1	QJP94565.1	EJZ57221.1	WP_095139385.1	WP_203421234.1	VEF09973.1	QVW24899.1	WP_054596303.1	QXN51790.1	WP_254484353.1	WP_060738633.1	WP_060738633.1	EJL03805.1	VEE46981.1	UKJ67280.1	SNY06762.1	SQF92857.1	WP_069551052.1	WP_064453442.1	UEL21652.1	QQD51866.1	AIG05474.1	WP_024076691.1	WP_024076691.1	QOU03545.1
19724	3-deoxy-7-phosphoheptulonate synthase	COG0722	E	Core	31	2	29	AKV08451.1	WP_134923762.1	WP_115078093.1	WP_289203090.1	QTD30871.1	ABA74807.1	QIA03718.1	QJP95890.1	EJZ58576.1	WP_135295902.1	WP_208937626.1	VEF10797.1	QVW25832.1	WP_054596821.1	QXN52466.1	WP_254485395.1	WP_060738091.1	WP_063321971.1	EJL02423.1	VEE45142.1	UKJ70953.1	SNY11895.1	SQF90887.1	WP_069552813.1	WP_262667534.1	UEL25082.1	QQD55773.1	AIG01582.1	WP_069076227.1	WP_069076227.1	QOU07344.1
6338	small ribosomal subunit biogenesis GTPase RsgA	COG0218,COG3596,COG1160,	F,O,R	Core	31	2	29	AKV06357.1	WP_134922625.1	WP_007950741.1	WP_007950741.1	QTD33985.1	ABA72258.1	QIA01251.1	QJP93522.1	EJZ56231.1	WP_135294833.1	WP_208938971.1	VEF07632.1	QVW23862.1	WP_054595344.1	QXN50790.1	WP_054887872.1	WP_060739429.1	WP_063323189.1	EJL03768.1	VEE48670.1	UKJ69441.1	SNY09570.1	SQF89188.1	WP_032890468.1	WP_003171340.1	UEL23674.1	QQD53960.1	AIG04472.1	WP_024073073.1	WP_024073073.1	QOU05873.1
21441	PTS fructose-like transporter subunit IIB	COG1299,COG1445,COG3925,	G	Core	31	2	29	AKV06610.1	WP_134922812.1	WP_115076519.1	WP_289204496.1	QTD34253.1	ABA72538.1	QIA01544.1	QJP93803.1	EJZ56493.1	WP_135294942.1	WP_208938772.1	VEF08610.1	QVW24151.1	WP_054594047.1	QXN51052.1	WP_254483250.1	WP_060739203.1	WP_063322969.1	EJL03146.1	VEE44533.1	UKJ69755.1	SNY10143.1	SQF89603.1	WP_053254353.1	WP_262667014.1	UEL24070.1	QQD52634.1	AIG02995.1	WP_041160838.1	WP_041160838.1	QOU06152.1
211	leucine--tRNA ligase	COG0495,COG0215,COG0060,	J	Core	31	2	29	AKV05071.1	WP_134925959.1	WP_115079319.1	WP_115079319.1	QTD32743.1	ABA76694.1	QIA05500.1	QJP97747.1	EJZ60206.1	WP_108183903.1	WP_208939639.1	VEF13024.1	QVW22681.1	WP_054594198.1	QXN49625.1	WP_254481565.1	WP_060740487.1	WP_063324237.1	EJL01312.1	VEE50359.1	UKJ68203.1	SNY07905.1	SQF94463.1	WP_169875977.1	WP_262666330.1	UEL22560.1	QQD52768.1	AIG03137.1	WP_024077568.1	WP_024077568.1	QOU04544.1
434	DNA polymerase III subunit beta	COG0592	L	Core	31	2	29	AKV05834.1	WP_109752832.1	WP_007954131.1	WP_007954131.1	QTD33463.1	ABA71746.1	QIA00752.1	QJP93036.1	EJZ55750.1	WP_003220202.1	WP_186546224.1	VEF06184.1	QVW23371.1	WP_044460382.1	QXN50355.1	WP_054884436.1	WP_003196145.1	WP_003196145.1	EJK99095.1	VEE49334.1	UKJ68941.1	SNY08948.1	SQF88654.1	WP_053258802.1	WP_053258802.1	UEL23250.1	QQD53481.1	AIG03948.1	WP_005783345.1	WP_005783345.1	QOU05373.1
64	sugar ABC transporter permease	COG1177,COG1178,COG4149,	G,E,P,O	Core	31	2	29	AKV10380.1	WP_060738869.1	WP_085697145.1	WP_085697145.1	QTD32171.1	ABA76106.1	QIA04938.1	QJP97135.1	EJZ59634.1	WP_007917874.1	WP_042607263.1	VEF12488.1	QVW22140.1	WP_019693218.1	QXN49087.1	WP_085673494.1	WP_060738869.1	WP_003198535.1	EJL04374.1	VEE44892.1	UKJ67730.1	SNY07303.1	SQF93398.1	WP_053257700.1	WP_053257700.1	UEL22087.1	QQD52154.1	AIG02518.1	WP_024077090.1	WP_024077090.1	QOU04029.1
499	SelT/SelW/SelH family protein	COG3526	O	Core	31	2	29	AKV07378.1	WP_109751316.1	WP_115076963.1	WP_115076963.1	QTD34910.1	ABA73215.1	QIA02252.1	QJP94470.1	EJZ57128.1	WP_135295189.1	WP_208938285.1	VEF09796.1	QVW24823.1	WP_054596244.1	QXN51717.1	WP_054886965.1	WP_060738678.1	WP_063322439.1	EJL01561.1	VEE44738.1	UKJ67327.1	SNY06821.1	SQF92907.1	WP_053257331.1	WP_064453480.1	UEL21697.1	QQD51913.1	AIG05422.1	WP_024076741.1	WP_024076741.1	QOU03593.1
792	peroxide stress protein YaaA	COG3022	S	Core	31	2	29	AKV06762.1	WP_134925693.1	WP_115076629.1	WP_007957314.1	QTD34414.1	ABA72704.1	QIA01706.1	QJP93966.1	EJZ56645.1	WP_108181747.1	WP_208938652.1	VEF08929.1	QVW24297.1	WP_054593903.1	QXN51185.1	WP_254481362.1	WP_060740780.1	WP_014340035.1	EJL01072.1	VEE44554.1	UKJ69929.1	SNY10397.1	SQF89796.1	WP_069551834.1	WP_064450799.1	UEL24230.1	QQD52458.1	AIG02833.1	WP_024073560.1	WP_024073560.1	QOU06322.1
14451	glutamate-5-semialdehyde dehydrogenase	COG1012,COG0014	E,C	Core	31	2	29	AKV05088.1	WP_109756292.1	WP_115079326.1	WP_115079326.1	QTD32757.1	ABA76711.1	QIA05514.1	QJP97764.1	EJZ60223.1	WP_095139181.1	WP_208939630.1	VEF13041.1	QVW22696.1	WP_054594212.1	QXN49640.1	WP_254481574.1	WP_060740477.1	WP_063324225.1	EJL01035.1	VEE50338.1	UKJ68218.1	SNY07928.1	SQF94495.1	WP_053258180.1	WP_128587784.1	UEL22575.1	QQD52783.1	AIG03154.1	WP_069077077.1	WP_069077077.1	QOU04559.1
527	translation initiation factor IF-1	COG0361	J	Core	31	2	29	AKV09619.1	WP_002553999.1	WP_002553999.1	WP_002553999.1	QTD31350.1	ABA75327.1	QIA04189.1	QJP96307.1	EJZ57706.1	WP_002553999.1	WP_002553999.1	VEF11705.1	QVW21314.1	WP_002553999.1	QXN48444.1	WP_002553999.1	WP_002553999.1	WP_002553999.1	EJL05410.1	VEE45653.1	UKJ66769.1	SNY13805.1	SQF92317.1	WP_002553999.1	WP_002553999.1	UEL26280.1	QQD57309.1	AIG01676.1	WP_002553999.1	WP_002553999.1	QOU02994.1
28145	NUDIX hydrolase	COG1443,COG1051,COG0494	L,I,F	Core	31	2	29	AKV06468.1	WP_134922693.1	WP_007951017.1	WP_007951017.1	QTD34091.1	ABA72369.1	QIA01368.1	QJP93635.1	EJZ56335.1	WP_135294876.1	WP_208938881.1	VEF07978.1	QVW23969.1	WP_054595445.1	QXN50888.1	WP_254482985.1	WP_060739343.1	WP_063323109.1	EJL03772.1	VEE48557.1	UKJ69542.1	SNY09715.1	SQF89299.1	WP_053254137.1	WP_262666914.1	UEL23775.1	QQD54070.1	AIG04573.1	WP_041160831.1	WP_041160831.1	QOU05977.1
104	siroheme synthase CysG	COG0007,COG1648,COG2243,	J,H	Core	31	2	29	AKV09610.1	WP_134924963.1	WP_115078463.1	WP_262195735.1	QTD31342.1	ABA75319.1	QIA04181.1	QJP96299.1	EJZ57715.1	WP_135295445.1	WP_093100594.1	VEF11697.1	QVW21305.1	WP_054597837.1	QXN48435.1	WP_254480566.1	WP_060741566.1	WP_063320496.1	EJL02120.1	VEE45661.1	UKJ66761.1	SNY13795.1	SQF92308.1	WP_305437947.1	WP_064452886.1	UEL26272.1	QQD57301.1	AIG01668.1	WP_024076156.1	WP_024076156.1	QOU02986.1
9039	30S ribosomal protein S4	COG1188,COG1189,COG0522,	S,J	Core	31	2	29	AKV05158.1	WP_003176404.1	WP_003176404.1	WP_003176404.1	QTD32842.1	ABA76793.1	QIA05601.1	QJP97845.1	EJZ60303.1	WP_003176404.1	WP_003176404.1	VEF13127.1	QVW22776.1	WP_003210056.1	QXN49721.1	WP_027917844.1	WP_003176404.1	WP_003176404.1	EJL03944.1	VEE50040.1	UKJ68315.1	SNY08057.1	SQF94702.1	WP_003210056.1	WP_003210056.1	UEL22654.1	QQD52858.1	AIG03280.1	WP_003176404.1	WP_003176404.1	QOU04635.1
555	replicative DNA helicase	COG3206,COG0305,COG0467	T,M,L	Core	31	2	29	AKV06382.1	WP_027911801.1	WP_011332193.1	WP_011332193.1	QTD34007.1	ABA72282.1	QIA01275.1	QJP93548.1	EJZ56255.1	WP_047600693.1	WP_008016882.1	VEF07704.1	QVW23882.1	WP_019691515.1	QXN50811.1	WP_054887913.1	WP_027911801.1	WP_027911801.1	EJL03068.1	VEE48649.1	UKJ69463.1	SNY09606.1	SQF89213.1	WP_017526410.1	WP_064450415.1	UEL23695.1	QQD53982.1	AIG04496.1	WP_024073091.1	WP_024073091.1	QOU05897.1
9571	KpsF/GutQ family sugar-phosphate isomerase	COG4109,COG0794,COG2103,	K,T,M,R	Core	31	2	29	AKV06673.1	WP_134922852.1	WP_011332477.1	WP_011332477.1	QTD34315.1	ABA72605.1	QIA01609.1	QJP93873.1	EJZ56561.1	WP_027610849.1	WP_090281785.1	VEF08770.1	QVW24215.1	WP_054593990.1	QXN51093.1	WP_254483383.1	WP_060739153.1	WP_063322909.1	EJL05213.1	VEE48098.1	UKJ69837.1	SNY10256.1	SQF89690.1	WP_053254425.1	WP_053254425.1	UEL24147.1	QQD52555.1	AIG02923.1	WP_024073473.1	WP_024073473.1	QOU06232.1
2229	DedA family protein	COG1238,COG0586	S	Core	31	2	29	AKV05540.1	WP_134926321.1	WP_085606041.1	WP_289204044.1	QTD33227.1	ABA77203.1	QIA05997.1	QJP98243.1	EJZ60682.1	WP_027610469.1	WP_203419945.1	VEF13562.1	QVW23151.1	WP_054594590.1	QXN50159.1	WP_254482536.1	WP_060740116.1	WP_003206742.1	EJK99272.1	VEE48990.1	UKJ68706.1	SNY08622.1	SQF96922.1	WP_053258814.1	WP_064455024.1	UEL23018.1	QQD53259.1	AIG03709.1	WP_024078034.1	WP_024078034.1	QOU05100.1
20793	oligoribonuclease	COG2860	S	Core	31	2	29	AKV06359.1	WP_170866829.1	WP_039766632.1	WP_039766632.1	QTD33987.1	ABA72260.1	QIA01253.1	QJP93524.1	EJZ56233.1	WP_047290974.1	WP_208938969.1	VEF07638.1	QVW23864.1	WP_054595346.1	QXN50792.1	WP_054887870.1	WP_170866829.1	WP_057448254.1	EJL01442.1	VEE47318.1	UKJ71656.1	SNY09572.1	SQF89190.1	WP_169875734.1	WP_169875734.1	UEL26793.1	QQD57898.1	AIG04474.1	WP_069075149.1	WP_069075149.1	QOU05875.1
7884	sulfur carrier protein ThiS	COG2104	H	Core	31	2	29	AKV10771.1	WP_162893874.1	WP_007953386.1	WP_289203997.1	QTD33110.1	ABA77068.1	QIA05873.1	QJP98113.1	EJZ60560.1	WP_167734067.1	WP_172833235.1	VEF13439.1	QVW23029.1	WP_007897898.1	QXN49971.1	WP_099814494.1	WP_060740194.1	WP_018609493.1	EJK98643.1	VEE49728.1	UKJ68576.1	SNY08421.1	SQF96076.1	WP_053258809.1	WP_053258809.1	UEL22890.1	QQD53128.1	AIG03587.1	WP_069077196.1	WP_069077196.1	QOU04973.1
20259	GNAT family N-acetyltransferase	COG1032,COG0621,COG1031,	H,J,C	Core	31	2	29	AKV07039.1	WP_003198379.1	WP_085712910.1	WP_085712910.1	QTD34630.1	ABA72934.1	QIA01930.1	QJP94193.1	EJZ56866.1	WP_003222282.1	WP_208938479.1	VEF09365.1	QVW24552.1	WP_054595977.1	QXN51452.1	WP_054883416.1	WP_003198379.1	WP_063322704.1	EJL05599.1	VEE47574.1	UKJ71688.1	SNY10687.1	SQF90001.1	WP_169875949.1	WP_208604461.1	UEL26584.1	QQD57836.1	AIG02672.1	WP_172831374.1	WP_172831374.1	QOU08161.1
7874	adenylosuccinate lyase	COG0015,COG0165,COG0114	F,E,C	Core	31	2	29	AKV09627.1	WP_134924977.1	WP_039767413.1	WP_039767413.1	QTD31359.1	ABA75336.1	QIA04198.1	QJP96315.1	EJZ57698.1	WP_027614666.1	WP_003223822.1	VEF11715.1	QVW21323.1	WP_054597851.1	QXN48453.1	WP_254480586.1	WP_060741553.1	WP_063320479.1	EJL05406.1	VEE45643.1	UKJ66778.1	SNY13819.1	SQF92326.1	WP_069552852.1	WP_262665214.1	UEL26290.1	QQD57319.1	AIG01689.1	WP_024076171.1	WP_024076171.1	QOU03003.1
16447	amino-acid N-acetyltransferase	COG3153,COG3053,COG1246,	E,C,R	Core	31	2	29	AKV05497.1	WP_134926291.1	WP_007951778.1	WP_007951778.1	QTD33190.1	ABA77156.1	QIA05959.1	QJP98199.1	EJZ60639.1	WP_007967974.1	WP_208939337.1	VEF13524.1	QVW23110.1	WP_054594554.1	QXN50118.1	WP_254482566.1	WP_053126389.1	WP_063323887.1	EJK98937.1	VEE48949.1	UKJ68659.1	SNY08557.1	SQF96684.1	WP_053258563.1	WP_064454625.1	UEL22973.1	QQD53210.1	AIG03666.1	WP_024077985.1	WP_024077985.1	QOU05049.1
26412	dihydrolipoyl dehydrogenase	COG1251,COG0492,COG0446,	R,C,O	Core	31	2	29	AKV09201.1	WP_134923891.1	WP_115078389.1	WP_115078389.1	QTD31260.1	ABA75204.1	QIA04096.1	QJP96221.1	EJZ57798.1	WP_135295480.1	WP_208940700.1	VEF11643.1	QVW26365.1	WP_054597665.1	QXN47581.1	WP_254484224.1	WP_060741701.1	WP_063320647.1	EJL04164.1	VEE46119.1	UKJ66952.1	SNY14056.1	SQF92507.1	WP_053256987.1	WP_262665388.1	UEL26461.1	QQD57586.1	AIG01794.1	WP_024076338.1	WP_024076338.1	QOU03177.1
7840	sodium/proline symporter PutP	COG4145,COG4147,COG0591,	R,H,E	Core	31	2	29	AKV06297.1	WP_134922575.1	WP_115076299.1	WP_115076299.1	QTD33921.1	ABA72197.1	QIA01194.1	QJP93463.1	EJZ56168.1	WP_135294806.1	WP_208939022.1	VEF07420.1	QVW23798.1	WP_054595290.1	QXN50739.1	WP_254482834.1	WP_060739486.1	WP_063323241.1	EJL02527.1	VEE47793.1	UKJ69385.1	SNY09497.1	SQF89131.1	WP_053253991.1	WP_262666845.1	UEL23625.1	QQD53905.1	AIG04426.1	WP_024073019.1	WP_024073019.1	QOU05821.1
13061	DNA gyrase subunit A	COG0188	L	Core	31	2	29	AKV07558.1	WP_134923338.1	WP_039770558.1	WP_039770558.1	QTD31899.1	ABA75815.1	QIA04665.1	QJP96842.1	EJZ59373.1	WP_098964976.1	WP_090285063.1	VEF12203.1	QVW25012.1	WP_054593464.1	QXN48849.1	WP_254481012.1	WP_060738592.1	WP_063322358.1	EJL02468.1	VEE44913.1	UKJ70564.1	SNY11333.1	SQF90473.1	WP_053255097.1	WP_064451485.1	UEL24727.1	QQD55149.1	AIG05672.1	WP_069075514.1	WP_069075514.1	QOU06961.1
18854	pantoate--beta-alanine ligase	COG0414	H	Core	31	2	29	AKV04883.1	WP_134925857.1	WP_115079234.1	WP_289203818.1	QTD32579.1	ABA76549.1	QIA05357.1	QJP97602.1	EJZ60068.1	WP_135296580.1	WP_208939737.1	VEF12895.1	QVW22529.1	WP_054595556.1	QXN49501.1	WP_254481484.1	WP_060740586.1	WP_063324339.1	EJL03280.1	VEE48447.1	UKJ68084.1	SNY07749.1	SQF94211.1	WP_069552493.1	WP_064454166.1	UEL22439.1	QQD54211.1	AIG04777.1	WP_024077426.1	WP_024077426.1	QOU04361.1
7588	cytochrome bc complex cytochrome b subunit	COG2146,COG0723,COG5095	K,P,C	Core	31	2	29	AKV10655.1	WP_008060255.1	WP_007917031.1	WP_007917031.1	QTD32466.1	ABA76429.1	QIA05244.1	QJP97482.1	EJZ59952.1	WP_003228055.1	WP_007917031.1	VEF12776.1	QVW22414.1	WP_019693575.1	QXN49390.1	WP_054884640.1	WP_060740746.1	WP_060740746.1	EJL03921.1	VEE48071.1	UKJ69797.1	SNY10202.1	SQF89648.1	WP_053254389.1	WP_003216040.1	UEL24110.1	QQD52597.1	AIG02960.1	WP_024073429.1	WP_024073429.1	QOU06187.1
18	calcium/sodium antiporter	COG0154	J	Core	31	2	29	AKV06647.1	WP_134922839.1	WP_115076546.1	WP_129972347.1	QTD34290.1	ABA72579.1	QIA01584.1	QJP93847.1	EJZ56537.1	WP_135294959.1	WP_208938742.1	VEF08719.1	QVW24191.1	WP_054594006.1	QXN51070.1	WP_254483358.1	WP_018601844.1	WP_063322926.1	EJL01947.1	VEE48123.1	UKJ69812.1	SNY10227.1	SQF89664.1	WP_053254403.1	WP_053254403.1	UEL24125.1	QQD52582.1	AIG02949.1	WP_069075258.1	WP_069075258.1	QOU06207.1
29619	L-serine ammonia-lyase	COG0404,COG0354	E,R	Core	31	2	29	AKV10407.1	WP_134925555.1	WP_115078979.1	WP_289203682.1	QTD32196.1	ABA76131.1	QIA04962.1	QJP97159.1	EJZ59659.1	WP_135296421.1	WP_208940044.1	VEF12513.1	QVW22167.1	WP_054593704.1	QXN49112.1	WP_254483409.1	WP_060740917.1	WP_063324626.1	EJL02916.1	VEE45920.1	UKJ67775.1	SNY07356.1	SQF93490.1	WP_053257740.1	WP_262666163.1	UEL22126.1	QQD52198.1	AIG02561.1	WP_069076931.1	WP_069076931.1	QOU04073.1
13658	S-formylglutathione hydrolase	COG1506,COG2382,COG0627,	R,I,P,E	Core	31	2	29	AKV06990.1	WP_134922996.1	WP_115076731.1	WP_115076731.1	QTD34571.1	ABA72869.1	QIA01867.1	QJP94126.1	EJZ56801.1	WP_135295059.1	WP_208938529.1	VEF09266.1	QVW24508.1	WP_019692108.1	QXN51425.1	WP_254483609.1	WP_060738984.1	WP_063322749.1	EJL02400.1	VEE44457.1	UKJ70200.1	SNY10806.1	SQF90084.1	WP_053254754.1	WP_262667969.1	UEL24464.1	QQD54632.1	AIG05140.1	WP_069075388.1	WP_069075388.1	QOU06609.1
19622	endopeptidase La	COG1474,COG1066,COG1223,	L,R,T,E,K,O	Core	31	2	29	AKV06876.1	WP_134922928.1	WP_115079094.1	WP_289203752.1	QTD36148.1	ABA76316.1	QIA05141.1	QJP97342.1	EJZ59838.1	WP_027612113.1	WP_208939887.1	VEF12676.1	QVW24396.1	WP_054595833.1	QXN49269.1	WP_254481211.1	WP_060739062.1	WP_063322830.1	EJL03312.1	VEE47797.1	UKJ71682.1	SNY10515.1	SQF89880.1	WP_053254583.1	WP_262667099.1	UEL26580.1	QQD54414.1	AIG02784.1	WP_024073632.1	WP_024073632.1	QOU06395.1
8964	phosphate signaling complex protein PhoU	COG0704,COG1283	P	Core	31	2	29	AKV05689.1	WP_018609970.1	WP_007954334.1	WP_007954334.1	QTD33363.1	ABA77348.1	QIA00646.1	QJP98384.1	EJZ60826.1	WP_003229617.1	WP_016772483.1	VEF13710.1	QVW23281.1	WP_054594760.1	QXN50254.1	WP_254482329.1	WP_060739809.1	WP_063323546.1	EJK99279.1	VEE49112.1	UKJ68829.1	SNY08788.1	SQF97174.1	WP_053258703.1	WP_053258703.1	UEL23146.1	QQD53387.1	AIG03810.1	WP_024078151.1	WP_024078151.1	QOU05230.1
549	triose-phosphate isomerase	COG0149	G	Core	31	2	29	AKV06594.1	WP_134922802.1	WP_007953744.1	WP_007953744.1	QTD34232.1	ABA72518.1	QIA01525.1	QJP93782.1	EJZ56474.1	WP_008088336.1	WP_208938785.1	VEF08555.1	QVW24086.1	WP_054594061.1	QXN51033.1	WP_254481496.1	WP_060739219.1	WP_063322982.1	EJL03630.1	VEE48463.1	UKJ68099.1	SNY07767.1	SQF94238.1	WP_003194193.1	WP_064454174.1	UEL22453.1	QQD54197.1	AIG04762.1	WP_069077025.1	WP_069077025.1	QOU04376.1
15870	coniferyl aldehyde dehydrogenase	COG1012,COG4230	C	Core	31	2	29	AKV05425.1	WP_134926241.1	WP_115079522.1	WP_289204005.1	QTD33124.1	ABA77082.1	QIA05889.1	QJP98129.1	EJZ60571.1	WP_134784885.1	WP_208939391.1	VEF13452.1	QVW23042.1	WP_054594482.1	QXN49988.1	WP_254482637.1	WP_060740183.1	WP_063323949.1	EJK99138.1	VEE49713.1	UKJ68589.1	SNY08443.1	SQF96108.1	WP_305439158.1	WP_262666484.1	UEL22903.1	QQD53141.1	AIG03600.1	WP_069077218.1	WP_069077218.1	QOU04986.1
2501	ATP-binding cassette domain-containing protein	COG3845,COG4175,COG1135,	H,P,C,D,E,G,L,R,O,Q,N,V	Core	31	2	29	AKV06398.1	WP_134922645.1	WP_064593137.1	WP_289204376.1	QTD34023.1	ABA72299.1	QIA01299.1	QJP93566.1	EJZ56270.1	WP_027613534.1	WP_208938939.1	VEF07760.1	QVW23898.1	WP_054595386.1	QXN50827.1	WP_254482924.1	WP_060739396.1	WP_063323162.1	EJL01525.1	VEE48628.1	UKJ69480.1	SNY09631.1	SQF89230.1	WP_053254076.1	WP_064450432.1	UEL23712.1	QQD54000.1	AIG04510.1	WP_024073111.1	WP_024073111.1	QOU05914.1
14373	DUF3015 domain-containing protein	#	#	Core	31	2	29	AKV04949.1	WP_030140293.1	WP_007950971.1	WP_007950971.1	QTD32633.1	ABA76607.1	QIA05411.1	QJP97660.1	EJZ60124.1	WP_007909797.1	WP_007909797.1	VEF12951.1	QVW22609.1	WP_054595506.1	QXN49556.1	WP_054887210.1	WP_057451579.1	WP_003185616.1	EJL02964.1	VEE48220.1	UKJ68128.1	SNY07811.1	SQF94297.1	WP_017139294.1	WP_017139294.1	UEL22492.1	QQD52685.1	AIG03049.1	WP_016973832.1	WP_016973832.1	QOU04453.1
25874	FAD-binding oxidoreductase	COG0029,COG1148,COG1635,	E,Q,C,S,H,R	Core	31	2	29	AKV07851.1	WP_134925098.1	WP_074687695.1	WP_074687695.1	QTD35326.1	ABA73652.1	QIA02678.1	QJP94898.1	EJZ59098.1	WP_134786865.1	WP_208938023.1	VEF10305.1	QVW25280.1	WP_054596635.1	QXN52109.1	WP_254484950.1	WP_060741450.1	WP_063320323.1	EJL02246.1	VEE45481.1	UKJ67057.1	SNY06504.1	SQF92618.1	WP_053257078.1	WP_064453240.1	UEL26562.1	QQD55500.1	AIG02011.1	WP_024076494.1	WP_024076494.1	QOU03349.1
19437	thiol peroxidase	COG1225,COG2077,COG0678	O	Core	31	2	29	AKV09045.1	WP_134924489.1	WP_034155955.1	WP_034155955.1	QTD35966.1	ABA74261.1	QIA03270.1	QJP95527.1	EJZ58069.1	WP_003224497.1	WP_208941007.1	VEF11357.1	QVW26214.1	WP_019690760.1	QXN47785.1	WP_254480041.1	WP_018602018.1	WP_063321348.1	EJL04627.1	VEE45831.1	UKJ71358.1	SNY12477.1	SQF91332.1	WP_301279628.1	WP_064452178.1	UEL25483.1	QQD56152.1	AIG01346.1	WP_024075153.1	WP_024075153.1	QOU07926.1
12334	2-oxo acid dehydrogenase subunit E2	COG0511,COG0508	I,C	Core	31	2	29	AKV09200.1	WP_134923892.1	WP_115078388.1	WP_115078388.1	QTD31259.1	ABA75203.1	QIA04095.1	QJP96220.1	EJZ57799.1	WP_135295481.1	WP_208940701.1	VEF11642.1	QVW26364.1	WP_054597664.1	QXN47582.1	WP_254484226.1	WP_060741702.1	WP_063320648.1	EJL03900.1	VEE46120.1	UKJ66951.1	SNY14055.1	SQF92506.1	WP_053256986.1	WP_262665386.1	UEL26460.1	QQD57585.1	AIG01793.1	WP_069076570.1	WP_069076570.1	QOU03176.1
1751	peptide chain release factor 1	COG0216,COG1186	J	Core	31	2	29	AKV10714.1	WP_134925813.1	WP_115079196.1	WP_115079196.1	QTD32519.1	ABA76485.1	QIA05297.1	QJP97543.1	EJZ60003.1	WP_027612234.1	WP_208939783.1	VEF12830.1	QVW22467.1	WP_054595622.1	QXN49446.1	WP_254483179.1	WP_060740653.1	WP_063324387.1	EJL01135.1	VEE48311.1	UKJ69658.1	SNY09895.1	SQF89425.1	WP_053254263.1	WP_053131841.1	UEL23888.1	QQD54312.1	AIG04866.1	WP_024073300.1	WP_024073300.1	QOU06088.1
18731	phosphate ABC transporter permease PstA	COG0555,COG0600,COG4590,	O,H,P,E,G,R	Core	31	2	29	AKV05691.1	WP_134922291.1	WP_115079731.1	WP_115079731.1	QTD33365.1	ABA77350.1	QIA00648.1	QJP98386.1	EJZ60828.1	WP_007962288.1	WP_208939216.1	VEF13712.1	QVW23283.1	WP_054594762.1	QXN50256.1	WP_254482331.1	WP_060739810.1	WP_063323548.1	EJK98784.1	VEE49114.1	UKJ68831.1	SNY08790.1	SQF97176.1	WP_053258705.1	WP_064454764.1	UEL23148.1	QQD53389.1	AIG03812.1	WP_069077343.1	WP_069077343.1	QOU05232.1
1710	bacterioferritin	COG2193,COG0783	P	Core	31	2	29	AKV05154.1	WP_134926046.1	WP_085697676.1	WP_085697676.1	QTD32838.1	ABA76789.1	QIA05597.1	QJP97841.1	EJZ60299.1	WP_003228714.1	WP_208939560.1	VEF13123.1	QVW22772.1	WP_054594275.1	QXN49717.1	WP_016715322.1	WP_003186005.1	WP_014340470.1	EJL02357.1	VEE50044.1	UKJ68311.1	SNY08051.1	SQF94686.1	WP_015886133.1	WP_015886133.1	UEL22651.1	QQD52854.1	AIG03276.1	WP_015886133.1	WP_015886133.1	QOU04631.1
13790	ribulose-phosphate 3-epimerase	COG0269,COG0036,COG0352,	G,H	Core	31	2	29	AKV05220.1	WP_134926069.1	WP_007918813.1	WP_289203922.1	QTD32905.1	ABA76857.1	QIA05664.1	QJP97908.1	EJZ60364.1	WP_003228808.1	WP_007918813.1	VEF13188.1	QVW22837.1	WP_019693907.1	QXN49783.1	WP_027917448.1	WP_060740371.1	WP_063324121.1	EJK99392.1	VEE49955.1	UKJ68374.1	SNY08135.1	SQF95021.1	WP_028618149.1	WP_262666376.1	UEL22708.1	QQD52918.1	AIG03341.1	WP_024077703.1	WP_024077703.1	QOU04695.1
566	ParA family protein	COG3640,COG1348,COG1763,	P,U,H,D,C	Core	31	2	29	AKV05828.1	WP_003207100.1	WP_007954142.1	WP_007954142.1	QTD33454.1	ABA77472.1	QIA00743.1	QJP98478.1	EJZ60916.1	WP_003229787.1	WP_203420125.1	VEF13797.1	QVW23363.1	WP_019694399.1	QXN50345.1	WP_012316952.1	WP_003207100.1	WP_003207100.1	EJK98711.1	VEE49325.1	UKJ68932.1	SNY08935.1	SQF97286.1	WP_016978715.1	WP_017477894.1	UEL23243.1	QQD53470.1	AIG03941.1	WP_015886651.1	WP_015886651.1	QOU05365.1
13720	NADH-quinone oxidoreductase subunit J	COG0839	C	Core	31	2	29	AKV09640.1	WP_003180049.1	WP_007951462.1	WP_007951462.1	QTD31372.1	ABA75349.1	QIA04211.1	QJP96328.1	EJZ57685.1	WP_003223793.1	WP_090284375.1	VEF11732.1	QVW21336.1	WP_054597858.1	QXN48466.1	WP_254484777.1	WP_060741545.1	WP_063320471.1	EJL02241.1	VEE45627.1	UKJ66791.1	SNY13835.1	SQF92339.1	WP_003174726.1	WP_003174726.1	UEL26303.1	QQD57332.1	AIG01702.1	WP_003174726.1	WP_003174726.1	QOU03016.1
1117	uracil-xanthine permease family protein	COG2233,COG0659,COG3135	Q,P,F	Core	31	2	29	AKV10695.1	WP_134925804.1	WP_115079178.1	WP_115079178.1	QTD32501.1	ABA76466.1	QIA05278.1	QJP97525.1	EJZ59986.1	WP_003228120.1	WP_208939800.1	VEF12811.1	QVW22448.1	WP_054595634.1	QXN49433.1	WP_254483198.1	WP_060740664.1	WP_063324397.1	EJL02725.1	VEE48293.1	UKJ69848.1	SNY10273.1	SQF89701.1	WP_053254433.1	WP_064450730.1	UEL24154.1	QQD52544.1	AIG02912.1	WP_024073482.1	WP_024073482.1	QOU06243.1
9779	O-antigen ligase family protein	COG1137,COG1123,COG1136,	E,D,C,P,H,L,R,G,Q,O,V	Core	31	2	29	AKV06326.1	WP_134922599.1	WP_115076320.1	WP_289204356.1	QTD33949.1	ABA72225.1	QIA01219.1	QJP93492.1	EJZ56197.1	WP_027611379.1	WP_208939002.1	VEF07502.1	QVW23829.1	WP_054595317.1	QXN50761.1	WP_254482847.1	WP_060739458.1	WP_063323217.1	EJL04914.1	VEE48716.1	UKJ69412.1	SNY09529.1	SQF89159.1	WP_053254015.1	WP_221293770.1	UEL23646.1	QQD53931.1	AIG04444.1	WP_069075136.1	WP_069075136.1	QOU05845.1
19320	tyrosine recombinase XerC	COG4974,COG0582,COG4973	L	Core	31	2	29	AKV05573.1	WP_134926370.1	WP_007951897.1	WP_007951897.1	QTD33263.1	ABA77238.1	QIA06031.1	QJP98277.1	EJZ60715.1	WP_003229409.1	WP_208939281.1	VEF13589.1	QVW23184.1	WP_054594619.1	QXN50187.1	WP_099813893.1	WP_060740088.1	WP_063323832.1	EJK98860.1	VEE49027.1	UKJ68740.1	SNY08663.1	SQF97046.1	WP_053258632.1	WP_064454695.1	UEL23049.1	QQD53291.1	AIG03741.1	WP_024078068.1	WP_024078068.1	QOU05132.1
11460	GTPase/DUF3482 domain-containing protein	COG1161,COG0486,COG1162,	R	Core	31	2	29	AKV05441.1	WP_134926253.1	WP_115079536.1	WP_289204013.1	QTD33138.1	ABA77100.1	QIA05906.1	QJP98146.1	EJZ60589.1	WP_135296780.1	WP_208939376.1	VEF13470.1	QVW23056.1	WP_054594498.1	QXN50005.1	WP_254482620.1	WP_060740170.1	WP_063323937.1	EJK99300.1	VEE49691.1	UKJ68602.1	SNY08463.1	SQF96141.1	WP_305439170.1	WP_128591852.1	UEL22916.1	QQD53154.1	AIG03613.1	WP_024077937.1	WP_024077937.1	QOU05000.1
19599	MFS transporter	COG2814,COG2223,COG0477	G,P	Core	31	2	29	AKV10282.1	WP_134925456.1	WP_115078900.1	WP_289203625.1	QTD32072.1	ABA75995.1	QIA04834.1	QJP97009.1	EJZ59530.1	WP_135296363.1	WP_208940133.1	VEF12378.1	QVW22033.1	WP_054593603.1	QXN51603.1	WP_254484231.1	WP_060741031.1	WP_063324725.1	EJL03193.1	VEE44722.1	UKJ67609.1	SNY07148.1	SQF93206.1	WP_053257590.1	WP_064453783.1	UEL22000.1	QQD52034.1	AIG02374.1	WP_024076992.1	WP_024076992.1	QOU03930.1
9	SCP2 domain-containing protein	COG2263,COG2227,COG2242,	L,R,M,Q,J,H,O	Core	31	2	29	AKV06223.1	WP_003196937.1	WP_007952418.1	WP_007952418.1	QTD33855.1	ABA72131.1	QIA01126.1	QJP93398.1	EJZ56105.1	WP_003220857.1	WP_186531921.1	VEF07225.1	QVW23724.1	WP_007989286.1	QXN50676.1	WP_254482760.1	WP_003196937.1	WP_003196937.1	EJL02655.1	VEE48784.1	UKJ69326.1	SNY09429.1	SQF89070.1	WP_003171186.1	WP_003171186.1	UEL23570.1	QQD53847.1	AIG04358.1	WP_003171186.1	WP_003171186.1	QOU05743.1
853	LysR family transcriptional regulator	COG1960	I	Core	31	2	29	AKV05265.1,AKV08067.1	WP_134926096.1	WP_102685698.1	WP_102685698.1	QTD32951.1	ABA76903.1	QIA05710.1	QJP97953.1	EJZ60409.1	WP_135296701.1	WP_208939513.1	VEF13288.1	QVW22880.1	WP_054594340.1,WP_054596685.1	QXN52415.1,QXN49827.1	WP_254481712.1	WP_060740336.1	WP_063324086.1	EJK98756.1	VEE49856.1	UKJ68414.1	SNY08195.1	SQF95138.1	WP_069551978.1	WP_262666402.1	UEL22743.1	QQD52965.1	AIG03435.1	WP_069077143.1	WP_069077143.1	QOU04741.1
1690	adenylate kinase	COG0283,COG0563,COG0237,	F,H	Core	31	2	29	AKV06936.1	WP_109753681.1	WP_007954716.1	WP_007954716.1	QTD34519.1	ABA72813.1	QIA01814.1	QJP94072.1	EJZ56750.1	WP_003222067.1	WP_039762420.1	VEF09161.1	QVW24456.1	WP_054595883.1	QXN51289.1	WP_028691565.1	WP_060739025.1	WP_063322793.1	EJL01893.1	VEE44398.1	UKJ70145.1	SNY10720.1	SQF90028.1	WP_053254708.1	WP_034118422.1	UEL24422.1	QQD54577.1	AIG05086.1	WP_024073798.1	WP_024073798.1	QOU06556.1
789	peptidylprolyl isomerase	COG1047	O	Core	31	2	29	AKV06693.1	WP_134925784.1	WP_085698479.1	WP_085698479.1	QTD34335.1	ABA72625.1	QIA01628.1	QJP93892.1	EJZ56576.1	WP_007968032.1	WP_208938715.1	VEF08802.1	QVW24233.1	WP_054593973.1	QXN51111.1	WP_054887500.1	WP_060740684.1	WP_003205467.1	EJL05113.1	VEE47656.1	UKJ69684.1	SNY09935.1	SQF89452.1	WP_003188398.1	WP_016976314.1	UEL23915.1	QQD54339.1	AIG04893.1	WP_012722137.1	WP_012722137.1	QOU06113.1
9311	signal peptidase I	COG0681,COG4959	U,O	Core	31	2	29	AKV10582.1	WP_109754753.1	WP_064382430.1	WP_064382430.1	QTD34448.1	ABA72736.1	QIA01740.1	QJP93998.1	EJZ56676.1	WP_096795193.1	WP_208938628.1	VEF09007.1	QVW22350.1	WP_054593874.1	QXN51218.1	WP_152954572.1	WP_060740810.1	WP_063324533.1	EJL02656.1	VEE47808.1	UKJ69997.1	SNY10498.1	SQF89868.1	WP_053254574.1	WP_064450861.1	UEL24294.1	QQD54403.1	AIG02795.1	WP_024073621.1	WP_024073621.1	QOU06384.1
14315	ABC transporter permease	COG1175,COG0581,COG1176,	G,E,P,O,H	Core	31	2	29	AKV10103.1	WP_134925368.1	WP_065261898.1	WP_065261898.1	QTD35110.1	ABA73426.1	QIA02455.1	QJP94678.1	EJZ57337.1	WP_007965346.1	WP_208938153.1	VEF10084.1	QVW21759.1	WP_054593521.1	QXN48929.1	WP_103449557.1	WP_060741108.1	WP_063324799.1	EJL02962.1	VEE44826.1	UKJ70798.1	SNY11676.1	SQF90720.1	WP_053255303.1	WP_064451676.1	UEL24941.1	QQD51708.1	AIG05602.1	WP_024074387.1	WP_024074387.1	QOU07199.1
10796	FAD-binding oxidoreductase	COG0277	C	Core	31	2	29	AKV05463.1	WP_134922391.1	WP_115079577.1	WP_289204025.1	QTD33160.1	ABA77123.1	QIA05929.1	QJP98169.1	EJZ60610.1	WP_098966131.1	WP_208941025.1	VEF13493.1	QVW26995.1	WP_054594521.1	QXN50088.1	WP_254482605.1	WP_060739696.1	WP_063323440.1	EJL01002.1	VEE49662.1	UKJ68624.1	SNY08502.1	SQF96241.1	WP_053258531.1	WP_064454597.1	UEL22937.1	QQD53176.1	AIG03635.1	WP_069077232.1	WP_069077232.1	QOU05022.1
7392	chemotaxis protein CheV	COG2201,COG0835,COG3437,	K,N,T	Core	31	2	29	AKV10277.1	WP_060741036.1	WP_007960326.1	WP_007960326.1	QTD32068.1	ABA75990.1	QIA04829.1	QJP97004.1	EJZ59525.1	WP_095137138.1	WP_090285360.1	VEF12373.1	QVW22028.1	WP_054593599.1	QXN51607.1	WP_054886326.1	WP_060741036.1	WP_058544891.1	EJL05245.1	VEE44727.1	UKJ67604.1	SNY07142.1	SQF93201.1	WP_053257585.1	WP_064453778.1	UEL21995.1	QQD52029.1	AIG02369.1	WP_024076987.1,WP_024077482.1	WP_024076987.1,WP_024077482.1	QOU03926.1,QOU04446.1
14260	glycine cleavage system protein GcvH	COG0509	E	Core	31	2	29	AKV10404.1	WP_134925552.1	WP_115078977.1	WP_007951190.1	QTD32193.1	ABA76128.1	QIA04959.1	QJP97156.1	EJZ59656.1	WP_027612543.1	WP_208940046.1	VEF12510.1	QVW22164.1	WP_054593701.1	QXN49109.1	WP_254483415.1	WP_060740920.1	WP_063324629.1	EJL01991.1	VEE45916.1	UKJ67772.1	SNY07353.1	SQF93485.1	WP_053257737.1	WP_064453908.1	UEL22123.1	QQD52195.1	AIG02558.1	WP_024077131.1	WP_024077131.1	QOU04070.1
25070	methyltransferase	COG2890,COG4122,COG2813,	L,R,Q,H,J	Core	31	2	29	AKV04967.1	WP_134925901.1	WP_115079279.1	WP_115079279.1	QTD32651.1	ABA76627.1	QIA05431.1	QJP97680.1	EJZ60143.1	WP_135296608.1	WP_208939687.1	VEF12970.1	QVW22623.1	WP_054595491.1	QXN49571.1	WP_254485625.1	WP_060740532.1	WP_063324280.1	EJL01285.1	VEE48260.1	UKJ68148.1	SNY07837.1	SQF94343.1	WP_187602049.1	WP_064454225.1	UEL22511.1	QQD52704.1	AIG03066.1	WP_069077070.1	WP_069077070.1	QOU04473.1
7367	site-specific tyrosine recombinase XerD	COG4973,COG0582,COG4974	L	Core	31	2	29	AKV06896.1	WP_092202311.1	WP_085609146.1	WP_085609146.1	QTD34477.1	ABA72768.1	QIA01770.1	QJP94028.1	EJZ56707.1	WP_003221987.1	WP_208938607.1	VEF09073.1	QVW24417.1	WP_054593849.1	QXN51247.1	WP_254483512.1	WP_060739057.1	WP_003198093.1	EJL05038.1	VEE44316.1	UKJ67878.1	SNY07502.1	SQF93718.1	WP_053257834.1	WP_064454002.1	UEL22205.1	QQD54530.1	AIG05059.1	WP_017846134.1	WP_017846134.1	QOU04177.1
14418	valine--tRNA ligase	COG0060,COG0018,COG0495,	J	Core	31	2	29	AKV10590.1	WP_134925664.1	WP_085688963.1	WP_085688963.1	QTD34441.1	ABA72729.1	QIA01733.1	QJP93990.1	EJZ56669.1	WP_098967335.1	WP_208938634.1	VEF08993.1	QVW22357.1	WP_054593881.1	QXN51210.1	WP_254483398.1	WP_060740803.1	WP_063324527.1	EJL01078.1	VEE44114.1	UKJ69990.1	SNY10484.1	SQF89860.1	WP_053254567.1	WP_064450855.1	UEL24287.1	QQD54396.1	AIG02802.1	WP_024073615.1	WP_024073615.1	QOU06377.1
4520	tRNA guanosine37-N1-methyltransferase TrmD	COG0336	J	Core	31	2	29	AKV06894.1	WP_170842268.1	WP_007954629.1	WP_007954629.1	QTD34473.1	ABA72764.1	QIA01766.1	QJP94025.1	EJZ56703.1	WP_003221981.1	WP_230669539.1	VEF09065.1	QVW24415.1	WP_019692017.1	QXN51244.1	WP_028634846.1	WP_170845966.1	WP_170845966.1	EJL01939.1	VEE44306.1	UKJ67882.1	SNY07508.1	SQF93725.1	WP_169875616.1	WP_173390389.1	UEL22208.1	QQD54528.1	AIG05056.1	WP_172831358.1	WP_172831358.1	QOU04179.1
9256	flagellar basal body L-ring protein FlgH	COG2063	N	Core	31	2	29	AKV07410.1	WP_134923283.1	WP_085699519.1	WP_085699519.1	QTD34940.1	ABA73246.1	QIA02282.1	QJP94504.1	EJZ57161.1	WP_027613958.1	WP_208938265.1	VEF09860.1	QVW24852.1	WP_054596271.1	QXN51752.1	WP_254484245.1	WP_060738659.1	WP_018614454.1	EJL04765.1	VEE47271.1	UKJ67317.1	SNY06810.1	SQF92897.1	WP_053257322.1	WP_064453473.1	UEL21689.1	QQD51903.1	AIG05433.1	WP_024076729.1	WP_024076729.1	QOU03582.1
7597	universal stress protein	COG0589,COG2205	T	Core	31	2	29	AKV07734.1	WP_134923506.1	WP_085700513.1	WP_085700513.1	QTD31672.1	ABA75618.1	QIA04467.1	QJP96646.1	EJZ59206.1	WP_135296250.1	WP_208940393.1	VEF12022.1	QVW25186.1	WP_019689573.1	QXN48583.1	WP_110631251.1	WP_060738415.1	WP_063322188.1	EJL04696.1	VEE45066.1	UKJ70497.1	SNY11229.1	SQF90402.1	WP_053255034.1	WP_058419614.1	UEL24672.1	QQD55070.1	AIG02128.1	WP_024074077.1	WP_024074077.1	QOU06893.1
691	dihydrolipoyllysine-residue acetyltransferase	COG2609,COG0021,COG3959	C,G	Core	31	2	29	AKV06309.1	WP_134922583.1	WP_115076307.1	WP_115076307.1	QTD33931.1	ABA72207.1	QIA01202.1	QJP93475.1	EJZ56178.1	WP_003220999.1	WP_208939015.1	VEF07444.1	QVW23810.1	WP_054595300.1	QXN50745.1	WP_176506812.1	WP_060739476.1	WP_063323231.1	EJL04466.1	VEE48736.1	UKJ69393.1	SNY09505.1	SQF89139.1	WP_017138519.1	WP_064450355.1	UEL23631.1	QQD53913.1	AIG04431.1	WP_069075121.1	WP_069081311.1	QOU05829.1
7335	integration host factor subunit beta	COG3514,COG0776	S,L	Core	31	2	29	AKV07566.1	WP_134923345.1	WP_008042113.1	WP_007950920.1	QTD31891.1	ABA75797.1	QIA04657.1	QJP96834.1	EJZ59365.1	WP_003189779.1	WP_007950920.1	VEF12195.1	QVW25020.1	WP_003369729.1	QXN48842.1	WP_167058638.1	WP_003199243.1	WP_003199243.1	EJL02774.1	VEE44920.1	UKJ70571.1	SNY11347.1	SQF90481.1	WP_003218804.1	WP_003218804.1	UEL24733.1	QQD55156.1	AIG05679.1	WP_003218804.1	WP_003218804.1	QOU06968.1
8351	glucan biosynthesis protein G	COG3131	P	Core	31	2	29	AKV06212.1	WP_134922493.1	WP_085608516.1	WP_085608516.1	QTD33841.1	ABA72117.1	QIA01112.1	QJP98491.1	EJZ56091.1	WP_167734086.1	WP_208939083.1	VEF07186.1	QVW23711.1	WP_054595197.1	QXN50661.1	WP_302329828.1	WP_162491243.1	WP_203417386.1	EJL01511.1	VEE48799.1	UKJ71653.1	SNY09409.1	SQF89054.1	WP_305439688.1	WP_262667952.1	UEL23555.1	QQD53831.1	AIG04342.1	WP_041161080.1	WP_041161080.1	QOU05727.1
19139	GTP cyclohydrolase I FolE	COG0302	H	Core	31	2	29	AKV06707.1,AKV08807.1,AKV09683.1	WP_003204506.1,WP_109754874.1	WP_115076574.1,WP_003204506.1	WP_115076574.1,WP_003204506.1	QTD34344.1,QTD35140.1	ABA72634.1,ABA73458.1	QIA01638.1,QIA02483.1	QJP93901.1,QJP94707.1	EJZ56585.1,EJZ57370.1,EJZ58282.1	WP_135294972.1,WP_003442011.1,WP_135295805.1	WP_003175229.1,WP_208938705.1	VEF08813.1,VEF10114.1	QVW24244.1,QVW25626.1,QVW21374.1	WP_019693029.1,WP_054593957.1	QXN51120.1,QXN48898.1	WP_103449647.1	WP_060740690.1,WP_003204506.1	WP_063324423.1,WP_063324820.1	EJL01602.1,EJL01493.1	VEE44635.1,VEE46675.1	UKJ71628.1,UKJ67214.1,UKJ68000.1	SNY06692.1,SNY07656.1,SNY12894.1	SQF91635.1,SQF92789.1,SQF94035.1	WP_053256069.1,WP_003204506.1,WP_053257937.1	WP_064452409.1,WP_010456659.1,WP_262666254.1	UEL25719.1,UEL21591.1,UEL22374.1	QQD55279.1,QQD54348.1	AIG05628.1	WP_024076633.1,WP_024077360.1	WP_024076633.1,WP_024077360.1	QOU03484.1,QOU04292.1
9168	adenosine deaminase	COG1816	F	Core	31	2	29	AKV06514.1	WP_134922711.1	WP_007958502.1	WP_289204427.1	QTD34133.1	ABA72415.1	QIA01412.1	QJP93681.1	EJZ56380.1	WP_003221371.1	WP_208938837.1	VEF08109.1	QVW24000.1	WP_054594148.1	QXN50930.1	WP_254483032.1	WP_060739317.1	WP_003197486.1	EJL02467.1	VEE49491.1	UKJ69584.1	SNY09781.1	SQF89345.1	WP_053254178.1	WP_064450527.1	UEL23817.1	QQD54112.1	AIG04615.1	WP_024073201.1	WP_024073201.1	QOU06002.1
1996	DUF4105 domain-containing protein	#	#	Core	31	2	29	AKV04950.1	WP_134925890.1	WP_115079269.1	WP_289203835.1	QTD32634.1	ABA76608.1	QIA05412.1	QJP97661.1	EJZ60125.1	WP_135296597.1	WP_208939703.1	VEF12952.1	QVW22610.1	WP_054595505.1	QXN49557.1	WP_254483111.1	WP_060740548.1	WP_063324296.1	EJL01530.1	VEE48221.1	UKJ68129.1	SNY07812.1	SQF94299.1	WP_053258098.1	WP_064454207.1	UEL22493.1	QQD52686.1	AIG03050.1	WP_069077051.1	WP_069077051.1	QOU04454.1
25848	pca regulon transcriptional regulator PcaR	COG1412,COG1414	K,R	Core	31	2	29	AKV07105.1	WP_134923126.1	WP_007917109.1	WP_007917109.1	QTD34701.1	ABA73008.1	QIA02001.1	QJP94264.1	EJZ56941.1	WP_098967581.1	WP_090282140.1,WP_090282140.1	VEF09486.1	QVW24622.1	WP_054596029.1	QXN51510.1	WP_054885056.1	WP_003184507.1	WP_014336961.1	EJL02548.1	VEE49498.1	UKJ70267.1	SNY10906.1	SQF90154.1	WP_034103970.1	WP_128586809.1	UEL24525.1	QQD54701.1	AIG05192.1	WP_024073903.1	WP_024073903.1	QOU06674.1
457	YecA family protein	COG3318	R	Core	31	2	29	AKV07375.1	WP_109751312.1	WP_085710385.1	WP_085710385.1	QTD34905.1	ABA73210.1	QIA02247.1	QJP94466.1	EJZ57124.1	WP_007962155.1	WP_039761053.1	VEF09787.1	QVW24819.1	WP_019692442.1	QXN51713.1	WP_254484093.1	WP_060738682.1	WP_003198997.1	EJL01435.1	VEE46999.1	UKJ67331.1	SNY06825.1	SQF92911.1	WP_053257334.1	WP_064453483.1	UEL21700.1	QQD51917.1	AIG05418.1	WP_024076745.1	WP_024076745.1	QOU03597.1
9215	pyridoxamine 5-phosphate oxidase	COG5135,COG3871,COG0259	R,S,H	Core	31	2	29	AKV07079.1	WP_134923065.1	WP_007959142.1	WP_289204637.1	QTD34669.1	ABA72972.1	QIA01968.1	QJP94232.1	EJZ56908.1	WP_098967557.1	WP_208938447.1	VEF09436.1	QVW24593.1	WP_054596003.1	QXN51485.1	WP_254481154.1	WP_060738909.1	WP_063322676.1	EJL04925.1	VEE47306.1	UKJ70230.1	SNY10851.1	SQF90116.1	WP_053254781.1	WP_221294141.1	UEL24489.1	QQD54672.1	AIG05163.1	WP_024073875.1	WP_024073875.1	QOU06642.1
790	DUF6388 family protein	COG0157	H	Core	31	2	29	AKV06602.1	WP_134922805.1	WP_103385633.1	WP_103385633.1	QTD34243.1	ABA72528.1	QIA01534.1	QJP93793.1	EJZ56483.1	WP_027610785.1	WP_208938780.1	VEF08583.1	QVW24142.1	WP_054594055.1	QXN51043.1	WP_254483239.1	WP_060739212.1	WP_063322978.1	EJL05185.1	VEE48164.1	UKJ69745.1	SNY10123.1	SQF89593.1	WP_069553306.1	WP_064450657.1	UEL24061.1	QQD52643.1	AIG03005.1	WP_024073388.1	WP_024073388.1	QOU06142.1
9117	glyceraldehyde-3-phosphate dehydrogenase	COG0057	G	Core	31	2	29	AKV09799.1	WP_109751586.1	WP_007953026.1	WP_007953026.1	QTD31657.1	ABA75602.1	QIA04451.1	QJP96631.1	EJZ59190.1	WP_003226583.1	WP_016775482.1	VEF12006.1	QVW25201.1	WP_054593180.1	QXN48570.1	WP_254480794.1	WP_060738403.1	WP_063322177.1	EJL03650.1	VEE45082.1	UKJ70511.1	SNY11250.1	SQF90417.1	WP_053255048.1	WP_017137429.1	UEL24685.1	QQD55084.1	AIG02113.1	WP_024074089.1	WP_024074089.1	QOU06907.1
9717	ABC transporter substrate-binding protein	COG2182,COG0687,COG1653,	P,E,G	Core	31	2	29	AKV05224.1	WP_014340502.1	WP_115079399.1	WP_115079399.1	QTD32909.1	ABA76861.1	QIA05668.1	QJP97912.1	EJZ60368.1	WP_027610727.1	WP_208939543.1	VEF13192.1	QVW22841.1	WP_054594302.1	QXN49786.1	WP_176506085.1	WP_042730717.1	WP_003206153.1	EJK99041.1	VEE49952.1	UKJ68378.1	SNY08141.1	SQF95037.1	WP_053258307.1	WP_064454379.1	UEL22711.1	QQD52922.1	AIG03345.1	WP_024077707.1	WP_024077707.1	QOU04699.1
22771	DNA polymerase III subunit epsilon	COG2176,COG0847	L	Core	31	2	29	AKV09101.1	WP_134923988.1	WP_115077416.1	WP_115077416.1	QTD35610.1	ABA73930.1	QIA02947.1	QJP95169.1	EJZ57893.1	WP_027613146.1	WP_208940786.1	VEF11587.1	QVW26276.1	WP_054597136.1	QXN48041.1	WP_254484652.1	WP_060741972.1	WP_060741972.1	EJL02769.1	VEE46528.1	UKJ71721.1	SNY12173.1	SQF91119.1	WP_167422778.1	WP_167353727.1	UEL26614.1	QQD57740.1	AIG01436.1	WP_168233117.1	WP_168233117.1	QOU08209.1
26209	aspartate aminotransferase family protein	COG0161,COG0001,COG0076,	E,H	Core	31	2	29	AKV05483.1	WP_134926282.1	WP_007953512.1	WP_007953512.1	QTD33177.1	ABA77143.1	QIA05946.1	QJP98186.1	EJZ60627.1	WP_027610514.1	WP_208939346.1	VEF13511.1	QVW23094.1	WP_054594536.1	QXN50105.1	WP_254482569.1	WP_060740156.1	WP_063323898.1	EJK99383.1	VEE49642.1	UKJ68645.1	SNY08535.1	SQF96635.1	WP_053258550.1	WP_064454614.1	UEL22959.1	QQD53197.1	AIG03652.1	WP_024077976.1	WP_024077976.1	QOU05037.1
18940	glycerol-3-phosphate 1-O-acyltransferase PlsB	COG0204,COG2937	I	Core	31	2	29	AKV06949.1	WP_134922968.1	WP_115076703.1	WP_115076703.1	QTD34532.1	ABA72827.1	QIA01828.1	QJP94086.1	EJZ56763.1	WP_135295050.1	WP_208938555.1	VEF09184.1	QVW24468.1	WP_054595897.1	QXN51302.1	WP_254483576.1	WP_060739012.1	WP_063322779.1	EJL02676.1	VEE44411.1	UKJ70159.1	SNY10741.1	SQF90043.1	WP_073637218.1	WP_221294081.1	UEL24434.1	QQD54592.1	AIG05099.1	WP_024073811.1	WP_024073811.1	QOU06569.1
7161	nucleotide 5-monophosphate nucleosidase PpnN	COG1611	R	Core	31	2	29	AKV09380.1	WP_025213122.1	WP_007950520.1	WP_007950520.1	QTD31119.1	ABA75040.1	QIA03965.1	QJP96089.1	EJZ58857.1	WP_027612974.1	WP_090284194.1	VEF10586.1	QVW26605.1	WP_054598071.1	QXN52069.1	WP_254480513.1	WP_025213122.1	WP_063320605.1	EJL01681.1	VEE50197.1	UKJ70541.1	SNY11301.1	SQF90450.1	WP_053255075.1	WP_064451463.1	UEL24708.1	QQD55125.1	AIG02089.1	WP_024074128.1	WP_024074128.1	QOU06938.1
18933	Mks condensin complex protein MksF	COG5281,COG0497,COG4372,	L,D,S	Core	31	2	29	AKV10742.1	WP_025215488.1	WP_115079213.1	WP_282474796.1	QTD32547.1	ABA76516.1	QIA05324.1	QJP97569.1	EJZ60038.1	WP_003228206.1	WP_208939762.1	VEF12863.1	QVW22497.1	WP_054595582.1	QXN49473.1	WP_254483122.1	WP_060740612.1	WP_063324363.1	EJL05203.1	VEE48400.1	UKJ69597.1	SNY09800.1	SQF89358.1	WP_305439869.1	WP_064450538.1	UEL23830.1	QQD54241.1	AIG04807.1	WP_024073213.1	WP_024073213.1	QOU06015.1
26162	NADH-quinone oxidoreductase subunit NuoF	COG4656,COG1894	C	Core	31	2	29	AKV09636.1	WP_109755559.1	WP_064380702.1	WP_064380702.1	QTD31368.1	ABA75345.1	QIA04207.1	QJP96324.1	EJZ57689.1	WP_041073222.1	WP_208940627.1	VEF11728.1	QVW21332.1	WP_019689821.1	QXN48462.1	WP_152957151.1	WP_060741547.1	WP_063320473.1	EJL05433.1	VEE45631.1	UKJ66787.1	SNY13831.1	SQF92335.1	WP_053256841.1	WP_064452903.1	UEL26299.1	QQD57328.1	AIG01698.1	WP_024076177.1	WP_024076177.1	QOU03012.1
901	threonine--tRNA ligase	COG0013,COG0441,COG0172,	J	Core	31	2	29	AKV07872.1	WP_109754696.1	WP_007956031.1	WP_007956031.1	QTD35347.1	ABA73674.1	QIA02700.1	QJP94919.1	EJZ59078.1	WP_003226368.1	WP_090282681.1	VEF10324.1	QVW25302.1	WP_019692640.1	QXN52168.1	WP_254484960.1	WP_014337550.1	WP_003203626.1	EJL01538.1	VEE45527.1	UKJ67028.1	SNY14142.1	SQF92588.1	WP_053257053.1	WP_053257053.1	UEL26533.1	QQD55558.1	AIG01980.1	WP_024076468.1	WP_024076468.1	QOU03322.1
15231	glucose-1-phosphate thymidylyltransferase RfbA	COG1210,COG0448,COG1211,	I,H,M,G	Core	31	2	29	AKV06066.1	WP_134922435.1	WP_115076456.1,WP_115078792.1	WP_289204446.1,WP_289203552.1	QTD33739.1,QTD34162.1,QTD31888.1	ABA72446.1,ABA75793.1	QIA01442.1,QIA04653.1	QJP93709.1,QJP96830.1	EJZ59361.1	WP_135296308.1	WP_208940266.1	VEF12191.1	QVW23610.1	WP_054595122.1	QXN48541.1,QXN48838.1	WP_254480996.1	WP_060739649.1	WP_063323396.1	EJL04297.1	VEE48906.1	UKJ67411.1	SNY06919.1	SQF93000.1	WP_078827117.1,WP_078827119.1	WP_064454990.1,WP_064454992.1	UEL21763.1	QQD53740.1	AIG04262.1,AIG05682.1	WP_069075026.1	WP_069075026.1	QOU05651.1
15628	type II 3-dehydroquinate dehydratase	COG0757	E	Core	31	2	29	AKV06460.1	WP_109752257.1	WP_064593231.1	WP_064593231.1	QTD34086.1	ABA72364.1	QIA01363.1	QJP93631.1	EJZ56331.1	WP_135294874.1	WP_208938885.1	VEF07944.1	QVW23960.1	WP_019693755.1	QXN50884.1	WP_027920816.1	WP_060739347.1	WP_063323112.1	EJL03464.1	VEE48563.1	UKJ69538.1	SNY09711.1	SQF89295.1	WP_053254133.1	WP_016972516.1	UEL23771.1	QQD54066.1	AIG04569.1	WP_024073171.1	WP_024073171.1	QOU05973.1
919	phosphoribosyl-ATP diphosphatase	COG0140	E	Core	31	2	29	AKV06219.1	WP_134922501.1	WP_007952422.1	WP_007952422.1	QTD33851.1	ABA72127.1	QIA01122.1	QJP93394.1	EJZ56101.1	WP_003220849.1	WP_208939078.1	VEF07213.1	QVW23720.1	WP_018929162.1	QXN50672.1	WP_013974545.1	WP_003186671.1	WP_003186671.1	EJL04773.1	VEE48788.1	UKJ69322.1	SNY09421.1	SQF89066.1	WP_053253935.1	WP_053253935.1	UEL23566.1	QQD53843.1	AIG04354.1	WP_024072933.1	WP_024072933.1	QOU05739.1
865	GMC family oxidoreductase	COG2303	E	Core	31	2	29	AKV05427.1	WP_134926243.1	WP_115079524.1	WP_289204006.1	QTD33125.1	ABA77084.1	QIA05891.1	QJP98131.1	EJZ60573.1	WP_135296768.1	WP_208939389.1	VEF13454.1	QVW23044.1	WP_054594484.1	QXN49990.1	WP_254482635.1	WP_060740181.1	WP_063323947.1	EJK99190.1	VEE49711.1	UKJ68591.1	SNY08445.1	SQF96113.1	WP_169875552.1	WP_262666485.1	UEL22905.1	QQD53143.1	AIG03602.1	WP_069077220.1	WP_069077220.1	QOU04988.1
1756	phosphoserine phosphatase SerB	COG0788,COG2216,COG0561,	T,R,F,P,E	Core	31	2	29	AKV06350.1	WP_003197189.1	WP_007952163.1	WP_007952163.1	QTD33973.1	ABA72250.1	QIA01243.1	QJP93514.1	EJZ56220.1	WP_007967407.1	WP_208938979.1	VEF07592.1	QVW23853.1	WP_054595338.1	QXN50783.1	WP_254482878.1	WP_060739436.1	WP_003197189.1	EJL02883.1	VEE48678.1	UKJ69435.1	SNY09558.1	SQF89182.1	WP_053254037.1	WP_064450394.1	UEL23669.1	QQD53954.1	AIG04466.1	WP_069075145.1	WP_069075145.1	QOU05867.1
15532	ATP-binding cassette domain-containing protein	COG1116,COG3840,COG4181,	H,P,F,C,D,E,G,L,R,O,Q,V	Core	31	2	29	AKV06674.1	WP_134922853.1	WP_007953564.1	WP_007953564.1	QTD34316.1	ABA72606.1	QIA01610.1	QJP93874.1	EJZ56562.1	WP_003221703.1	WP_208938728.1	VEF08772.1	QVW24216.1	WP_054593989.1	QXN51094.1	WP_043213285.1	WP_060739152.1	WP_063322908.1	EJL02126.1	VEE48096.1	UKJ69838.1	SNY10257.1	SQF89691.1	WP_053254426.1	WP_262667036.1	UEL24148.1	QQD52554.1	AIG02922.1	WP_069075270.1	WP_069075270.1	QOU06233.1
16330	NCS2 family permease	COG0659,COG2252	P,R	Core	31	2	29	AKV09687.1	WP_134925351.1	WP_007960018.1	WP_289204816.1	QTD35136.1	ABA73454.1	QIA02479.1	QJP94703.1	EJZ57364.1	WP_003223176.1	WP_208938121.1	VEF10110.1	QVW21378.1	WP_054593503.1	QXN48902.1	WP_254485544.1	WP_060741127.1	WP_063324817.1	EJL01897.1	VEE46920.1	UKJ67223.1	SNY06701.1	SQF92799.1	WP_053257237.1	WP_064453393.1	UEL21600.1	QQD55270.1	AIG05624.1	WP_237141795.1	WP_237141795.1	QOU03493.1
19222	lipid A biosynthesis lauroyl acyltransferase	COG1560	M	Core	31	2	29	AKV09699.1	WP_134925361.1	WP_115077092.1	WP_115077092.1	QTD35122.1	ABA73439.1	QIA02466.1	QJP94689.1	EJZ57353.1	WP_096797021.1	WP_203421319.1	VEF10097.1	QVW21391.1	WP_054593513.1	QXN48916.1	WP_254481036.1	WP_060741116.1	WP_063324806.1	EJL02288.1	VEE44837.1	UKJ67235.1	SNY06713.1	SQF92811.1	WP_053257248.1	WP_262665732.1	UEL21610.1	QQD55258.1	AIG05613.1	WP_069076728.1	WP_069076728.1	QOU03505.1
7845	rod shape-determining protein MreB	COG0248,COG0849,COG1077,	O,F,D,E,N,G	Core	31	2	29	AKV06649.1	WP_002555108.1	WP_002555108.1	WP_002555108.1	QTD34292.1	ABA72581.1	QIA01586.1	QJP93849.1	EJZ56539.1	WP_002555108.1	WP_015093487.1	VEF08723.1	QVW24193.1	WP_002555108.1	QXN51072.1	WP_003255163.1	WP_002555108.1	WP_002555108.1	EJL05434.1	VEE48121.1	UKJ69814.1	SNY10229.1	SQF89666.1	WP_002555108.1	WP_002555108.1	UEL24127.1	QQD52580.1	AIG02947.1	WP_002555108.1	WP_002555108.1	QOU06209.1
1405	ABC transporter permease	COG3639,COG1177,COG0573,	G,R,E,O,H,P	Core	31	2	29	AKV05222.1	WP_134926071.1	WP_085709230.1	WP_085709230.1	QTD32907.1	ABA76859.1	QIA05666.1	QJP97910.1	EJZ60366.1	WP_041070101.1	WP_093097808.1	VEF13190.1	QVW22839.1	WP_054594300.1	QXN49784.1	WP_254481657.1	WP_060740369.1	WP_063324119.1	EJK98897.1	VEE49954.1	UKJ68376.1	SNY08139.1	SQF95032.1	WP_017739612.1	WP_028618151.1	UEL22709.1	QQD52920.1	AIG03343.1	WP_024077705.1	WP_024077705.1	QOU04697.1
15875	NADP/FAD-dependent oxidoreductase	COG1252,COG0446,COG1251,	R,C	Core	31	2	29	AKV04909.1	WP_109756367.1	WP_115079248.1	WP_115079248.1	QTD32597.1	ABA76568.1	QIA05375.1	QJP97621.1	EJZ60087.1	WP_003228306.1	WP_208939723.1	VEF12913.1	QVW22552.1	WP_054595533.1	QXN49523.1	WP_254483060.1	WP_060740574.1	WP_063324325.1	EJL03119.1	VEE48179.1	UKJ69734.1	SNY10111.1	SQF89581.1	WP_053254333.1	WP_064450647.1	UEL24051.1	QQD52655.1	AIG03017.1	WP_017845476.1	WP_017845476.1	QOU06130.1
16709	tRNA epoxyqueuosine34 reductase QueG	COG1600,COG1145	C	Core	31	2	29	AKV06360.1	WP_014336297.1	WP_115076343.1	WP_115076343.1	QTD33988.1	ABA72261.1	QIA01254.1	QJP98496.1	EJZ56234.1	WP_135294834.1	WP_208938965.1	VEF07641.1	QVW23865.1	WP_054595347.1	QXN50793.1	WP_254482886.1	WP_060739427.1	WP_063323188.1	EJL03281.1	VEE48668.1	UKJ69443.1	SNY09575.1	SQF89191.1	WP_053254044.1	WP_064450400.1	UEL23676.1	QQD53962.1	AIG04475.1	WP_069075150.1	WP_069075150.1	QOU05876.1
1963	tRNA dihydrouridine synthase DusB	COG1902,COG0042	C,J	Core	31	2	29	AKV06455.1	WP_123345044.1	WP_007951027.1	WP_011332261.1	QTD34081.1	ABA72359.1	QIA01358.1	QJP93626.1	EJZ56328.1	WP_007961945.1	WP_208938889.1	VEF07929.1	QVW23955.1	WP_054595437.1	QXN50879.1	WP_186604157.1	WP_053181619.1	WP_024617888.1	EJL02410.1	VEE48570.1	UKJ69533.1	SNY09706.1	SQF89290.1	WP_053254129.1	WP_064450482.1	UEL23766.1	QQD54061.1	AIG04564.1	WP_024073166.1	WP_024073166.1	QOU05968.1
383	CaiB/BaiF CoA-transferase family protein	COG1804	C	Core	31	2	29	AKV06901.1	WP_134922934.1	WP_115076664.1	WP_115076664.1	QTD34484.1	ABA72776.1	QIA01776.1	QJP94035.1	EJZ56715.1	WP_135295028.1	WP_208938601.1	VEF09088.1	QVW24422.1	WP_054593843.1	QXN51254.1	WP_254483516.1	WP_060739051.1	WP_063322821.1	EJL02097.1	VEE44329.1	UKJ67873.1	SNY07496.1	SQF93707.1	WP_169875613.1	WP_262666212.1	UEL22199.1	QQD54540.1	AIG05068.1	WP_024077228.1	WP_024077228.1	QOU04170.1
20403	3-dehydroquinate synthase	COG0337,COG0371,COG1454	C,E	Core	31	2	29	AKV06245.1	WP_134922517.1	WP_115076267.1	WP_115076267.1	QTD33879.1	ABA72155.1	QIA01150.1	QJP93422.1	EJZ56128.1	WP_027611317.1	WP_208939062.1	VEF07297.1	QVW23748.1	WP_054595233.1	QXN50698.1	WP_254482667.1	WP_060739555.1	WP_063323301.1	EJL04436.1	VEE48759.1	UKJ69347.1	SNY09453.1	SQF89093.1	WP_053253955.1	WP_053253955.1	UEL23588.1	QQD53868.1	AIG04389.1	WP_024072965.1	WP_024072965.1	QOU05770.1
7882	histidine triad nucleotide-binding protein	COG0537,COG1085	F,C	Core	31	2	29	AKV05209.1	WP_003206124.1	WP_003228789.1	WP_003228789.1	QTD32893.1	ABA76844.1	QIA05652.1	QJP97896.1	EJZ60353.1	WP_003228789.1	WP_017128660.1	VEF13175.1	QVW22826.1	WP_007906873.1	QXN49772.1	WP_254481646.1	WP_060743122.1	WP_003206124.1	EJK98688.1	VEE49988.1	UKJ68363.1	SNY08121.1	SQF94999.1	WP_003210943.1	WP_003210943.1	UEL22698.1	QQD52907.1	AIG03329.1	WP_024077694.1	WP_024077694.1	QOU04685.1
19428	heme exporter protein CcmB	COG2386	O	Core	31	2	29	AKV07468.1,AKV10976.1	WP_003199151.1	WP_007959235.1	WP_007959235.1	QTD35007.1	ABA73321.1	QIA02349.1	QJP94575.1	EJZ57231.1	WP_003222942.1	WP_090282384.1	VEF09983.1	QVW24909.1	WP_054596311.1	QXN51801.1	WP_008096270.1	WP_003183957.1	WP_003199151.1	EJL03918.1	VEE46964.1	UKJ70668.1	SNY11494.1	SQF90582.1	WP_053255186.1	WP_262667418.1	UEL24823.1	QQD51855.1	AIG05486.1	WP_024074263.1	WP_024074263.1	QOU07072.1
11001	ATP-binding protein	COG5000,COG3852,COG0642,	L,T	Core	31	2	29	AKV10383.1	WP_134923092.1	WP_162803872.1	WP_162803872.1	QTD36143.1	ABA76109.1	QIA06182.1	QJP97138.1	EJZ59637.1	WP_098965246.1	WP_208940061.1	VEF12491.1	QVW22143.1	WP_162491278.1	QXN53019.1	WP_254483440.1	WP_060738872.1	WP_063322638.1	EJL02048.1	VEE44890.1	UKJ67837.1	SNY07442.1	SQF93634.1	WP_053257794.1	WP_064453963.1	UEL22173.1	QQD52262.1	AIG02627.1	WP_024077191.1	WP_024077191.1	QOU04133.1
25731	phosphoglycerate dehydrogenase	COG0111,COG1052	H,C	Core	31	2	29	AKV05464.1	WP_025211258.1	WP_007953487.1	WP_007953487.1	QTD33161.1	ABA77124.1	QIA05930.1	QJP98170.1	EJZ60611.1	WP_003229219.1	WP_090287262.1	VEF13494.1	QVW23079.1	WP_054594522.1	QXN50089.1	WP_254482604.1	WP_025211258.1	WP_003186856.1	EJL05691.1	VEE49661.1	UKJ68625.1	SNY08503.1	SQF96243.1	WP_010167810.1	WP_010167810.1	UEL22938.1	QQD53177.1	AIG03636.1	WP_024077960.1	WP_024077960.1	QOU05023.1
19645	SDR family NADP-dependent oxidoreductase	COG1064,COG1028,COG4221,	I,M,R	Core	31	2	29	AKV09002.1	WP_134924412.1	WP_115078033.1	WP_289203044.1	QTD30799.1	ABA74610.1	QIA03643.1	QJP95802.1	EJZ58171.1	WP_135295772.1	WP_208937589.1	VEF10982.1	QVW26874.1	WP_054597492.1	QXN47745.1	WP_254484670.1	WP_060742291.1	WP_063321223.1	EJL02947.1	VEE45808.1	UKJ66252.1	SNY13027.1	SQF91730.1	WP_073637464.1	WP_262664754.1	UEL25808.1	QQD56425.1	AIG01125.1	WP_024075389.1	WP_024075389.1	QOU02447.1
8969	N-succinylarginine dihydrolase	COG3724	E	Core	31	2	29	AKV10299.1	WP_134925472.1	WP_115078906.1	WP_085607454.1	QTD32089.1	ABA76018.1	QIA04855.1	QJP97048.1	EJZ59550.1	WP_115984193.1	WP_208940122.1	VEF12408.1	QVW22048.1	WP_054593617.1	QXN51590.1	WP_254484146.1	WP_060741011.1	WP_063324714.1	EJL02457.1	VEE47591.1	UKJ67641.1	SNY07187.1	SQF93240.1	WP_069552894.1	WP_262666074.1	UEL22008.1	QQD52046.1	AIG02443.1	WP_024077004.1	WP_024077004.1	QOU03942.1
9002	DNA mismatch repair endonuclease MutL	COG0324	J	Core	31	2	29	AKV06365.1	WP_134922629.1	WP_115076347.1	WP_115076347.1	QTD33991.1	ABA72266.1	QIA01259.1	QJP93532.1	EJZ56239.1	WP_096794765.1	WP_208938960.1	VEF07656.1	QVW27031.1	WP_054595352.1	QXN52863.1	WP_254482893.1	WP_060739423.1	WP_063323184.1	EJL05644.1	VEE48663.1	UKJ69447.1	SNY09580.1	SQF89196.1	WP_053254049.1	WP_064450405.1	UEL26795.1	QQD53966.1	AIG04480.1	WP_069075151.1	WP_069075151.1	QOU05881.1
639	trigger factor	COG1047,COG0544,COG0545	O	Core	31	2	29	AKV07764.1	WP_134923606.1	WP_045121656.1	WP_045121656.1	QTD31503.1	ABA75436.1	QIA04299.1	QJP96414.1	EJZ57599.1	WP_027614582.1	WP_093100444.1	VEF11800.1	QVW21520.1	WP_054596539.1	QXN51984.1	WP_254480680.1	WP_060738324.1	WP_063322130.1	EJL02382.1	VEE46544.1	UKJ66916.1	SNY14010.1	SQF92471.1	WP_017136463.1	WP_064453006.1	UEL26421.1	QQD57549.1	AIG01764.1	WP_024076273.1	WP_024076273.1	QOU03114.1
18774	acyl carrier protein	COG0236	I	Core	31	2	29	AKV10184.1	WP_007987170.1	WP_003175607.1	WP_003175607.1	QTD31974.1	ABA75893.1	QIA04736.1	QJP96912.1	EJZ59436.1	WP_003175607.1	WP_208940203.1	VEF12274.1	QVW21938.1	WP_003175607.1	QXN51907.1	WP_016391229.1	WP_003175607.1	WP_003175607.1	EJL02682.1	VEE45118.1	UKJ67574.1	SNY07108.1	SQF93171.1	WP_010165887.1	WP_010566559.1	UEL21966.1	QQD51979.1	AIG02306.1	WP_024076962.1	WP_024076962.1	QOU03897.1
13792	16S rRNA uracil1498-N3-methyltransferase	COG1385	S	Core	31	2	29	AKV05369.1	WP_116833650.1	WP_115079490.1	WP_289203981.1	QTD33068.1	ABA77025.1	QIA05830.1	QJP98071.1	EJZ60518.1	WP_134784857.1	WP_208939426.1	VEF13400.1	QVW22990.1	WP_054594441.1	QXN49939.1	WP_254482787.1	WP_060740226.1	WP_063323983.1	EJK99128.1	VEE49768.1	UKJ68527.1	SNY08365.1	SQF95781.1	WP_053258443.1	WP_262666450.1	UEL22842.1	QQD53081.1	AIG03541.1	WP_024077869.1	WP_024077869.1	QOU04928.1
3203	RNA polymerase-binding protein DksA	COG1734	T	Core	31	2	29	AKV04875.1	WP_109756347.1	WP_007959616.1	WP_007959616.1	QTD32571.1	ABA76541.1	QIA05349.1	QJP97593.1	EJZ60060.1	WP_007909922.1	WP_208939743.1	VEF12887.1	QVW22521.1	WP_054595563.1	QXN49493.1	WP_054885619.1	WP_003205639.1	WP_003205639.1	EJL03781.1	VEE48439.1	UKJ68076.1	SNY07741.1	SQF94196.1	WP_025857127.1	WP_025857127.1	UEL22433.1	QQD54219.1	AIG04785.1	WP_041161025.1	WP_041161025.1	QOU04353.1
19514	Cys-tRNAPro deacylase	COG2606	S	Core	31	2	29	AKV10531.1	WP_134925540.1	WP_115079061.1	WP_115079061.1	QTD32326.1	ABA76267.1	QIA05095.1	QJP97287.1	EJZ59787.1	WP_003227741.1	WP_208939924.1	VEF12642.1	QVW22299.1	WP_054593814.1	QXN49234.1	WP_254481188.1	WP_060740933.1	WP_063324643.1	EJL01335.1	VEE44506.1	UKJ71685.1	SNY10610.1	SQF89945.1	WP_053254643.1	WP_221296049.1	UEL24353.1	QQD52354.1	AIG02730.1	WP_024073708.1	WP_024073708.1	QOU06468.1
961	adenosylcobinamide-phosphate synthase CbiB	COG3725,COG1270	V,H	Core	31	2	29	AKV07533.1	WP_134925407.1	WP_085682929.1	WP_289204791.1	QTD35075.1	ABA73387.1	QIA02417.1	QJP94642.1	EJZ57299.1	WP_134785789.1	WP_208938172.1	VEF10048.1	QVW24987.1	WP_054593553.1	QXN48960.1	WP_254481083.1	WP_060741076.1	WP_063324761.1	EJL01024.1	VEE47063.1	UKJ67347.1	SNY06846.1	SQF92930.1	WP_069551073.1	WP_064453500.1	UEL21713.1	QQD54947.1	AIG05400.1	WP_069076833.1	WP_069076833.1	QOU03612.1
20162	polyamine ABC transporter ATP-binding protein	COG1840,COG1653,COG0687,	G,R,E,H,P	Core	31	2	29	AKV05482.1,AKV09304.1	WP_134926711.1	WP_115077359.1,WP_115079590.1	WP_289205028.1,WP_289204029.1	QTD35524.1,QTD33176.1	ABA73860.1,ABA77142.1	QIA02877.1,QIA05945.1	QJP95096.1,QJP98185.1	EJZ58945.1,EJZ60626.1	WP_027611685.1,WP_098966147.1	WP_090287291.1,WP_208940736.1	VEF10491.1,VEF13510.1	QVW26516.1,QVW23093.1	WP_054598196.1	QXN48699.1,QXN50104.1	WP_254482570.1	WP_060740157.1	WP_063323899.1	EJK98665.1	VEE49643.1	UKJ71840.1	SNY08533.1	SQF96632.1	WP_053258811.1	WP_221034287.1	UEL22958.1	QQD57869.1	AIG03651.1	WP_041161317.1	WP_041161317.1	QOU08329.1
650	exodeoxyribonuclease VII large subunit	COG1570	L	Core	31	2	29	AKV06858.1	WP_134922909.1	WP_007956669.1	WP_007956669.1	QTD32380.1	ABA76329.1	QIA05155.1	QJP97357.1	EJZ59853.1	WP_135296502.1	WP_208939873.1	VEF12686.1	QVW24382.1	WP_054595815.1	QXN49282.1	WP_254483455.1	WP_060739082.1	WP_063322841.1	EJL04672.1	VEE44237.1	UKJ67917.1	SNY07552.1	SQF93858.1	WP_069551702.1	WP_064454031.1	UEL22239.1	QQD54492.1	AIG05017.1	WP_069076966.1	WP_069076966.1	QOU04214.1
375	archaetidylserine decarboxylase	COG0688	I	Core	31	2	29	AKV06352.1	WP_134922621.1	WP_064379081.1	WP_064379081.1	QTD33976.1	ABA72253.1	QIA01246.1	QJP93517.1	EJZ56223.1	WP_027611402.1	WP_208938977.1	VEF07598.1	QVW23856.1	WP_054595339.1	QXN50784.1	WP_176509994.1	WP_060739434.1	WP_063323194.1	EJL03911.1	VEE48675.1	UKJ69436.1	SNY09561.1	SQF89183.1	WP_053254038.1	WP_064450395.1	UEL23670.1	QQD53955.1	AIG04467.1	WP_069075146.1	WP_069075146.1	QOU05868.1
14603	DNA binding protein	#	#	Core	31	2	29	AKV10446.1	WP_003205091.1	WP_007951234.1	WP_007951234.1	QTD32237.1	ABA76174.1	QIA05002.1	QJP97200.1	EJZ59701.1	WP_003227581.1	WP_085689457.1	VEF12554.1	QVW22217.1	WP_005790963.1	QXN49150.1	WP_099815758.1	WP_003205091.1	WP_003205091.1	EJL04365.1	VEE47951.1	UKJ67817.1	SNY07419.1	SQF93579.1	WP_005790963.1	WP_064453943.1	UEL22157.1	QQD52241.1	AIG02605.1	WP_024077169.1	WP_024077169.1	QOU04112.1
9289	pyrimidine/purine nucleoside phosphorylase	COG3123	S	Core	31	2	29	AKV09998.1	WP_109751480.1	WP_085700101.1	WP_007940055.1	QTD31796.1	ABA75689.1	QIA04551.1	QJP96726.1	EJZ59271.1	WP_003226701.1	WP_007940055.1	VEF12079.1	QVW21725.1	WP_007940055.1	QXN48742.1	WP_013973489.1	WP_003183665.1	WP_003183665.1	EJL01319.1	VEE46778.1	UKJ67265.1	SNY06745.1	SQF92842.1	WP_027603886.1	WP_064453428.1	UEL21637.1	QQD51694.1	AIG05780.1	WP_003226701.1	WP_003226701.1	QOU03533.1
486	poly3-hydroxyalkanoate depolymerase	COG2267,COG3319,COG0596,	Q,E,I,R	Core	31	2	29	AKV06229.1	WP_072344981.1	WP_007952412.1	WP_007952412.1	QTD33861.1	ABA72137.1	QIA01132.1	QJP93404.1	EJZ56110.1	WP_027611303.1	WP_090280374.1	VEF07243.1	QVW23730.1	WP_054595215.1	QXN50682.1	WP_060509739.1	WP_003186648.1	WP_063323316.1	EJL01806.1	VEE48778.1	UKJ69332.1	SNY09437.1	SQF89077.1	WP_053253943.1	WP_053253943.1	UEL23576.1	QQD53853.1	AIG04371.1	WP_024072950.1	WP_024072950.1	QOU05754.1
856	transcription termination factor Rho	COG0467,COG3854,COG1158,	N,T,K,S,C	Core	31	2	29	AKV05530.1	WP_003206716.1	WP_007951825.1	WP_007951825.1	QTD33217.1	ABA77193.1	QIA05987.1	QJP98233.1	EJZ60673.1	WP_003229334.1	WP_003229334.1	VEF13552.1	QVW23141.1	WP_007899384.1	QXN50149.1	WP_003253661.1	WP_003206716.1	WP_003206716.1	EJK99199.1	VEE48985.1	UKJ68693.1	SNY08603.1	SQF96778.1	WP_003176825.1	WP_003176825.1	UEL23005.1	QQD53246.1	AIG03700.1	WP_017845130.1	WP_017845130.1	QOU05085.1
25754	RluA family pseudouridine synthase	COG0564,COG1187	J	Core	31	2	29	AKV09702.1	WP_109754504.1	WP_007960072.1	WP_007960072.1	QTD35118.1	ABA73435.1	QIA02462.1	QJP94686.1	EJZ57349.1	WP_027613350.1	WP_208938147.1	VEF10093.1	QVW21395.1	WP_007940846.1	QXN48920.1	WP_019472567.1	WP_018612476.1	WP_003204542.1	EJL05101.1	VEE44833.1	UKJ67239.1	SNY06717.1	SQF92815.1	WP_053257250.1	WP_003192838.1	UEL21614.1	QQD55254.1	AIG05609.1	WP_003192838.1	WP_003192838.1	QOU03509.1
13740	single-stranded-DNA-specific exonuclease RecJ	COG0608,COG1107	L	Core	31	2	29	AKV06903.1	WP_134922936.1	WP_115076665.1	WP_007954648.1	QTD34486.1	ABA72778.1	QIA01778.1	QJP94037.1	EJZ56717.1	WP_135295029.1	WP_208938600.1	VEF09092.1	QVW24424.1	WP_054593841.1	QXN51256.1	WP_254483517.1	WP_060739049.1	WP_063322820.1	EJL01094.1	VEE44345.1	UKJ67871.1	SNY07492.1	SQF93702.1	WP_053257826.1	WP_064453996.1	UEL22197.1	QQD54542.1	AIG05070.1	WP_069076904.1	WP_069076904.1	QOU04168.1
19166	deoxyguanosinetriphosphate triphosphohydrolase	COG1078,COG0232	F,R	Core	31	2	29	AKV10018.1	WP_134923396.1	WP_085704434.1	WP_085704434.1	QTD31815.1	ABA75710.1	QIA04568.1	QJP96747.1	EJZ59292.1	WP_003226741.1	WP_208940323.1	VEF12101.1	QVW21744.1	WP_054596370.1	QXN48760.1	WP_254480832.1	WP_053183171.1	WP_053183171.1	EJL03301.1	VEE45041.1	UKJ70652.1	SNY11468.1	SQF90565.1	WP_053255173.1	WP_262667410.1	UEL24807.1	QQD55239.1	AIG05760.1	WP_024074247.1	WP_024074247.1	QOU07056.1
9174	CopD family protein	COG5615	S	Core	31	2	29	AKV07074.1	WP_134923061.1	WP_115076798.1	WP_115076798.1	QTD34664.1	ABA72967.1	QIA01963.1	QJP94227.1	EJZ56903.1	WP_096797516.1	WP_208938450.1	VEF09426.1	QVW24588.1	WP_054596000.1	QXN51481.1	WP_254481159.1	WP_060738913.1	WP_003198438.1	EJL04519.1	VEE47311.1	UKJ70225.1	SNY10843.1	SQF90111.1	WP_053254776.1	WP_262667236.1	UEL24484.1	QQD54667.1	AIG05159.1	WP_024073870.1	WP_024073870.1	QOU06637.1
14923	DUF1285 domain-containing protein	COG3816	S	Core	31	2	29	AKV10173.1	WP_134925244.1	WP_115078841.1	WP_289203587.1	QTD31963.1	ABA75882.1	QIA04725.1	QJP96901.1	EJZ59426.1	WP_097088448.1	WP_208940211.1	VEF12263.1	QVW21824.1	WP_054593335.1	QXN51917.1	WP_254480894.1	WP_060741241.1	WP_014339492.1	EJL04193.1	VEE45130.1	UKJ67564.1	SNY07094.1	SQF93161.1	WP_053257552.1	WP_262666028.1	UEL21956.1	QQD51969.1	AIG02297.1	WP_024076952.1	WP_024076952.1	QOU03887.1
563	MFS transporter	COG2223,COG0477,COG2814	P,G	Core	31	2	29	AKV05694.1	WP_134922287.1	WP_115079735.1	WP_115079735.1	QTD33367.1	ABA77353.1	QIA00653.1	QJP98389.1	EJZ60831.1	WP_135296858.1	WP_208939212.1	VEF13717.1	QVW23285.1	WP_054594765.1	QXN50259.1	WP_254482333.1	WP_060739812.1	WP_063323551.1	EJK98798.1	VEE49117.1	UKJ68833.1	SNY08794.1	SQF97180.1	WP_305439348.1	WP_064454766.1	UEL23149.1	QQD53391.1	AIG03815.1	WP_024078155.1	WP_024078155.1	QOU05234.1
6902	chemotaxis protein CheA	COG2972,COG2205,COG4585,	T,N	Core	31	2	29	AKV07457.1	WP_134923309.1	WP_115077012.1	WP_289204767.1	QTD34996.1	ABA73309.1	QIA02338.1	QJP94564.1	EJZ57220.1	WP_135295227.1	WP_208938225.1	VEF09972.1	QVW24898.1	WP_054596302.1	QXN51789.1	WP_254484351.1	WP_060738634.1	WP_063322394.1	EJL02232.1	VEE46982.1	UKJ67281.1	SNY06763.1	SQF92858.1	WP_305438423.1	WP_064453443.1	UEL21653.1	QQD51867.1	AIG05473.1	WP_069076743.1	WP_069076743.1	QOU03546.1
14081	zinc ribbon domain-containing protein YjdM	COG2824	P	Core	31	2	29	AKV04941.1	WP_134925888.1	WP_007950963.1	WP_007950963.1	QTD32625.1	ABA76599.1	QIA05403.1	QJP97652.1	EJZ60116.1	WP_003228364.1	WP_090286447.1	VEF12943.1	QVW22601.1	WP_054595511.1	QXN49547.1	WP_054887598.1	WP_053123983.1	WP_063324298.1	EJL04530.1	VEE49469.1	UKJ68015.1	SNY07673.1	SQF94065.1	WP_053257948.1	WP_017254008.1	UEL22383.1	QQD52678.1	AIG03042.1	WP_024077373.1	WP_024077373.1	QOU04307.1
147	class II polyR-hydroxyalkanoic acid synthase	COG3243	I	Core	31	2	29	AKV06228.1	WP_134922506.1	WP_115076254.1	WP_115076254.1	QTD33860.1	ABA72136.1	QIA01131.1	QJP93403.1	EJZ56109.1	WP_103368731.1	WP_208939074.1	VEF07240.1	QVW23729.1	WP_054595214.1	QXN50681.1	WP_254482767.1	WP_060739569.1	WP_063323317.1	EJL01280.1	VEE48779.1	UKJ69331.1	SNY09436.1	SQF89076.1	WP_053253942.1	WP_064450295.1	UEL23575.1	QQD53852.1	AIG04370.1	WP_069075067.1	WP_069075067.1	QOU05753.1
9282	ABC transporter permease	COG4149,COG0765,COG0600,	R,V,E,P	Core	31	2	29	AKV08446.1,AKV09108.1	WP_134923758.1,WP_134923983.1	WP_085698849.1,WP_085683860.1,WP_162803832.1,WP_115078567.1	WP_007956945.1,WP_085683860.1,WP_162803832.1,WP_115078567.1	QTD35602.1,QTD30877.1,QTD30925.1,QTD31547.1	ABA73922.1,ABA74813.1,ABA74856.1,ABA75481.1	QIA02938.1,QIA03723.1,QIA03773.1,QIA04342.1	QJP95162.1,QJP95895.1,QJP95939.1,QJP96464.1	EJZ57561.1,EJZ57885.1,EJZ58580.1,EJZ58629.1	WP_134785930.1,WP_003224146.1,WP_134786509.1,WP_135295925.1	WP_208940531.1,WP_007965317.1,WP_208937631.1	VEF10791.1,VEF11596.1	QVW25827.1,QVW26283.1	WP_054596816.1,WP_054597120.1	QXN52461.1,QXN48058.1	WP_254484641.1,WP_254485392.1	WP_060738097.1,WP_060741967.1	WP_063320732.1,WP_063321976.1	EJL03592.1,EJL03486.1	VEE46536.1	UKJ71154.1,UKJ71159.1	SNY12154.1,SNY12161.1	SQF91104.1,SQF91110.1	WP_053255683.1,WP_053255688.1	WP_043050504.1,WP_064451981.1	UEL25291.1,UEL25296.1	QQD56133.1,QQD56460.1,QQD57118.1	AIG01446.1,AIG01586.1	WP_024075093.1,WP_024075099.1	WP_024075093.1,WP_024075099.1	QOU07869.1,QOU07874.1
17234	glycerate kinase	COG2379	G	Core	31	2	29	AKV07486.1	WP_134925333.1	WP_115077030.1	WP_289204775.1	QTD35025.1	ABA73338.1	QIA02367.1	QJP94593.1	EJZ57247.1	WP_096796236.1	WP_208938203.1	VEF09999.1	QVW24939.1	WP_054593441.1	QXN51816.1	WP_254484414.1	WP_060741146.1	WP_063324832.1	EJL04504.1	VEE46940.1	UKJ70699.1	SNY11542.1	SQF90615.1	WP_069552280.1	WP_262667427.1	UEL24853.1	QQD51821.1	AIG05501.1	WP_069075576.1	WP_069075576.1	QOU07090.1
27343	DNA-3-methyladenine glycosylase	COG2094	L	Core	31	2	29	AKV10760.1	WP_134925968.1	WP_115079327.1	WP_115079327.1	QTD32758.1	ABA76712.1	QIA05515.1	QJP97765.1	EJZ60224.1	WP_096796304.1	WP_208939629.1	VEF13042.1	QVW22697.1	WP_054598187.1	QXN49641.1	WP_254481575.1	WP_060740476.1	WP_063324224.1	EJL01723.1	VEE50335.1	UKJ68219.1	SNY07929.1	SQF94497.1	WP_305438982.1	WP_064454286.1	UEL22576.1	QQD52784.1	AIG03155.1	WP_024077582.1	WP_024077582.1	QOU04560.1
471	rRNA maturation RNase YbeY	COG0319	R	Core	31	2	29	AKV05066.1	WP_134925955.1	WP_115079315.1	WP_007958682.1	QTD32738.1	ABA76689.1	QIA05495.1	QJP97742.1	EJZ60201.1	WP_135296630.1	WP_208939643.1	VEF13019.1	QVW22676.1	WP_019691824.1	QXN49620.1	WP_099814656.1	WP_053125636.1	WP_003205868.1	EJL02606.1	VEE50364.1	UKJ68199.1	SNY07900.1	SQF94453.1	WP_053258164.1	WP_221295707.1	UEL22556.1	QQD52763.1	AIG03132.1	WP_024077563.1	WP_024077563.1	QOU04539.1
234	radical SAM family heme chaperone HemW	COG1032,COG1243,COG0635	K,H,C	Core	31	2	29	AKV05408.1	WP_134926232.1	WP_115079512.1	WP_289203996.1	QTD36171.1	ABA77064.1	QIA05869.1	QJP98109.1	EJZ60555.1	WP_135296762.1	WP_261791610.1	VEF13435.1	QVW26992.1	WP_054594468.1	QXN53050.1	WP_254482650.1	WP_060740197.1	WP_063323958.1	EJK98951.1	VEE49734.1	UKJ71835.1	SNY08417.1	SQF96067.1	WP_305439154.1	WP_262666478.1	UEL26758.1	QQD57864.1	AIG03583.1	WP_069077197.1	WP_069077197.1	QOU08325.1
20589	30S ribosomal protein S8	COG0096	J	Core	31	2	29	AKV05168.1	WP_017848802.1	WP_011336171.1	WP_011336171.1	QTD32852.1	ABA76802.1	QIA05611.1	QJP97855.1	EJZ60311.1	WP_007966178.1	WP_016772944.1	VEF13135.1	QVW22786.1	WP_003186040.1	QXN49731.1	WP_009681971.1	WP_017848802.1	WP_017848802.1	EJL05311.1	VEE50030.1	UKJ68325.1	SNY08068.1	SQF94774.1	WP_010566853.1	WP_010566853.1	UEL22664.1	QQD52868.1	AIG03289.1	WP_017848802.1	WP_017848802.1	QOU04645.1
9382	CidA/LrgA family protein	COG1380	R	Core	31	2	29	AKV05092.1	WP_134925970.1	WP_115079334.1	WP_085697620.1	QTD32765.1	ABA76718.1	QIA05519.1	QJP97771.1	EJZ60228.1	WP_095139173.1	WP_208939622.1	VEF13050.1	QVW22701.1	WP_054594216.1	QXN49645.1	WP_254481579.1	WP_060740472.1	WP_063324221.1	EJL03840.1	VEE50331.1	UKJ68223.1	SNY07933.1	SQF94508.1	WP_053258185.1	WP_064454290.1	UEL22579.1	QQD52789.1	AIG03160.1	WP_069077075.1	WP_069077075.1	QOU04564.1
18935	TonB-dependent siderophore receptor	COG0327	S	Core	31	2	29	AKV06687.1	WP_134925789.1	WP_115076566.1	WP_115076566.1	QTD34329.1	ABA72619.1	QIA01622.1	QJP93886.1	EJZ56571.1	WP_135294968.1	WP_208938720.1	VEF08794.1	QVW24227.1	WP_054593978.1	QXN51105.1	WP_254481345.1	WP_060740679.1	WP_063324411.1	EJL02466.1	VEE48085.1	UKJ69679.1	SNY09923.1	SQF89447.1	WP_053254284.1	WP_262667000.1	UEL23910.1	QQD54333.1	AIG04887.1	WP_024073321.1	WP_024073321.1	QOU06108.1
19106	tryptophan--tRNA ligase	COG0180,COG0162	J	Core	31	2	29	AKV10666.1	WP_134925733.1	WP_115079164.1	WP_007956800.1	QTD32472.1	ABA76436.1	QIA05251.1	QJP97489.1	EJZ59959.1	WP_135296538.1	WP_208939819.1	VEF12783.1	QVW22420.1	WP_054595691.1	QXN49396.1	WP_254481339.1	WP_060740741.1	WP_063324471.1	EJL03235.1	VEE48079.1	UKJ69790.1	SNY10191.1	SQF89640.1	WP_069553194.1	WP_221293943.1	UEL24103.1	QQD52603.1	AIG02967.1	WP_069075249.1	WP_069075249.1	QOU06181.1
26884	DNA mismatch repair endonuclease MutL	COG0642,COG0323	T,L	Core	31	2	29	AKV06364.1	WP_134922628.1	WP_115076346.1	WP_039766643.1	QTD33990.1	ABA72265.1	QIA01258.1	QJP93531.1	EJZ56238.1	WP_171061819.1	WP_208938961.1	VEF07653.1	QVW27030.1	WP_173859975.1	QXN52862.1	WP_254482891.1	WP_060739424.1	WP_063323185.1	EJL04946.1	VEE48664.1	UKJ71657.1	SNY09579.1	SQF89195.1	WP_305793527.1	WP_262667956.1	UEL26794.1	QQD57899.1	AIG04479.1	WP_024073079.1	WP_024073079.1	QOU05880.1
19176	4-hydroxyphenylpyruvate dioxygenase	COG3185,COG1082,COG3622	G,E	Core	31	2	29	AKV04980.1	WP_134925914.1	WP_115079289.1	WP_115079289.1	QTD32667.1	ABA76642.1	QIA05448.1	QJP97697.1	EJZ60157.1	WP_098965733.1	WP_208939677.1	VEF12983.1	QVW22637.1	WP_054594162.1	QXN49584.1	WP_254480394.1	WP_060740519.1	WP_063324269.1	EJL03160.1	VEE49586.1	UKJ68164.1	SNY07857.1	SQF94376.1	WP_305438947.1	WP_262666319.1	UEL22526.1	QQD52725.1	AIG03078.1	WP_069077060.1	WP_069077060.1	QOU04493.1
18932	MazG-like family protein	#	#	Core	31	2	29	AKV06476.1	WP_134922698.1	WP_011332275.1	WP_011332275.1	QTD34098.1	ABA72376.1	QIA01375.1	QJP93642.1	EJZ56343.1	WP_135294881.1	WP_208938875.1	VEF08001.1	QVW23977.1	WP_054595452.1	QXN50896.1	WP_254483011.1	WP_060739337.1	WP_003186192.1	EJL01607.1	VEE48504.1	UKJ69549.1	SNY09726.1	SQF89306.1	WP_053254144.1	WP_064450495.1	UEL23782.1	QQD54077.1	AIG04580.1	WP_024073182.1	WP_024073182.1	QOU05984.1
9379	anthranilate phosphoribosyltransferase	COG0505,COG0512,COG0518,	E,F,R	Core	31	2	29	AKV05217.1	WP_018607190.1	WP_115079394.1	WP_289203920.1	QTD32901.1	ABA76852.1	QIA05660.1	QJP97904.1	EJZ60360.1	WP_047596412.1	WP_208939548.1	VEF13183.1	QVW22834.1	WP_019693903.1	QXN49779.1	WP_254481654.1	WP_060740375.1	WP_063324125.1	EJK99405.1	VEE49981.1	UKJ68370.1	SNY08131.1	SQF95014.1	WP_053258301.1	WP_053258301.1	UEL22704.1	QQD52914.1	AIG03336.1	WP_024077700.1	WP_024077700.1	QOU04692.1
10506	glycogen debranching protein GlgX	COG1523,COG0366,COG0296	G	Core	31	2	29	AKV09021.1	WP_109754191.1	WP_115077820.1	WP_115077820.1	QTD35990.1	ABA74285.1	QIA03291.1	QJP95547.1	EJZ58092.1	WP_135295714.1	WP_208937379.1	VEF11334.1	QVW26191.1	WP_054597171.1	QXN47603.1	WP_254480620.1	WP_060742233.1	WP_063321167.1	EJL05622.1	VEE46277.1	UKJ66387.1	SNY13299.1	SQF91904.1	WP_053255864.1	WP_064452610.1	UEL25928.1	QQD56173.1	AIG01330.1	WP_024075745.1	WP_024075745.1	QOU02593.1
25849	catalase KatB	COG1970	M	Core	31	2	29	AKV04964.1	WP_072411386.1	WP_041475433.1	WP_041475433.1	QTD36164.1	ABA76624.1	QIA05428.1	QJP97677.1	EJZ60140.1	WP_135296605.1	WP_208939690.1	VEF12967.1	QVW22621.1	WP_019691591.1	QXN49568.1	WP_254481440.1	WP_003205779.1	WP_003205779.1	EJL01927.1	VEE48257.1	UKJ68145.1	SNY07834.1	SQF94337.1	WP_053258113.1	WP_064454222.1	UEL22508.1	QQD52701.1	AIG03063.1	WP_017737414.1	WP_017737414.1	QOU04471.1
12581	FAD-binding oxidoreductase	COG1879,COG0683	E,G	Core	31	2	29	AKV06395.1	WP_134922644.1	WP_085711176.1	WP_085711176.1	QTD34020.1	ABA72296.1	QIA01296.1	QJP93562.1	EJZ56267.1	WP_027613531.1	WP_126359604.1	VEF07751.1	QVW23895.1	WP_054595384.1	QXN50824.1	WP_085676782.1	WP_060739399.1	WP_063323164.1	EJL04596.1	VEE48631.1	UKJ69477.1	SNY09626.1	SQF89227.1	WP_053254073.1	WP_064450429.1	UEL23709.1	QQD53997.1	AIG04507.1	WP_024073108.1	WP_024073108.1	QOU05911.1
9577	tRNA 4-thiouridine8 synthase ThiI	COG0607,COG0301,COG0603,	H,P,R	Core	31	2	29	AKV06188.1	WP_109751994.1	WP_011332034.1	WP_011332034.1	QTD33814.1	ABA72090.1	QIA01083.1	QJP93358.1	EJZ56065.1	WP_027611269.1	WP_208939101.1	VEF07108.1	QVW23686.1	WP_054595172.1	QXN50638.1	WP_054884260.1	WP_060739599.1	WP_063323352.1	EJL02794.1	VEE48838.1	UKJ69286.1	SNY09371.1	SQF89027.1	WP_069550830.1	WP_262666799.1	UEL23532.1	QQD53806.1	AIG04318.1	WP_024072900.1	WP_024072900.1	QOU05705.1
7841	phosphoribosylamine--glycine ligase	COG0138	F	Core	31	2	29	AKV06453.1	WP_134922685.1	WP_102688348.1	WP_102688348.1	QTD34079.1	ABA72357.1	QIA01356.1	QJP93624.1	EJZ56326.1	WP_134785341.1	WP_208938890.1	VEF07921.1	QVW23953.1	WP_054595436.1	QXN50877.1	WP_254482965.1	WP_060739352.1	WP_063323116.1	EJL03203.1	VEE48572.1	UKJ69531.1	SNY09704.1	SQF89288.1	WP_053254128.1	WP_262666911.1	UEL23764.1	QQD54059.1	AIG04562.1	WP_024073165.1	WP_024073165.1	QOU05966.1
8	hypothetical protein	#	#	Core	31	2	29	AKV06196.1	WP_018608002.1	WP_007952486.1	WP_007952486.1	QTD33825.1	ABA72099.1	QIA01094.1	QJP93367.1	EJZ56075.1	WP_003220802.1	WP_093105895.1	VEF07138.1	QVW23694.1	WP_054595181.1	QXN50646.1	WP_254482734.1	WP_003186715.1	WP_003196877.1	EJL04985.1	VEE48828.1	UKJ69292.1	SNY09382.1	SQF89035.1	WP_017849914.1	WP_017849914.1	UEL23537.1	QQD53813.1	AIG04325.1	WP_017849914.1	WP_017849914.1	QOU05711.1
3015	sulfurtransferase complex subunit TusD	COG1553	P	Core	31	2	29	AKV10962.1	WP_134924958.1	WP_115079976.1	WP_085699276.1	QTD36111.1	ABA75313.1	QIA06160.1	QJP98601.1	EJZ57721.1	WP_027614682.1	WP_208940643.1	VEF11691.1	QVW26910.1	WP_054598364.1	QXN48429.1	WP_254480558.1	WP_060743167.1	WP_063325040.1	EJL03969.1	VEE45667.1	UKJ66755.1	SNY13786.1	SQF92302.1	WP_053256815.1	WP_221295068.1	UEL26266.1	QQD57295.1	AIG01662.1	WP_041160966.1	WP_041160966.1	QOU02980.1
1783	phosphoribosyl-AMP cyclohydrolase	COG0478,COG0661	T,R	Core	31	2	29	AKV06221.1	WP_134922502.1	WP_115076250.1	WP_115076250.1	QTD33853.1	ABA72129.1	QIA01124.1	QJP93396.1	EJZ56103.1	WP_027611297.1	WP_093105832.1	VEF07219.1	QVW23722.1	WP_054595208.1	QXN50674.1	WP_254482756.1	WP_060739574.1	WP_063323321.1	EJL03316.1	VEE48786.1	UKJ69324.1	SNY09427.1	SQF89068.1	WP_053253936.1	WP_064450290.1	UEL23568.1	QQD53845.1	AIG04356.1	WP_024072935.1	WP_024072935.1	QOU05741.1
26553	transcriptional regulator BetI	COG1309,COG3226	S,K	Core	31	2	29	AKV05330.1	WP_134926163.1	WP_007959743.1	WP_007959743.1	QTD33023.1	ABA76979.1	QIA05782.1	QJP98025.1	EJZ60478.1	WP_025108530.1	WP_203419794.1	VEF13359.1	QVW22949.1	WP_054594393.1	QXN49895.1	WP_176508131.1	WP_060740267.1	WP_063324023.1	EJK99217.1	VEE49121.1	UKJ68483.1	SNY08293.1	SQF95423.1	WP_010207128.1	WP_010207128.1	UEL22801.1	QQD53036.1	AIG03497.1	WP_024077827.1	WP_024077827.1	QOU04821.1
446	DNA repair protein RecN	COG3910,COG0419,COG0497,	L,R,V,D,C	Core	31	2	29	AKV06580.1	WP_134922795.1	WP_115076504.1	WP_289204488.1	QTD34218.1	ABA72504.1	QIA01511.1	QJP93768.1	EJZ56460.1	WP_007961422.1	WP_208938789.1	VEF08516.1	QVW24073.1	WP_054594073.1	QXN51019.1	WP_254481505.1	WP_060739228.1	WP_063322990.1	EJL01518.1	VEE48477.1	UKJ68113.1	SNY07787.1	SQF94265.1	WP_305438923.1	WP_064454184.1	UEL22466.1	QQD54183.1	AIG04748.1	WP_024077448.1	WP_024077448.1	QOU04390.1
19771	sigma-54 dependent transcriptional regulator	COG3284,COG1221,COG3829,	O,K,Q,T,R	Core	31	2	29	AKV10540.1	WP_134925546.1	WP_085606770.1	WP_085606770.1	QTD32336.1	ABA76277.1	QIA05105.1	QJP97297.1	EJZ59796.1	WP_245223471.1	WP_261791714.1	VEF12652.1	QVW22308.1	WP_054595874.1	QXN49244.1	WP_283723773.1	WP_231139257.1	WP_063324635.1	EJL04086.1	VEE46874.1	UKJ71684.1	SNY10597.1	SQF89935.1	WP_232005467.1	WP_064450920.1	UEL26582.1	QQD52366.1	AIG02740.1	WP_024073698.1	WP_024073698.1	QOU06458.1
187	MoxR family ATPase	COG1239,COG5271,COG1241,	R,L,H	Core	31	2	29	AKV09065.1	WP_109756072.1	WP_007913915.1	WP_007913915.1	QTD31014.1	ABA74946.1	QIA03858.1	QJP96009.1	EJZ58702.1	WP_003218556.1	WP_007913915.1	VEF10669.1	QVW25908.1	WP_019690591.1	QXN47994.1	WP_159409462.1	WP_039589986.1	WP_003202654.1	EJL02658.1	VEE45013.1	UKJ66483.1	SNY13438.1	SQF92003.1	WP_003174327.1	WP_003174327.1	UEL26016.1	QQD56988.1	AIG00847.1	WP_017739127.1	WP_017739127.1	QOU02754.1
2599	FAD-binding protein	COG2086	C	Core	31	2	29	AKV10151.1	WP_003179445.1	WP_007950859.1	WP_007950859.1	QTD31935.1	ABA75854.1	QIA04701.1	QJP96880.1	EJZ59407.1	WP_007908338.1	WP_090285137.1	VEF12240.1	QVW21802.1	WP_054593324.1	QXN51922.1,QXN52245.1	WP_254484560.1	WP_014339477.1	WP_014339477.1	EJL01243.1	VEE45132.1	UKJ67546.1	SNY07074.1	SQF93143.1	WP_017138339.1	WP_017138339.1	UEL21938.1	QQD51950.1	AIG01253.1,AIG02289.1,AIG05297.1	WP_024076934.1	WP_024076934.1	QOU03869.1
20067	tRNA pseudouridine13 synthase TruD	COG0585	S	Core	31	2	29	AKV06992.1	WP_134922997.1	WP_115076732.1	WP_115076732.1	QTD34573.1	ABA72871.1	QIA01869.1	QJP94128.1	EJZ56803.1	WP_135295061.1	WP_208938527.1	VEF09270.1	QVW24510.1	WP_054595927.1	QXN51427.1	WP_254483611.1	WP_060738983.1	WP_063322747.1	EJL01007.1	VEE44459.1	UKJ70202.1	SNY10808.1	SQF90086.1	WP_069552038.1	WP_262667229.1	UEL24466.1	QQD54634.1	AIG05142.1	WP_069075387.1	WP_069075387.1	QOU06611.1
11658	ABC transporter ATP-binding protein	COG1079,COG1172,COG4177,	E,G,R	Core	31	2	29	AKV07090.1	WP_134923075.1	WP_115076811.1	WP_115076811.1	QTD34684.1	ABA72989.1	QIA01985.1	QJP94249.1	EJZ56926.1	WP_135295106.1	WP_208938436.1	VEF09456.1	QVW24607.1	WP_054596018.1	QXN51497.1	WP_254481150.1	WP_060738895.1	WP_063322661.1	EJL04139.1	VEE47282.1	UKJ70250.1	SNY10880.1	SQF90137.1	WP_053254799.1	WP_064451210.1	UEL24508.1	QQD54688.1	AIG05179.1	WP_024073887.1	WP_024073887.1	QOU06658.1
18729	ATP-binding cassette domain-containing protein	COG4674,COG0411,COG1136,	E,D,C,P,H,R,L,G,Q,O,V	Core	31	2	29	AKV05551.1	WP_134926338.1	WP_115079627.1	WP_115079627.1	QTD33240.1	ABA77215.1	QIA06008.1	QJP98255.1	EJZ60694.1	WP_003229372.1	WP_208939299.1	VEF13568.1	QVW23162.1	WP_054594599.1	QXN50164.1	WP_254482247.1	WP_060740108.1	WP_063323847.1	EJK98760.1	VEE48998.1	UKJ68717.1	SNY08638.1	SQF96972.1	WP_053258610.1	WP_064454676.1	UEL23028.1	QQD53270.1	AIG03718.1	WP_024078045.1	WP_024078045.1	QOU05111.1
7971	efflux RND transporter permease subunit	COG2409,COG1033,COG3696,	P,R,V	Core	31	2	29	AKV06946.1	WP_109753691.1	WP_115076698.1	WP_289204587.1	QTD34528.1	ABA72823.1	QIA01824.1	QJP94081.1	EJZ56759.1	WP_135295047.1	WP_208938558.1	VEF09180.1	QVW24465.1	WP_054595893.1	QXN51299.1	WP_254483573.1	WP_060739015.1	WP_063322783.1	EJL02895.1	VEE44408.1	UKJ70155.1	SNY10736.1	SQF90038.1	WP_078827829.1	WP_064451051.1	UEL24430.1	QQD54588.1	AIG05095.1	WP_069075381.1	WP_069075381.1	QOU06565.1
648	peptide deformylase	COG0242	J	Core	31	2	29	AKV10357.1	WP_134923105.1	WP_115078954.1	WP_115078954.1	QTD32152.1	ABA76086.1	QIA04918.1	QJP97115.1	EJZ59615.1	WP_003227403.1	WP_090285516.1	VEF12467.1	QVW22118.1	WP_054593668.1	QXN49066.1	WP_254483992.1	WP_060738850.1	WP_063322623.1	EJL01662.1	VEE47224.1	UKJ67712.1	SNY07282.1	SQF93362.1	WP_053257685.1	WP_064453859.1	UEL22070.1	QQD52136.1	AIG02499.1	WP_024077072.1	WP_024077072.1	QOU04011.1
7331	inorganic phosphate transporter	COG0306	P	Core	31	2	29	AKV07103.1	WP_109755785.1	WP_115076822.1	WP_115076822.1	QTD34699.1	ABA73005.1	QIA01999.1	QJP94262.1	EJZ56939.1	WP_003222397.1	WP_090282139.1,WP_090282139.1	VEF09482.1	QVW24620.1	WP_054596027.1	QXN51508.1	WP_254481266.1	WP_060738827.1	WP_063322599.1	EJL01597.1	VEE47927.1	UKJ70265.1	SNY10904.1	SQF90152.1	WP_053254812.1	WP_262667249.1	UEL24523.1	QQD54699.1	AIG05190.1	WP_069075413.1	WP_069075413.1	QOU06672.1
73	phosphoglycerate kinase	COG0126	G	Core	31	2	29	AKV05348.1	WP_134926182.1	WP_011336326.1	WP_011336326.1	QTD33043.1	ABA77002.1	QIA05807.1	QJP98049.1	EJZ60497.1	WP_027610625.1	WP_090287056.1	VEF13377.1	QVW22967.1	WP_054594420.1	QXN49917.1	WP_254482814.1	WP_060740249.1	WP_063324004.1	EJK99350.1	VEE49901.1	UKJ68504.1	SNY08327.1	SQF95479.1	WP_053258421.1	WP_259763350.1	UEL22821.1	QQD53059.1	AIG03518.1	WP_024077846.1	WP_024077846.1	QOU04841.1
2133	sugar kinase	COG0524,COG2870,COG1105	M,G	Core	31	2	29	AKV08612.1	WP_134924019.1	WP_115078055.1	WP_289203068.1	QTD30823.1	ABA74643.1	QIA03671.1	QJP95828.1	EJZ58148.1	WP_135295753.1	WP_208937591.1	VEF10954.1	QVW26255.1	WP_054597704.1	QXN52785.1	WP_254479978.1	WP_060742005.1	WP_063320771.1	EJL04403.1	VEE46108.1	UKJ71322.1	SNY12423.1	SQF91292.1	WP_069553505.1	WP_064452144.1	UEL25448.1	QQD56911.1	AIG01378.1	WP_024075814.1	WP_024075814.1	QOU02661.1
474	cytochrome b	COG3038	C	Core	31	2	29	AKV05366.1	WP_134926201.1	WP_007959675.1	WP_007959675.1	QTD33064.1	ABA77022.1	QIA05827.1	QJP98068.1	EJZ60516.1	WP_047596555.1	WP_208939430.1	VEF13397.1	QVW22987.1	WP_054594439.1	QXN49937.1	WP_254482793.1	WP_060740229.1	WP_063323986.1	EJK98826.1	VEE49771.1	UKJ68525.1	SNY08360.1	SQF95776.1	WP_053258441.1	WP_064454514.1	UEL22840.1	QQD53079.1	AIG03539.1	WP_024077867.1	WP_024077867.1	QOU04926.1
25451	ribonuclease HI	COG0328	L	Core	31	2	29	AKV09102.1	WP_030142629.1	WP_003224162.1	WP_003224162.1	QTD35609.1	ABA73929.1	QIA02945.1	QJP95168.1	EJZ57892.1	WP_003224162.1	WP_053119389.1	VEF11588.1	QVW26277.1	WP_019690633.1	QXN48051.1	WP_054884018.1	WP_030142629.1	WP_030142629.1	EJL03317.1	VEE46529.1	UKJ71166.1	SNY12171.1	SQF91117.1	WP_053255695.1	WP_003207474.1	UEL25301.1	QQD56140.1	AIG01439.1	WP_069075857.1	WP_069075857.1	QOU07881.1
7913	glycine cleavage system protein R	COG2716	E	Core	31	2	29	AKV07235.1	WP_003184325.1	WP_007958014.1	WP_007958014.1	QTD34803.1	ABA73113.1	QIA02105.1	QJP94367.1	EJZ57033.1	WP_007963284.1	WP_090282208.1	VEF09633.1	QVW24715.1	WP_019692529.1	QXN51617.1	WP_013973793.1	WP_060738760.1	WP_003184325.1	EJL01911.1	VEE47348.1	UKJ70355.1	SNY11045.1	SQF90249.1	WP_003172487.1	WP_003172487.1	UEL24608.1	QQD54804.1	AIG05286.1	WP_003172487.1	WP_003172487.1	QOU06767.1
21506	EVE domain-containing protein	COG2947	S	Core	31	2	29	AKV05518.1	WP_134926305.1	WP_115079609.1	WP_289204037.1	QTD33210.1	ABA77177.1	QIA05979.1	QJP98220.1	EJZ60659.1	WP_135296804.1	WP_208939320.1	VEF13544.1	QVW23131.1	WP_054594571.1	QXN50141.1	WP_254482547.1	WP_060740132.1	WP_063323870.1	EJK98772.1	VEE48975.1	UKJ68680.1	SNY08587.1	SQF96743.1	WP_053258581.1	WP_064454644.1	UEL22994.1	QQD53233.1	AIG03688.1	WP_024078006.1	WP_024078006.1	QOU05072.1
21095	DUF971 domain-containing protein	COG3536	S	Core	31	2	29	AKV06231.1	WP_134922508.1	WP_085711048.1	WP_085711048.1	QTD33863.1	ABA72139.1	QIA01134.1	QJP93406.1	EJZ56112.1	WP_135294787.1	WP_208939072.1	VEF07249.1	QVW23732.1	WP_054595217.1	QXN50684.1	WP_103445993.1	WP_060739567.1	WP_063323314.1	EJL02857.1	VEE48776.1	UKJ69334.1	SNY09439.1	SQF89079.1	WP_053253945.1	WP_064450297.1	UEL23578.1	QQD53855.1	AIG04373.1	WP_069075066.1	WP_069075066.1	QOU05756.1
19476	protein-export chaperone SecB	COG1952	U	Core	31	2	29	AKV06180.1	WP_134922472.1	WP_007909233.1	WP_007909233.1	QTD33806.1	ABA72080.1	QIA01075.1	QJP93349.1	EJZ56057.1	WP_027611264.1	WP_064117041.1	VEF07084.1	QVW23679.1	WP_054595165.1	QXN50632.1	WP_054884253.1	WP_060739605.1	WP_063323358.1	EJL01480.1	VEE48848.1	UKJ69278.1	SNY09361.1	SQF89019.1	WP_012721755.1	WP_064450254.1	UEL23523.1	QQD53799.1	AIG04312.1	WP_024072893.1	WP_024072893.1	QOU05697.1
10769	xanthine phosphoribosyltransferase	COG0427	C	Core	31	2	29	AKV05591.1	WP_134926390.1	WP_115079671.1	WP_289204054.1	QTD33279.1	ABA77258.1	QIA00551.1	QJP98295.1	EJZ60734.1	WP_135296828.1	WP_208939269.1	VEF13620.1	QVW23199.1	WP_054594632.1	QXN50199.1	WP_254482293.1	WP_060740075.1	WP_063323818.1	EJK99380.1	VEE49046.1	UKJ68756.1	SNY08687.1	SQF97098.1	WP_069551156.1	WP_262666552.1	UEL23079.1	QQD53309.1	AIG03756.1	WP_069077273.1	WP_069077273.1	QOU05148.1
7053	phenylalanine--tRNA ligase subunit alpha	COG2024,COG0016	J	Core	31	2	29	AKV07876.1	WP_063320398.1	WP_115077233.1	WP_289204940.1	QTD35350.1	ABA73678.1	QIA02704.1	QJP94923.1	EJZ59075.1	WP_003226365.1	WP_090282682.1	VEF10328.1	QVW25305.1	WP_054596661.1	QXN52171.1	WP_054887103.1	WP_003203624.1	WP_063320398.1	EJL03784.1	VEE45531.1	UKJ67025.1	SNY14136.1	SQF92584.1	WP_034099107.1	WP_034099107.1	UEL26530.1	QQD55561.1	AIG01976.1	WP_069076656.1	WP_069076656.1	QOU03319.1
14144	VacJ family lipoprotein	COG2853	M	Core	31	2	29	AKV09783.1	WP_134923526.1	WP_115078641.1	WP_115078641.1	QTD31642.1	ABA75587.1	QIA04437.1	QJP96617.1	EJZ59175.1	WP_098964788.1	WP_208940416.1	VEF11991.1	QVW25217.1	WP_054593161.1	QXN48557.1	WP_054883510.1	WP_060738390.1	WP_063322163.1	EJL01234.1	VEE45394.1	UKJ70524.1	SNY11274.1	SQF90432.1	WP_053255061.1	WP_064451403.1	UEL24694.1	QQD55099.1	AIG02099.1	WP_024074105.1	WP_024074105.1	QOU06922.1
28697	DUF6231 family protein	COG0583	K	Core	31	2	29	AKV07069.1	WP_134923057.1	WP_011332778.1	WP_011332778.1	QTD34659.1	ABA72962.1	QIA01958.1	QJP94222.1	EJZ56898.1	WP_027614357.1	WP_208938455.1	VEF09416.1	QVW24583.1	WP_054595997.1	QXN51476.1	WP_254481164.1	WP_060738918.1	WP_063322684.1	EJL03174.1	VEE47315.1	UKJ70221.1	SNY10836.1	SQF90107.1	WP_305440197.1	WP_064451185.1	UEL24480.1	QQD54663.1	AIG05155.1	WP_024073867.1	WP_024073867.1	QOU06634.1
165	NADH:flavin oxidoreductase/NADH oxidase	COG1902,COG0042	J,C	Core	31	2	29	AKV06904.1	WP_063322819.1	WP_085609151.1	WP_085609151.1	QTD34487.1	ABA72779.1	QIA01779.1	QJP94038.1	EJZ56718.1	WP_135295030.1	WP_208938599.1	VEF09094.1	QVW24425.1	WP_054593840.1	QXN51257.1	WP_254483525.1	WP_060739048.1	WP_063322819.1	EJL01620.1	VEE44349.1	UKJ70122.1	SNY10689.1	SQF90003.1	WP_053254687.1	WP_262667153.1	UEL24402.1	QQD54543.1	AIG05071.1	WP_024073767.1	WP_024073767.1	QOU06526.1
14458	MFS transporter	COG2211,COG2814,COG0477,	R,G	Core	31	2	29	AKV09218.1	WP_134923704.1	WP_115078311.1	WP_289203239.1	QTD31158.1	ABA75097.1	QIA04010.1	QJP96132.1	EJZ58901.1	WP_027611735.1	WP_208937839.1	VEF10554.1	QVW26391.1	WP_054597682.1	QXN47569.1	WP_254482392.1	WP_060741490.1	WP_063322027.1	EJL03159.1	VEE44375.1	UKJ70915.1	SNY11844.1	SQF90845.1	WP_053255453.1	WP_262667512.1	UEL25047.1	QQD57198.1	AIG01820.1	WP_024074509.1	WP_024074509.1	QOU07317.1
13246	DNA-directed RNA polymerase subunit omega	COG0317,COG2357	T,S	Core	31	2	29	AKV05625.1	WP_109752721.1	WP_115079694.1	WP_115079694.1	QTD33311.1	ABA77288.1	QIA00591.1	QJP98325.1	EJZ60766.1	WP_007920338.1	WP_007920338.1	VEF13651.1	QVW23230.1	WP_019694280.1	QXN50231.1	WP_254482315.1	WP_053126562.1	WP_063323797.1	EJK98708.1	VEE49085.1	UKJ68783.1	SNY08727.1	SQF97128.1	WP_053258667.1	WP_053258667.1	UEL23103.1	QQD53338.1	AIG03786.1	WP_024078104.1	WP_024078104.1	QOU05178.1
6639	LysR family transcriptional regulator ArgP	COG0583	K	Core	31	2	29	AKV10487.1	WP_134923119.1	WP_085606712.1	WP_289203717.1	QTD32279.1	ABA76220.1	QIA05049.1	QJP97242.1	EJZ59742.1	WP_095136979.1	WP_208939959.1	VEF12595.1	QVW22255.1	WP_054593769.1	QXN49190.1	WP_254481291.1	WP_060738833.1	WP_063322605.1	EJL04665.1	VEE48000.1	UKJ67735.1	SNY07308.1	SQF93408.1	WP_305438712.1	WP_064453878.1	UEL22091.1	QQD52159.1	AIG02523.1	WP_024077095.1	WP_024077095.1	QOU04034.1
14185	50S ribosomal protein L18	COG0256	J	Core	31	2	29	AKV05166.1	WP_003186037.1	WP_003186037.1	WP_003186037.1	QTD32850.1	ABA76800.1	QIA05609.1	QJP97853.1	EJZ60309.1	WP_003186037.1	WP_003186037.1	VEF13133.1	QVW22784.1	WP_003186037.1	QXN49729.1	WP_003255467.1	WP_003186037.1	WP_003186037.1	EJL03137.1	VEE50032.1	UKJ68323.1	SNY08066.1	SQF94735.1	WP_017135964.1	WP_003186037.1	UEL22662.1	QQD52866.1	AIG03287.1	WP_003186037.1	WP_003186037.1	QOU04643.1
12562	phosphoribosylglycinamide formyltransferase	COG0299,COG0223,COG0788	J,F	Core	31	2	29	AKV07520.1	WP_134925418.1	WP_007950392.1	WP_289204787.1	QTD35063.1	ABA73375.1	QIA02405.1	QJP94630.1	EJZ57287.1	WP_047600250.1	WP_208938179.1	VEF10036.1	QVW24974.1	WP_054598160.1	QXN53016.1	WP_254481094.1	WP_060741065.1	WP_003204660.1	EJL04658.1	VEE47543.1	UKJ67358.1	SNY06857.1	SQF92941.1	WP_053257361.1	WP_262665824.1	UEL21724.1	QQD54936.1	AIG05389.1	WP_024076774.1	WP_024076774.1	QOU03623.1
8903	O-antigen ligase family protein	COG2870,COG0196,COG1019,	G,M,R,H	Core	31	2	29	AKV06327.1	WP_109752363.1	WP_007952241.1	WP_007952241.1	QTD33952.1	ABA72228.1	QIA01222.1	QJP93494.1	EJZ56200.1	WP_007967376.1	WP_208938999.1	VEF07505.1	QVW23830.1	WP_054595320.1	QXN50762.1	WP_103445929.1	WP_060739455.1	WP_063323214.1	EJL01197.1	VEE48715.1	UKJ69413.1	SNY09530.1	SQF89160.1	WP_069550878.1	WP_064450374.1	UEL23647.1	QQD53932.1	AIG04445.1	WP_024073046.1	WP_024073046.1	QOU05846.1
19807	protein TolQ	COG0811,COG1291	U,N	Core	31	2	29	AKV10418.1	WP_014339916.1	WP_007912733.1	WP_007912733.1	QTD32205.1	ABA76142.1	QIA04972.1	QJP97170.1	EJZ59670.1	WP_007912733.1	WP_008080223.1	VEF12523.1	QVW22186.1	WP_019693256.1	QXN49122.1	WP_027919953.1	WP_014339916.1	WP_014339916.1	EJL03705.1	VEE47517.1	UKJ67791.1	SNY07382.1	SQF93527.1	WP_024077143.1	WP_024077143.1	UEL22135.1	QQD52215.1	AIG02577.1	WP_024077143.1	WP_024077143.1	QOU04082.1
27390	MFS transporter	COG0477	G	Core	31	2	29	AKV10964.1	WP_134925342.1	WP_011333208.1	WP_011333208.1	QTD35148.1	ABA73466.1	QIA02491.1	QJP94715.1	EJZ57378.1	WP_135295282.1	WP_208938074.1	VEF10124.1	QVW21366.1	WP_054593493.1	QXN48891.1	WP_254480961.1	WP_060741136.1	WP_063324824.1	EJL04965.1	VEE46667.1	UKJ67206.1	SNY06684.1	SQF92781.1	WP_073639121.1	WP_262665715.1	UEL21583.1	QQD57688.1	AIG05637.1	WP_069076719.1	WP_069076719.1	QOU03476.1
139	ATP-dependent chaperone ClpB	COG5271,COG2256,COG3899,	L,R,O,S,D	Core	31	2	29	AKV04913.1	WP_053125348.1	WP_102716614.1	WP_102716614.1	QTD32600.1	ABA76571.1	QIA05378.1	QJP97624.1	EJZ60089.1	WP_027612807.1	WP_208939721.1	VEF12915.1	QVW22575.1	WP_054595532.1	QXN49524.1	WP_254483059.1	WP_053125348.1	WP_053125348.1	EJL01737.1	VEE48183.1	UKJ69701.1	SNY09958.1	SQF89470.1	WP_053254304.1	WP_053254304.1	UEL23930.1	QQD52656.1	AIG03018.1	WP_024073343.1	WP_024073343.1	QOU06129.1
24125	16S ribosomal RNA	COG1183,COG0558	I	Core	31	2	29	AKV04858.1	WP_134925841.1	WP_007959662.1	WP_007959662.1	QTD32553.1	ABA76522.1	QIA05330.1	QJP97575.1	EJZ60043.1	WP_027614080.1	WP_090286305.1	VEF12869.1	QVW22504.1	WP_054595577.1	QXN49479.1	WP_254481467.1	WP_060740606.1	WP_063324359.1	EJL05503.1	VEE48409.1	UKJ68061.1	SNY07723.1	SQF94164.1	WP_053258046.1	WP_128587615.1	UEL22423.1	QQD54235.1	AIG04801.1	WP_024077405.1	WP_024077405.1	QOU04338.1
16905	nitrite/sulfite reductase	COG1251,COG2221,COG0155	C,P	Core	31	2	29	AKV08412.1	WP_134923732.1	WP_115078125.1	WP_289203113.1	QTD30918.1	ABA74850.1	QIA03763.1	QJP95933.1	EJZ58619.1	WP_123586535.1	WP_208937659.1	VEF10746.1	QVW25787.1	WP_054597002.1	QXN48332.1	WP_254480519.1	WP_060738120.1	WP_063322007.1	EJL01645.1	VEE46506.1	UKJ71180.1	SNY12194.1	SQF91135.1	WP_017136919.1	WP_064452000.1	UEL25313.1	QQD56965.1	AIG01429.1	WP_024075119.1	WP_024075119.1	QOU07892.1
8728	4-hydroxybenzoate octaprenyltransferase	COG0109,COG1575,COG0382	O,H	Core	31	2	29	AKV05682.1	WP_134922297.1	WP_115079728.1	WP_289204088.1	QTD33356.1	ABA77341.1	QIA00639.1	QJP98377.1	EJZ60819.1	WP_134785017.1	WP_208939221.1	VEF13703.1	QVW23274.1	WP_054594753.1	QXN50247.1	WP_254482324.1	WP_060739804.1	WP_063323542.1	EJK99229.1	VEE49105.1	UKJ68823.1	SNY08779.1	SQF97168.1	WP_301279065.1	WP_064454757.1	UEL23140.1	QQD53380.1	AIG03803.1	WP_069077347.1	WP_069077347.1	QOU05223.1
215	DUF5943 domain-containing protein	#	#	Core	31	2	29	AKV05313.1	WP_030139308.1	WP_115079452.1	WP_003177589.1	QTD33005.1	ABA76961.1	QIA05764.1	QJP98006.1	EJZ60462.1	WP_008083165.1	WP_005792152.1	VEF13340.1	QVW22932.1	WP_008033249.1	QXN49878.1	WP_054886693.1	WP_025215877.1	WP_003177589.1	EJK99240.1	VEE49144.1	UKJ68464.1	SNY08265.1	SQF95295.1	WP_016972865.1	WP_064454457.1	UEL22781.1	QQD53019.1	AIG03481.1	WP_024077809.1	WP_024077809.1	QOU04803.1
4617	hydrolase	COG0429,COG0596,COG1506,	I,E,Q,R	Core	31	2	29	AKV05421.1	WP_134926709.1	WP_115079519.1	WP_289204002.1	QTD33120.1	ABA77078.1	QIA05885.1	QJP98125.1	EJZ60568.1	WP_135296766.1	WP_208939393.1	VEF13449.1	QVW23038.1	WP_054594478.1	QXN49982.1	WP_254482640.1	WP_060743115.1	WP_063325207.1	EJK98850.1	VEE49716.1	UKJ68586.1	SNY08437.1	SQF96103.1	WP_053258494.1	WP_262666483.1	UEL22900.1	QQD53138.1	AIG03597.1	WP_069077216.1	WP_069077216.1	QOU04983.1
24654	Holliday junction resolvase RuvX	COG0634,COG0035,COG2065,	F,R	Core	31	2	29	AKV05394.1	WP_134926223.1	WP_085646969.1	WP_007953335.1	QTD33093.1	ABA77050.1	QIA05855.1	QJP98095.1	EJZ60541.1	WP_027610583.1	WP_208939412.1	VEF13422.1	QVW23012.1	WP_054594456.1	QXN49955.1	WP_254482774.1	WP_060740208.1	WP_003206474.1	EJK98673.1	VEE49752.1	UKJ68560.1	SNY08404.1	SQF96040.1	WP_053258473.1	WP_064454543.1	UEL22874.1	QQD53112.1	AIG03570.1	WP_024077900.1	WP_024077900.1	QOU04958.1
20061	alanine/glycine:cation symporter family protein	COG1115	E	Core	31	2	29	AKV05704.1	WP_134922281.1	WP_115079740.1	WP_115079740.1	QTD33377.1	ABA77363.1	QIA00661.1,QIA01291.1	QJP98399.1	EJZ60840.1	WP_135296861.1	WP_208939205.1	VEF13726.1	QVW23295.1	WP_054594770.1	QXN50269.1,QXN52256.1	WP_254481622.1	WP_060739815.1	WP_063323556.1	EJK98881.1	VEE46117.1	UKJ68843.1	SNY08806.1	SQF97189.1	WP_069551182.1	WP_262666588.1	UEL23158.1	QQD53400.1	AIG03824.1	WP_069077340.1	WP_069077340.1	QOU05243.1
848	glucose-6-phosphate isomerase	COG2222,COG0166	G,M	Core	31	2	29	AKV04885.1	WP_116641323.1	WP_085612637.1	WP_011335972.1	QTD32580.1	ABA76550.1	QIA05358.1	QJP97603.1	EJZ60070.1	WP_027614102.1	WP_090286356.1	VEF12896.1	QVW22531.1	WP_054595555.1	QXN49503.1	WP_254481485.1	WP_060740585.1	WP_063324338.1	EJL02181.1	VEE48449.1	UKJ68085.1	SNY07750.1	SQF94213.1	WP_069552494.1	WP_262666283.1	UEL22440.1	QQD54210.1	AIG04776.1	WP_024077427.1	WP_024077427.1	QOU04362.1
15047	GTPase	COG0523,COG5146,COG0378,	O,H,R	Core	31	2	29	AKV04959.1	WP_167659359.1	WP_115080002.1	WP_115080002.1	QTD32644.1	ABA76618.1	QIA05422.1	QJP98646.1	EJZ60133.1	WP_135296603.1	WP_208939695.1	VEF12962.1	QVW22616.1	WP_054595498.1	QXN49563.1	WP_254481434.1	WP_060740538.1	WP_063324286.1	EJL02190.1	VEE48247.1	UKJ68138.1	SNY07824.1	SQF94318.1	WP_069551197.1	WP_262666308.1	UEL22500.1	QQD52694.1	AIG03056.1	WP_024077498.1	WP_024077498.1	QOU04463.1
7727	CynX/NimT family MFS transporter	COG0477,COG2270,COG2223,	G,R,P	Core	31	2	29	AKV10606.1	WP_134925671.1	WP_115076639.1	WP_115076639.1	QTD34433.1	ABA72721.1	QIA01725.1	QJP93982.1	EJZ56661.1	WP_134785494.1	WP_208938639.1	VEF08977.1	QVW22367.1	WP_054593888.1	QXN51202.1	WP_254483390.1	WP_237140757.1	WP_063324521.1	EJL02365.1	VEE46724.1	UKJ69942.1	SNY10418.1	SQF89811.1	WP_053254524.1	WP_064450813.1	UEL24240.1	QQD52440.1	AIG02819.1	WP_069075300.1	WP_069075300.1	QOU06337.1
9211	nucleotide exchange factor GrpE	COG0576	O	Core	31	2	29	AKV06581.1	WP_109753477.1	WP_115076505.1	WP_115076505.1	QTD34219.1	ABA72505.1	QIA01512.1	QJP93769.1	EJZ56461.1	WP_007961425.1	WP_090281700.1	VEF08518.1	QVW24074.1	WP_054594072.1	QXN51020.1	WP_254481504.1	WP_060739227.1	WP_013692249.1	EJL05465.1	VEE48476.1	UKJ68112.1	SNY07786.1	SQF94263.1	WP_053258083.1	WP_053258083.1	UEL22465.1	QQD54184.1	AIG04749.1	WP_024077447.1	WP_024077447.1	QOU04389.1
18741	phosphoribosylamine--glycine ligase	COG0439,COG0151,COG0458,	E,C,F,I,H,M	Core	31	2	29	AKV06452.1	WP_134922684.1	WP_007951030.1	WP_007951030.1	QTD34078.1	ABA72356.1	QIA01355.1	QJP93623.1	EJZ56325.1	WP_027613589.1	WP_208938891.1	VEF07918.1	QVW23952.1	WP_054595435.1	QXN50876.1	WP_054886838.1	WP_060739353.1	WP_063323117.1	EJL03432.1	VEE48573.1	UKJ69530.1	SNY09703.1	SQF89287.1	WP_073638877.1	WP_064450480.1	UEL23763.1	QQD54058.1	AIG04561.1	WP_024073164.1	WP_024073164.1	QOU05965.1
5399	class 1 fructose-bisphosphatase	COG0158	G	Core	31	2	29	AKV06193.1	WP_116833968.1	WP_065261556.1	WP_065261556.1	QTD33820.1	ABA72096.1	QIA01089.1	QJP93364.1	EJZ56070.1	WP_007961744.1	WP_039756611.1	VEF07129.1	QVW23691.1	WP_054595177.1	QXN50643.1	WP_016712457.1	WP_018607993.1	WP_063323348.1	EJL03793.1	VEE48830.1	UKJ69291.1	SNY09381.1	SQF89034.1	WP_053253909.1	WP_053253909.1	UEL23536.1	QQD53812.1	AIG04324.1	WP_024072906.1	WP_024072906.1	QOU05710.1
9250	SDR family oxidoreductase	COG0451,COG3967,COG0300,	I,R,M	Core	31	2	29	AKV06716.1	WP_134925770.1	WP_007957229.1	WP_007957229.1	QTD34356.1	ABA72646.1	QIA01650.1	QJP93913.1	EJZ56596.1	WP_007968066.1	WP_090281817.1	VEF08829.1	QVW24253.1	WP_054595746.1	QXN51129.1	WP_254481417.1	WP_060740699.1	WP_063324432.1	EJL01410.1	VEE44645.1	UKJ67988.1	SNY07640.1	SQF94013.1	WP_053257925.1	WP_064454085.1	UEL22363.1	QQD54359.1	AIG04910.1	WP_024077348.1	WP_024077348.1	QOU04280.1
22090	S9 family peptidase	COG1770,COG1506,COG1505	E	Core	31	2	29	AKV07266.1	WP_134923221.1	WP_115076904.1	WP_289204710.1	QTD34834.1	ABA73142.1	QIA02180.1	QJP94397.1	EJZ57059.1	WP_135295154.1	WP_208938337.1	VEF09673.1	QVW24746.1	WP_054596161.1	QXN51651.1	WP_254483907.1	WP_060738734.1	WP_063322495.1	EJL04541.1	VEE46906.1	UKJ70474.1	SNY11202.1	SQF90378.1	WP_305440309.1	WP_262667302.1	UEL24651.1	QQD54878.1	AIG05333.1	WP_069075439.1	WP_069075439.1	QOU06870.1
20845	UDP-23-diacylglucosamine diphosphatase	COG2271,COG0477,COG2814,	G	Core	31	2	29	AKV09658.1	WP_134925036.1	WP_115078492.1	WP_115078492.1	QTD31402.1	ABA75380.1	QIA04241.1	QJP96356.1	EJZ57659.1	WP_047597558.1	WP_208940609.1	VEF11750.1	QVW21351.1	WP_054597866.1	QXN52094.1	WP_254485082.1	WP_060738194.1	WP_063320382.1	EJL04894.1	VEE48903.1	UKJ66861.1	SNY13929.1	SQF92414.1	WP_053256906.1	WP_064452965.1	UEL26370.1	QQD57487.1	AIG01720.1	WP_024076228.1	WP_024076228.1	QOU03068.1
19777	cytochrome c maturation protein CcmE	COG2332	O	Core	31	2	29	AKV07471.1,AKV10054.1	WP_109751369.1	WP_011333086.1	WP_011333086.1	QTD35010.1	ABA73324.1,ABA74698.1	QIA02352.1	QJP94578.1	EJZ57234.1	WP_041072935.1	WP_208938212.1	VEF09986.1	QVW24912.1	WP_054596313.1	QXN51804.1	WP_176506586.1	WP_060738623.1	WP_063322386.1	EJL04939.1	VEE46961.1	UKJ70671.1	SNY11500.1	SQF90585.1	WP_053255188.1	WP_221294298.1	UEL24826.1	QQD51852.1	AIG05489.1	WP_069075570.1	WP_069075570.1	QOU07075.1
26380	histidinol dehydrogenase	COG0141	E	Core	31	2	29	AKV06682.1	WP_134922857.1	WP_007953552.1	WP_007953552.1	QTD34324.1	ABA72614.1	QIA01618.1	QJP93882.1	EJZ56569.1	WP_027610855.1	WP_208938724.1	VEF08787.1	QVW24224.1	WP_054593983.1	QXN51102.1	WP_254483385.1	WP_060739149.1	WP_063322905.1	EJL01644.1	VEE48088.1	UKJ69846.1	SNY10271.1	SQF89699.1	WP_069552868.1	WP_262667037.1	UEL24153.1	QQD52546.1	AIG02914.1	WP_024073480.1	WP_024073480.1	QOU06241.1
19499	nuclear transport factor 2 family protein	COG3558	S	Core	31	2	29	AKV08935.1,AKV09012.1	WP_134924421.1	WP_115078041.1	WP_115078041.1	QTD30808.1	ABA74619.1	QIA03652.1	QJP95811.1	EJZ58163.1	WP_135295764.1	WP_208937443.1	VEF10973.1	QVW26091.1,QVW26180.1,QVW21876.1	WP_054597643.1	QXN48152.1	WP_254480186.1	WP_060742285.1	WP_046062452.1	EJL05108.1	VEE49142.1	UKJ71478.1	SNY12661.1	SQF91469.1	WP_053256215.1	WP_262667874.1	UEL25579.1	QQD56633.1	AIG01149.1	WP_024075306.1	WP_024075306.1	QOU08076.1
156	cardiolipin synthase	COG1502	I	Core	31	2	29	AKV05747.1	WP_134926523.1	WP_011336657.1	WP_289204112.1	QTD33415.1	ABA77401.1	QIA00703.1	QJP98436.1	EJZ60881.1	WP_135296881.1	WP_208939175.1	VEF13760.1	QVW23335.1	WP_054594809.1	QXN50305.1	WP_254482363.1	WP_060739952.1	WP_063323703.1	EJK99151.1	VEE49141.1	UKJ68880.1	SNY08852.1	SQF97227.1	WP_073636660.1	WP_064454800.1	UEL23188.1	QQD53438.1	AIG03867.1	WP_024078204.1	WP_024078204.1	QOU05287.1
702	RNase adapter RapZ	COG1936,COG0237,COG1660	R,H,F	Core	31	2	29	AKV06665.1	WP_018613998.1	WP_115076559.1	WP_115076559.1	QTD34307.1	ABA72597.1	QIA01601.1	QJP93865.1	EJZ56553.1	WP_027610844.1	WP_208938731.1	VEF08754.1	QVW24207.1	WP_054593996.1	QXN52878.1	WP_254483378.1	WP_018613998.1	WP_003197845.1	EJL04516.1	VEE48106.1	UKJ69829.1	SNY10248.1	SQF89682.1	WP_053254418.1	WP_053254418.1	UEL24140.1	QQD52563.1	AIG02931.1	WP_024073466.1	WP_024073466.1	QOU06224.1
26892	L-threonylcarbamoyladenylate synthase	COG0068,COG0009	J,O	Core	31	2	29	AKV10847.1	WP_053124883.1	WP_115076972.1	WP_115076972.1	QTD34926.1	ABA73231.1	QIA02267.1	QJP98515.1	EJZ57144.1	WP_007966016.1	WP_016771124.1	VEF09829.1	QVW24839.1	WP_054598268.1	QXN51733.1	WP_254484112.1	WP_053124883.1	WP_063325238.1	EJL03692.1	VEE44881.1	UKJ67755.1	SNY07332.1	SQF93451.1	WP_053257721.1	WP_262668045.1	UEL22109.1	QQD52179.1	AIG02541.1	WP_024077115.1	WP_024077115.1	QOU04054.1
7484	tRNA cytidine34-2-O-methyltransferase	COG0219,COG0566	J	Core	31	2	29	AKV06181.1	WP_092401422.1	WP_007952520.1	WP_289204311.1	QTD33807.1	ABA72081.1	QIA01076.1	QJP93350.1	EJZ56058.1	WP_027611265.1	WP_208939107.1	VEF07087.1	QVW23680.1	WP_054595166.1	QXN50633.1	WP_254482714.1	WP_053117534.1	WP_063323357.1	EJL02842.1	VEE48847.1	UKJ69279.1	SNY09362.1	SQF89020.1	WP_053253895.1	WP_065930799.1	UEL23524.1	QQD53800.1	AIG04313.1	WP_010563141.1	WP_010563141.1	QOU05698.1
7474	malate synthase G	COG2225	C	Core	31	2	29	AKV05280.1	WP_134926112.1	WP_115079427.1	WP_289203942.1	QTD32968.1	ABA76920.1	QIA05728.1	QJP97970.1	EJZ60424.1	WP_098965942.1	WP_208939498.1	VEF13304.1	QVW22896.1	WP_054594353.1	QXN49843.1	WP_254481723.1	WP_060740320.1	WP_063324070.1	EJK99069.1	VEE49831.1	UKJ68430.1	SNY08220.1	SQF95181.1	WP_053258353.1	WP_262666413.1	UEL22753.1	QQD52981.1	AIG03449.1	WP_069077133.1	WP_069077133.1	QOU04757.1
766	tyrosine--tRNA ligase	COG0162,COG0180	J	Core	31	2	29	AKV05200.1	WP_134926056.1	WP_115079387.1	WP_011336180.1	QTD32884.1	ABA76835.1	QIA05643.1	QJP97887.1	EJZ60344.1	WP_098965875.1	WP_129395737.1	VEF13166.1	QVW22817.1	WP_054594284.1	QXN49763.1	WP_254481640.1	WP_060740387.1	WP_063324135.1	EJK99419.1	VEE50000.1	UKJ68356.1	SNY08110.1	SQF94936.1	WP_069551959.1	WP_064454362.1	UEL22692.1	QQD52899.1	AIG03320.1	WP_024077686.1	WP_024077686.1	QOU04676.1
8893	dimethylglycine demethylation protein DgcA	COG1231,COG3349,COG1902,	O,S,Q,M,H,P,J,C,E,R	Core	31	2	29	AKV05312.1	WP_134926146.1	WP_085688582.1	WP_085688582.1	QTD33004.1	ABA76960.1	QIA05763.1	QJP98005.1	EJZ60461.1	WP_047596497.1	WP_208939472.1	VEF13339.1	QVW22931.1	WP_054594380.1	QXN49877.1	WP_254481801.1	WP_060740286.1	WP_047230382.1	EJK98908.1	VEE49145.1	UKJ68463.1	SNY08264.1	SQF95292.1	WP_305439110.1	WP_259763351.1	UEL22780.1	QQD53018.1	AIG03480.1	WP_024077808.1	WP_024077808.1	QOU04802.1
26452	TatD family hydrolase	COG0084,COG1099,COG1001,	F,R,L	Core	31	2	29	AKV10177.1	WP_134925246.1	WP_115078843.1	WP_289203589.1	QTD31967.1	ABA75886.1	QIA04729.1	QJP96905.1	EJZ59429.1	WP_135296331.1	WP_208940209.1	VEF12267.1	QVW21828.1	WP_054593339.1	QXN51913.1	WP_254480898.1	WP_060741237.1	WP_063324921.1	EJL03790.1	VEE45125.1	UKJ67568.1	SNY07100.1	SQF93165.1	WP_053257556.1	WP_221295477.1	UEL21960.1	QQD51973.1	AIG02301.1	WP_069076845.1	WP_069076845.1	QOU03891.1
421	translation elongation factor 4	COG3276,COG1084,COG2229,	P,J,R,T,M	Core	31	2	29	AKV10583.1	WP_109754754.1	WP_115076646.1	WP_115076646.1	QTD34447.1	ABA72735.1	QIA01739.1	QJP93997.1	EJZ56675.1	WP_003221926.1	WP_203420853.1	VEF09005.1	QVW22351.1	WP_054593875.1	QXN51217.1	WP_176505995.1	WP_060740809.1	WP_063324532.1	EJL02112.1	VEE47809.1	UKJ69996.1	SNY10497.1	SQF89867.1	WP_003210439.1	WP_032859966.1	UEL24293.1	QQD54402.1	AIG02796.1	WP_017526267.1	WP_017526267.1	QOU06383.1
879	hypothetical protein	#	#	Core	31	2	29	AKV10298.1	WP_003178862.1	WP_011335531.1	WP_011335531.1	QTD32088.1	ABA76017.1	QIA04854.1	QJP97047.1	EJZ59549.1	WP_134787124.1	WP_016773591.1	VEF12407.1	QVW22047.1	WP_019693158.1	QXN51591.1	WP_054886207.1	WP_003178862.1	WP_003178862.1	EJL03025.1	VEE47590.1	UKJ67640.1	SNY07186.1	SQF93239.1	WP_003214319.1	WP_003214319.1	UEL22007.1	QQD52045.1	AIG02442.1	WP_024077003.1	WP_024077003.1	QOU03941.1
10642	cobaltochelatase subunit CobN	COG1429	H	Core	31	2	29	AKV08423.1	WP_134923741.1	WP_115078117.1	WP_289203106.1	QTD30905.1	ABA74836.1	QIA03751.1	QJP95918.1	EJZ58605.1	WP_135295917.1	WP_208937648.1	VEF10758.1	QVW25799.1	WP_054596792.1	QXN52448.1	WP_254480019.1	WP_060738113.1	WP_063321998.1	EJL05412.1	VEE45141.1	UKJ71192.1	SNY12217.1	SQF91149.1	WP_069551393.1	WP_262667648.1	UEL25323.1	QQD56950.1	AIG01418.1	WP_069075868.1	WP_069075868.1	QOU07903.1
7012	VacJ family lipoprotein	COG2853	M	Core	31	2	29	AKV07493.1	WP_134925326.1	WP_115077034.1	WP_115077034.1	QTD35033.1	ABA73345.1	QIA02374.1	QJP94601.1	EJZ57258.1	WP_007969640.1	WP_208938197.1	VEF10007.1	QVW24947.1	WP_054593433.1	QXN51824.1	WP_254481034.1	WP_060741152.1	WP_063324837.1	EJL02899.1	VEE44840.1	UKJ70708.1	SNY11555.1	SQF90626.1	WP_053255224.1	WP_064451598.1	UEL24862.1	QQD51808.1	AIG05509.1	WP_024074292.1	WP_024074292.1	QOU07103.1
9246	50S ribosomal protein L9	COG0359	J	Core	31	2	29	AKV06381.1	WP_003186385.1	WP_003186385.1	WP_003186385.1	QTD34006.1	ABA72281.1	QIA01274.1	QJP93547.1	EJZ56254.1	WP_003221136.1	WP_003221136.1	VEF07701.1	QVW23881.1	WP_008157007.1	QXN50810.1	WP_054887852.1	WP_003186385.1	WP_003197251.1	EJL01715.1	VEE48650.1	UKJ69462.1	SNY09604.1	SQF89212.1	WP_003171376.1	WP_003171376.1	UEL23694.1	QQD53981.1	AIG04495.1	WP_010563337.1	WP_010563337.1	QOU05896.1
18930	dihydrolipoyllysine-residue acetyltransferase	COG0508,COG0511,COG4770,	I,C	Core	31	2	29	AKV06308.1	WP_134922582.1	WP_115076306.1	WP_289204350.1	QTD33930.1	ABA72206.1	QIA01201.1	QJP93474.1	EJZ56177.1	WP_135294810.1	WP_208939016.1	VEF07441.1	QVW23809.1	WP_054595299.1	QXN50744.1	WP_254481739.1	WP_060739477.1	WP_063323232.1	EJL02913.1	VEE48737.1	UKJ69392.1	SNY09504.1	SQF89138.1	WP_305439734.1	WP_262666848.1	UEL23630.1	QQD53912.1	AIG04430.1	WP_069075120.1	WP_069075120.1	QOU05828.1
18849	ornithine carbamoyltransferase	COG0078,COG0540,COG1486	E,F,G	Core	31	2	29	AKV10400.1	WP_092166001.1	WP_007951186.1	WP_007951186.1	QTD32189.1	ABA76124.1	QIA04955.1	QJP97152.1	EJZ59653.1	WP_003227481.1	WP_208940050.1	VEF12506.1	QVW22160.1	WP_054593697.1	QXN49105.1	WP_254483422.1	WP_060738885.1	WP_063322651.1	EJL03359.1	VEE48916.1	UKJ67768.1	SNY07349.1	SQF93476.1	WP_015885593.1	WP_064453904.1	UEL22119.1	QQD52191.1	AIG02553.1	WP_024077127.1	WP_024077127.1	QOU04066.1
311	hydroxyisourate hydrolase	COG2351	R	Core	31	2	29	AKV09689.1	WP_134925354.1	WP_115077097.1	WP_115077097.1	QTD35131.1	ABA73451.1	QIA02475.1	QJP94700.1	EJZ57362.1	WP_003223171.1	WP_208938131.1	VEF10107.1	QVW21380.1	WP_054593505.1	QXN48904.1	WP_054884130.1	WP_060741123.1	WP_063324814.1	EJL03303.1	VEE46921.1	UKJ67226.1	SNY06704.1	SQF92802.1	WP_053257240.1	WP_064453396.1	UEL21602.1	QQD55268.1	AIG05622.1	WP_024076645.1	WP_024076645.1	QOU03496.1
24535	arginine N-succinyltransferase	COG1247,COG3138	M,E	Core	31	2	29	AKV10301.1	WP_058543460.1	WP_007951056.1	WP_007951056.1	QTD32090.1	ABA76020.1	QIA04857.1	QJP97050.1	EJZ59552.1	WP_027612638.1	WP_208940120.1	VEF12410.1	QVW22049.1	WP_054593619.1,WP_054597480.1	QXN51589.1	WP_254484141.1	WP_060741009.1	WP_063324712.1	EJL03330.1	VEE47593.1	UKJ67642.1	SNY07189.1	SQF93242.1	WP_053257616.1	WP_053257616.1	UEL22009.1	QQD52047.1	AIG02445.1	WP_024077006.1	WP_024077006.1	QOU03943.1
4188	DNA polymerase III subunit delta	COG0470,COG2812	L	Core	31	2	29	AKV10179.1	WP_109754380.1	WP_115078844.1	WP_289203590.1	QTD31969.1	ABA75888.1	QIA04731.1	QJP96907.1	EJZ59431.1	WP_098965017.1	WP_208940208.1	VEF12269.1	QVW21830.1	WP_054593341.1	QXN51912.1	WP_254480899.1	WP_060741235.1	WP_063324920.1	EJL04839.1	VEE45123.1	UKJ67569.1	SNY07101.1	SQF93166.1	WP_053257557.1	WP_221295478.1	UEL21961.1	QQD51974.1	AIG02302.1	WP_024076957.1	WP_024076957.1	QOU03892.1
7846	ATP phosphoribosyltransferase	COG0040	E	Core	31	2	29	AKV06681.1	WP_047228656.1	WP_007953554.1	WP_007953554.1	QTD34323.1	ABA72613.1	QIA01617.1	QJP93881.1	EJZ56568.1	WP_007967226.1	WP_007967226.1	VEF08785.1	QVW24223.1	WP_007941260.1	QXN51101.1	WP_054885960.1	WP_047228656.1	WP_003197870.1	EJL01138.1	VEE48089.1	UKJ69845.1	SNY10267.1	SQF89698.1	WP_003188599.1	WP_003188599.1	UEL24152.1	QQD52547.1	AIG02915.1	WP_003188599.1	WP_003188599.1	QOU06240.1
12948	DUF1456 family protein	COG4807	S	Core	31	2	29	AKV07036.1	WP_063322707.1	WP_115076774.1	WP_115076774.1	QTD34628.1	ABA72931.1	QIA01928.1	QJP94190.1	EJZ56863.1	WP_135295085.1	WP_208938482.1	VEF09359.1	QVW24549.1	WP_019692130.1	QXN51449.1	WP_254483695.1	WP_053182473.1	WP_063322707.1	EJL02834.1	VEE47575.1	UKJ70118.1	SNY10684.1	SQF89998.1	WP_053254682.1	WP_053254682.1	UEL24398.1	QQD52303.1	AIG02675.1	WP_024073762.1	WP_024073762.1	QOU06522.1
26939	carboxylate/amino acid/amine transporter	COG0697	G	Core	31	2	29	AKV07301.1	WP_134923246.1	WP_115076927.1	WP_115076927.1	QTD34866.1	ABA73176.1	QIA02214.1	QJP94430.1	EJZ57091.1	WP_098967727.1	WP_208938310.1	VEF09726.1	QVW24787.1	WP_054596218.1	QXN51688.1	WP_254484047.1	WP_060738711.1	WP_063322466.1	EJL02969.1	VEE44598.1	UKJ67388.1	SNY06893.1	SQF92974.1	WP_069551091.1	WP_064453537.1	UEL21747.1	QQD54909.1	AIG05362.1	WP_069076806.1	WP_069076806.1	QOU03656.1
749	chemotaxis protein CheW	COG0835,COG0643	N	Core	31	2	29	AKV07463.1	WP_003199144.1	WP_007959223.1	WP_007959223.1	QTD35002.1	ABA73315.1	QIA02344.1	QJP94570.1	EJZ57226.1	WP_003222936.1	WP_016771050.1	VEF09978.1	QVW24904.1	WP_019692361.1	QXN51795.1	WP_016393802.1	WP_003199144.1	WP_003199144.1	EJL04454.1	VEE46976.1	UKJ67275.1	SNY06756.1	SQF92852.1	WP_010564003.1	WP_064453437.1	UEL21647.1	QQD51861.1	AIG05479.1	WP_024076685.1	WP_024076685.1	QOU03540.1
13921	MFS transporter	COG2223,COG0477,COG2814,	M,G,P	Core	31	2	29	AKV07541.1	WP_134925399.1	WP_039769832.1	WP_039769832.1	QTD35083.1	ABA73395.1	QIA02425.1	QJP94650.1	EJZ57306.1	WP_135295257.1	WP_208941130.1	VEF10056.1	QVW24995.1	WP_162491277.1	QXN53014.1	WP_254485612.1	WP_060741083.1	WP_063324771.1	EJL05572.1	VEE47052.1	UKJ71791.1	SNY06837.1	SQF92922.1	WP_162232030.1	WP_167353736.1	UEL26700.1	QQD57675.1	AIG05408.1	WP_162163611.1	WP_162163611.1	QOU08284.1
15691	YbdD/YjiX family protein	COG2879	S	Core	31	2	29	AKV04960.1,AKV08336.1	WP_003201656.1,WP_003201656.1	WP_003228401.1	WP_003228401.1	QTD32645.1	ABA76619.1	QIA05423.1	QJP97671.1	EJZ60134.1	WP_003228401.1	WP_003228401.1	VEF12963.1	QVW25711.1,QVW22617.1	WP_010448516.1,WP_054597413.1	QXN49564.1	WP_026000005.1,WP_254481435.1	WP_003182142.1,WP_053187442.1	WP_003201656.1,WP_003201656.1	EJL05515.1	VEE48248.1	UKJ68139.1	SNY07825.1	SQF94320.1	WP_003194308.1	WP_003176208.1	UEL22501.1	QQD52695.1	AIG03057.1	WP_003176208.1	WP_003176208.1	QOU04464.1
22137	formyltetrahydrofolate deformylase	COG0299,COG0223,COG0788	J,F	Core	31	2	29	AKV10445.1	WP_003178545.1	WP_011335666.1	WP_011335666.1	QTD32236.1	ABA76173.1	QIA05001.1	QJP97198.1	EJZ59700.1	WP_003227580.1	WP_208940017.1	VEF12553.1	QVW22216.1	WP_054593732.1	QXN49149.1	WP_023378897.1	WP_060740880.1	WP_003205089.1	EJL05058.1	VEE47950.1	UKJ67816.1	SNY07418.1	SQF93577.1	WP_005790961.1	WP_015885632.1	UEL22156.1	QQD52240.1	AIG02604.1	WP_024077168.1	WP_024077168.1	QOU04111.1
12661	M48 family metallopeptidase	COG1451	R	Core	31	2	29	AKV05342.1	WP_134926172.1	WP_007959720.1	WP_007959720.1	QTD33035.1	ABA76991.1	QIA05794.1	QJP98040.1	EJZ60488.1	WP_098966017.1	WP_208939450.1	VEF13371.1	QVW22961.1	WP_054594408.1	QXN49910.1	WP_254482818.1	WP_060740256.1	WP_024619094.1	EJK98622.1	VEE49909.1	UKJ68496.1	SNY08315.1	SQF95461.1	WP_053258415.1	WP_064454485.1	UEL22813.1	QQD53049.1	AIG03511.1	WP_069077183.1	WP_069077183.1	QOU04834.1
956	O-succinylhomoserine sulfhydrylase	COG0520,COG2008,COG0403,	M,R,E,H,P	Core	31	2	29	AKV07837.1	WP_109754608.1	WP_115077214.1	WP_115077214.1	QTD35320.1	ABA73646.1	QIA02672.1	QJP94892.1	EJZ59103.1	WP_027611539.1	WP_208938034.1	VEF10299.1	QVW25268.1	WP_054596633.1	QXN48391.1	WP_197894945.1	WP_060741448.1	WP_063320320.1	EJL04858.1	VEE44976.1	UKJ67058.1	SNY06507.1	SQF92620.1	WP_305438257.1	WP_262665557.1	UEL26563.1	QQD55498.1	AIG02013.1	WP_010566994.1	WP_010566994.1	QOU03351.1
3957	acetylornithine deacetylase	COG0624,COG1473,COG4187,	R,E	Core	31	2	29	AKV09280.1	WP_134924138.1	WP_115078242.1	WP_289203193.1	QTD31070.1	ABA75007.1	QIA03931.1	QJP96065.1	EJZ58817.1	WP_135296045.1	WP_208937782.1	VEF10612.1	QVW26492.1	WP_054598094.1	QXN47657.1	WP_254480132.1	WP_060742135.1	WP_063321407.1	EJL05111.1	VEE49137.1	UKJ67117.1	SNY06580.1	SQF92686.1	WP_053257139.1	WP_262665633.1	UEL21496.1	QQD55941.1,QQD56064.1	AIG01572.1	WP_069076704.1	WP_069076704.1	QOU03398.1
18727	choline dehydrogenase	COG1233,COG2303,COG0644,	Q,C,E,M	Core	31	2	29	AKV05332.1	WP_134926165.1	WP_115079462.1	WP_115079462.1	QTD33025.1	ABA76981.1	QIA05784.1	QJP98027.1	EJZ60480.1	WP_135296733.1	WP_208939459.1	VEF13361.1	QVW22951.1	WP_054594395.1	QXN49897.1	WP_176508129.1	WP_060740265.1	WP_063324021.1	EJK99418.1	VEE49119.1	UKJ68485.1	SNY08295.1	SQF95435.1	WP_053258405.1	WP_262666436.1	UEL22803.1	QQD53038.1	AIG03499.1	WP_024077829.1	WP_024077829.1	QOU04823.1
22880	phosphomethylpyrimidine synthase ThiC	COG0422	H	Core	31	2	29	AKV06338.1	WP_134922609.1	WP_011332157.1	WP_011332157.1	QTD33960.1	ABA72236.1	QIA01230.1	QJP93501.1	EJZ56207.1	WP_135294827.1	WP_186619565.1	VEF07554.1	QVW23840.1	WP_054595327.1	QXN50770.1	WP_254482858.1	WP_060739448.1	WP_063323208.1	EJL04099.1	VEE48691.1	UKJ69422.1	SNY09539.1	SQF89169.1	WP_305439754.1	WP_064450383.1	UEL23656.1	QQD53940.1	AIG04454.1	WP_024073055.1	WP_024073055.1	QOU05855.1
7301	septum site-determining protein MinC	COG0850	D	Core	31	2	29	AKV10965.1	WP_109754502.1	WP_007960063.1	WP_007960063.1	QTD35121.1	ABA73438.1	QIA02465.1	QJP98520.1	EJZ57352.1	WP_027613349.1	WP_208938146.1	VEF10096.1	QVW21392.1	WP_054598158.1	QXN48917.1	WP_254481037.1	WP_060741115.1	WP_063324805.1	EJL04114.1	VEE44836.1	UKJ67236.1	SNY06714.1	SQF92812.1	WP_053257249.1	WP_053257249.1	UEL21611.1	QQD55257.1	AIG05612.1	WP_024076655.1	WP_024076655.1	QOU03506.1
21084	ribosome-associated translation inhibitor RaiA	COG1544	J	Core	31	2	29	AKV06667.1	WP_039010540.1	WP_007953578.1	WP_007953578.1	QTD34309.1	ABA72599.1	QIA01603.1	QJP93867.1	EJZ56555.1	WP_025109458.1	WP_007912419.1	VEF08758.1	QVW24209.1	WP_054593994.1	QXN51088.1	WP_003255135.1	WP_003178005.1	WP_003178005.1	EJL04581.1	VEE48104.1	UKJ69831.1	SNY10250.1	SQF89684.1	WP_017138237.1	WP_017138237.1	UEL24141.1	QQD52561.1	AIG02929.1	WP_024073468.1	WP_024073468.1	QOU06226.1
22242	efflux RND transporter permease subunit	COG1566,COG0845	M,V	Core	31	2	29	AKV08726.1	WP_134924249.1	WP_115077909.1	WP_115077909.1	QTD30618.1	ABA74400.1	QIA01486.1,QIA03401.1	QJP95653.1	EJZ58398.1	WP_135295865.1	WP_208937482.1	VEF11224.1	QVW25998.1,QVW26466.1	WP_054597210.1	QXN52824.1	WP_176510036.1	WP_060742516.1	WP_063320940.1,WP_063321046.1	EJL05683.1	VEE45871.1	UKJ71490.1	SNY12677.1	SQF91483.1	WP_069552373.1	WP_262667882.1	UEL25592.1	QQD56606.1	AIG01160.1	WP_024075318.1	WP_024075318.1	QOU08091.1
6669	lipid A hydroxylase LpxO	COG3555	O	Core	31	2	29	AKV10911.1	WP_134924209.1	WP_102718826.1	WP_102718826.1	QTD30576.1	ABA74353.1	QIA03357.1	QJP98560.1	EJZ58442.1	WP_098968420.1	WP_208937437.1	VEF11267.1	QVW25958.1	WP_054597549.1	QXN52680.1	WP_085674219.1	WP_060742541.1	WP_063320916.1	EJL02401.1	VEE48152.1	UKJ71473.1	SNY12653.1	SQF91464.1	WP_073637692.1	WP_064452280.1	UEL25574.1	QQD56638.1	AIG01146.1	WP_024075301.1	WP_024075301.1	QOU08071.1
592	NADH-quinone oxidoreductase subunit B	COG1941,COG0377,COG3260,	C	Core	31	2	29	AKV09633.1	WP_003180065.1	WP_007951456.1	WP_007951456.1	QTD31365.1	ABA75342.1	QIA04204.1	QJP96321.1	EJZ57692.1	WP_003223809.1	WP_016775278.1	VEF11725.1	QVW21329.1	WP_019689823.1	QXN48459.1	WP_027920598.1	WP_030141322.1	WP_013693708.1	EJL03870.1	VEE45634.1	UKJ66784.1	SNY13828.1	SQF92332.1	WP_012724951.1	WP_012724951.1	UEL26296.1	QQD57325.1	AIG01695.1	WP_003219572.1	WP_003219572.1	QOU03009.1
88	phosphate acetyltransferase	COG1797,COG0280,COG0132,	R,K,H,C	Core	31	2	29	AKV06692.1	WP_134925786.1	WP_115076568.1	WP_115076568.1	QTD34333.1	ABA72623.1	QIA01627.1	QJP93890.1	EJZ56575.1	WP_135294970.1	WP_208938717.1	VEF08801.1	QVW24231.1	WP_054593975.1	QXN51109.1	WP_254483230.1	WP_060740682.1	WP_063324414.1	EJL02186.1	VEE47658.1	UKJ69683.1	SNY09929.1	SQF89451.1	WP_053254287.1	WP_262667002.1	UEL23914.1	QQD54337.1	AIG04891.1	WP_024073325.1	WP_024073325.1	QOU06112.1
7085	biotin synthase BioB	COG0502,COG1060,COG1856	S,H	Core	31	2	29	AKV05273.1	WP_134926105.1	WP_007959840.1	WP_007959840.1	QTD32961.1	ABA76913.1	QIA05721.1	QJP97963.1	EJZ60417.1	WP_095137442.1	WP_090286921.1	VEF13297.1	QVW22889.1	WP_054594348.1	QXN49836.1	WP_054885252.1	WP_014340550.1	WP_063324077.1	EJK99393.1	VEE49848.1	UKJ68423.1	SNY08210.1	SQF95167.1	WP_053258347.1	WP_064454421.1	UEL22749.1	QQD52974.1	AIG03443.1	WP_069077138.1	WP_069077138.1	QOU04750.1
3709	CvpA family protein	COG1286	R	Core	31	2	29	AKV07835.1	WP_003179770.1	WP_103386621.1	WP_103386621.1	QTD35318.1	ABA73644.1	QIA02670.1	QJP94890.1	EJZ59105.1	WP_007961197.1	WP_090282655.1	VEF10297.1	QVW25266.1	WP_054596631.1	QXN48393.1	WP_054885753.1	WP_030142022.1	WP_030142022.1	EJL03522.1	VEE44974.1	UKJ67060.1	SNY06509.1	SQF92622.1	WP_003212681.1	WP_003212681.1	UEL26565.1	QQD55496.1	AIG02015.1	WP_024076497.1	WP_024076497.1	QOU03353.1
14375	fumarylacetoacetate hydrolase family protein	COG0179,COG3971	Q	Core	31	2	29	AKV05462.1	WP_134922390.1	WP_085697901.1	WP_085697901.1	QTD33159.1	ABA77122.1	QIA05928.1	QJP98168.1	EJZ60609.1	WP_027610530.1	WP_203419893.1	VEF13492.1	QVW23078.1	WP_054594520.1	QXN50087.1	WP_027920927.1	WP_060739697.1	WP_063323441.1	EJL03045.1	VEE49663.1	UKJ68623.1	SNY08500.1	SQF96239.1	WP_053258530.1	WP_064454596.1	UEL22936.1	QQD53175.1	AIG03634.1	WP_024077958.1	WP_024077958.1	QOU05021.1
309	3-deoxy-7-phosphoheptulonate synthase	COG0722	E	Core	31	2	29	AKV09726.1	WP_092176958.1	WP_011335309.1	WP_011335309.1	QTD31850.1	ABA75746.1	QIA04604.1	QJP96783.1	EJZ59321.1	WP_003226802.1	WP_090284978.1	VEF12137.1	QVW21460.1	WP_054596341.1	QXN48797.1	WP_254480664.1	WP_060738550.1	WP_003199364.1	EJL05177.1	VEE46596.1	UKJ70617.1	SNY11415.1	SQF90531.1	WP_053255142.1	WP_053255142.1	UEL24775.1	QQD55206.1	AIG05726.1	WP_024074212.1	WP_024074212.1	QOU07021.1
1587	transcriptional regulator	#	#	Core	31	2	29	AKV10010.1	WP_003199451.1	WP_115078731.1	WP_115078731.1	QTD36126.1	ABA75702.1	QIA06171.1	QJP96739.1	EJZ59284.1	WP_003226726.1	WP_003226726.1	VEF12093.1	QVW21736.1	WP_054596377.1	QXN48754.1	WP_254480826.1	WP_060738522.1	WP_063322297.1	EJL03128.1	VEE47568.1	UKJ70659.1	SNY11482.1	SQF90573.1	WP_016978478.1	WP_016978478.1	UEL24814.1	QQD55247.1	AIG05768.1	WP_010565034.1	WP_010565034.1	QOU07064.1
7361	flagellar motor switch protein FliN	COG1868,COG1886	N	Core	31	2	29	AKV07445.1	WP_134923302.1	WP_162831786.1	WP_289204760.1	QTD34982.1	ABA73290.1	QIA02323.1	QJP94548.1	EJZ57204.1	WP_164747895.1	WP_162999812.1	VEF09945.1	QVW26795.1	WP_054598271.1	QXN52910.1	WP_254484336.1	WP_060738643.1	WP_003199107.1	EJL02283.1	VEE46995.1	UKJ67295.1	SNY06780.1	SQF92871.1	WP_053257298.1	WP_064453453.1	UEL21667.1	QQD51879.1	AIG05459.1	WP_024076704.1	WP_024076704.1	QOU03558.1
8418	ATP-binding cassette domain-containing protein	COG1463	Q	Core	31	2	29	AKV06676.1	WP_003178020.1	WP_007953559.1	WP_007953559.1	QTD34318.1	ABA72608.1	QIA01612.1	QJP93876.1	EJZ56564.1	WP_007967220.1	WP_016771673.1	VEF08775.1	QVW24218.1	WP_054593987.1	QXN51096.1	WP_054885956.1	WP_003178020.1	WP_063322907.1	EJL04642.1	VEE48094.1	UKJ69840.1	SNY10262.1	SQF89693.1	WP_005784855.1	WP_005784855.1	UEL24149.1	QQD52552.1	AIG02920.1	WP_017845975.1	WP_017845975.1	QOU06235.1
14652	tRNA-Gly	COG0558	I	Core	31	2	29	AKV08456.1	WP_018608070.1	WP_115078090.1	WP_085603312.1	QTD36090.1	ABA74803.1	QIA03714.1	QJP95886.1	EJZ58571.1	WP_003225417.1	WP_007950102.1	VEF10802.1	QVW25837.1	WP_054596826.1	QXN52470.1	WP_027920568.1	WP_030141409.1	WP_018608070.1	EJL05053.1	VEE45696.1	UKJ70960.1	SNY11902.1	SQF90894.1	WP_053255497.1	WP_053255497.1	UEL25089.1	QQD55778.1	AIG01576.1	WP_012723427.1	WP_012723427.1	QOU07351.1
7451	histidine ammonia-lyase	COG2986	E	Core	31	2	29	AKV06206.1	WP_134922488.1	WP_115076240.1	WP_115076240.1	QTD33835.1	ABA72110.1	QIA01105.1	QJP93378.1,QJP98463.1	EJZ56086.1	WP_135294781.1	WP_208939088.1	VEF07171.1	QVW23704.1	WP_054595189.1	QXN50654.1	WP_176508149.1	WP_060739586.1	WP_063323336.1	EJL05606.1	VEE48818.1	UKJ69303.1	SNY09398.1	SQF89046.1	WP_096236779.1	WP_221293726.1	UEL23548.1	QQD53823.1	AIG04336.1	WP_024072916.1	WP_024072916.1	QOU05722.1,QOU04421.1
20792	MATE family efflux transporter	COG0534,COG0728	R,V	Core	31	2	29	AKV06474.1	WP_134922697.1	WP_115076408.1	WP_102718484.1	QTD34096.1	ABA72374.1	QIA01373.1	QJP93640.1	EJZ56341.1	WP_135294880.1	WP_208938876.1	VEF07995.1	QVW23975.1	WP_054595450.1	QXN50893.1	WP_254482989.1	WP_060739339.1	WP_063323106.1	EJL01976.1	VEE48535.1	UKJ69547.1	SNY09724.1	SQF89304.1	WP_305439840.1	WP_128591471.1	UEL23780.1	QQD54074.1	AIG04576.1	WP_069075186.1	WP_069075186.1	QOU05981.1
68	acyl-CoA dehydrogenase family protein	COG2240,COG0351	H	Core	31	2	29	AKV05060.1	WP_134925950.1	WP_085712267.1	WP_289203872.1	QTD32731.1	ABA76682.1	QIA05488.1	QJP97735.1	EJZ60194.1	WP_003228511.1	WP_208939646.1	VEF13012.1	QVW22669.1	WP_019691830.1	QXN49613.1	WP_254481557.1	WP_060740495.1	WP_063324244.1	EJL02031.1	VEE50371.1	UKJ68192.1	SNY07891.1	SQF94440.1	WP_053258158.1	WP_064454263.1	UEL22549.1	QQD52751.1	AIG03125.1	WP_024077557.1	WP_024077557.1	QOU04532.1
664	RNA polymerase sigma factor RpoD	COG1191,COG0568	K	Core	31	2	29	AKV05248.1	WP_116833605.1	WP_011336219.1	WP_011336219.1	QTD32934.1	ABA76886.1	QIA05693.1	QJP97937.1	EJZ60393.1	WP_027610709.1	WP_208939524.1	VEF13217.1	QVW22866.1	WP_019693936.1	QXN49811.1	WP_254481676.1	WP_060740348.1	WP_063324103.1	EJK98885.1	VEE49924.1	UKJ68403.1	SNY08174.1	SQF95108.1	WP_053258328.1	WP_064454398.1	UEL22733.1	QQD52947.1	AIG03370.1	WP_024077730.1	WP_024077730.1	QOU04726.1
8690	PhoH family protein	COG1875,COG1702	T	Core	31	2	29	AKV05065.1	WP_134925954.1	WP_085608754.1	WP_085608754.1	QTD32737.1	ABA76688.1	QIA05494.1	QJP97741.1	EJZ60200.1	WP_007960560.1	WP_093098046.1	VEF13018.1	QVW22675.1	WP_054594194.1	QXN49619.1	WP_254481561.1	WP_060740491.1	WP_063324241.1	EJL03113.1	VEE50365.1	UKJ68198.1	SNY07899.1	SQF94451.1	WP_053258163.1	WP_262666328.1	UEL22555.1	QQD52762.1	AIG03131.1	WP_024077562.1	WP_024077562.1	QOU04538.1
4132	ABC transporter ATP-binding protein	COG4152,COG4167,COG4525,	V,O,Q,R,L,G,P,H,E,D,C	Core	31	2	29	AKV10529.1	WP_134925538.1	WP_115079059.1	WP_115079059.1	QTD32324.1	ABA76265.1	QIA05093.1	QJP97285.1	EJZ59785.1	WP_096795147.1	WP_208939926.1	VEF12640.1	QVW22297.1	WP_054593812.1	QXN49232.1	WP_254481187.1	WP_060740935.1	WP_063324645.1	EJL05106.1	VEE44555.1	UKJ70068.1	SNY10611.1	SQF89946.1	WP_053254644.1	WP_064450927.1	UEL24354.1	QQD52353.1	AIG02729.1	WP_069075352.1	WP_069075352.1	QOU06469.1
706	ribonuclease III	COG0571	K	Core	31	2	29	AKV10581.1	WP_109754752.1	WP_011332589.1	WP_011332589.1	QTD34449.1	ABA72737.1	QIA01741.1	QJP93999.1	EJZ56677.1	WP_024011703.1	WP_024011703.1	VEF09008.1	QVW22349.1	WP_019691997.1	QXN51219.1	WP_027917873.1	WP_060740811.1	WP_057448995.1	EJL03434.1	VEE47806.1	UKJ69998.1	SNY10499.1	SQF89869.1	WP_017136295.1	WP_017136295.1	UEL24295.1	QQD54404.1	AIG02794.1	WP_024073622.1	WP_024073622.1	QOU06385.1
9173	YaeQ family protein	COG4681	S	Core	31	2	29	AKV06902.1	WP_134922935.1	WP_011332624.1	WP_011332624.1	QTD34485.1	ABA72777.1	QIA01777.1	QJP94036.1	EJZ56716.1	WP_041063193.1	WP_093104404.1	VEF09090.1	QVW24423.1	WP_054593842.1	QXN51255.1	WP_054887014.1	WP_060739050.1	WP_003198109.1	EJL04992.1	VEE44343.1	UKJ67872.1	SNY07493.1	SQF93705.1	WP_053257827.1	WP_064453997.1	UEL22198.1	QQD54541.1	AIG05069.1	WP_024077227.1	WP_024077227.1	QOU04169.1
26510	YqgE/AlgH family protein	COG1678	K	Core	31	2	29	AKV05392.1	WP_134926221.1	WP_039767938.1	WP_085689619.1	QTD33091.1	ABA77048.1	QIA05853.1	QJP98093.1	EJZ60539.1	WP_041063515.1	WP_208939413.1	VEF13420.1	QVW23010.1	WP_054594454.1	QXN49953.1	WP_254482778.1	WP_053126215.1	WP_003206472.1	EJK98903.1	VEE49754.1	UKJ68558.1	SNY08402.1	SQF96037.1	WP_053258472.1	WP_057022840.1	UEL22872.1	QQD53110.1	AIG03568.1	WP_069077200.1	WP_069077200.1	QOU04956.1
19191	dehydrogenase	#	#	Core	31	2	29	AKV10213.1	WP_003204309.1	WP_007950758.1	WP_007950758.1	QTD32003.1	ABA75922.1	QIA04765.1	QJP96941.1	EJZ59462.1	WP_007967565.1	WP_208940184.1	VEF12303.1	QVW21964.1	WP_054593369.1	QXN51879.1	WP_254480918.1	WP_003204309.1	WP_063324897.1	EJL01382.1	VEE45377.1	UKJ70766.1	SNY11631.1	SQF90686.1	WP_053255276.1	WP_064451650.1	UEL24914.1	QQD51748.1	AIG05576.1	WP_010567536.1	WP_010567536.1	QOU07162.1
801	ammonium transporter	COG0004	P	Core	31	2	29	AKV10013.1	WP_134923398.1	WP_115078733.1	WP_115078733.1	QTD31810.1	ABA75705.1	QIA04563.1	QJP96742.1	EJZ59287.1	WP_027613424.1	WP_208940326.1	VEF12096.1	QVW21739.1	WP_054596374.1	QXN48756.1	WP_254480829.1	WP_060738525.1	WP_063322300.1	EJL02162.1	VEE45045.1	UKJ70657.1	SNY11476.1	SQF90570.1	WP_053255360.1	WP_262667411.1	UEL24812.1	QQD55244.1	AIG05765.1	WP_041161126.1	WP_041161126.1	QOU07061.1
23286	flagellar motor protein MotB	COG2885,COG1360	N,M	Core	31	2	29	AKV06356.1	WP_134922624.1	WP_115076342.1	WP_289204366.1	QTD33980.1	ABA72257.1	QIA01250.1	QJP93521.1	EJZ56227.1	WP_134785299.1	WP_208938974.1	VEF07609.1	QVW23860.1	WP_054595343.1	QXN50788.1	WP_254482884.1	WP_060739430.1	WP_063323190.1	EJL01883.1	VEE48671.1	UKJ69440.1	SNY09569.1	SQF89187.1	WP_053254042.1	WP_064450399.1	UEL23673.1	QQD53959.1	AIG04471.1	WP_069075148.1	WP_069075148.1	QOU05872.1
988	sulfate adenylyltransferase subunit CysD	COG0175,COG3969	E,R	Core	31	2	29	AKV06688.1	WP_092329398.1	WP_007953546.1	WP_007953546.1	QTD34330.1	ABA72620.1	QIA01623.1	QJP93887.1	EJZ56572.1	WP_003221715.1	WP_007912374.1	VEF08796.1	QVW24228.1	WP_019691910.1	QXN51106.1	WP_054884652.1	WP_003178041.1	WP_003178041.1	EJL01613.1	VEE48083.1	UKJ69680.1	SNY09926.1	SQF89448.1	WP_012722132.1	WP_049710083.1	UEL23911.1	QQD54334.1	AIG04888.1	WP_024073322.1	WP_024073322.1	QOU06109.1
20078	microcin C ABC transporter permease YejB	COG4174,COG1173,COG4239,	E,R,V	Core	31	2	29	AKV08447.1	WP_134923759.1	WP_007952064.1,WP_115078131.1,WP_115078566.1	WP_007952064.1,WP_115078131.1,WP_289203400.1	QTD30876.1,QTD30926.1,QTD31546.1	ABA74812.1,ABA74857.1,ABA75480.1	QIA03722.1,QIA03774.1,QIA04341.1	QJP95894.1,QJP95940.1,QJP96463.1	EJZ57562.1,EJZ58579.1,EJZ58630.1	WP_135295375.1,WP_027612667.1,WP_135295926.1	WP_208940532.1,WP_208937630.1	VEF10792.1	QVW25828.1	WP_054596817.1	QXN52462.1	WP_254485393.1	WP_060738096.1	WP_063321975.1	EJL03257.1	VEE46381.1	UKJ71155.1	SNY12156.1	SQF91105.1	WP_053255684.1	WP_064451978.1	UEL25292.1	QQD56461.1,QQD57117.1	AIG01585.1	WP_024075094.1	WP_024075094.1	QOU07870.1
6373	DUF2164 domain-containing protein	COG0042,COG0107,COG1411,	R,J,C,E	Core	31	2	29	AKV06171.1	WP_134922465.1	WP_003220753.1	WP_003220753.1	QTD33796.1	ABA72070.1	QIA01064.1	QJP93339.1	EJZ56046.1	WP_096796693.1	WP_208939115.1	VEF07058.1	QVW23669.1	WP_054595157.1	QXN50623.1	WP_023382794.1	WP_060739613.1	WP_063323366.1	EJL03412.1	VEE48861.1	UKJ69268.1	SNY09347.1	SQF89009.1	WP_053253884.1	WP_008435688.1	UEL23513.1	QQD53788.1	AIG04302.1	WP_016972250.1	WP_016972250.1	QOU05688.1
8866	class II glutamine amidotransferase	COG0121,COG0449,COG0034	F,M,R	Core	31	2	29	AKV07269.1	WP_134923222.1	WP_115076906.1	WP_115076906.1	QTD34836.1	ABA73144.1	QIA02182.1	QJP94399.1	EJZ57061.1	WP_025110635.1	WP_186532168.1	VEF09677.1	QVW24748.1	WP_054596162.1	QXN51652.1	WP_254483911.1	WP_053120116.1	WP_003198875.1	EJL05614.1	VEE46903.1	UKJ70476.1	SNY11204.1	SQF90380.1	WP_053255014.1	WP_064451362.1	UEL24653.1	QQD54880.1	AIG05335.1	WP_024074057.1	WP_024074057.1	QOU06872.1
225	16S ribosomal RNA	COG2041	R	Core	31	2	29	AKV04857.1	WP_134925840.1	WP_115079217.1	WP_115079217.1	QTD32552.1	ABA76521.1	QIA05329.1	QJP97574.1	EJZ60042.1	WP_135296568.1	WP_208939757.1	VEF12868.1	QVW22503.1	WP_054595578.1	QXN49478.1	WP_254481466.1	WP_060740607.1	WP_063324360.1	EJL03151.1	VEE48408.1	UKJ68060.1	SNY07722.1	SQF94162.1	WP_053258045.1	WP_064454148.1	UEL22422.1	QQD54236.1	AIG04802.1	WP_069077017.1	WP_069077017.1	QOU04337.1
23504	DUF3299 domain-containing protein	COG3495	S	Core	31	2	29	AKV10780.1	WP_134922285.1	WP_115079737.1	WP_115079737.1	QTD33370.1	ABA77356.1	QIA00655.1	QJP98392.1	EJZ60834.1	WP_027610367.1	WP_208939210.1	VEF13720.1	QVW23288.1	WP_019694316.1	QXN50262.1	WP_254482335.1	WP_013691991.1	WP_063323553.1	EJK99241.1	VEE49171.1	UKJ68836.1	SNY08797.1	SQF97183.1	WP_017135795.1	WP_050784921.1	UEL23152.1	QQD53394.1	AIG03818.1	WP_041161056.1	WP_041161056.1	QOU05237.1
7230	peptide chain release factor 3	COG1159,COG0480,COG4108,	P,J,R,M,T	Core	31	2	29	AKV06622.1	WP_109753512.1	WP_085608055.1	WP_085608055.1	QTD34261.1	ABA72550.1	QIA01554.1	QJP93815.1	EJZ56509.1	WP_027610807.1	WP_208938765.1	VEF08652.1	QVW24165.1	WP_054594036.1	QXN51061.1	WP_254483339.1	WP_060739195.1	WP_063322961.1	EJL01606.1	VEE50445.1	UKJ69773.1	SNY10163.1	SQF89621.1	WP_017138290.1	WP_064450675.1	UEL24084.1	QQD52623.1	AIG02984.1	WP_024073408.1	WP_024073408.1	QOU06163.1
7668	agmatinase	COG0010	E	Core	31	2	29	AKV07364.1	WP_003184135.1	WP_007956591.1	WP_007956591.1	QTD34891.1	ABA73200.1	QIA02237.1	QJP94452.1	EJZ57113.1	WP_003222717.1	WP_003222717.1	VEF09767.1	QVW24808.1	WP_054596236.1	QXN51704.1	WP_254484077.1	WP_003198979.1	WP_003198979.1	EJL04634.1	VEE47019.1	UKJ67372.1	SNY06875.1	SQF92956.1	WP_053257374.1	WP_064453522.1	UEL21736.1	QQD54926.1	AIG05375.1	WP_017845302.1	WP_017845302.1	QOU03636.1
14340	S-formylglutathione hydrolase	COG0245	I	Core	31	2	29	AKV06991.1	WP_109756625.1	WP_007954821.1	WP_007954821.1	QTD34572.1	ABA72870.1	QIA01868.1	QJP94127.1	EJZ56802.1	WP_135295060.1	WP_208938528.1	VEF09268.1	QVW24509.1	WP_054595926.1	QXN51426.1	WP_054885354.1	WP_003184863.1	WP_063322748.1	EJL05723.1	VEE44458.1	UKJ70201.1	SNY10807.1	SQF90085.1	WP_053254755.1	WP_064451170.1	UEL24465.1	QQD54633.1	AIG05141.1	WP_024073845.1	WP_024073845.1	QOU06610.1
7264	UDP-N-acetylmuramate--L-alanine ligase	COG0707,COG0438,COG3980,	R,G,M	Core	31	2	29	AKV10637.1	WP_134925720.1	WP_011335863.1	WP_011335863.1	QTD32450.1	ABA76410.1	QIA05225.1	QJP97464.1	EJZ59936.1	WP_027612180.1	WP_208939831.1	VEF12757.1	QVW22398.1	WP_054595715.1	QXN49374.1	WP_254481329.1	WP_060740757.1	WP_063324487.1	EJL05056.1	VEE48052.1	UKJ69887.1	SNY10336.1	SQF89749.1	WP_053254471.1	WP_064450763.1	UEL24192.1	QQD52500.1	AIG02871.1	WP_024073518.1	WP_024073518.1	QOU06281.1
23260	homoserine dehydrogenase	COG0673,COG0460,COG4091,	R,T,E	Core	31	2	29	AKV10834.1	WP_003198098.1	WP_018926703.1	WP_018926703.1	QTD34479.1	ABA72770.1	QIA01772.1	QJP94030.1	EJZ56709.1	WP_007908972.1	WP_208938605.1	VEF09077.1	QVW24419.1	WP_054593847.1	QXN51249.1	WP_099815331.1	WP_060739055.1	WP_003198098.1	EJL04330.1	VEE44321.1	UKJ67876.1	SNY07500.1	SQF93714.1	WP_053257832.1	WP_064454001.1	UEL22203.1	QQD54532.1	AIG05061.1	WP_024077233.1	WP_024077233.1	QOU04175.1
7232	50S ribosomal protein L19	COG0335	J	Core	31	2	29	AKV06895.1	WP_003175895.1	WP_003175895.1	WP_003175895.1	QTD34474.1	ABA72765.1	QIA01767.1	QJP94026.1	EJZ56704.1	WP_003175895.1	WP_003175895.1	VEF09067.1	QVW24416.1	WP_054593850.1	QXN51245.1	WP_054887024.1	WP_003175895.1	WP_063322826.1	EJL03366.1	VEE44308.1	UKJ67881.1	SNY07507.1	SQF93723.1	WP_003175895.1	WP_003175895.1	UEL22207.1	QQD54529.1	AIG05057.1	WP_003175895.1	WP_003175895.1	QOU04178.1
9159	shikimate dehydrogenase	COG0169	E	Core	31	2	29	AKV10748.1	WP_134925912.1	WP_115079287.1	WP_115079287.1	QTD32665.1	ABA76640.1	QIA05446.1	QJP97695.1	EJZ60156.1	WP_135296612.1	WP_208939679.1	VEF12981.1	QVW22635.1	WP_054594160.1	QXN49583.1	WP_254480456.1	WP_060740521.1	WP_063324271.1	EJL03591.1	VEE49588.1	UKJ68162.1	SNY07855.1	SQF94372.1	WP_073638305.1	WP_262666318.1	UEL22524.1	QQD52723.1	AIG03076.1	WP_069077061.1	WP_069077061.1	QOU04491.1
8699	leucyl/phenylalanyl-tRNA--protein transferase	COG2360	O	Core	31	2	29	AKV09617.1	WP_134924969.1	WP_115078465.1	WP_115078465.1	QTD31348.1	ABA75325.1	QIA04187.1	QJP96305.1	EJZ57708.1	WP_047601673.1	WP_208940635.1	VEF11703.1	QVW21312.1	WP_054597842.1	QXN48442.1	WP_254480574.1	WP_060741562.1	WP_063320489.1	EJL01983.1	VEE45655.1	UKJ66767.1	SNY13803.1	SQF92315.1	WP_078826790.1	WP_262665157.1	UEL26278.1	QQD57307.1	AIG01674.1	WP_069076503.1	WP_069076503.1	QOU02992.1
8719	lytic murein transglycosylase B	COG2951	M	Core	31	2	29	AKV05082.1	WP_134925964.1	WP_007958658.1	WP_007958658.1	QTD32753.1	ABA76705.1	QIA05510.1	QJP97758.1	EJZ60217.1	WP_007960589.1	WP_203419617.1	VEF13035.1	QVW22691.1	WP_054594207.1	QXN49635.1	WP_254481571.1	WP_060740480.1	WP_063324228.1	EJL04238.1	VEE50344.1	UKJ68213.1	SNY07920.1	SQF94484.1	WP_053258176.1	WP_064454282.1	UEL22570.1	QQD52778.1	AIG03148.1	WP_024077577.1	WP_024077577.1	QOU04554.1
9658	TOBE domain-containing protein	COG3585	H	Core	31	2	29	AKV05487.1	WP_003177394.1	WP_007953520.1	WP_007953520.1	QTD33182.1	ABA77147.1	QIA05950.1	QJP98191.1	EJZ60630.1	WP_007967989.1	WP_003229256.1	VEF13515.1	QVW25387.1,QVW23100.1	WP_003177394.1,WP_054598130.1	QXN50110.1	WP_027595183.1	WP_003177394.1	WP_003177394.1	EJK99087.1	VEE44631.1	UKJ71440.1,UKJ68650.1	SNY08544.1,SNY12600.1	SQF91425.1,SQF96652.1	WP_003173733.1,WP_003213899.1	WP_003173733.1,WP_003213899.1	UEL25544.1,UEL22964.1	QQD56388.1,QQD53202.1	AIG01467.1,AIG03657.1	WP_003173733.1,WP_003176783.1	WP_003173733.1,WP_003176783.1	QOU07975.1,QOU05041.1
844	response regulator transcription factor	COG3707,COG3437,COG2201,	T,N,K	Core	31	2	29	AKV10384.1	WP_109755742.1	WP_085697149.1	WP_085697149.1	QTD32174.1	ABA76110.1	QIA04941.1	QJP97139.1	EJZ59638.1	WP_007917879.1	WP_090285558.1	VEF12492.1	QVW22144.1	WP_019693222.1	QXN49090.1	WP_254483438.1	WP_060738873.1	WP_063322639.1	EJL02544.1	VEE44889.1	UKJ67838.1	SNY07443.1	SQF93635.1	WP_053257795.1	WP_053257795.1	UEL22174.1	QQD52263.1	AIG02628.1	WP_024077192.1	WP_024077192.1	QOU04134.1
27350	FAD-binding oxidoreductase	COG4177,COG1172,COG0559	E,G	Core	31	2	29	AKV06397.1	WP_116834052.1	WP_115076361.1	WP_115076361.1	QTD34022.1	ABA72298.1	QIA01298.1	QJP93565.1	EJZ56269.1	WP_135294846.1	WP_208938940.1	VEF07757.1	QVW23897.1	WP_054595385.1	QXN50826.1	WP_254482922.1	WP_060739397.1	WP_060739397.1	EJL01437.1	VEE48629.1	UKJ69479.1	SNY09629.1	SQF89229.1	WP_053254075.1	WP_064450431.1	UEL23711.1	QQD53999.1	AIG04509.1	WP_024073110.1	WP_024073110.1	QOU05913.1
19003	pyridoxal kinase PdxY	COG1105,COG0524,COG2240	H,G	Core	31	2	29	AKV05731.1	WP_134926504.1	WP_115079752.1	WP_115079752.1	QTD33400.1	ABA77386.1	QIA00688.1	QJP98423.1	EJZ60866.1	WP_135296871.1	WP_208939185.1	VEF13748.1	QVW23320.1	WP_054594793.1	QXN50295.1	WP_254482357.1	WP_060739963.1	WP_063323713.1	EJK98795.1	VEE49264.1	UKJ68864.1	SNY08828.1	SQF97211.1	WP_305439394.1	WP_064454787.1	UEL23175.1	QQD53422.1	AIG03851.1	WP_024078189.1	WP_024078189.1	QOU05272.1
8896	accessory factor UbiK family protein	COG2960	S	Core	31	2	29	AKV05579.1	WP_134926377.1	WP_007920416.1	WP_007920416.1	QTD33269.1	ABA77244.1	QIA06037.1	QJP98282.1	EJZ60721.1	WP_007920416.1	WP_007920416.1	VEF13595.1	QVW23190.1	WP_054048512.1	QXN50193.1	WP_060479960.1	WP_060740084.1	WP_063323829.1	EJK99219.1	VEE49036.1	UKJ68746.1	SNY08672.1	SQF97061.1	WP_053258636.1	WP_025856328.1	UEL23055.1	QQD53297.1	AIG03747.1	WP_010567183.1	WP_010567183.1	QOU05138.1
198	SDR family oxidoreductase	COG4221,COG0300,COG0623,	I,R,M	Core	31	2	29	AKV10222.1	WP_134925291.1	WP_115078871.1	WP_289203607.1	QTD32013.1	ABA75931.1	QIA04774.1	QJP96950.1	EJZ59470.1	WP_027612323.1	WP_208941062.1	VEF12314.1	QVW21973.1	WP_054593394.1	QXN51870.1	WP_254480974.1	WP_060741186.1	WP_063324867.1	EJL04678.1	VEE46700.1	UKJ70750.1	SNY11612.1	SQF90670.1	WP_053255260.1	WP_064451635.1	UEL24899.1	QQD51764.1	AIG05557.1	WP_024074333.1	WP_024074333.1	QOU07147.1
7169	histidine--tRNA ligase	COG3705,COG0442,COG0124	J,E	Core	31	2	29	AKV06849.1	WP_134922901.1	WP_115079105.1	WP_192558927.1	QTD32388.1	ABA76337.1	QIA05163.1	QJP97367.1	EJZ59862.1	WP_027612134.1	WP_208939868.1	VEF12695.1	QVW24373.1	WP_054595807.1	QXN49290.1	WP_085673698.1	WP_025212010.1	WP_014336698.1	EJL03737.1	VEE44180.1	UKJ67924.1	SNY07562.1	SQF93873.1	WP_053257873.1	WP_064454038.1	UEL22245.1	QQD54484.1	AIG05010.1	WP_024077288.1	WP_024077288.1	QOU04222.1
197	ACP S-malonyltransferase	COG3321,COG0331	I,Q	Core	31	2	29	AKV10186.1	WP_134925251.1	WP_115078848.1	WP_007950787.1	QTD31976.1	ABA75895.1	QIA04738.1	QJP96914.1	EJZ59438.1	WP_098965023.1	WP_208940202.1	VEF12276.1	QVW21940.1	WP_054593347.1	QXN51905.1	WP_254480903.1	WP_060741230.1	WP_003204258.1	EJL02077.1	VEE45116.1	UKJ67576.1	SNY07110.1	SQF93173.1	WP_073638044.1	WP_064453756.1	UEL21968.1	QQD51981.1	AIG02308.1	WP_069076847.1	WP_069076847.1	QOU03899.1
14222	50S ribosomal protein L3	COG0087	J	Core	31	2	29	AKV05182.1	WP_003186059.1	WP_007955641.1	WP_007955641.1	QTD32866.1	ABA76816.1	QIA05625.1	QJP97869.1	EJZ60325.1	WP_003228738.1	WP_003228738.1	VEF13149.1	QVW22800.1	WP_003186059.1	QXN49745.1	WP_027917847.1	WP_003186059.1	WP_003186059.1	EJL02771.1	VEE50016.1	UKJ68339.1	SNY08086.1	SQF94853.1	WP_003194649.1	WP_007253310.1	UEL22677.1	QQD52882.1	AIG03303.1	WP_007253310.1	WP_007253310.1	QOU04659.1
10	acyl-CoA dehydrogenase	COG1960	I	Core	31	2	29	AKV06295.1	WP_134922573.1	WP_115076297.1	WP_289204348.1	QTD33919.1	ABA72195.1	QIA01192.1	QJP93461.1	EJZ56166.1	WP_135294804.1	WP_208939024.1	VEF07414.1	QVW23795.1	WP_054595288.1	QXN50737.1	WP_254482829.1	WP_060739488.1	WP_063323243.1	EJL04713.1	VEE48741.1	UKJ69383.1	SNY09495.1	SQF89129.1	WP_305439726.1	WP_262666843.1	UEL23623.1	QQD53902.1	AIG04424.1	WP_069075115.1	WP_069075115.1	QOU05819.1
9626	methyl-accepting chemotaxis protein	COG0784,COG2199,COG4565,	T,N,K	Core	31	2	29	AKV06463.1	WP_134922692.1	WP_085609200.1	WP_085609200.1	QTD34089.1	ABA72367.1	QIA01366.1	QJP93633.1	EJZ56333.1	WP_027613596.1	WP_208938883.1	VEF07950.1	QVW23963.1	WP_054595443.1	QXN50886.1	WP_254482984.1	WP_060739345.1	WP_063323110.1	EJL02412.1	VEE48560.1	UKJ69540.1	SNY09713.1	SQF89297.1	WP_053254135.1	WP_064450487.1	UEL23773.1	QQD54068.1	AIG04571.1	WP_024073173.1	WP_024073173.1	QOU05975.1
418	peptidoglycan-associated lipoprotein Pal	COG1360,COG2885	N,M	Core	31	2	29	AKV10414.1	WP_072395117.1	WP_003178634.1	WP_003178634.1	QTD32203.1	ABA76138.1	QIA04969.1	QJP97166.1	EJZ59666.1	WP_003178634.1	WP_003178634.1	VEF12519.1	QVW22184.1	WP_054593710.1	QXN49119.1	WP_023381906.1	WP_003205029.1	WP_003178634.1	EJL05698.1	VEE47513.1	UKJ67788.1	SNY07378.1	SQF93519.1	WP_003209827.1	WP_003209827.1	UEL22134.1	QQD52212.1	AIG02573.1	WP_003209827.1	WP_003209827.1	QOU04079.1
18915	ABC transporter permease subunit	COG4149,COG1178,COG3833,	P,O,E,R,G	Core	31	2	29	AKV05479.1,AKV09302.1	WP_134926279.1	WP_115077360.1,WP_115079587.1	WP_115077360.1,WP_115079587.1	QTD35526.1,QTD33173.1	ABA73862.1,ABA77139.1	QIA02879.1,QIA05942.1	QJP95098.1,QJP98182.1	EJZ58943.1,EJZ60623.1	WP_003226104.1,WP_171061891.1	WP_172833310.1,WP_208940737.1	VEF10493.1,VEF13507.1	QVW26892.1,QVW26996.1	WP_173859942.1,WP_162174759.1	QXN53000.1,QXN50101.1	WP_176507617.1	WP_060740160.1	WP_063323902.1	EJK99322.1	VEE49646.1	UKJ68642.1	SNY08530.1	SQF96623.1	WP_069551127.1	WP_064454612.1	UEL22955.1	QQD53194.1	AIG03648.1	WP_024077972.1	WP_024077972.1	QOU05034.1
1965	tRNA-Gln	COG1947	I	Core	31	2	29	AKV11004.1	WP_134925816.1	WP_115079198.1	WP_115079198.1	QTD32523.1	ABA76489.1	QIA05301.1	QJP97547.1	EJZ60007.1	WP_027612238.1	WP_208939780.1	VEF12834.1	QVW26967.1	WP_054595618.1	QXN49450.1	WP_254483175.1	WP_060740649.1	WP_063324384.1	EJL05227.1	VEE48315.1	UKJ69654.1	SNY09891.1	SQF89421.1	WP_207201168.1	WP_237140909.1	UEL23884.1	QQD54308.1	AIG04862.1	WP_206379620.1	WP_206379620.1	QOU06084.1
14684	DUF4404 family protein	COG0780,COG2904	R,S	Core	31	2	29	AKV09786.1	WP_134923523.1	WP_115078644.1	WP_115078644.1	QTD31645.1	ABA75590.1	QIA04440.1	QJP96620.1	EJZ59178.1	WP_135296240.1	WP_208940413.1	VEF11994.1	QVW25214.1	WP_054593164.1	QXN48559.1	WP_254480786.1	WP_060738393.1	WP_063322166.1	EJL02875.1	VEE45388.1	UKJ70521.1	SNY11268.1	SQF90429.1	WP_305793289.1	WP_262667323.1	UEL24691.1	QQD55096.1	AIG02102.1	WP_024074102.1	WP_024074102.1	QOU06919.1
774	hemolysin family protein	COG0517,COG4536,COG3448,	T,R,P	Core	31	2	29	AKV05686.1	WP_014335895.1	WP_007954342.1	WP_007954342.1	QTD33360.1	ABA77345.1	QIA00643.1	QJP98381.1	EJZ60823.1	WP_003229612.1	WP_016772486.1	VEF13707.1	QVW23278.1	WP_054594756.1	QXN50251.1	WP_054884754.1	WP_014335895.1	WP_014335895.1	EJK98817.1	VEE49109.1	UKJ68827.1	SNY08783.1	SQF97172.1	WP_053258701.1	WP_053258701.1	UEL23144.1	QQD53384.1	AIG03807.1	WP_024078148.1	WP_024078148.1	QOU05227.1
14325	dUTP diphosphatase	COG0756,COG0717	F	Core	31	2	29	AKV05612.1	WP_003206867.1	WP_007954445.1	WP_007954445.1	QTD33301.1	ABA77278.1	QIA00582.1	QJP98315.1	EJZ60756.1	WP_003229483.1	WP_208939256.1	VEF13640.1	QVW23216.1	WP_054594647.1	QXN50220.1	WP_254482308.1	WP_053126549.1	WP_003206867.1	EJK98956.1	VEE49068.1	UKJ68773.1	SNY08714.1	SQF97118.1	WP_053258661.1	WP_128589661.1	UEL23093.1	QQD53328.1	AIG03776.1	WP_041161320.1	WP_041161320.1	QOU05168.1
14645	HPr family phosphocarrier protein	COG1925	G	Core	31	2	29	AKV06664.1	WP_134922849.1	WP_115076558.1	WP_115076558.1	QTD34306.1	ABA72596.1	QIA01600.1	QJP93864.1	EJZ56552.1	WP_003221684.1	WP_208938732.1	VEF08752.1	QVW24206.1	WP_054593997.1	QXN51086.1	WP_176508700.1	WP_060739160.1	WP_063322915.1	EJL03946.1	VEE48107.1	UKJ69828.1	SNY10247.1	SQF89681.1	WP_049709983.1	WP_049709983.1	UEL24139.1	QQD52564.1	AIG02932.1	WP_069075267.1	WP_069075267.1	QOU06223.1
558	nitrogen regulation protein NRII	COG4191,COG3290,COG5002,	T	Core	31	2	29	AKV06184.1	WP_014336111.1	WP_007952516.1	WP_007952516.1	QTD33810.1	ABA72084.1	QIA01079.1	QJP93353.1	EJZ56061.1	WP_007961730.1	WP_208939104.1	VEF07096.1	QVW23683.1	WP_054595169.1	QXN50636.1	WP_254482717.1	WP_053117539.1	WP_053117539.1	EJL05355.1	VEE48844.1	UKJ69282.1	SNY09367.1	SQF89023.1	WP_053253901.1	WP_056860661.1	UEL23527.1	QQD53803.1	AIG04316.1	WP_024072896.1	WP_024072896.1	QOU05701.1
19401	carbon starvation CstA family protein	COG1966	T	Core	31	2	29	AKV04961.1,AKV08335.1	WP_116832321.1,WP_134925898.1	WP_115079274.1	WP_115079274.1	QTD32646.1	ABA76620.1	QIA05424.1	QJP97672.1	EJZ60135.1	WP_007963766.1	WP_208939694.1	VEF12964.1	QVW25710.1,QVW22618.1	WP_054595497.1,WP_054597412.1	QXN49565.1	WP_016979606.1,WP_254481436.1	WP_060740537.1,WP_060742186.1	WP_063321365.1,WP_063324285.1	EJL03934.1,EJL05315.1	VEE48249.1	UKJ68140.1	SNY07826.1	SQF94323.1	WP_053258108.1	WP_064454217.1	UEL22502.1	QQD52696.1	AIG03058.1	WP_024077499.1	WP_024077499.1	QOU04465.1
670	DUF1820 family protein	COG4517	S	Core	31	2	29	AKV05064.1	WP_095080627.1	WP_007958692.1	WP_007958692.1	QTD32735.1	ABA76686.1	QIA05492.1	QJP97739.1	EJZ60198.1	WP_003185742.1	WP_003185742.1	VEF13016.1	QVW22673.1	WP_008052403.1	QXN49617.1	WP_176507084.1	WP_003185742.1	WP_003185742.1	EJL05262.1	VEE50367.1	UKJ68196.1	SNY07895.1	SQF94447.1	WP_003194436.1	WP_003194436.1	UEL22553.1	QQD52760.1	AIG03129.1	WP_003194436.1	WP_003194436.1	QOU04536.1
936	heavy metal sensor histidine kinase	COG0577,COG4591,COG2177,	D,Q,M,V	Core	31	2	29	AKV09792.1	WP_134923518.1	WP_115078647.1	WP_289203458.1	QTD31651.1	ABA75596.1	QIA04446.1	QJP96626.1	EJZ59184.1	WP_041068963.1	WP_208940409.1	VEF12000.1	QVW25207.1	WP_054593170.1	QXN48565.1	WP_254480790.1	WP_060738398.1	WP_063322171.1	EJL05393.1	VEE45096.1	UKJ70516.1	SNY11259.1	SQF90423.1	WP_053255053.1	WP_064451396.1	UEL24689.1	QQD55090.1	AIG02107.1	WP_024074096.1	WP_024074096.1	QOU06914.1
2166	apolipoprotein N-acyltransferase	COG0388,COG0815	R,M	Core	31	2	29	AKV05068.1	WP_134925956.1	WP_115079316.1	WP_289203874.1	QTD32740.1	ABA76691.1	QIA05497.1	QJP97744.1	EJZ60203.1	WP_096795276.1	WP_208939642.1	VEF13021.1	QVW22678.1	WP_054594195.1	QXN49622.1	WP_254481562.1	WP_060740490.1	WP_063324240.1	EJL01142.1	VEE50362.1	UKJ71821.1	SNY07902.1	SQF94457.1	WP_069551258.1	WP_064454269.1	UEL26745.1	QQD52765.1	AIG03134.1	WP_069077080.1	WP_069077080.1	QOU04541.1
19177	glutamate-1-semialdehyde 21-aminomutase	COG0001,COG0161,COG4992,	H,E	Core	31	2	29	AKV05062.1	WP_134925952.1	WP_115079314.1	WP_289203873.1	QTD32733.1	ABA76684.1	QIA05490.1	QJP97737.1	EJZ60196.1	WP_098965768.1	WP_208939644.1	VEF13014.1	QVW22671.1	WP_054594192.1	QXN49615.1	WP_254481559.1	WP_060740493.1	WP_058546736.1	EJL03950.1	VEE50369.1	UKJ68194.1	SNY07893.1	SQF94443.1	WP_069551220.1	WP_064454265.1	UEL22551.1	QQD52753.1	AIG03127.1	WP_024077559.1	WP_024077559.1	QOU04534.1
19483	ATP-dependent DNA helicase DinG	COG1199,COG0513	L,K	Core	31	2	29	AKV07075.1	WP_134923062.1	WP_007952008.1	WP_007952008.1	QTD34665.1	ABA72968.1	QIA01964.1	QJP94228.1	EJZ56904.1	WP_003222341.1	WP_090282108.1	VEF09428.1	QVW24589.1	WP_019692164.1	QXN51482.1	WP_254481158.1	WP_060738912.1	WP_063322679.1	EJL05003.1	VEE47310.1	UKJ70226.1	SNY10844.1	SQF90112.1	WP_053254777.1	WP_064451190.1	UEL24485.1	QQD54668.1	AIG05160.1	WP_024073871.1	WP_024073871.1	QOU06638.1
19010	urease accessory protein UreG	COG0486,COG0378,COG1159	R,O	Core	31	2	29	AKV06403.1	WP_134922648.1	WP_007950645.1	WP_007950645.1	QTD34029.1	ABA72305.1	QIA01305.1	QJP93572.1	EJZ56276.1	WP_007966946.1	WP_090280868.1	VEF07774.1	QVW23903.1	WP_054595395.1	QXN50832.1	WP_027916761.1	WP_060739393.1	WP_003197309.1	EJL03719.1	VEE48611.1	UKJ69486.1	SNY09641.1	SQF89236.1	WP_017849719.1	WP_017849719.1	UEL23718.1	QQD54006.1	AIG04516.1	WP_012721947.1	WP_012721947.1	QOU05920.1
360	50S ribosomal protein L13	COG0102	J	Core	31	2	29	AKV10657.1	WP_003205365.1	WP_003228062.1	WP_003228062.1	QTD32468.1	ABA76431.1	QIA05246.1	QJP97484.1	EJZ59954.1	WP_003228062.1	WP_007917032.1	VEF12778.1	QVW22416.1	WP_019693576.1	QXN49392.1	WP_003260798.1	WP_003205365.1	WP_003205365.1	EJL02528.1	VEE48073.1	UKJ69795.1	SNY10200.1	SQF89646.1	WP_003171742.1	WP_003171742.1	UEL24108.1	QQD52599.1	AIG02962.1	WP_010568039.1	WP_010568039.1	QOU06185.1
26850	beta-ketoacyl-ACP synthase II	COG0304,COG3321	I,Q	Core	31	2	29	AKV10183.1	WP_134925250.1	WP_007908259.1	WP_289203594.1	QTD31973.1	ABA75892.1	QIA04735.1	QJP96911.1	EJZ59435.1	WP_003227039.1	WP_208940204.1	VEF12273.1	QVW21937.1	WP_054593345.1	QXN51908.1	WP_176507626.1	WP_060741232.1	WP_063324916.1	EJL03361.1	VEE45119.1	UKJ67573.1	SNY07107.1	SQF93170.1	WP_053257561.1	WP_053257561.1	UEL21965.1	QQD51978.1	AIG02305.1	WP_024076961.1	WP_024076961.1	QOU03896.1
26337	MFS transporter	COG2814,COG2270,COG0738,	P,G,R	Core	31	2	29	AKV06261.1	WP_245150934.1	WP_115076272.1	WP_289204331.1	QTD33884.1	ABA72160.1	QIA01155.1	QJP93428.1	EJZ56133.1	WP_134785250.1	WP_208939057.1	VEF07312.1	QVW23764.1	WP_054595250.1	QXN50704.1	WP_254482693.1	WP_060739539.1	WP_063323285.1	EJL02064.1	VEE48751.1	UKJ69352.1	SNY09462.1	SQF89098.1	WP_078827643.1	WP_082895814.1	UEL23593.1	QQD53873.1	AIG04394.1	WP_081329441.1	WP_041161085.1	QOU05786.1
19107	NADP/FAD-dependent oxidoreductase	COG0446,COG1233,COG1148,	R,P,H,E,C,M,S,I,O,Q	Core	31	2	29	AKV10698.1	WP_109754903.1	WP_115079181.1	WP_115079181.1	QTD32504.1	ABA76469.1	QIA05281.1	QJP97528.1	EJZ59989.1	WP_135296548.1	WP_208939797.1	VEF12814.1	QVW22451.1	WP_054595631.1	QXN49436.1	WP_254483192.1	WP_060740661.1	WP_063324394.1	EJL04623.1	VEE48303.1	UKJ69674.1	SNY09913.1	SQF89441.1	WP_053254278.1	WP_262666998.1	UEL23904.1	QQD54327.1	AIG04881.1	WP_069075212.1	WP_069075212.1	QOU06103.1
2330	RNA polymerase sigma factor FliA	COG1191,COG1595,COG0568	K	Core	31	2	29	AKV07454.1	WP_109751358.1	WP_115077011.1	WP_115077011.1	QTD34993.1	ABA73306.1	QIA02335.1	QJP94561.1	EJZ57217.1	WP_007920004.1	WP_090282374.1	VEF09967.1	QVW24895.1	WP_007894214.1	QXN51786.1	WP_054884182.1	WP_014337177.1	WP_014337177.1	EJL01043.1	VEE46985.1	UKJ67284.1	SNY06766.1	SQF92861.1	WP_053257288.1	WP_053257288.1	UEL21656.1	QQD51870.1	AIG05470.1	WP_024076694.1	WP_024076694.1	QOU03548.1
27480	hypothetical protein	#	#	Core	31	2	29	AKV05575.1	WP_134926374.1	WP_007951900.1	WP_007951900.1	QTD33265.1	ABA77240.1	QIA06033.1	QJP98278.1	EJZ60717.1	WP_003229413.1	WP_208939279.1	VEF13591.1	QVW23186.1	WP_019694242.1	QXN50189.1	WP_254482264.1	WP_060740086.1	WP_003206813.1	EJK99090.1	VEE49032.1	UKJ68742.1	SNY08665.1	SQF97050.1	WP_053258634.1	WP_064454697.1	UEL23051.1	QQD53293.1	AIG03743.1	WP_010567186.1	WP_010567186.1	QOU05134.1
10559	type IV pilus twitching motility protein PilT	COG0787,COG0325,COG3616	E,R,M	Core	31	2	29	AKV05400.1	WP_134926227.1	WP_115079506.1	WP_289203994.1	QTD33099.1	ABA77056.1	QIA05861.1	QJP98101.1	EJZ60547.1	WP_098966066.1	WP_208939409.1	VEF13428.1	QVW23019.1	WP_054594460.1	QXN49961.1	WP_254482653.1	WP_060740203.1	WP_063323964.1	EJK98921.1	VEE49743.1	UKJ68566.1	SNY08410.1	SQF96052.1	WP_053258479.1	WP_064454548.1	UEL22880.1	QQD53118.1	AIG03576.1	WP_024077906.1	WP_024077906.1	QOU04964.1
676	nucleoid-associated protein YejK	COG3081	R	Core	31	2	29	AKV10593.1	WP_014340016.1	WP_007957356.1	WP_007957356.1	QTD34438.1	ABA72726.1	QIA01730.1	QJP93987.1	EJZ56666.1	WP_027610948.1	WP_093104504.1	VEF08987.1	QVW22362.1	WP_054593883.1	QXN51207.1	WP_054885967.1	WP_014340016.1	WP_014340016.1	EJL05455.1	VEE44082.1,VEE47385.1	UKJ69725.1,UKJ69984.1	SNY10096.1,SNY10480.1	SQF89573.1,SQF89855.1	WP_003171997.1	WP_064450853.1	UEL24044.1,UEL24279.1	QQD54392.1	AIG02805.1	WP_024073612.1	WP_024073612.1	QOU06374.1
9001	class II polyR-hydroxyalkanoic acid synthase	COG3243	I	Core	31	2	29	AKV06230.1	WP_134922507.1	WP_115076255.1	WP_115076255.1	QTD33862.1	ABA72138.1	QIA01133.1	QJP93405.1	EJZ56111.1	WP_135294786.1	WP_208939073.1	VEF07246.1	QVW23731.1	WP_054595216.1	QXN50683.1	WP_254482768.1	WP_060739568.1	WP_063323315.1	EJL01235.1	VEE48777.1	UKJ69333.1	SNY09438.1	SQF89078.1	WP_053253944.1	WP_262666815.1	UEL23577.1	QQD53854.1	AIG04372.1	WP_024072951.1	WP_024072951.1	QOU05755.1
13760	2-hydroxyacid dehydrogenase	COG1052,COG0111	C,H	Core	31	2	29	AKV10676.1	WP_134922863.1	WP_115079170.1	WP_289203789.1	QTD32482.1	ABA76448.1	QIA05260.1	QJP97506.1	EJZ59970.1	WP_135296542.1	WP_208939810.1	VEF12793.1	QVW22430.1	WP_054595663.1	QXN49416.1	WP_254483215.1	WP_060739143.1	WP_063322899.1	EJL03516.1	VEE48270.1	UKJ69865.1	SNY10300.1	SQF89722.1	WP_053254449.1	WP_262667040.1	UEL24170.1	QQD52525.1	AIG02894.1	WP_024073500.1	WP_024073500.1	QOU06262.1
462	YgdI/YgdR family lipoprotein	#	#	Core	31	2	29	AKV10008.1	WP_092197592.1	WP_007955739.1	WP_007955739.1	QTD31806.1	ABA75700.1	QIA04559.1	QJP96737.1	EJZ59282.1	WP_003226722.1	WP_016770600.1	VEF12091.1	QVW21734.1	WP_054596379.1	QXN48752.1	WP_027596642.1	WP_003199454.1	WP_003199454.1	EJL04652.1	VEE45053.1	UKJ70661.1	SNY11484.1	SQF90575.1	WP_017136187.1	WP_017136187.1	UEL24816.1	QQD55249.1	AIG05770.1	WP_024074256.1	WP_024074256.1	QOU07065.1
19524	DUF484 family protein	COG3159	S	Core	31	2	29	AKV05572.1	WP_134926368.1	WP_007951894.1	WP_007951894.1	QTD33262.1	ABA77237.1	QIA06030.1	QJP98276.1	EJZ60714.1	WP_097089519.1	WP_208939282.1	VEF13588.1	QVW23183.1	WP_054594618.1	QXN50186.1	WP_254482262.1	WP_060740089.1	WP_063323833.1	EJK98889.1	VEE49026.1	UKJ68739.1	SNY08662.1	SQF97043.1	WP_064454694.1	WP_064454694.1	UEL23048.1	QQD53290.1	AIG03740.1	WP_024078067.1	WP_024078067.1	QOU05131.1
7957	P-II family nitrogen regulator	COG0347	E	Core	31	2	29	AKV05578.1	WP_002555808.1	WP_002555808.1	WP_002555808.1	QTD33268.1	ABA77243.1	QIA06036.1	QJP98281.1	EJZ60720.1	WP_002555808.1	WP_002555808.1	VEF13594.1	QVW23189.1	WP_002555808.1	QXN50192.1	WP_002555808.1	WP_002555808.1	WP_002555808.1	EJK99435.1	VEE49035.1	UKJ68745.1	SNY08671.1	SQF97057.1	WP_002555808.1	WP_002555808.1	UEL23054.1	QQD53296.1	AIG03746.1	WP_002555808.1	WP_002555808.1	QOU05137.1
870	glycine cleavage system protein R	COG2716,COG4747,COG0788,	R,T,F,E	Core	31	2	29	AKV05279.1	WP_134926111.1	WP_011336250.1	WP_011336250.1	QTD32967.1	ABA76919.1	QIA05727.1	QJP97969.1	EJZ60423.1	WP_095137448.1	WP_203419758.1	VEF13303.1	QVW22895.1	WP_019693970.1	QXN49842.1	WP_254481722.1	WP_060740321.1	WP_063324071.1	EJK98949.1	VEE49833.1	UKJ68429.1	SNY08219.1	SQF95179.1	WP_053258352.1	WP_262666412.1	UEL22752.1	QQD52980.1	AIG03448.1	WP_024077761.1	WP_024077761.1	QOU04756.1
9584	cobalt-precorrin-5B C1-methyltransferase	COG2518,COG1010,COG2241,	L,O,H	Core	31	2	29	AKV06445.1	WP_134922677.1	WP_115076393.1	WP_115076393.1	QTD34071.1	ABA72347.1	QIA01348.1	QJP93616.1	EJZ56315.1	WP_135294866.1	WP_208938901.1	VEF07888.1	QVW23945.1	WP_054595429.1	QXN50868.1	WP_254482959.1	WP_060739365.1	WP_063323128.1	EJL02347.1	VEE45179.1	UKJ69522.1	SNY09693.1	SQF89279.1	WP_305439818.1	WP_262666907.1	UEL23755.1	QQD54051.1	AIG04553.1	WP_024073156.1	WP_024073156.1	QOU05958.1
28271	methionine adenosyltransferase	COG0192	H	Core	31	2	29	AKV05352.1	WP_003177547.1	WP_011336330.1	WP_011336330.1	QTD33047.1	ABA77006.1	QIA05811.1	QJP98053.1	EJZ60501.1	WP_027610621.1	WP_024014624.1	VEF13381.1	QVW22971.1	WP_054594424.1	QXN49921.1	WP_254482808.1	WP_060740245.1	WP_003177547.1	EJK99404.1	VEE49895.1	UKJ68508.1	SNY08333.1	SQF95533.1	WP_069552005.1	WP_064454496.1	UEL22825.1	QQD53063.1	AIG03522.1	WP_024077850.1	WP_024077850.1	QOU04845.1
7881	HAD family hydrolase	COG1011,COG0546,COG0637	R	Core	31	2	29	AKV04986.1	WP_134925920.1	WP_115079297.1	WP_289203856.1	QTD32677.1	ABA76652.1	QIA05458.1	QJP97707.1	EJZ60165.1	WP_135296620.1	WP_208939672.1	VEF12990.1	QVW22643.1	WP_054594172.1	QXN49591.1	WP_254481524.1	WP_060740514.1	WP_063324265.1	EJL02472.1	VEE50407.1	UKJ68170.1	SNY07863.1	SQF94388.1	WP_053258137.1	WP_262668053.1	UEL22529.1	QQD52731.1	AIG03084.1	WP_069077057.1	WP_069077057.1	QOU04499.1
9385	HU family DNA-binding protein	COG0776	L	Core	31	2	29	AKV10592.1	WP_134925666.1	WP_007957357.1	WP_007957357.1	QTD34439.1	ABA72727.1	QIA01731.1	QJP93988.1	EJZ56667.1	WP_003221909.1	WP_003221909.1	VEF08989.1	QVW22361.1	WP_007905514.1	QXN51208.1	WP_027920195.1	WP_007905514.1	WP_003205289.1	EJL03478.1	VEE50408.1	UKJ69985.1	SNY10481.1	SQF89856.1	WP_003188840.1	WP_003188840.1	UEL24280.1	QQD54393.1	AIG02804.1	WP_024073613.1	WP_024073613.1	QOU06375.1
8958	thiazole synthase	COG2022,COG0214	H	Core	31	2	29	AKV05411.1	WP_003177480.1	WP_007953385.1	WP_007953385.1	QTD33109.1	ABA77067.1	QIA05872.1	QJP98112.1	EJZ60559.1	WP_007964131.1	WP_208939401.1	VEF13438.1	QVW23028.1	WP_019694092.1	QXN49970.1	WP_027920973.1	WP_060740195.1	WP_003177480.1	EJK98962.1	VEE49729.1	UKJ68575.1	SNY08420.1	SQF96074.1	WP_053258486.1	WP_064454556.1	UEL22889.1	QQD53127.1	AIG03586.1	WP_017845016.1	WP_017845016.1	QOU04972.1
22804	nicotinate-nucleotide adenylyltransferase	COG1056,COG1019,COG1057,	M,R,H	Core	31	2	29	AKV05087.1	WP_134925967.1	WP_115079325.1	WP_115079325.1	QTD36168.1	ABA76710.1	QIA06201.1	QJP97763.1	EJZ60222.1	WP_049827899.1	WP_203419619.1	VEF13040.1	QVW26986.1	WP_237142966.1	QXN49639.1	WP_254481573.1	WP_060740478.1	WP_063324226.1	EJL03102.1	VEE50339.1	UKJ68217.1	SNY07925.1	SQF94493.1	WP_053258179.1	WP_048724668.1	UEL22574.1	QQD52782.1	AIG03153.1	WP_041161029.1	WP_041161029.1	QOU04558.1
292	putative 2-dehydropantoate 2-reductase	COG1893	H	Core	31	2	29	AKV09723.1	WP_134923376.1	WP_205350828.1	WP_289203518.1	QTD31847.1	ABA75743.1	QIA04601.1	QJP96780.1	EJZ59318.1	WP_135296293.1	WP_208940298.1	VEF12134.1	QVW21457.1	WP_054596344.1	QXN48794.1	WP_254480663.1	WP_060738549.1	WP_063322320.1	EJL02567.1	VEE46594.1	UKJ70620.1	SNY11418.1	SQF90533.1	WP_305793302.1	WP_221294280.1	UEL24778.1	QQD55209.1	AIG05728.1	WP_024074215.1	WP_024074215.1	QOU07024.1
9061	N-formylglutamate deformylase	COG3931,COG3741	E	Core	31	2	29	AKV06208.1	WP_134922490.1	WP_115076242.1	WP_289204321.1	QTD33837.1	ABA72112.1	QIA01107.1	QJP93380.1	EJZ56088.1	WP_135294783.1	WP_208939086.1	VEF07177.1	QVW23706.1	WP_054595192.1	QXN50657.1	WP_254482742.1	WP_060739584.1	WP_063323334.1	EJL04779.1	VEE48811.1	UKJ69306.1	SNY09402.1	SQF89049.1	WP_073638809.1	WP_064450274.1	UEL23551.1	QQD53826.1	AIG04339.1	WP_069075078.1	WP_069075078.1	QOU05724.1
6253	carbohydrate porin	COG1131,COG1118,COG1122,	G,L,R,C,E,D,H,P,V,Q,O	Core	31	2	29	AKV10378.1	WP_109755746.1	WP_115078964.1	WP_289203670.1	QTD32169.1	ABA76104.1	QIA04936.1	QJP97133.1	EJZ59632.1	WP_135296409.1	WP_208940064.1	VEF12486.1	QVW22138.1	WP_019693216.1	QXN49085.1	WP_254483446.1	WP_060738868.1	WP_063322635.1	EJL02595.1	VEE44894.1	UKJ67728.1	SNY07301.1	SQF93395.1	WP_053257698.1	WP_064453872.1	UEL22085.1	QQD52152.1	AIG02516.1	WP_069076882.1	WP_069076882.1	QOU04027.1
711	cell division protein FtsB	COG2919	D	Core	31	2	29	AKV06986.1	WP_025212129.1	WP_003222158.1	WP_003222158.1	QTD34567.1	ABA72865.1	QIA01863.1	QJP94122.1	EJZ56798.1	WP_007964293.1	WP_007964293.1	VEF09258.1	QVW24504.1	WP_019692104.1	QXN51421.1	WP_054885359.1	WP_003184873.1	WP_003184873.1	EJL02638.1	VEE44451.1	UKJ70196.1	SNY10800.1	SQF90080.1	WP_053254751.1	WP_058412406.1	UEL24460.1	QQD54627.1	AIG05136.1	WP_003172294.1	WP_003172294.1	QOU06605.1
8000	BON domain-containing protein	COG2823	R	Core	31	2	29	AKV10650.1	WP_134925727.1	WP_115079160.1	WP_115079160.1	QTD32461.1	ABA76424.1	QIA05239.1	QJP97477.1	EJZ59947.1	WP_007961621.1	WP_090286140.1	VEF12771.1	QVW22409.1	WP_054595705.1	QXN49385.1	WP_176508311.1	WP_030139689.1	WP_003178201.1	EJL04945.1	VEE48066.1	UKJ69877.1	SNY10316.1	SQF89735.1	WP_053254461.1	WP_064450753.1	UEL24182.1	QQD52512.1	AIG02885.1	WP_069075278.1	WP_069075278.1	QOU06270.1
8961	DUF3299 domain-containing protein	COG2261	S	Core	31	2	29	AKV05697.1	WP_003187057.1	WP_085696742.1	WP_085696742.1	QTD33371.1	ABA77357.1	QIA00656.1	QJP98393.1	EJZ60835.1	WP_003229635.1	WP_208939209.1	VEF13721.1	QVW23289.1	WP_054594766.1	QXN50263.1	WP_054884765.1	WP_003187057.1	WP_003196372.1	EJK98672.1	VEE49172.1	UKJ68837.1	SNY08798.1	SQF97184.1	WP_053258710.1	WP_010168336.1	UEL23153.1	QQD53395.1	AIG03819.1	WP_024078158.1	WP_024078158.1	QOU05238.1
19168	crossover junction endodeoxyribonuclease RuvC	COG0217	S	Core	31	2	29	AKV10423.1	WP_134925567.1	WP_003227527.1	WP_003227527.1	QTD32210.1	ABA76147.1	QIA04977.1	QJP97175.1	EJZ59675.1	WP_007912738.1	WP_034153419.1	VEF12528.1	QVW22191.1	WP_054593715.1	QXN49127.1	WP_176507804.1	WP_018614256.1	WP_018614256.1	EJL04384.1	VEE47522.1	UKJ67796.1	SNY07389.1	SQF93536.1	WP_053257758.1	WP_064453927.1	UEL22137.1	QQD52220.1	AIG02582.1	WP_024077148.1	WP_024077148.1	QOU04087.1
26140	hypothetical protein	#	#	Core	31	2	29	AKV06930.1	WP_045155163.1	WP_115076688.1	WP_115076688.1	QTD34514.1	ABA72808.1	QIA01809.1	QJP94067.1	EJZ56745.1	WP_007964217.1	WP_208938571.1	VEF09151.1	QVW24451.1	WP_054595880.1	QXN51283.1	WP_254483557.1	WP_030139524.1	WP_063322799.1	EJL01263.1	VEE44390.1	UKJ70139.1	SNY10708.1	SQF90022.1	WP_053254703.1	WP_221294075.1	UEL24415.1	QQD54570.1	AIG05081.1	WP_024073792.1	WP_024073792.1	QOU06550.1
19273	4-hydroxy-tetrahydrodipicolinate synthase	COG0329	E	Core	31	2	29	AKV07237.1	WP_134923195.1	WP_085683177.1	WP_085683177.1	QTD34804.1	ABA73114.1	QIA02106.1	QJP94368.1	EJZ57034.1	WP_027614465.1	WP_090282210.1	VEF09635.1	QVW24716.1	WP_054596114.1	QXN51618.1	WP_254483745.1	WP_060738759.1	WP_063322526.1	EJL01366.1	VEE47347.1	UKJ70356.1	SNY11046.1	SQF90250.1	WP_053254903.1	WP_064451318.1	UEL24609.1	QQD54805.1	AIG05287.1	WP_024074000.1	WP_024074000.1	QOU06768.1
3053	ScpA family protein	COG1354	S	Core	31	2	29	AKV07394.1	WP_209022218.1	WP_170844946.1	WP_170928268.1	QTD36040.1	ABA73232.1	QIA02268.1	QJP94486.1	EJZ57145.1	WP_171061841.1	WP_172828192.1	VEF09831.1	QVW24840.1	WP_173859978.1	QXN52908.1	WP_254485540.1	WP_203225796.1	WP_165826070.1	EJL04166.1	VEE44882.1	UKJ71803.1	SNY07331.1	SQF93449.1	WP_169875663.1	WP_169875663.1	UEL26716.1	QQD57829.1	AIG02540.1	WP_172831386.1	WP_172831386.1	QOU08294.1
136	glutamine-hydrolyzing GMP synthase	COG0482,COG0505,COG0171,	E,D,H,J,F,R	Core	31	2	29	AKV06863.1	WP_072408106.1	WP_011335797.1	WP_289203755.1	QTD32375.1	ABA76324.1	QIA05150.1	QJP97352.1	EJZ59849.1	WP_027612122.1	WP_042608327.1	VEF12682.1	QVW24387.1	WP_054595817.1	QXN49277.1	WP_054886234.1	WP_045155136.1	WP_063322838.1	EJL02773.1	VEE44253.1	UKJ67912.1	SNY07545.1	SQF93848.1	WP_069551700.1	WP_064454028.1	UEL22234.1	QQD54497.1	AIG05022.1	WP_024077274.1	WP_024077274.1	QOU04209.1
96	allantoicase	COG3195	S	Core	31	2	29	AKV09691.1	WP_134925356.1	WP_007960034.1	WP_007960034.1	QTD35129.1	ABA73448.1	QIA02473.1	QJP94697.1	EJZ57360.1	WP_135295277.1	WP_208938139.1	VEF10105.1	QVW21382.1	WP_054593507.1	QXN48906.1	WP_254484435.1	WP_060741121.1	WP_063324812.1	EJL04968.1	VEE46923.1	UKJ67228.1	SNY06706.1	SQF92804.1	WP_053257242.1	WP_064453398.1	UEL21604.1	QQD55266.1	AIG05620.1	WP_069076709.1	WP_069076709.1	QOU03498.1
28646	GlxA family transcriptional regulator	COG4977,COG2207,COG4753,	R,T,F,K	Core	31	2	29	AKV05317.1	WP_134926154.1	WP_115079454.1	WP_115079454.1	QTD33010.1	ABA76966.1	QIA05769.1	QJP98012.1	EJZ60466.1	WP_095121415.1	WP_208939467.1	VEF13346.1	QVW22936.1	WP_054594383.1	QXN49882.1	WP_254481811.1	WP_060740279.1	WP_063324034.1	EJK98815.1	VEE49136.1	UKJ68470.1	SNY08274.1	SQF95315.1	WP_053258390.1	WP_064454463.1	UEL22789.1	QQD53023.1	AIG03485.1	WP_024077814.1	WP_024077814.1	QOU04808.1
25960	acyl-CoA dehydrogenase	COG1960	I	Core	31	2	29	AKV10212.1	WP_134925269.1	WP_115078865.1	WP_289203604.1	QTD32002.1	ABA75921.1	QIA04764.1	QJP96940.1	EJZ59461.1	WP_134787087.1	WP_208940185.1	VEF12302.1	QVW21963.1	WP_054593368.1	QXN51880.1	WP_254480917.1	WP_060741213.1	WP_063324898.1	EJL02823.1	VEE45379.1	UKJ70767.1	SNY11632.1	SQF90687.1	WP_069551636.1	WP_262667452.1	UEL24915.1	QQD51747.1	AIG05577.1	WP_069075598.1	WP_069075598.1	QOU07163.1
19053	tetratricopeptide repeat protein	COG2976,COG4941	K,S	Core	31	2	29	AKV06850.1	WP_134922902.1	WP_011335807.1	WP_011335807.1	QTD32387.1	ABA76336.1	QIA05162.1	QJP97366.1	EJZ59861.1	WP_007964436.1	WP_090286019.1	VEF12694.1	QVW24374.1	WP_054595808.1	QXN49289.1	WP_085673696.1	WP_003198017.1	WP_063322849.1	EJL04650.1	VEE44182.1	UKJ71812.1	SNY07561.1	SQF93872.1	WP_171902606.1	WP_177410102.1	UEL26725.1	QQD54485.1	AIG05011.1	WP_024077287.1	WP_024077287.1	QOU04221.1
19479	translation initiation factor Sui1	COG0023	J	Core	31	2	29	AKV06469.1	WP_109752265.1	WP_064379228.1	WP_064379228.1	QTD34092.1	ABA72370.1	QIA01369.1	QJP93636.1	EJZ56336.1	WP_007914613.1	WP_208938880.1	VEF07981.1	QVW23970.1	WP_054595446.1	QXN50889.1	WP_176509643.1	WP_003197435.1	WP_003197435.1	EJL04429.1	VEE48556.1	UKJ69543.1	SNY09719.1	SQF89300.1	WP_053254138.1	WP_064450490.1	UEL23776.1	QQD54071.1	AIG04574.1	WP_017849660.1	WP_017849660.1	QOU05978.1
10419	cupredoxin family protein	COG2197,COG3279,COG3710,	T,K	Core	31	2	29	AKV05773.1,AKV09788.1	WP_134923521.1	WP_011335179.1	WP_011335179.1	QTD31647.1	ABA75592.1	QIA04442.1	QJP96622.1	EJZ59180.1	WP_135296241.1	WP_208940411.1	VEF11996.1,VEF13249.1	QVW25212.1,QVW25597.1	WP_054593166.1	QXN48561.1,QXN50045.1	WP_054884824.1,WP_254480788.1,WP_054884824.1	WP_060738395.1	WP_063322168.1	EJL01779.1	VEE45281.1,VEE45385.1	UKJ70519.1	SNY11266.1	SQF90427.1	WP_053255056.1	WP_064451398.1	UEL23217.1,UEL23955.1	QQD55094.1	AIG02104.1,AIG03897.1	WP_024074100.1	WP_024074100.1	QOU05317.1,QOU06917.1
13297	c-type cytochrome	COG3245	C	Core	31	2	29	AKV05594.1	WP_134926712.1	WP_064600380.1	WP_064600380.1	QTD33280.1	ABA77259.1	QIA06044.1	QJP98296.1	EJZ60735.1	WP_135296959.1	WP_208941023.1	VEF13621.1	QVW27001.1	WP_019694257.1	QXN52842.1	WP_254482294.1	WP_060740074.1	WP_063323817.1	EJK98656.1	VEE49047.1	UKJ71844.1	SNY08688.1	SQF97099.1	WP_053258647.1	WP_064454708.1	UEL26766.1	QQD57873.1	AIG03757.1	WP_172831364.1	WP_172831364.1	QOU05149.1
15893	heme ABC transporter permease	COG0755	O	Core	31	2	29	AKV07469.1,AKV10056.1	WP_134923316.1	WP_115077018.1	WP_115077018.1	QTD35008.1	ABA73322.1,ABA74700.2	QIA02350.1	QJP94576.1	EJZ57232.1	WP_003222943.1	WP_208938214.1	VEF09984.1	QVW24910.1	WP_054596312.1	QXN51802.1	WP_254484367.1	WP_060738624.1	WP_063322387.1	EJL01759.1	VEE46963.1	UKJ70669.1	SNY11497.1	SQF90583.1	WP_053255187.1	WP_064451570.1	UEL24824.1	QQD51854.1	AIG05487.1	WP_024074264.1	WP_024074264.1	QOU07073.1
14529	3-oxoadipyl-CoA thiolase	COG0183,COG0304	I	Core	31	2	29	AKV07109.1	WP_209022200.1	WP_178082629.1	WP_289204653.1	QTD34705.1	ABA73012.1	QIA02005.1	QJP94268.1	EJZ56945.1	WP_209318226.1	WP_208938422.1	VEF09494.1	QVW24626.1	WP_173859965.1	QXN51513.1	WP_177332383.1	WP_176814202.1	WP_203417437.1	EJL02215.1	VEE49571.1	UKJ71692.1	SNY10913.1	SQF90158.1	WP_169875804.1	WP_208604464.1	UEL26587.1	QQD57665.1	AIG05196.1	WP_172831375.1	WP_172831375.1	QOU08163.1
3857	aldehyde dehydrogenase	COG4230,COG1012	C	Core	31	2	29	AKV05100.1,AKV09176.1,AKV10063.1	WP_116832538.1,WP_134925976.1	WP_064599698.1	WP_064599698.1	QTD32774.1	ABA76726.1	QIA05527.1	QJP97780.1	EJZ60234.1	WP_025108675.1	WP_090286659.1	VEF13058.1	QVW26346.1,QVW22709.1	WP_054594222.1,WP_054596931.1	QXN48075.1,QXN49653.1	WP_254481586.1	WP_060740464.1,WP_060742591.1	WP_063321443.1,WP_063324215.1	EJL05172.1,EJL01812.1	VEE50323.1	UKJ68234.1	SNY07944.1	SQF94531.1	WP_053258196.1	WP_064454300.1	UEL22591.1	QQD52797.1	AIG03169.1	WP_024076311.1,WP_069077091.1	WP_024076311.1,WP_069077091.1	QOU03151.1,QOU04572.1
667	67-dimethyl-8-ribityllumazine synthase	COG0054	H	Core	31	2	29	AKV05126.1	WP_003185938.1	WP_003228649.1	WP_003228649.1	QTD32802.1	ABA76753.1	QIA05561.1	QJP97806.1	EJZ60265.1	WP_003228649.1	WP_208939593.1	VEF13086.1	QVW22732.1	WP_003228649.1	QXN49672.1	WP_027917814.1	WP_003206025.1	WP_003206025.1	EJL01399.1	VEE50256.1	UKJ68272.1	SNY07999.1	SQF94611.1	WP_003194576.1	WP_003194576.1	UEL22622.1	QQD52820.1	AIG03250.1	WP_003194576.1	WP_003194576.1	QOU04602.1
15550	sulfurtransferase TusA family protein	COG0425	O	Core	31	2	29	AKV07232.1	WP_134923192.1	WP_007958011.1	WP_007958011.1	QTD34800.1	ABA73110.1	QIA02102.1	QJP94364.1	EJZ57030.1	WP_098967669.1	WP_208938358.1	VEF09627.1	QVW26786.1	WP_054596111.1	QXN51614.1	WP_254483741.1	WP_053120054.1	WP_053120054.1	EJL04081.1	VEE47351.1	UKJ70352.1	SNY11042.1	SQF90246.1	WP_053254900.1	WP_064451315.1	UEL24605.1	QQD54801.1	AIG05284.1	WP_024073997.1	WP_024073997.1	QOU06764.1
18910	OsmC family protein	COG1765	O	Core	31	2	29	AKV05212.1	WP_003206127.1	WP_003228794.1	WP_003228794.1	QTD32896.1	ABA76847.1	QIA05655.1	QJP97899.1	EJZ60355.1	WP_003228794.1	WP_007994936.1	VEF13178.1	QVW22829.1	WP_017138086.1	QXN49774.1	WP_254481649.1	WP_003206127.1	WP_003206127.1	EJK99315.1	VEE49985.1	UKJ68365.1	SNY08126.1	SQF95004.1	WP_017138086.1	WP_017138086.1	UEL22700.1	QQD52909.1	AIG03331.1	WP_005792019.1	WP_005792019.1	QOU04687.1
11944	GlxA family transcriptional regulator	COG2207,COG4977,COG4753,	K,F,T	Core	31	2	29	AKV10305.1	WP_109753909.1	WP_085709719.1	WP_085709719.1	QTD32094.1	ABA76024.1	QIA04861.1	QJP97054.1	EJZ59554.1	WP_027612635.1	WP_208940117.1	VEF12413.1	QVW22053.1	WP_054593622.1	QXN51585.1	WP_254484135.1	WP_060741007.1	WP_063324709.1	EJL03831.1	VEE47598.1	UKJ67646.1	SNY07195.1	SQF93247.1	WP_053257620.1	WP_262666081.1	UEL22010.1	QQD52050.1	AIG02448.1	WP_024077010.1	WP_024077010.1	QOU03946.1
22000	polysaccharide biosynthesis protein	COG1086,COG1087,COG1088,	M,R	Core	31	2	29	AKV10852.1	WP_134923357.1	WP_115078776.1	WP_289205318.1	QTD31881.1	ABA75788.1	QIA04636.1	QJP96816.1	EJZ59350.1	WP_135296304.1	WP_208940276.1	VEF12177.1	QVW22554.1	WP_173859992.1	QXN48825.1	WP_254480979.1	WP_060738573.1	WP_063322348.1	EJL05641.1,EJL04949.1	VEE44933.1	UKJ70584.1	SNY11368.1	SQF90494.1	WP_162232018.1	WP_167353684.1	UEL24745.1	QQD57684.1	AIG05692.1	WP_069077375.1	WP_069077375.1	QOU08171.1
18868	arginine decarboxylase	COG0019,COG1166	E	Core	31	2	29	AKV06470.1	WP_134922694.1	WP_115076405.1	WP_289204409.1	QTD34093.1	ABA72371.1	QIA01370.1	QJP93637.1	EJZ56337.1	WP_003221289.1	WP_016771856.1	VEF07984.1	QVW23971.1	WP_054595447.1	QXN50890.1	WP_254482986.1	WP_060739342.1	WP_014336393.1	EJL05765.1	VEE48555.1	UKJ69544.1	SNY09721.1	SQF89301.1	WP_053254139.1	WP_064450491.1	UEL23777.1	QQD54072.1	AIG04575.1	WP_024073176.1	WP_024073176.1	QOU05979.1
130	flagellar biosynthesis protein FliQ	COG1987,COG4794	N,U	Core	31	2	29	AKV07448.1	WP_134923304.1	WP_007951951.1	WP_007951951.1	QTD34985.1	ABA73293.1	QIA02326.1	QJP94550.1	EJZ57207.1	WP_007920026.1	WP_016771067.1	VEF09951.1	QVW24889.1	WP_054596295.1	QXN51780.1	WP_054884188.1	WP_038858957.1	WP_014337170.1	EJL02620.1	VEE46992.1	UKJ67292.1	SNY06777.1	SQF92868.1	WP_003214552.1	WP_003214552.1	UEL21664.1	QQD51876.1	AIG05462.1	WP_003214552.1	WP_003214552.1	QOU03555.1
13314	preprotein translocase subunit SecA	COG1202,COG3318,COG3012,	R,U,S	Core	31	2	29	AKV10439.1	WP_134925579.1	WP_115078996.1	WP_289203690.1	QTD32228.1	ABA76165.1	QIA04994.1	QJP97192.1	EJZ59692.1	WP_027612522.1	WP_208940026.1	VEF12545.1	QVW22207.1	WP_054593725.1	QXN49144.1	WP_254481323.1	WP_060740885.1	WP_063324599.1	EJL03037.1	VEE48043.1	UKJ67812.1	SNY07411.1	SQF93567.1	WP_305438756.1	WP_064453939.1	UEL22152.1	QQD52236.1	AIG02599.1	WP_024077161.1	WP_024077161.1	QOU04104.1
9314	pyruvate kinase	COG0469	G	Core	31	2	29	AKV07485.1	WP_134925334.1	WP_085682960.1	WP_085682960.1	QTD35024.1	ABA73337.1	QIA02366.1	QJP94592.1	EJZ57246.1	WP_135295238.1	WP_208938204.1	VEF09998.1	QVW24938.1	WP_054593442.1	QXN51815.1	WP_254484412.1	WP_060741145.1	WP_063324831.1	EJL02790.1	VEE46941.1	UKJ70698.1	SNY11541.1	SQF90614.1	WP_069552279.1	WP_064451585.1	UEL24852.1	QQD51822.1	AIG05500.1	WP_024074278.1	WP_024074278.1	QOU07089.1
14022	FMNH2-dependent alkanesulfonate monooxygenase	COG2141	C	Core	31	2	29	AKV05490.1	WP_134926287.1	WP_115079594.1	WP_115079594.1	QTD33185.1	ABA77150.1	QIA05953.1	QJP98194.1	EJZ60633.1	WP_003229262.1	WP_016772653.1	VEF13518.1	QVW23103.1	WP_054594549.1	QXN50113.1	WP_054885920.1	WP_060740150.1	WP_063323893.1	EJK98842.1	VEE44628.1	UKJ68653.1	SNY08548.1	SQF96664.1	WP_053258557.1	WP_064454620.1	UEL22967.1	QQD53205.1	AIG03660.1	WP_024077980.1	WP_024077980.1	QOU05044.1
20440	50S ribosomal protein L5	COG0094	J	Core	31	2	29	AKV05170.1	WP_003186044.1	WP_003210069.1	WP_003210069.1	QTD32854.1	ABA76804.1	QIA05613.1	QJP97857.1	EJZ60313.1	WP_003210069.1	WP_003210069.1	VEF13137.1	QVW22788.1	WP_003210069.1	QXN49733.1	WP_003255474.1	WP_003186044.1	WP_003186044.1	EJL02147.1	VEE50028.1	UKJ68327.1	SNY08070.1	SQF94828.1	WP_003176415.1	WP_003176415.1	UEL22666.1	QQD52870.1	AIG03291.1	WP_003194642.1	WP_003194642.1	QOU04647.1
9528	F0F1 ATP synthase subunit C	COG0636	C	Core	31	2	29	AKV05824.1	WP_003097235.1	WP_003097235.1	WP_003097235.1	QTD33450.1	ABA77468.1	QIA00739.1	QJP98474.1	EJZ60912.1	WP_003097235.1	WP_003097235.1	VEF13793.1	QVW23359.1	WP_019694395.1	QXN50341.1	WP_003097235.1	WP_003097235.1	WP_003097235.1	EJK99107.1	VEE49321.1	UKJ68928.1	SNY08928.1	SQF97282.1	WP_002555987.1	WP_002555987.1	UEL23240.1	QQD53466.1	AIG03937.1	WP_002555987.1	WP_002555987.1	QOU05361.1
19756	lactate permease LctP family transporter	COG1620	C	Core	31	2	29	AKV06572.1	WP_134922790.1	WP_115076500.1	WP_289204486.1	QTD34210.1	ABA72496.1	QIA01503.1	QJP93760.1	EJZ56453.1	WP_098967142.1	WP_208938794.1	VEF08492.1	QVW24065.1	WP_054594079.1	QXN51011.1	WP_254481508.1	WP_060743082.1	WP_063325168.1	EJL01772.1	VEE48484.1	UKJ68119.1	SNY07796.1	SQF94279.1	WP_053258090.1	WP_262666289.1	UEL22471.1	QQD54178.1	AIG04741.1	WP_024077455.1	WP_024077455.1	QOU04396.1
302	sigma-54 dependent transcriptional regulator	COG0784,COG1067,COG4565,	Q,O,K,T,R,N	Core	31	2	29	AKV10465.1	WP_134925600.1	WP_115079019.1	WP_289203709.1	QTD32255.1	ABA76195.1	QIA05027.1	QJP97218.1	EJZ59725.1	WP_135296446.1	WP_208939982.1	VEF12577.1	QVW22233.1	WP_054593748.1	QXN49166.1	WP_254481243.1	WP_060740865.1	WP_063324581.1	EJL02139.1	VEE49260.1	UKJ67830.1	SNY07433.1	SQF93620.1	WP_053257787.1	WP_128589896.1	UEL22167.1	QQD52256.1	AIG02620.1	WP_024077184.1	WP_024077184.1	QOU04126.1
20037	urea ABC transporter ATP-binding protein UrtD	COG4604,COG3839,COG4619,	V,O,Q,L,R,G,P,H,D,E,C	Core	31	2	29	AKV06430.1	WP_134922663.1	WP_170844913.1	WP_170844913.1	QTD36022.1	ABA72331.1	QIA01332.1	QJP93599.1	EJZ56298.1	WP_171061818.1	WP_208941149.1	VEF07845.1	QVW23928.1	WP_173859976.1	QXN50858.1	WP_176510255.1	WP_060739376.1	WP_063323141.1	EJL01249.1	VEE48579.1	UKJ69511.1	SNY09674.1	SQF89261.1	WP_053254106.1	WP_064450459.1	UEL23742.1	QQD54033.1	AIG04539.1	WP_024073140.1	WP_024073140.1	QOU05944.1
26788	cell division protein ZapA	COG3027	S	Core	31	2	29	AKV05516.1	WP_039590276.1	WP_007951811.1	WP_007951811.1	QTD33207.1	ABA77174.1	QIA05977.1	QJP98218.1	EJZ60656.1	WP_007967943.1	WP_208939322.1	VEF13541.1	QVW23128.1	WP_019694181.1	QXN50138.1	WP_079230148.1	WP_039590276.1	WP_003177364.1	EJK98696.1	VEE48972.1	UKJ68678.1	SNY08582.1	SQF96734.1	WP_124526847.1	WP_064454642.1	UEL22992.1	QQD53230.1	AIG03686.1	WP_010207385.1	WP_010207385.1	QOU05069.1
303	leucyl aminopeptidase	COG0260	E	Core	31	2	29	AKV10586.1	WP_134925661.1	WP_115076644.1	WP_115076644.1	QTD34444.1	ABA72732.1	QIA01736.1	QJP93994.1	EJZ56672.1	WP_135295014.1	WP_208938631.1	VEF08999.1	QVW22354.1	WP_054593878.1	QXN51214.1	WP_254483403.1	WP_060740806.1	WP_063324529.1	EJL04147.1	VEE44120.1	UKJ69993.1	SNY10491.1	SQF89864.1	WP_078827792.1	WP_064450858.1	UEL24290.1	QQD54399.1	AIG02799.1	WP_069075322.1	WP_069075322.1	QOU06380.1
14154	ferredoxin family protein	COG2878,COG1148,COG1149,	R,C	Core	31	2	29	AKV07004.1	WP_134923000.1	WP_007908827.1	WP_007908827.1	QTD34577.1	ABA72876.1	QIA01874.1	QJP94134.1	EJZ56807.1	WP_003222178.1	WP_208938525.1	VEF09280.1	QVW24514.1	WP_019692115.1	QXN51431.1	WP_176506544.1	WP_030139464.1	WP_063322745.1	EJL05484.1	VEE44464.1	UKJ70085.1	SNY10631.1	SQF89962.1	WP_053254656.1	WP_064450939.1	UEL24364.1	QQD52336.1	AIG02708.1	WP_024073728.1	WP_024073728.1	QOU06490.1
26274	alanine transaminase	COG0626,COG0436,COG1167,	K,E	Core	31	2	29	AKV10345.1	WP_134923109.1	WP_115078944.1	WP_289203659.1	QTD32138.1	ABA76071.1	QIA04903.1	QJP97101.1	EJZ59601.1	WP_135296395.1	WP_208940086.1	VEF12456.1	QVW22104.1	WP_054593657.1	QXN49060.1	WP_254483271.1	WP_060738844.1	WP_063322617.1	EJL05114.1	VEE48431.1	UKJ67694.1	SNY07261.1	SQF93325.1	WP_053257668.1	WP_064453843.1	UEL22054.1	QQD52115.1	AIG02490.1	WP_069076890.1	WP_069076890.1	QOU03999.1
11813	helix-turn-helix transcriptional regulator	COG1414,COG0640,COG1777,	K	Core	31	2	29	AKV07124.1	WP_030138446.1	WP_007957866.1	WP_007957866.1	QTD34720.1	ABA73027.1	QIA02023.1	QJP94284.1	EJZ56960.1	WP_003222436.1	WP_007917068.1	VEF09522.1	QVW24641.1	WP_054596057.1	QXN51530.1	WP_254481287.1	WP_003198672.1	WP_030138446.1	EJL05720.1	VEE47990.1	UKJ70287.1	SNY10939.1	SQF90175.1	WP_053254831.1	WP_053254831.1	UEL24542.1	QQD54717.1	AIG05211.1	WP_024073924.1	WP_024073924.1	QOU06694.1
1540	dihydrolipoyl dehydrogenase	COG0446,COG1233,COG3573,	Q,O,R,E,D,C,P,H	Core	31	2	29	AKV07508.1	WP_134925318.1	WP_115077039.1	WP_207985446.1	QTD35047.1	ABA73359.1	QIA02388.1	QJP94614.1	EJZ57272.1	WP_007962860.1	WP_208938190.1	VEF10021.1	QVW24961.1	WP_054593421.1	QXN51839.1	WP_054884055.1	WP_060741160.1	WP_063324844.1	EJL05557.1	VEE46764.1	UKJ70722.1	SNY11575.1	SQF90640.1	WP_053255232.1	WP_064451608.1	UEL24873.1	QQD51794.1	AIG05523.1	WP_024074305.1	WP_024074305.1	QOU07117.1
10482	symmetrical bis5-nucleosyl-tetraphosphatase	COG0639	T	Core	31	2	29	AKV05237.1	WP_134926082.1	WP_115079408.1	WP_289203928.1	QTD32922.1	ABA76874.1	QIA05681.1	QJP97925.1	EJZ60381.1	WP_135296684.1	WP_208939531.1	VEF13205.1	QVW22854.1	WP_054594313.1	QXN49799.1	WP_254481669.1	WP_060740357.1	WP_063324109.1	EJK99105.1	VEE49938.1	UKJ68391.1	SNY08157.1	SQF95078.1	WP_053258319.1	WP_262666382.1	UEL22722.1	QQD52935.1	AIG03358.1	WP_069077163.1	WP_069077163.1	QOU04714.1
27605	2-oxoglutarate dehydrogenase E1 component	COG0508,COG0511	I,C	Core	31	2	29	AKV07507.1	WP_134925319.1	WP_007959031.1	WP_289204782.1	QTD35046.1	ABA73358.1	QIA02387.1	QJP94613.1	EJZ57271.1	WP_003223011.1	WP_090282415.1	VEF10020.1	QVW24960.1	WP_054593422.1	QXN51838.1	WP_254484581.1	WP_060741159.1	WP_063324843.1	EJL03960.1	VEE46765.1	UKJ70721.1	SNY11574.1	SQF90639.1	WP_053255231.1	WP_262667437.1	UEL24872.1	QQD51795.1	AIG05522.1	WP_024074304.1	WP_024074304.1	QOU07116.1
21458	phage holin family protein	COG5393	S	Core	31	2	29	AKV10015.1	WP_024618372.1	WP_115078735.1	WP_011335280.1	QTD31812.1	ABA75707.1	QIA04565.1	QJP96744.1	EJZ59289.1	WP_027613425.1	WP_016985474.1	VEF12098.1	QVW21741.1	WP_054596372.1	QXN48758.1	WP_152955821.1	WP_060738527.1	WP_063322302.1	EJL01087.1	VEE45043.1	UKJ70655.1	SNY11474.1	SQF90568.1	WP_053255176.1	WP_064451560.1	UEL24810.1	QQD55242.1	AIG05763.1	WP_024074250.1	WP_024074250.1	QOU07059.1
25476	carbon storage regulator CsrA	COG1551	T	Core	31	2	29	AKV07854.1,AKV10293.1	WP_003178872.1	WP_003179932.1,WP_002554426.1	WP_003179932.1,WP_002554426.1	QTD35329.1,QTD32082.1	ABA73655.1,ABA76010.1	QIA02681.1,QIA04848.1	QJP94900.1,QJP97041.1	EJZ59096.1,EJZ59543.1	WP_003179932.1,WP_002554426.1	WP_002554426.1,WP_003179932.1	VEF10307.1,VEF12401.1	QVW25284.1,QVW22041.1	WP_003178872.1,WP_007920550.1	QXN51597.1,QXN52150.1	WP_003254503.1	WP_003179932.1,WP_003178872.1	WP_003179932.1,WP_003178872.1	EJL04580.1,EJL01354.1	VEE47585.1	UKJ67043.1,UKJ67634.1	SNY07178.1,SNY14164.1	SQF92604.1,SQF93233.1	WP_003192511.1,WP_003175645.1	WP_003192511.1,WP_003175645.1	UEL26548.1,UEL22004.1	QQD55543.1,QQD52039.1	AIG01997.1,AIG02436.1	WP_003192511.1,WP_003175645.1	WP_003192511.1,WP_003175645.1	QOU03338.1,QOU03935.1
18981	M18 family aminopeptidase	COG1363,COG4313,COG1362	C,E,G	Core	31	2	29	AKV09704.1	WP_134925363.1	WP_007960074.1	WP_289204811.1	QTD35116.1	ABA73433.1	QIA02460.1	QJP94684.1	EJZ57347.1	WP_047598982.1	WP_090282483.1	VEF10092.1	QVW21396.1	WP_054593515.1	QXN48922.1	WP_254481038.1	WP_014339686.1	WP_014339686.1	EJL04434.1	VEE44832.1	UKJ67240.1	SNY06719.1	SQF92816.1	WP_053257251.1	WP_053257251.1	UEL21615.1	QQD55253.1	AIG05608.1	WP_024076656.1	WP_024076656.1	QOU03510.1
16444	acyl-CoA dehydrogenase family protein	COG1960	I	Core	31	2	29	AKV05058.1	WP_134925948.1	WP_115079312.1	WP_289203870.1	QTD32729.1	ABA76680.1	QIA05486.1	QJP97733.1	EJZ60192.1	WP_115988826.1	WP_208939648.1	VEF13010.1	QVW22667.1	WP_054594189.1	QXN49611.1	WP_254481555.1	WP_060740497.1	WP_063324246.1	EJL01995.1	VEE50374.1	UKJ68190.1	SNY07888.1	SQF94436.1	WP_305438963.1	WP_221295705.1	UEL22547.1	QQD52749.1	AIG03123.1	WP_069077081.1	WP_069077081.1	QOU04530.1
13787	30S ribosome-binding factor RbfA	COG0858	J	Core	31	2	29	AKV06598.1	WP_003177871.1	WP_007953741.1	WP_007953741.1	QTD34236.1	ABA72523.1	QIA01529.1	QJP93787.1	EJZ56478.1	WP_135294935.1	WP_016771753.1	VEF08568.1	QVW24091.1	WP_019691795.1	QXN51038.1	WP_033696035.1	WP_060739217.1	WP_003177871.1	EJL01499.1	VEE48459.1	UKJ68094.1	SNY07763.1	SQF94229.1	WP_016973761.1	WP_016973761.1	UEL22448.1	QQD54201.1	AIG04767.1	WP_024077434.1	WP_024077434.1	QOU04371.1
672	ribose-phosphate pyrophosphokinase	COG0503,COG2236,COG1040,	R,F	Core	31	2	29	AKV10718.1	WP_003171603.1	WP_003171603.1	WP_003171603.1	QTD32524.1	ABA76490.1	QIA05302.1	QJP97548.1	EJZ60008.1	WP_003171603.1	WP_003171603.1	VEF12835.1	QVW22471.1	WP_003171603.1	QXN53036.1	WP_003247410.1	WP_003171603.1	WP_003205529.1	EJL02278.1	VEE48316.1	UKJ69653.1	SNY09890.1	SQF89420.1	WP_003208392.1	WP_003208392.1	UEL23883.1	QQD54307.1	AIG04861.1	WP_003208392.1	WP_003208392.1	QOU06083.1
6381	NUDIX hydrolase	COG2816,COG1051,COG0494	F,L	Core	31	2	29	AKV06883.1	WP_092205380.1	WP_115076655.1	WP_289204567.1	QTD34461.1	ABA72752.1	QIA01754.1	QJP94013.1	EJZ56691.1	WP_135295021.1	WP_208938615.1	VEF09041.1	QVW24403.1	WP_054593859.1	QXN51232.1	WP_254483496.1	WP_060740823.1	WP_063324541.1	EJL03042.1	VEE44282.1	UKJ67894.1	SNY07523.1	SQF93748.1	WP_301278808.1	WP_064454008.1	UEL22218.1	QQD54516.1	AIG05044.1	WP_069076901.1	WP_069076901.1	QOU04191.1
24058	ABC transporter ATP-binding protein	COG2884,COG1125,COG4138,	Q,O,S,V,C,D,E,H,P,G,L,R	Core	31	2	29	AKV10104.1	WP_109754512.1	WP_011333173.1	WP_011333173.1	QTD35109.1	ABA73425.1	QIA02454.1	QJP94677.1	EJZ57336.1	WP_135295271.1	WP_208938154.1	VEF10083.1	QVW21760.1	WP_054593522.1	QXN48930.1	WP_254481044.1	WP_060741107.1	WP_063324798.1	EJL02267.1	VEE44825.1	UKJ70797.1	SNY11675.1	SQF90719.1	WP_053255302.1	WP_064451675.1	UEL24940.1	QQD51709.1	AIG05601.1	WP_024074386.1	WP_024074386.1	QOU07198.1
742	NADH-quinone oxidoreductase subunit NuoI	COG2768,COG0247,COG0437,	C,R	Core	31	2	29	AKV09639.1	WP_003180051.1	WP_007951461.1	WP_007951461.1	QTD31371.1	ABA75348.1	QIA04210.1	QJP96327.1	EJZ57686.1	WP_003223795.1	WP_016775283.1	VEF11731.1	QVW21335.1	WP_203226134.1	QXN48465.1	WP_016488223.1	WP_003180051.1	WP_003180051.1	EJL04088.1	VEE45628.1	UKJ66790.1	SNY13834.1	SQF92338.1	WP_003174725.1	WP_003174725.1	UEL26302.1	QQD57331.1	AIG01701.1	WP_003174725.1	WP_003174725.1	QOU03015.1
7178	iron-sulfur cluster assembly protein IscA	COG0316	S	Core	31	2	29	AKV06839.1	WP_030139597.1	WP_003227904.1	WP_003227904.1	QTD32398.1	ABA76347.1	QIA05173.1	QJP97377.1	EJZ59872.1	WP_003227904.1	WP_010565230.1	VEF12705.1	QVW24365.1	WP_019693468.1	QXN49300.1	WP_023630636.1	WP_003185155.1	WP_030139597.1	EJL03044.1	VEE44160.1	UKJ67934.1	SNY07574.1	SQF93893.1	WP_003209680.1	WP_003209680.1	UEL22254.1	QQD54475.1	AIG05000.1	WP_024077295.1	WP_024077295.1	QOU04232.1
8906	dihydropteroate synthase	COG1410,COG0294	H,E	Core	31	2	29	AKV06592.1	WP_134922800.1	WP_115076509.1	WP_289204489.1	QTD34230.1	ABA72516.1	QIA01523.1	QJP93780.1	EJZ56472.1	WP_098967152.1	WP_208938787.1	VEF08550.1	QVW24084.1	WP_054594063.1	QXN51031.1	WP_254481497.1	WP_060739221.1	WP_063322984.1	EJL04229.1	VEE48465.1	UKJ68101.1	SNY07771.1	SQF94242.1	WP_305438912.1	WP_064454176.1	UEL22455.1	QQD54195.1	AIG04760.1	WP_069077026.1	WP_069077026.1	QOU04378.1
19310	7-carboxy-7-deazaguanine synthase QueE	COG0535,COG0602,COG2108,	H,O,R	Core	31	2	29	AKV10412.1	WP_109753811.1	WP_115078983.1	WP_115078983.1	QTD32201.1	ABA76136.1	QIA04967.1	QJP97164.1	EJZ59664.1	WP_027612537.1	WP_133339757.1	VEF12517.1	QVW22182.1	WP_054593708.1	QXN49117.1	WP_079229347.1	WP_003205025.1	WP_063324616.1	EJL04383.1	VEE47511.1	UKJ67786.1	SNY07375.1	SQF93515.1	WP_053257751.1	WP_053257751.1	UEL22133.1	QQD52210.1	AIG02571.1	WP_024077139.1	WP_024077139.1	QOU04077.1
69	30S ribosomal protein S3	COG0092	J	Core	31	2	29	AKV05176.1	WP_003176422.1	WP_003176422.1	WP_003176422.1	QTD32860.1	ABA76810.1	QIA05619.1	QJP97863.1	EJZ60319.1	WP_003176422.1	WP_003176422.1	VEF13143.1	QVW22794.1	WP_003176422.1	QXN49739.1	WP_003255481.1	WP_003176422.1	WP_003176422.1	EJL02909.1	VEE50022.1	UKJ68333.1	SNY08078.1	SQF94843.1	WP_003176422.1	WP_003176422.1	UEL22672.1	QQD52876.1	AIG03297.1	WP_003176422.1	WP_003176422.1	QOU04653.1
18879	YciI family protein	COG2350	S	Core	31	2	29	AKV07391.1	WP_134925508.1	WP_064378589.1	WP_064378589.1	QTD34923.1	ABA73228.1	QIA02264.1	QJP94483.1	EJZ57141.1	WP_135295193.1	WP_208938275.1	VEF09823.1	QVW24836.1	WP_054596257.1	QXN51730.1	WP_008091826.1	WP_060740968.1	WP_057452480.1	EJL04897.1	VEE44878.1	UKJ67758.1	SNY07337.1	SQF93457.1	WP_069552079.1	WP_015885584.1	UEL22112.1	QQD52182.1	AIG02544.1	WP_024077118.1	WP_024077118.1	QOU04057.1
7679	ATP-dependent DNA helicase RecG	COG1639,COG2606,COG3434	T,S	Core	31	2	29	AKV05633.1	WP_003206896.1	WP_115079700.1	WP_114886341.1	QTD33320.1	ABA77297.1	QIA00600.1	QJP98334.1	EJZ60774.1	WP_135296840.1	WP_208939245.1	VEF13660.1	QVW23239.1	WP_054594660.1	QXN50240.1	WP_254482321.1	WP_060740037.1	WP_063323788.1	EJK99130.1	VEE49093.1	UKJ68792.1	SNY08738.1	SQF97137.1	WP_305439322.1	WP_064454733.1	UEL23113.1	QQD53350.1	AIG03795.1	WP_069077262.1	WP_069077262.1	QOU05191.1
8966	transketolase	COG3959,COG2609,COG0021,	G,H,C	Core	31	2	29	AKV05350.1	WP_134926184.1	WP_085608891.1	WP_085608891.1	QTD33045.1	ABA77004.1	QIA05809.1	QJP98051.1	EJZ60499.1	WP_135296741.1	WP_208939441.1	VEF13379.1	QVW22969.1	WP_054594422.1	QXN49919.1	WP_254482811.1	WP_060740247.1	WP_063324002.1	EJK98736.1	VEE49897.1	UKJ68506.1	SNY08329.1	SQF95527.1	WP_053258423.1	WP_221295811.1	UEL22823.1	QQD53061.1	AIG03520.1	WP_024077848.1	WP_024077848.1	QOU04843.1
7916	tRNA-Gln	COG3017	M	Core	31	2	29	AKV10717.1	WP_134925815.1	WP_115079197.1	WP_039766346.1	QTD32522.1	ABA76488.1	QIA05300.1	QJP97546.1	EJZ60006.1	WP_095136807.1	WP_208939781.1	VEF12833.1	QVW22470.1	WP_054595619.1	QXN49449.1	WP_254483176.1	WP_060740650.1	WP_003205525.1	EJL02531.1	VEE48314.1	UKJ69655.1	SNY09892.1	SQF89422.1	WP_053254260.1	WP_064450605.1	UEL23885.1	QQD54309.1	AIG04863.1	WP_024073297.1	WP_024073297.1	QOU06085.1
18857	50S ribosomal protein L30	COG1841	J	Core	31	2	29	AKV05164.1	WP_003186033.1	WP_003176408.1	WP_003176408.1	QTD32848.1	ABA76798.1	QIA05607.1	QJP97851.1	EJZ60307.1	WP_003176408.1	WP_003176408.1	VEF13131.1	QVW22782.1	WP_003186033.1	QXN49727.1	WP_003255463.1	WP_003176408.1	WP_003186033.1	EJL01528.1	VEE50034.1	UKJ68321.1	SNY08064.1	SQF94709.1	WP_003176408.1	WP_003186033.1	UEL22660.1	QQD52864.1	AIG03285.1	WP_003176408.1	WP_003176408.1	QOU04641.1
460	RluA family pseudouridine synthase	COG0851	D	Core	31	2	29	AKV09701.1	WP_003179111.1	WP_007960071.1	WP_007960071.1	QTD35119.1	ABA73436.1	QIA02463.1	QJP94687.1	EJZ57350.1	WP_003223146.1	WP_003223146.1	VEF10094.1	QVW21394.1	WP_019693048.1	QXN48919.1	WP_003252572.1	WP_003179111.1	WP_003179111.1	EJL03418.1	VEE44834.1	UKJ67238.1	SNY06716.1	SQF92814.1	WP_003175252.1	WP_003175252.1	UEL21613.1	QQD55255.1	AIG05610.1	WP_003175252.1	WP_003175252.1	QOU03508.1
9377	L-carnitine dehydrogenase	COG1250,COG0111	I,H	Core	31	2	29	AKV05320.1	WP_134926156.1	WP_115079456.1	WP_007959763.1	QTD33013.1	ABA76969.1	QIA05772.1	QJP98015.1	EJZ60469.1	WP_098965998.1	WP_208939464.1	VEF13349.1	QVW22939.1	WP_054594385.1	QXN49885.1	WP_254481814.1	WP_060740276.1	WP_063324031.1	EJK98998.1	VEE49133.1	UKJ68473.1	SNY08277.1	SQF95325.1	WP_069552014.1	WP_262666433.1	UEL22791.1	QQD53026.1	AIG03488.1	WP_069077111.1	WP_069077111.1	QOU04811.1
18726	OsmC family protein	COG2345,COG2905,COG0664	K,T	Core	31	2	29	AKV05213.1	WP_060740379.1	WP_011336190.1	WP_007956313.1	QTD32897.1	ABA76848.1	QIA05656.1	QJP97900.1	EJZ60356.1	WP_007966430.1	WP_093097824.1	VEF13179.1	QVW22830.1	WP_054594293.1	QXN49775.1	WP_254481650.1	WP_060740379.1	WP_060740379.1	EJK99018.1	VEE49984.1	UKJ68366.1	SNY08127.1	SQF95006.1	WP_053258297.1	WP_064454370.1	UEL22701.1	QQD52910.1	AIG03332.1	WP_024077696.1	WP_024077696.1	QOU04688.1
6180	hydroxymethylbilane synthase	COG4567,COG4566,COG0784,	N,T,K	Core	31	2	29	AKV05561.1	WP_109752637.1	WP_115079636.1	WP_115079636.1	QTD33250.1	ABA77225.1	QIA06018.1	QJP98264.1	EJZ60703.1	WP_003229385.1	WP_208939289.1	VEF13577.1	QVW23171.1	WP_054594609.1	QXN50174.1	WP_152959095.1	WP_060740100.1	WP_063323840.1	EJK98657.1	VEE49008.1	UKJ68727.1	SNY08648.1	SQF97011.1	WP_053258620.1	WP_064454686.1	UEL23037.1	QQD53278.1	AIG03728.1	WP_024078055.1	WP_024078055.1	QOU05119.1
26755	flagellar basal body rod protein FlgC	COG1558,COG1256,COG1815,	N	Core	31	2	29	AKV10274.1	WP_003204730.1	WP_054593596.1	WP_054593596.1	QTD32065.1	ABA75987.1	QIA04826.1	QJP97001.1	EJZ59522.1	WP_003227217.1	WP_007937507.1	VEF12370.1	QVW22025.1	WP_054593596.1	QXN51610.1	WP_027921143.1	WP_060741038.1	WP_003204730.1	EJL02107.1	VEE47276.1	UKJ67600.1	SNY07138.1	SQF93197.1	WP_017138385.1	WP_064453775.1	UEL21991.1	QQD52026.1	AIG02366.1	WP_024076985.1	WP_024076985.1	QOU03923.1
8921	nucleoside hydrolase	COG0749,COG1957	F,L	Core	31	2	29	AKV07866.1	WP_134925021.1	WP_115077230.1	WP_115077230.1	QTD35341.1	ABA73668.1	QIA02694.1	QJP94913.1	EJZ59084.1	WP_096796176.1	WP_208937998.1	VEF10319.1	QVW25296.1	WP_054596656.1	QXN52162.1	WP_254484958.1	WP_060738180.1	WP_063320396.1	EJL03906.1	VEE49486.1	UKJ67034.1	SNY14149.1	SQF92593.1	WP_053257057.1	WP_064453221.1	UEL26538.1	QQD55553.1	AIG01986.1	WP_069076654.1	WP_069076654.1	QOU03328.1
7453	Glu/Leu/Phe/Val dehydrogenase	COG1052,COG0771,COG0569,	C,E,P,M,R	Core	31	2	29	AKV06726.1	WP_109754854.1	WP_007957253.1	WP_011332519.1	QTD34369.1	ABA72658.1	QIA01662.1	QJP93925.1	EJZ56603.1	WP_135294984.1	WP_208938687.1	VEF08852.1	QVW24263.1	WP_054595755.1	QXN51141.1	WP_186601207.1	WP_060740711.1	WP_003205422.1	EJL03702.1	VEE44654.1	UKJ69964.1	SNY10451.1	SQF89835.1	WP_053254547.1	WP_064450835.1	UEL24260.1	QQD54369.1	AIG04921.1	WP_069075327.1	WP_069075327.1	QOU06358.1
9582	glutamate synthase large subunit	COG0067,COG1304,COG0069,	C,E	Core	31	2	29	AKV06247.1	WP_134922519.1	WP_115076269.1	WP_192563218.1	QTD33881.1	ABA72157.1	QIA01152.1	QJP93424.1	EJZ56130.1	WP_134785248.1	WP_208939059.1	VEF07303.1	QVW23750.1	WP_054595235.1	QXN50700.1	WP_254482670.1	WP_060739553.1	WP_063323299.1	EJL01838.1	VEE48757.1	UKJ69349.1	SNY09455.1	SQF89095.1	WP_053253957.1	WP_262666822.1	UEL23590.1	QQD53870.1	AIG04391.1	WP_069075058.1	WP_069075058.1	QOU05772.1
7038	30S ribosomal protein S5	COG0098	J	Core	31	2	29	AKV05165.1	WP_003186035.1	WP_007955637.1	WP_007955637.1	QTD32849.1	ABA76799.1	QIA05608.1	QJP97852.1	EJZ60308.1	WP_003176409.1	WP_007955637.1	VEF13132.1	QVW22783.1	WP_003186035.1	QXN49728.1	WP_003255465.1	WP_003186035.1	WP_003186035.1	EJL02816.1	VEE50033.1	UKJ68322.1	SNY08065.1	SQF94720.1	WP_003176409.1	WP_003176409.1	UEL22661.1	QQD52865.1	AIG03286.1	WP_003186035.1	WP_003186035.1	QOU04642.1
27388	replication-associated recombination protein A	COG0464,COG1484,COG2812,	R,L,O,K,F	Core	31	2	29	AKV09613.1	WP_134924966.1	WP_064597723.1	WP_064597723.1	QTD31345.1	ABA75322.1	QIA04184.1	QJP96302.1	EJZ57712.1	WP_098968158.1	WP_090284341.1	VEF11700.1	QVW21308.1	WP_020723510.1	QXN48438.1	WP_254480569.1	WP_046064131.1	WP_063320493.1	EJL04066.1	VEE45659.1	UKJ66764.1	SNY13798.1	SQF92312.1	WP_053256823.1	WP_064452888.1	UEL26275.1	QQD57304.1	AIG01671.1	WP_024076159.1	WP_024076159.1	QOU02989.1
19660	arginine--tRNA ligase	COG0018	J	Core	31	2	29	AKV10804.1	WP_134922510.1	WP_102718298.1	WP_289204326.1	QTD33867.1	ABA72143.1	QIA01138.1	QJP93410.1	EJZ56116.1	WP_135294789.1	WP_208939071.1	VEF07261.1	QVW23736.1	WP_054595221.1	QXN50688.1	WP_099814473.1	WP_060739565.1	WP_063323311.1	EJL04792.1	VEE48772.1	UKJ69338.1	SNY09443.1	SQF89083.1	WP_053253948.1	WP_221293736.1	UEL23581.1	QQD53859.1	AIG04377.1	WP_024072955.1	WP_024072955.1	QOU05760.1
8020	alpha/beta hydrolase	COG2267,COG0596,COG2939	I,E,R	Core	31	2	29	AKV10231.1	WP_134925300.1	WP_115078876.1	WP_115078876.1	QTD32021.1	ABA75940.1	QIA04783.1	QJP96958.1	EJZ59478.1	WP_134787092.1	WP_208940171.1	VEF12323.1	QVW21982.1	WP_054593403.1	QXN51863.1	WP_254484611.1	WP_013694026.1	WP_063324860.1	EJL05031.1	VEE46729.1	UKJ70743.1	SNY11601.1	SQF90662.1	WP_305793312.1	WP_064451627.1	UEL24892.1	QQD51771.1	AIG05549.1	WP_024074325.1	WP_024074325.1	QOU07139.1
21158	ribonuclease G	COG0539,COG1098,COG1185,	J	Core	31	2	29	AKV06653.1	WP_134922842.1	WP_007953605.1	WP_007953605.1	QTD34295.1	ABA72585.1	QIA01589.1	QJP93853.1	EJZ56543.1	WP_007961585.1	WP_208938739.1	VEF08730.1	QVW24196.1	WP_054594003.1	QXN51075.1	WP_254483361.1	WP_018613976.1	WP_063322924.1	EJL01724.1	VEE48117.1	UKJ69817.1	SNY10233.1	SQF89670.1	WP_053254407.1	WP_053254407.1	UEL24130.1	QQD52577.1	AIG02943.1	WP_024073454.1	WP_024073454.1	QOU06212.1
7028	TusE/DsrC/DsvC family sulfur relay protein	COG2920	P	Core	31	2	29	AKV09607.1	WP_109755537.1	WP_115078460.1	WP_007958196.1	QTD31339.1	ABA75316.1	QIA04178.1	QJP96296.1	EJZ57718.1	WP_134786012.1	WP_208940640.1	VEF11694.1	QVW21302.1	WP_054597834.1	QXN48432.1	WP_254480562.1	WP_060741569.1	WP_063320499.1	EJL02987.1	VEE45664.1	UKJ66758.1	SNY13792.1	SQF92305.1	WP_053256818.1	WP_262665149.1	UEL26269.1	QQD57298.1	AIG01665.1	WP_024076153.1	WP_024076153.1	QOU02983.1
19321	50S ribosomal protein L28	COG0227	J	Core	31	2	29	AKV05608.1	WP_003177273.1	WP_003177273.1	WP_003177273.1	QTD33297.1	ABA77274.1	QIA00579.1	QJP98311.1	EJZ60752.1	WP_003229474.1	WP_007920377.1	VEF13636.1	QVW23213.1	WP_007894701.1	QXN50216.1	WP_003253504.1	WP_003177273.1	WP_003177273.1	EJK99214.1	VEE49063.1	UKJ68769.1	SNY08710.1	SQF97114.1	WP_003176907.1	WP_003176907.1	UEL23089.1	QQD53324.1	AIG03772.1	WP_003176907.1	WP_003176907.1	QOU05164.1
7836	PAS domain-containing protein	COG2205,COG4251,COG2972,	N,T,K	Core	31	2	29	AKV10434.1	WP_134925574.1	WP_115078992.1	WP_115078992.1	QTD32223.1	ABA76160.1	QIA04989.1	QJP97187.1	EJZ59687.1	WP_135296426.1	WP_208940031.1	VEF12540.1	QVW22202.1	WP_054593721.1	QXN49139.1	WP_254481317.1	WP_060740890.1	WP_063324604.1	EJL05774.1	VEE48038.1	UKJ67808.1	SNY07405.1	SQF93559.1	WP_069553474.1	WP_262666189.1	UEL22148.1	QQD52232.1	AIG02595.1	WP_069076926.1	WP_069076926.1	QOU04100.1
20063	FAD-dependent oxidoreductase	COG1233,COG1249,COG0654,	R,E,Q,C,P,H	Core	31	2	29	AKV06333.1	WP_134922605.1	WP_115076324.1	WP_115076324.1	QTD33955.1	ABA72231.1	QIA01225.1	QJP93497.1	EJZ56203.1	WP_135294825.1	WP_208938993.1	VEF07522.1	QVW23835.1	WP_054595323.1	QXN50765.1	WP_254482851.1	WP_060739452.1	WP_063323212.1	EJL02802.1	VEE48710.1	UKJ69417.1	SNY09534.1	SQF89164.1	WP_305439749.1	WP_262666866.1	UEL23651.1	QQD53935.1	AIG04449.1	WP_069075138.1	WP_069075138.1	QOU05850.1
24154	hypothetical protein	#	#	Core	31	2	29	AKV08208.1	WP_003202036.1	WP_205350859.1	WP_205350859.1	QTD35501.1	ABA73841.1	QIA02853.1	QJP98530.1	EJZ58970.1	WP_236645235.1	WP_208937879.1	VEF10469.1	QVW25517.1	WP_054597931.1	QXN52070.1	WP_254485071.1	WP_060742284.1	WP_083569150.1	EJL03851.1	VEE50201.1	UKJ71383.1	SNY12515.1	SQF91363.1	WP_305793452.1	WP_221294613.1	UEL25506.1	QQD56780.1	AIG00981.1	WP_041161191.1	WP_041161191.1	QOU07952.1
12375	DUF2333 family protein	COG5345	S	Core	31	2	29	AKV06467.1	WP_109752262.1	WP_007951018.1	WP_007951018.1	QTD34090.1	ABA72368.1	QIA01367.1	QJP93634.1	EJZ56334.1	WP_007963034.1	WP_208938882.1	VEF07975.1	QVW23968.1	WP_054595444.1	QXN50887.1	WP_054886852.1	WP_060739344.1	WP_003197431.1	EJL03094.1	VEE48558.1	UKJ69541.1	SNY09714.1	SQF89298.1	WP_053254136.1	WP_064450488.1	UEL23774.1	QQD54069.1	AIG04572.1	WP_024073174.1	WP_024073174.1	QOU05976.1
368	xanthine phosphoribosyltransferase	COG0461,COG0503	F	Core	31	2	29	AKV05587.1	WP_003206836.1	WP_007954497.1	WP_007954497.1	QTD33278.1	ABA77257.1	QIA00550.1	QJP98294.1	EJZ60733.1	WP_007962388.1	WP_203419986.1	VEF13619.1	QVW23198.1	WP_054594631.1	QXN50198.1	WP_003253535.1	WP_014340844.1	WP_063323819.1	EJK99269.1	VEE49045.1	UKJ68755.1	SNY08683.1	SQF97096.1	WP_053258645.1	WP_053258645.1	UEL23077.1	QQD53308.1	AIG03755.1	WP_024078079.1	WP_024078079.1	QOU05147.1
7138	methionine biosynthesis protein MetW	COG2890,COG2230,COG0500,	R,M,Q,J,H	Core	31	2	29	AKV05405.1	WP_109752405.1	WP_115079510.1	WP_115079510.1	QTD33104.1	ABA77061.1	QIA05866.1	QJP98106.1	EJZ60552.1	WP_003229126.1	WP_208939406.1	VEF13432.1	QVW23023.1	WP_054594465.1	QXN49965.1	WP_054884211.1	WP_060740200.1	WP_003206492.1	EJK99251.1	VEE49737.1	UKJ68570.1	SNY08414.1	SQF96060.1	WP_003213768.1	WP_003213768.1	UEL22884.1	QQD53122.1	AIG03580.1	WP_024077910.1	WP_024077910.1	QOU04968.1
3555	ABC transporter permease subunit	COG1176,COG4209,COG1175,	O,P,E,G,R	Core	31	2	29	AKV10102.1	WP_167659393.1	WP_162130491.1	WP_289205279.1	QTD36046.1	ABA73427.1	QIA06084.1	QJP94679.1	EJZ57338.1	WP_163005303.1	WP_208941129.1	VEF10085.1	QVW26924.1	WP_054593520.1	QXN48928.1	WP_254481043.1	WP_162491260.1	WP_161951765.1	EJL05224.1	VEE44827.1	UKJ70799.1	SNY11677.1	SQF90721.1	WP_053255304.1	WP_064451677.1	UEL24942.1	QQD51707.1	AIG05603.1	WP_168233592.1	WP_168233592.1	QOU08175.1
367	L-serine ammonia-lyase	COG1760	E	Core	31	2	29	AKV05325.1,AKV06732.1	WP_134926160.1	WP_115076599.1,WP_007959754.1	WP_289204535.1,WP_289203961.1	QTD34374.1,QTD33018.1	ABA72663.1,ABA76974.1	QIA01667.1,QIA05777.1	QJP93930.1,QJP98020.1	EJZ56608.1,EJZ60473.1	WP_098967266.1,WP_103368833.1	WP_208939461.1,WP_208938683.1	VEF08862.1,VEF13353.1	QVW24267.1,QVW22944.1	WP_054594389.1,WP_054595742.1	QXN51146.1,QXN49890.1	WP_254485331.1,WP_254481820.1	WP_060740271.1	WP_063324027.1	EJK99110.1	VEE49126.1	UKJ69969.1,UKJ68478.1	SNY08285.1,SNY10459.1	SQF89840.1,SQF95359.1	WP_053254550.1,WP_053258399.1	WP_262667084.1,WP_064454469.1	UEL24265.1,UEL22796.1	QQD53031.1,QQD54377.1	AIG03492.1,AIG04926.1	WP_024077822.1	WP_024077822.1	QOU04816.1
63	TRZ/ATZ family hydrolase	COG2519,COG1092,COG2265,	Q,E,H,O,J,M,R	Core	31	2	29	AKV07555.1	WP_134923336.1	WP_007950906.1	WP_289203559.1	QTD31902.1	ABA75818.1	QIA04668.1	QJP96845.1	EJZ59376.1	WP_096794918.1	WP_093435309.1	VEF12206.1	QVW25009.1	WP_054593467.1	QXN48852.1	WP_085675431.1	WP_060738595.1	WP_063322361.1	EJL05049.1	VEE44910.1	UKJ70561.1	SNY11330.1	SQF90470.1	WP_305793295.1	WP_064451482.1	UEL24725.1	QQD55146.1	AIG05669.1	WP_024074149.1	WP_024074149.1	QOU06958.1
20774	carboxy-S-adenosyl-L-methionine synthase CmoA	COG2230,COG0500,COG2227,	M,H,J,Q	Core	31	2	29	AKV06872.1	WP_134922924.1	WP_007956659.1	WP_007956659.1	QTD32370.1	ABA76320.1	QIA05144.1	QJP97347.1	EJZ59842.1	WP_135296497.1	WP_208939885.1	VEF12679.1	QVW24392.1	WP_054595829.1	QXN49273.1	WP_254481214.1	WP_060739066.1	WP_063322833.1	EJL05397.1	VEE47802.1	UKJ70004.1	SNY10511.1	SQF89875.1	WP_305440071.1	WP_064450866.1	UEL24301.1	QQD54410.1	AIG02788.1	WP_024073628.1	WP_024073628.1	QOU06391.1
2176	YajG family lipoprotein	COG3056	M	Core	31	2	29	AKV10686.1	WP_003205489.1	WP_085684758.1	WP_085684758.1	QTD32493.1	ABA76459.1	QIA05271.1	QJP97518.1	EJZ59979.1	WP_135296546.1	WP_024014276.1	VEF12804.1	QVW22440.1	WP_054595653.1	QXN49425.1	WP_054887481.1	WP_003205489.1	WP_003205489.1	EJL01242.1	VEE48285.1	UKJ69856.1	SNY10288.1	SQF89711.1	WP_053254440.1	WP_064450736.1	UEL24161.1	QQD52536.1	AIG02905.1	WP_024073490.1	WP_024073490.1	QOU06251.1
7217	D-alanyl-D-alanine carboxypeptidase	COG2367,COG1680,COG1686	V,M	Core	31	2	29	AKV05080.1	WP_060740482.1	WP_115079323.1	WP_115079323.1	QTD32751.1	ABA76703.1	QIA05508.1	QJP97756.1	EJZ60215.1	WP_003228546.1	WP_203419616.1	VEF13033.1	QVW22689.1	WP_054594205.1	QXN49633.1	WP_176507072.1	WP_060740482.1	WP_063324230.1	EJL03164.1	VEE50347.1	UKJ68211.1	SNY07918.1	SQF94480.1	WP_053258174.1	WP_064454280.1	UEL22568.1	QQD52776.1	AIG03146.1	WP_010562459.1	WP_010562459.1	QOU04552.1
15871	YdiU family protein	COG0397	S	Core	31	2	29	AKV06288.1	WP_134922568.1	WP_115076291.1	WP_289204344.1	QTD33912.1	ABA72188.1	QIA01185.1	QJP93454.1	EJZ56158.1	WP_135294801.1	WP_208939032.1	VEF07392.1	QVW23788.1	WP_054595282.1	QXN50731.1	WP_254482700.1	WP_060739494.1	WP_063323248.1	EJL01361.1	VEE48744.1	UKJ69377.1	SNY09489.1	SQF89123.1	WP_073638768.1	WP_262666840.1	UEL23618.1	QQD53896.1	AIG04418.1	WP_069075112.1	WP_069075112.1	QOU05812.1
802	hydroxypyruvate isomerase	COG3622,COG1082	G	Core	31	2	29	AKV07488.1	WP_134925332.1	WP_085733713.1	WP_085733713.1	QTD35027.1	ABA73340.1	QIA02369.1	QJP94595.1	EJZ57249.1	WP_095050211.1	WP_093103367.1	VEF10001.1	QVW24941.1	WP_054593439.1	QXN51818.1	WP_254484426.1	WP_060741148.1	WP_063324834.1	EJL02677.1	VEE46938.1	UKJ70701.1	SNY11544.1	SQF90617.1	WP_073636918.1	WP_262667428.1	UEL24855.1	QQD51819.1	AIG05503.1	WP_069075577.1	WP_069075577.1	QOU07092.1
14102	DUF1883 domain-containing protein	#	#	Core	31	2	29	AKV08586.1	WP_003182962.1	WP_007958929.1	WP_007958929.1	QTD30852.1	ABA74675.1	QIA03700.1	QJP95857.1	EJZ58551.1	WP_024164475.1	WP_208937614.1	VEF10928.1	QVW25868.1	WP_019690029.1	QXN52739.1	WP_254484937.1	WP_003182962.1	WP_003182962.1	EJL01973.1	VEE46502.1	UKJ66294.1	SNY13111.1	SQF91774.1	WP_003173824.1	WP_064452528.1	UEL25844.1	QQD56312.1	AIG01054.1	WP_024075646.1	WP_024075646.1	QOU02493.1
8981	hypothetical protein	#	#	Core	31	2	29	AKV07597.1	WP_134923365.1	WP_007950948.1	WP_007950948.1	QTD31867.1	ABA75763.1	QIA04621.1	QJP96801.1	EJZ59338.1	WP_007963692.1	WP_090285007.1	VEF12164.1	QVW25037.1	WP_054596327.1	QXN48814.1	WP_054883555.1	WP_060738562.1	WP_057448452.1	EJL01351.1	VEE46709.1	UKJ70598.1	SNY11388.1	SQF90510.1	WP_010176194.1	WP_010176194.1	UEL24758.1	QQD55185.1	AIG05704.1	WP_024074187.1	WP_024074187.1	QOU06997.1
8077	lipopolysaccharide heptosyltransferase I	COG0859	M	Core	31	2	29	AKV06312.1	WP_134922586.1	WP_074689605.1	WP_074689605.1	QTD33934.1	ABA72210.1	QIA01205.1	QJP93478.1	EJZ56181.1	WP_098966886.1	WP_208939012.1	VEF07453.1	QVW23813.1	WP_054595303.1	QXN50748.1	WP_254481737.1	WP_060739473.1	WP_063323228.1	EJL04096.1	VEE48732.1	UKJ69396.1	SNY09508.1	SQF89142.1	WP_078827657.1	WP_064450358.1	UEL23633.1	QQD53916.1	AIG04434.1	WP_024073030.1	WP_024073030.1	QOU05832.1
21204	lipopolysaccharide heptosyltransferase II	COG0859	M	Core	31	2	29	AKV06311.1	WP_134922585.1	WP_039766536.1	WP_039766536.1	QTD33933.1	ABA72209.1	QIA01204.1	QJP93477.1	EJZ56180.1	WP_098966885.1	WP_208939013.1	VEF07450.1	QVW23812.1	WP_054595302.1	QXN50747.1	WP_054886016.1	WP_060739474.1	WP_063323229.1	EJL04137.1	VEE48733.1	UKJ69395.1	SNY09507.1	SQF89141.1	WP_187601916.1	WP_259763158.1	UEL23632.1	QQD53915.1	AIG04433.1	WP_024073029.1	WP_024073029.1	QOU05831.1
877	carbamate kinase	COG0528,COG0549,COG1608,	R,E,F	Core	31	2	29	AKV10401.1	WP_134923083.1	WP_115078974.1	WP_289203679.1	QTD32190.1	ABA76125.1	QIA04956.1	QJP97153.1	EJZ59654.1	WP_135296418.1	WP_208940049.1	VEF12507.1	QVW22161.1	WP_054593698.1	QXN49106.1	WP_054885982.1	WP_060738886.1	WP_063322652.1	EJL02704.1	VEE48917.1	UKJ67769.1	SNY07350.1	SQF93480.1	WP_169875589.1	WP_064453905.1	UEL22120.1	QQD52192.1	AIG02554.1	WP_069076933.1	WP_069076933.1	QOU04067.1
9226	long-chain-fatty-acid--CoA ligase FadD1	COG1021,COG0318,COG0365,	H,I,Q	Core	31	2	29	AKV10361.1	WP_134923102.1	WP_085606558.1	WP_085606558.1	QTD32156.1	ABA76090.1	QIA04922.1	QJP97119.1	EJZ59619.1	WP_135296403.1	WP_208940075.1	VEF12471.1	QVW22122.1	WP_054593672.1	QXN49070.1	WP_254484021.1	WP_060738854.1	WP_063322624.1	EJL02456.1	VEE44778.1	UKJ67716.1	SNY07286.1	SQF93370.1	WP_053257689.1	WP_262666131.1	UEL22074.1	QQD52140.1	AIG02503.1	WP_024077076.1	WP_024077076.1	QOU04015.1
587	response regulator	COG0209,COG1328	F	Core	31	2	29	AKV10271.1	WP_134925445.1	WP_115078896.1	WP_289203623.1	QTD32061.1	ABA75983.1	QIA04823.1	QJP96998.1	EJZ59519.1	WP_095137143.1	WP_208940140.1	VEF12367.1	QVW22022.1	WP_054593593.1	QXN49002.1	WP_254481115.1	WP_060741041.1	WP_063324733.1	EJL01639.1	VEE47190.1	UKJ67596.1	SNY07133.1	SQF93193.1	WP_053257578.1	WP_064453771.1	UEL21987.1	QQD52023.1	AIG02350.1	WP_024076982.1	WP_024076982.1	QOU03920.1
8913	cysteine desulfurase	COG2171	E	Core	31	2	29	AKV06958.1	WP_047702245.1	WP_007954762.1	WP_007954762.1	QTD34541.1	ABA72836.1	QIA01837.1	QJP94095.1	EJZ56772.1	WP_085697324.1	WP_208938546.1	VEF09202.1	QVW24477.1	WP_054595905.1	QXN51311.1	WP_027920042.1	WP_060739006.1	WP_063322772.1	EJL01370.1	VEE44418.1	UKJ70168.1	SNY10759.1	SQF90052.1	WP_053254729.1	WP_064451063.1	UEL24442.1	QQD54601.1	AIG05108.1	WP_024073820.1	WP_024073820.1	QOU06578.1
5173	formimidoylglutamate deiminase	COG1820,COG1228,COG0402	Q,F,G	Core	31	2	29	AKV06198.1	WP_134922484.1	WP_115076236.1	WP_289204318.1	QTD33827.1	ABA72101.1	QIA01096.1	QJP93369.1	EJZ56077.1	WP_135294777.1	WP_208939094.1	VEF07144.1	QVW23696.1	WP_054595183.1	QXN50648.1	WP_254482738.1	WP_060739592.1	WP_063323344.1	EJL02243.1	VEE48826.1	UKJ69294.1	SNY09385.1	SQF89037.1	WP_305439678.1	WP_262666801.1	UEL23539.1	QQD53815.1	AIG04328.1	WP_069075082.1	WP_069075082.1	QOU05713.1
9455	DNA repair protein RadA	COG0606,COG0305,COG1067,	N,T,L,O	Core	31	2	29	AKV04963.1	WP_030140305.1	WP_114885656.1	WP_114885656.1	QTD36163.1	ABA76622.1	QIA05426.1	QJP97674.1	EJZ60137.1	WP_007963764.1	WP_095181861.1	VEF12966.1	QVW22620.1	WP_019691594.1	QXN49567.1	WP_254481439.1	WP_060740535.1	WP_003185644.1	EJL04234.1	VEE48252.1	UKJ68142.1	SNY07829.1	SQF94331.1	WP_053258110.1	WP_053258110.1	UEL22506.1	QQD52698.1	AIG03060.1	WP_069077072.1	WP_069077072.1	QOU04468.1
8883	HAD-IA family hydrolase	COG1187,COG0564	J	Core	31	2	29	AKV10193.1	WP_134925256.1	WP_085696997.1	WP_085696997.1	QTD31983.1	ABA75902.1	QIA04745.1	QJP96921.1	EJZ59445.1	WP_007950779.1	WP_090285209.1	VEF12283.1	QVW21947.1	WP_054593352.1	QXN51898.1	WP_254480907.1	WP_060743156.1	WP_063325247.1	EJL02104.1	VEE45109.1	UKJ67583.1	SNY07117.1	SQF93180.1	WP_032886795.1	WP_032886795.1	UEL21974.1	QQD51988.1	AIG02315.1	WP_024076968.1	WP_024076968.1	QOU03906.1
9522	SsrA-binding protein SmpB	COG0691	O	Core	31	2	29	AKV06574.1	WP_030139770.1	WP_007953781.1	WP_007953781.1	QTD34212.1	ABA72498.1	QIA01505.1	QJP93762.1	EJZ56454.1	WP_003221505.1	WP_007953781.1	VEF08498.1	QVW24067.1	WP_019691770.1	QXN51013.1	WP_003249914.1	WP_042730880.1	WP_042730880.1	EJL05186.1	VEE48482.1	UKJ68117.1	SNY07794.1	SQF94275.1	WP_003176160.1	WP_003176160.1	UEL22469.1	QQD57908.1	AIG04743.1	WP_024077453.1	WP_024077453.1	QOU04394.1
230	ABC transporter permease	COG0555,COG1175,COG4209,	E,P,O,G	Core	31	2	29	AKV05223.1	WP_134926072.1	WP_115079398.1	WP_007959935.1	QTD32908.1	ABA76860.1	QIA05667.1	QJP97911.1	EJZ60367.1	WP_098965898.1	WP_090286823.1	VEF13191.1	QVW22840.1	WP_054594301.1	QXN49785.1	WP_254481658.1	WP_060740368.1	WP_063324118.1	EJK99026.1	VEE49953.1	UKJ68377.1	SNY08140.1	SQF95034.1	WP_053258306.1	WP_053258306.1	UEL22710.1	QQD52921.1	AIG03344.1	WP_024077706.1	WP_024077706.1	QOU04698.1
7078	dihydroorotase	COG2159,COG0418,COG0044	R,F	Core	31	2	29	AKV10520.1	WP_134925530.1	WP_095190451.1	WP_289203731.1	QTD32315.1	ABA76256.1	QIA05084.1	QJP97276.1	EJZ59776.1	WP_047296199.1	WP_090285858.1	VEF12630.1	QVW22289.1	WP_054593806.1	QXN49224.1	WP_085675229.1	WP_060740940.1	WP_003204946.1	EJL01685.1	VEE44566.1	UKJ70076.1	SNY10622.1	SQF89953.1	WP_027604589.1	WP_027604589.1	UEL24360.1	QQD52345.1	AIG02721.1	WP_024073716.1	WP_024073716.1	QOU06477.1
14105	beta-N-acetylhexosaminidase	COG1472	G	Core	31	2	29	AKV07745.1	WP_205419932.1	WP_115078655.1	WP_289203465.1	QTD36120.1	ABA75607.1	QIA04456.1	QJP96636.1	EJZ59196.1	WP_135296248.1	WP_208940400.1	VEF12011.1	QVW26807.1	WP_173859960.1	QXN52997.1	WP_254485600.1	WP_177431707.1	WP_175489842.1	EJL03864.1	VEE45078.1	UKJ70507.1	SNY11244.1	SQF90413.1	WP_169875785.1	WP_262667317.1	UEL24682.1	QQD55080.1	AIG02117.1	WP_069075499.1	WP_069075499.1	QOU06903.1
27637	energy-coupling factor ABC transporter permease	COG3235	S	Core	31	2	29	AKV04899.1	WP_134925866.1	WP_115079246.1	WP_289203827.1	QTD32593.1	ABA76563.1	QIA05371.1	QJP97616.1	EJZ60083.1	WP_135296585.1	WP_208939725.1	VEF12909.1	QVW22544.1	WP_054595541.1	QXN49515.1	WP_254483061.1	WP_060740576.1	WP_063324327.1	EJL04360.1	VEE48173.1	UKJ69738.1	SNY10115.1	SQF89585.1	WP_053254336.1	WP_064450649.1	UEL24055.1	QQD52651.1	AIG03014.1	WP_024073381.1	WP_024073381.1	QOU06134.1
1652	twin-arginine translocase subunit TatC	COG0805	U	Core	31	2	29	AKV06216.1	WP_209022197.1	WP_065261773.1	WP_279309681.1	QTD33848.1	ABA72124.1	QIA01119.1	QJP93391.1	EJZ56098.1	WP_027611295.1	WP_203420396.1	VEF07204.1	QVW23717.1	WP_054595204.1	QXN50669.1	WP_254482753.1	WP_060739577.1	WP_060739577.1	EJL04508.1	VEE48791.1	UKJ69319.1	SNY09418.1	SQF89063.1	WP_053253933.1	WP_064450287.1	UEL23563.1	QQD53840.1,QQD57906.1	AIG04351.1	WP_024072930.1	WP_024072930.1	QOU05736.1
17663	glycosyl transferase family protein	COG0547,COG0213	F,E	Core	31	2	29	AKV09608.1	WP_134924961.1	WP_115078461.1	WP_289203333.1	QTD31340.1	ABA75317.1	QIA04179.1	QJP96297.1	EJZ57717.1	WP_135295447.1	WP_208940639.1	VEF11695.1	QVW21303.1	WP_054597835.1	QXN48433.1	WP_254480563.1	WP_060741568.1	WP_063320498.1	EJL03238.1	VEE45663.1	UKJ66759.1	SNY13793.1	SQF92306.1	WP_053256819.1	WP_262665151.1	UEL26270.1	QQD57299.1	AIG01666.1	WP_024076154.1	WP_024076154.1	QOU02984.1
19873	chemotaxis protein CheW	COG2204,COG3947,COG3706,	K,T,N	Core	31	2	29	AKV06922.1	WP_134922952.1	WP_007954689.1	WP_007954689.1	QTD34507.1	ABA72800.1	QIA01802.1	QJP94060.1	EJZ56737.1	WP_098967417.1	WP_208938575.1	VEF09137.1	QVW24443.1	WP_054593822.1	QXN51275.1	WP_254483543.1	WP_060739031.1	WP_063322804.1	EJL02963.1	VEE44381.1	UKJ70131.1	SNY10701.1	SQF90014.1	WP_053254696.1	WP_064451031.1	UEL24409.1	QQD54562.1	AIG02645.1	WP_069075378.1	WP_069075378.1	QOU06542.1
9671	tripartite tricarboxylate transporter permease	COG3333,COG1784	S	Core	31	2	29	AKV07216.1	WP_134923182.1	WP_007957974.1	WP_289204693.1	QTD34778.1	ABA73094.1	QIA02087.1	QJP94348.1	EJZ57014.1	WP_135295134.1	WP_208938370.1	VEF09595.1	QVW24698.1	WP_054596099.1	QXN51571.1	WP_254481228.1	WP_060738772.1	WP_063322540.1	EJL03085.1	VEE47827.1	UKJ70337.1	SNY11017.1	SQF90230.1	WP_053254885.1	WP_064451302.1	UEL24585.1	QQD54785.1	AIG05268.1	WP_024073981.1	WP_024073981.1	QOU06744.1
2636	tRNA 2-thiouridine34 synthase MnmA	COG1606,COG0171,COG2102,	R,J,F,H,D	Core	31	2	29	AKV09625.1	WP_134924975.1	WP_115078469.1	WP_115078469.1	QTD31357.1	ABA75334.1	QIA04196.1	QJP96313.1	EJZ57700.1	WP_027614667.1	WP_208940631.1	VEF11713.1	QVW21321.1	WP_054597849.1	QXN48451.1	WP_254480584.1	WP_060741555.1	WP_057450008.1	EJL01305.1	VEE45646.1	UKJ66776.1	SNY13816.1	SQF92324.1	WP_305437954.1	WP_221295075.1	UEL26288.1	QQD57317.1	AIG01687.1	WP_024076169.1	WP_024076169.1	QOU03001.1
7	imidazoleglycerol-phosphate dehydratase HisB	COG0131	E	Core	31	2	29	AKV06168.1	WP_003186751.1	WP_011332017.1	WP_011332017.1	QTD33793.1	ABA72067.1	QIA01061.1	QJP93336.1	EJZ56043.1	WP_007909204.1	WP_007909204.1	VEF07049.1	QVW23666.1	WP_019691294.1	QXN50620.1	WP_027917570.1	WP_003186751.1	WP_003186751.1	EJL05159.1	VEE48864.1	UKJ69265.1	SNY09342.1	SQF89006.1	WP_017849940.1	WP_003218037.1	UEL23510.1	QQD53785.1	AIG04299.1	WP_017849940.1	WP_017849940.1	QOU05685.1
12	ammonia-dependent NAD+ synthetase	COG0171,COG0519	H,F	Core	31	2	29	AKV06390.1	WP_134922641.1	WP_085611050.1	WP_085611050.1	QTD34015.1	ABA72291.1	QIA01287.1	QJP93557.1	EJZ56263.1	WP_134785309.1	WP_208938945.1	VEF07736.1	QVW23890.1	WP_054595379.1	QXN50819.1	WP_176510013.1	WP_060739404.1	WP_063323169.1	EJL03627.1	VEE48638.1	UKJ69472.1	SNY09617.1	SQF89222.1	WP_053254068.1	WP_064450424.1	UEL23704.1	QQD53992.1	AIG04502.1	WP_024073103.1	WP_024073103.1	QOU05906.1
14937	cupin domain-containing protein	COG2850	S	Core	31	2	29	AKV09628.1	WP_072339630.1	WP_007951451.1	WP_007951451.1	QTD31360.1	ABA75337.1	QIA04199.1	QJP96316.1	EJZ57697.1	WP_003223820.1	WP_208940630.1	VEF11716.1	QVW21324.1	WP_054597852.1	QXN48454.1	WP_054886826.1	WP_060741552.1	WP_003203358.1	EJL05747.1	VEE45642.1	UKJ66779.1	SNY13820.1	SQF92327.1	WP_053256836.1	WP_064452899.1	UEL26291.1	QQD57320.1	AIG01690.1	WP_024076172.1	WP_024076172.1	QOU03004.1
19249	GTPase HflX	COG2262,COG1084,COG0370,	R,J,P	Core	31	2	29	AKV06367.1	WP_134922630.1	WP_085685167.1	WP_064593103.1	QTD33993.1	ABA72268.1	QIA01261.1	QJP93534.1	EJZ56241.1	WP_003221114.1	WP_090280771.1	VEF07662.1	QVW23869.1	WP_054595353.1	QXN50797.1	WP_254482895.1	WP_060739422.1	WP_003197227.1	EJL01531.1	VEE48661.1	UKJ69449.1	SNY09585.1	SQF89198.1	WP_069550893.1	WP_064450406.1	UEL23681.1	QQD53968.1	AIG04482.1	WP_024073081.1	WP_024073081.1	QOU05883.1
13849	signal peptidase II	COG0597	M	Core	31	2	29	AKV04930.1	WP_134925882.1	WP_074691487.1	WP_074691487.1	QTD32615.1	ABA76588.1	QIA05394.1	QJP97641.1	EJZ60105.1	WP_007963824.1	WP_208939709.1	VEF12932.1	QVW22591.1	WP_019691622.1	QXN49537.1	WP_054886101.1	WP_060740557.1	WP_063324305.1	EJL01665.1	VEE48201.1	UKJ69689.1	SNY09942.1	SQF89457.1	WP_053254292.1	WP_064450637.1	UEL23919.1	QQD52668.1	AIG03031.1	WP_069075207.1	WP_069075207.1	QOU06118.1
13930	outer membrane lipoprotei OprI	#	#	Core	31	2	29	AKV09728.1	WP_011335311.1	WP_003183784.1	WP_003183784.1	QTD31852.1	ABA75748.1	QIA04606.1	QJP96786.1	EJZ59323.1	WP_025113130.1	WP_003199355.1	VEF12139.1	QVW21462.1	WP_002553018.1	QXN48799.1	WP_003259780.1	WP_003183784.1	WP_003183784.1	EJL03687.1	VEE45234.1	UKJ70616.1	SNY11413.1	SQF90529.1	WP_003172710.1	WP_003172710.1	UEL24774.1	QQD55204.1	AIG05724.1	WP_024074210.1	WP_024074210.1	QOU07019.1
15323	phosphoenolpyruvate--protein phosphotransferase	COG3605,COG4668,COG3848,	G,T,S	Core	31	2	29	AKV06608.1	WP_134922810.1	WP_115076517.1	WP_289204494.1	QTD34251.1	ABA72536.1	QIA01542.1	QJP93801.1	EJZ56491.1	WP_135294940.1	WP_208941145.1	VEF08604.1	QVW24149.1	WP_054594049.1	QXN51050.1	WP_254483247.1	WP_060739205.1	WP_063322971.1	EJL04273.1	VEE44531.1	UKJ69753.1	SNY10141.1	SQF89601.1	WP_305439940.1	WP_262667012.1	UEL24068.1	QQD52636.1	AIG02997.1	WP_024073396.1	WP_024073396.1	QOU06150.1
6248	DEAD/DEAH box helicase	COG0514,COG1205,COG1111,	L,R,K	Core	31	2	29	AKV10844.1	WP_134923247.1	WP_115076934.1	WP_115076934.1	QTD34870.1	ABA73180.1	QIA02218.1	QJP94434.1	EJZ57093.1	WP_041070247.1	WP_203421146.1	VEF09739.1	QVW24789.1	WP_019692457.1	QXN51691.1	WP_254484062.1	WP_060738709.1	WP_063322464.1	EJL03579.1	VEE44606.1	UKJ67386.1	SNY06891.1	SQF92972.1	WP_069551090.1	WP_128590772.1	UEL21745.1	QQD54913.1	AIG05364.1	WP_041160994.1	WP_041160994.1	QOU03654.1
22628	type I methionyl aminopeptidase	COG0024,COG0006	E,J	Core	31	2	29	AKV06964.1	WP_030139491.1	WP_039769663.1	WP_039769663.1	QTD34546.1	ABA72843.1	QIA01843.1	QJP94101.1	EJZ56778.1	WP_007964271.1	WP_208938542.1	VEF09214.1	QVW24483.1	WP_054595909.1	QXN51401.1	WP_254483590.1	WP_053118843.1	WP_057448350.1	EJL01175.1	VEE44427.1	UKJ70174.1	SNY10768.1	SQF90058.1	WP_053254735.1	WP_053254735.1	UEL24447.1	QQD54606.1	AIG05114.1	WP_024073824.1	WP_024073824.1	QOU06583.1
556	carbamoyltransferase	COG2192,COG0068	O	Core	31	2	29	AKV06318.1	WP_109752114.1	WP_007952261.1	WP_007952261.1	QTD33941.1	ABA72217.1	QIA01212.1	QJP93486.1	EJZ56189.1	WP_135294816.1	WP_208939006.1	VEF07480.1	QVW23820.1	WP_054595310.1	QXN50753.1	WP_254482838.1	WP_003197115.1	WP_053181410.1	EJL04827.1	VEE48725.1	UKJ69404.1	SNY09521.1	SQF89151.1	WP_017138507.1	WP_017138507.1	UEL23640.1	QQD53925.1	AIG04440.1	WP_024073039.1	WP_024073039.1	QOU05839.1
14402	30S ribosomal protein S19	COG0185	J	Core	31	2	29	AKV05178.1	WP_002555486.1	WP_003228731.1	WP_003228731.1	QTD32862.1	ABA76812.1	QIA05621.1	QJP97865.1	EJZ60321.1	WP_003228731.1	WP_011336172.1	VEF13145.1	QVW22796.1	WP_002555486.1	QXN49741.1	WP_003255482.1	WP_002555486.1	WP_002555486.1	EJL05413.1	VEE50020.1	UKJ68335.1	SNY08080.1	SQF94846.1	WP_002555486.1	WP_002555486.1	UEL26750.1	QQD52878.1	AIG03299.1	WP_003232420.1	WP_003232420.1	QOU04655.1
423	HAD family hydrolase	COG1778,COG2217,COG0546,	R,P,E	Core	31	2	29	AKV06672.1	WP_109753554.1	WP_085611339.1	WP_085611339.1	QTD34314.1	ABA72604.1	QIA01608.1	QJP93872.1	EJZ56560.1	WP_007967216.1	WP_090281784.1	VEF08768.1	QVW24214.1	WP_054593991.1	QXN51092.1	WP_254483382.1	WP_060739154.1	WP_063322910.1	EJL04674.1	VEE48099.1	UKJ69836.1	SNY10255.1	SQF89689.1	WP_069552865.1	WP_064450724.1	UEL24146.1	QQD52556.1	AIG02924.1	WP_069075269.1	WP_069075269.1	QOU06231.1
2159	nucleoside triphosphate pyrophosphohydrolase	COG1694,COG0140,COG3956	E,R	Core	31	2	29	AKV10985.1	WP_134925421.1	WP_115079987.1	WP_115079987.1	QTD36134.1	ABA75953.1	QIA06175.1	QJP96972.1	EJZ59491.1	WP_135296352.1	WP_208940162.1	VEF12336.1	QVW21995.1	WP_054593567.1	QXN48975.1	WP_254481096.1	WP_060741063.1	WP_063324752.1	EJL04837.1	VEE47553.1	UKJ67365.1	SNY06866.1	SQF92949.1	WP_305438462.1	WP_064453516.1	UEL21730.1	QQD54932.1	AIG05385.1	WP_069076826.1	WP_069076826.1	QOU03630.1
19606	rod shape-determining protein RodA	COG0772	D	Core	31	2	29	AKV05083.1	WP_167659400.1	WP_050761190.1	WP_050761190.1	QTD36167.1	ABA76706.1	QIA06200.1	QJP97759.1	EJZ60218.1	WP_166497270.1	WP_208941038.1	VEF13036.1	QVW22692.1	WP_054594208.1	QXN53046.1	WP_054886191.1	WP_060743125.1	WP_063325216.1	EJL04736.1	VEE50343.1	UKJ71823.1	SNY07921.1	SQF94486.1	WP_053258284.1	WP_057703348.1	UEL26747.1	QQD57857.1	AIG03149.1	WP_051448934.1	WP_051448934.1	QOU08313.1
476	CDP-6-deoxy-delta-34-glucoseen reductase	COG0369,COG4097,COG2871,	H,P,C	Core	31	2	29	AKV05527.1	WP_134926310.1	WP_115079611.1	WP_115079611.1	QTD33215.1	ABA77190.1	QIA05984.1	QJP98230.1	EJZ60670.1	WP_047596694.1	WP_208939314.1	VEF13549.1	QVW23138.1	WP_054594580.1	QXN50147.1	WP_254482543.1	WP_060740125.1	WP_063323862.1	EJK99309.1	VEE48982.1	UKJ68690.1	SNY08600.1	SQF96770.1	WP_053258590.1	WP_064454654.1	UEL23002.1	QQD53243.1	AIG03698.1	WP_024078016.1	WP_024078016.1	QOU05082.1
1399	di-heme oxidoredictase family protein	COG1858,COG3488	C,P	Core	31	2	29	AKV10493.1	WP_134925511.1	WP_115079036.1	WP_289203719.1	QTD32285.1	ABA76226.1	QIA05055.1	QJP97248.1	EJZ59748.1	WP_135296453.1	WP_208939954.1	VEF12601.1	QVW22261.1	WP_054593782.1	QXN49197.1	WP_254481295.1	WP_237140828.1	WP_063324672.1	EJL02229.1	VEE48009.1	UKJ67849.1	SNY07462.1	SQF93656.1	WP_053257806.1	WP_262666203.1	UEL22182.1	QQD52274.1	AIG02639.1	WP_069076909.1	WP_069076909.1	QOU04145.1
3242	twitching motility response regulator PilG	COG0745,COG3706,COG4753,	K,N,T	Core	31	2	29	AKV05389.1	WP_109752380.1	WP_007953330.1	WP_007953330.1	QTD33088.1	ABA77045.1	QIA05850.1	QJP98090.1	EJZ60536.1	WP_003229093.1	WP_208939416.1	VEF13417.1	QVW23007.1	WP_054594451.1	QXN49950.1	WP_254482781.1	WP_060740211.1	WP_003206467.1	EJK99145.1	VEE49757.1	UKJ68555.1	SNY08399.1	SQF96031.1	WP_053258470.1	WP_003176671.1	UEL22869.1	QQD53107.1	AIG03565.1	WP_010564379.1	WP_010564379.1	QOU04953.1
416	response regulator	COG3710,COG3279,COG2197,	K,T,N	Core	31	2	29	AKV10270.1	WP_134925444.1	WP_085697060.1	WP_085697060.1	QTD32060.1	ABA75982.1	QIA04822.1	QJP96997.1	EJZ59518.1	WP_098965100.1	WP_208940141.1	VEF12366.1	QVW22021.1	WP_054593592.1	QXN49001.1	WP_254481114.1	WP_060741042.1	WP_063324734.1	EJL05762.1	VEE47189.1	UKJ67595.1	SNY07131.1	SQF93192.1	WP_053257577.1	WP_064453770.1	UEL21986.1	QQD52022.1	AIG02349.1	WP_024076981.1	WP_024076981.1	QOU03919.1
23887	MFS transporter	COG0477	G	Core	31	2	29	AKV04970.1	WP_134925903.1	WP_045121629.1	WP_289203846.1	QTD32655.1	ABA76631.1	QIA05435.1	QJP97684.1	EJZ60147.1	WP_007963751.1	WP_208939684.1	VEF12975.1	QVW22626.1	WP_054595488.1	QXN49575.1	WP_254481444.1	WP_060740530.1	WP_063324277.1	EJL05394.1	VEE48266.1	UKJ68152.1	SNY07841.1	SQF94351.1	WP_305438939.1	WP_262666312.1	UEL22515.1	QQD52708.1	AIG03069.1	WP_024077511.1	WP_024077511.1	QOU04477.1
9043	50S ribosomal protein L33	COG0267	J	Core	31	2	29	AKV05607.1	WP_003177274.1	WP_003177274.1	WP_003177274.1	QTD33296.1	ABA77273.1	QIA00578.1	QJP98310.1	EJZ60751.1	WP_003177274.1	WP_003177274.1	VEF13635.1	QVW23212.1	WP_007894709.1	QXN50215.1	WP_003253507.1	WP_003177274.1	WP_003177274.1	EJK98901.1	VEE49062.1	UKJ68768.1	SNY08708.1	SQF97113.1	WP_003176906.1	WP_003176906.1	UEL23088.1	QQD53323.1	AIG03771.1	WP_003176906.1	WP_003176906.1	QOU05163.1
20940	ABC transporter ATP-binding protein	COG1196,COG4170,COG1100,	O,U,Q,V,H,P,C,E,D,G,L,R	Core	31	2	29	AKV07295.1	WP_134923241.1	WP_115076924.1	WP_115076924.1	QTD34861.1	ABA73170.1	QIA02208.1	QJP94424.1	EJZ57086.1	WP_095138579.1	WP_208938314.1	VEF09715.1	QVW24781.1	WP_054596213.1	QXN51682.1	WP_254484038.1	WP_060738716.1	WP_063322472.1	EJL05321.1	VEE44851.1	UKJ67394.1	SNY06899.1	SQF92980.1	WP_187601807.1	WP_262665858.1	UEL21752.1	QQD54903.1	AIG05356.1	WP_024076809.1	WP_024076809.1	QOU03662.1
1975	MoxR family ATPase	COG1223,COG0467,COG1474,	T,R,L,O	Core	31	2	29	AKV07272.1	WP_003184225.1	WP_007911294.1	WP_007911294.1	QTD34843.1	ABA73152.1	QIA02190.1	QJP94407.1	EJZ57068.1	WP_098967703.1	WP_007911294.1	VEF09693.1	QVW24756.1	WP_024265085.1	QXN51660.1	WP_060510353.1	WP_003184225.1	WP_003184225.1	EJL05522.1	VEE45563.1	UKJ70483.1	SNY11211.1	SQF90387.1	WP_003210690.1	WP_003210690.1	UEL24660.1	QQD54887.1	AIG05342.1	WP_003210690.1	WP_003210690.1	QOU06880.1
385	succinyldiaminopimelate transaminase	COG1168,COG0079,COG3977,	K,E	Core	31	2	29	AKV06962.1	WP_134922978.1	WP_115076715.1	WP_289204594.1	QTD34544.1	ABA72841.1	QIA01841.1	QJP94099.1	EJZ56777.1	WP_098967460.1	WP_208938544.1	VEF09210.1	QVW24481.1	WP_054595907.1	QXN51399.1	WP_254483587.1	WP_060739004.1	WP_063322768.1	EJL04920.1	VEE44425.1	UKJ70172.1	SNY10763.1	SQF90056.1	WP_053254733.1	WP_262667225.1	UEL24446.1	QQD54604.1	AIG05112.1	WP_069075392.1	WP_069075392.1	QOU06581.1
15406	ParA family protein	COG2894,COG1192,COG0489,	P,C,D	Core	31	2	29	AKV07461.1	WP_018606550.1	WP_007959220.1	WP_007959220.1	QTD35000.1	ABA73313.1	QIA02342.1	QJP94568.1	EJZ57224.1	WP_003222933.1	WP_208938224.1	VEF09976.1	QVW24902.1	WP_054596306.1	QXN51793.1	WP_054884175.1	WP_060738631.1	WP_053120309.1	EJL02287.1	VEE46978.1	UKJ67277.1	SNY06759.1	SQF92854.1	WP_053257283.1	WP_064453439.1	UEL21649.1	QQD51863.1	AIG05477.1	WP_024076687.1	WP_024076687.1	QOU03542.1
20200	S49 family peptidase	COG0740,COG0616	O	Core	31	2	29	AKV10191.1	WP_134925254.1	WP_115079986.1	WP_262161323.1	QTD31981.1	ABA75900.1	QIA04743.1	QJP96919.1	EJZ59443.1	WP_027612352.1	WP_093099410.1	VEF12281.1	QVW21945.1	WP_054593350.1	QXN51900.1	WP_254480905.1	WP_060741227.1	WP_063324913.1	EJL01006.1	VEE45111.1	UKJ67581.1	SNY07115.1	SQF93178.1	WP_069552629.1	WP_262666042.1	UEL21972.1	QQD51986.1	AIG02313.1	WP_024076966.1	WP_024076966.1	QOU03904.1
14742	HDOD domain-containing protein	COG1713,COG1639,COG3434	H,T	Core	31	2	29	AKV05432.1	WP_167659403.1	WP_162803874.1	WP_164872189.1	QTD36172.1	ABA77089.1	QIA06206.1	QJP98136.1	EJZ60578.1	WP_171061892.1	WP_208941026.1	VEF13459.1	QVW26994.1	WP_173859943.1	QXN49994.1	WP_178075562.1	WP_162491253.1	WP_203417446.1	EJK98769.1	VEE49703.1	UKJ71836.1	SNY08452.1	SQF96124.1	WP_169875577.1	WP_262668060.1	UEL26759.1	QQD57865.1	AIG03606.1	WP_069077221.1	WP_069077221.1	QOU04992.1
9847	FAD-binding protein	COG1053,COG1635,COG0654,	R,H,P,C,E,O,S,Q	Core	31	2	29	AKV10152.1	WP_134925232.1	WP_007950858.1	WP_289203572.1	QTD31936.1	ABA75855.1	QIA04702.1	QJP96881.1	EJZ59408.1	WP_003226984.1	WP_208940228.1	VEF12241.1	QVW21803.1	WP_054593325.1	QXN51921.1	WP_302329834.1	WP_060741257.1	WP_063324938.1	EJL05582.1	VEE45131.1	UKJ67547.1	SNY07075.1	SQF93144.1	WP_069552616.1	WP_064453732.1	UEL21939.1	QQD51951.1	AIG02290.1	WP_024076935.1	WP_024076935.1	QOU03870.1
862	acyl-CoA thioesterase	COG2050,COG1607	Q,I	Core	31	2	29	AKV05730.1	WP_047703887.1	WP_003229693.1	WP_003229693.1	QTD33399.1	ABA77385.1	QIA00687.1	QJP98422.1	EJZ60865.1	WP_041073853.1	WP_016772447.1	VEF13747.1	QVW23319.1	WP_019694342.1	QXN50294.1	WP_016394349.1	WP_060739964.1	WP_003206993.1	EJK99331.1	VEE45577.1,VEE49268.1	UKJ68863.1	SNY08827.1	SQF97210.1	WP_053258732.1	WP_053258732.1	UEL23174.1	QQD53420.1	AIG03850.1	WP_024078188.1	WP_024078188.1	QOU05271.1
19522	RNA polymerase sigma factor RpoH	COG1191,COG0568	K	Core	31	2	29	AKV05414.1	WP_003177476.1	WP_007953393.1	WP_007953393.1	QTD33113.1	ABA77071.1	QIA05876.1	QJP98116.1	EJZ60563.1	WP_003229146.1	WP_007913617.1	VEF13442.1	QVW23032.1	WP_019694095.1	QXN49974.1	WP_054884203.1	WP_003177476.1	WP_003177476.1	EJK99176.1	VEE49724.1	UKJ68579.1	SNY08427.1	SQF96083.1	WP_003176698.1	WP_003176698.1	UEL22893.1	QQD53131.1	AIG03590.1	WP_003176698.1	WP_003176698.1	QOU04976.1
9221	septum site-determining protein MinD	COG0455,COG4963,COG1149,	U,P,H,D,C	Core	31	2	29	AKV09700.1	WP_003179114.1	WP_064378705.1	WP_064378705.1	QTD35120.1	ABA73437.1	QIA02464.1	QJP94688.1	EJZ57351.1	WP_098967914.1	WP_038367005.1	VEF10095.1	QVW21393.1	WP_054593514.1	QXN48918.1	WP_054886417.1	WP_003179114.1	WP_058542331.1	EJL02871.1	VEE44835.1	UKJ67237.1	SNY06715.1	SQF92813.1	WP_003209098.1	WP_057011745.1	UEL21612.1	QQD55256.1	AIG05611.1	WP_003175251.1	WP_003175251.1	QOU03507.1
996	response regulator transcription factor	COG3437,COG2201,COG2197,	K,T,N	Core	31	2	29	AKV07389.1	WP_003178772.1	WP_007958370.1	WP_289204738.1	QTD34921.1	ABA73226.1	QIA02262.1	QJP94481.1	EJZ57139.1	WP_007966021.1	WP_208938276.1	VEF09819.1	QVW24834.1	WP_054596255.1	QXN51728.1	WP_054886955.1	WP_003178772.1	WP_063324675.1	EJL05736.1	VEE44876.1	UKJ67760.1	SNY07339.1	SQF93460.1	WP_053257726.1	WP_064453897.1	UEL22114.1	QQD52184.1	AIG02546.1	WP_024077120.1	WP_024077120.1	QOU04059.1
13159	AraC family transcriptional regulator	COG4753,COG4977,COG2207,	F,K,T	Core	31	2	29	AKV07771.1	WP_134923610.1	WP_115078531.1	WP_289203376.1	QTD31494.1	ABA75427.1	QIA04290.1	QJP96407.1	EJZ57607.1	WP_134785962.1	WP_208940573.1	VEF11793.1	QVW21512.1	WP_054596545.1	QXN51992.1	WP_254480873.1	WP_060738321.1	WP_063322126.1	EJL01061.1	VEE44989.1	UKJ66907.1	SNY13996.1	SQF92462.1	WP_053256947.1	WP_064453002.1	UEL26412.1	QQD57536.1	AIG01753.1	WP_069076547.1	WP_069076547.1	QOU03103.1
9158	malate dehydrogenase quinone	COG0579	R	Core	31	2	29	AKV10688.1	WP_134925797.1	WP_115079176.1	WP_115079176.1	QTD32495.1	ABA76461.1	QIA05273.1	QJP97520.1	EJZ59981.1	WP_135296547.1	WP_090286193.1	VEF12806.1	QVW22442.1	WP_054595651.1	QXN49427.1	WP_254483204.1	WP_060740671.1	WP_063324403.1	EJL02296.1	VEE48286.1	UKJ69854.1	SNY10282.1	SQF89707.1	WP_305439992.1	WP_064450734.1	UEL24159.1	QQD52538.1	AIG02907.1	WP_024073488.1	WP_024073488.1	QOU06249.1
19021	flagellar motor protein	COG0811,COG1291	U,N	Core	31	2	29	AKV07459.1	WP_003199135.1	WP_064384022.1	WP_064384022.1	QTD34998.1	ABA73311.1	QIA02340.1	QJP94566.1	EJZ57222.1	WP_003222929.1	WP_090282377.1	VEF09974.1	QVW24900.1	WP_054596304.1	QXN51791.1	WP_054884177.1	WP_003199135.1	WP_063322393.1	EJL01749.1	VEE46980.1	UKJ67279.1	SNY06761.1	SQF92856.1	WP_053257284.1	WP_064453441.1	UEL21651.1	QQD51865.1	AIG05475.1	WP_024076690.1	WP_024076690.1	QOU03544.1
19193	6-carboxytetrahydropterin synthase QueD	COG0720	H	Core	31	2	29	AKV09852.1	WP_025212792.1	WP_007955941.1	WP_007955941.1	QTD31576.1	ABA75514.1	QIA04375.1	QJP96501.1	EJZ57529.1	WP_007915588.1	WP_007915588.1	VEF11865.1	QVW21589.1	WP_019692825.1	QXN51963.1	WP_003250327.1	WP_025212792.1	WP_003203918.1	EJL04148.1	VEE45604.1	UKJ70873.1	SNY11781.1	SQF90799.1	WP_003237990.1	WP_003190259.1	UEL25009.1	QQD57346.1	AIG01863.1	WP_048729689.1	WP_048729689.1	QOU07268.1
20	GTPase Era	COG1160,COG1163,COG0532,	R,P,J	Core	31	2	29	AKV10580.1	WP_134925658.1	WP_011332590.1	WP_011332590.1	QTD34450.1	ABA72738.1	QIA01742.1	QJP94000.1	EJZ56678.1	WP_003221935.1	WP_064586098.1	VEF09010.1	QVW22348.1	WP_054593873.1	QXN51220.1	WP_012273926.1	WP_003205264.1	WP_063324534.1	EJL05270.1	VEE47805.1	UKJ69999.1	SNY10501.1	SQF89870.1	WP_038851274.1	WP_034102340.1	UEL24296.1	QQD54405.1	AIG02793.1	WP_024073623.1	WP_024073623.1	QOU06386.1
14219	drug/metabolite exporter YedA	COG5006,COG0697	R,G	Core	31	2	29	AKV04992.1	WP_134925939.1	WP_115079300.1	WP_289203859.1	QTD32683.1	ABA76658.1	QIA05464.1	QJP97712.1	EJZ60171.1	WP_134787391.1	WP_203419590.1	VEF12996.1	QVW22649.1	WP_054594178.1	QXN49597.1	WP_254481530.1	WP_060740508.1	WP_063324260.1	EJL04545.1	VEE48498.1	UKJ68176.1	SNY07869.1	SQF94400.1	WP_053258143.1	WP_064454250.1	UEL22532.1	QQD52737.1	AIG03090.1	WP_024077540.1	WP_024077540.1	QOU04505.1
20088	SpoVR family protein	COG2719	S	Core	31	2	29	AKV05241.1	WP_134926084.1	WP_007959904.1	WP_007959904.1	QTD32926.1	ABA76878.1	QIA05685.1	QJP97929.1	EJZ60385.1	WP_027610714.1	WP_208939529.1	VEF13209.1	QVW22858.1	WP_054594317.1	QXN49803.1	WP_254481671.1	WP_060740355.1	WP_063324107.1	EJK99155.1	VEE49934.1	UKJ68395.1	SNY08161.1	SQF95088.1	WP_053258321.1	WP_053258321.1	UEL22725.1	QQD52939.1	AIG03362.1	WP_024077724.1	WP_024077724.1	QOU04718.1
8700	cysteine--tRNA ligase	COG0008	J	Core	31	2	29	AKV09655.1	WP_134925033.1	WP_115078490.1	WP_289203350.1	QTD31399.1	ABA75377.1	QIA04238.1	QJP96353.1	EJZ57661.1	WP_135295429.1	WP_208940611.1	VEF11747.1	QVW21348.1	WP_054597863.1	QXN48423.1	WP_254485201.1	WP_060738192.1	WP_063320385.1	EJL02305.1	VEE46552.1	UKJ66858.1	SNY13925.1	SQF92411.1	WP_305438019.1	WP_262665300.1	UEL26367.1	QQD57484.1	AIG01717.1	WP_069076528.1	WP_069076528.1	QOU03065.1
14017	dihydroxy-acid dehydratase	COG0129	E	Core	31	2	29	AKV05436.1	WP_063323942.1	WP_064380052.1	WP_064380052.1	QTD33134.1	ABA77095.1	QIA05901.1	QJP98141.1	EJZ60584.1	WP_135296775.1	WP_208939381.1	VEF13465.1	QVW23051.1	WP_054594491.1	QXN49997.1	WP_254482625.1	WP_060740174.1	WP_063323942.1	EJK99075.1	VEE49700.1	UKJ68597.1	SNY08458.1	SQF96131.1	WP_053258503.1	WP_064454573.1	UEL22911.1	QQD53150.1	AIG03608.1	WP_069077224.1	WP_069077224.1	QOU04996.1
795	3-hydroxyacyl-ACP dehydratase FabZ	COG1208,COG1044,COG1207,	M,R,E	Core	31	2	29	AKV06977.1	WP_134922986.1	WP_115076722.1	WP_289204595.1	QTD34559.1	ABA72856.1	QIA01855.1	QJP94113.1	EJZ56790.1	WP_007964278.1	WP_208938535.1	VEF09240.1	QVW24496.1	WP_054595917.1	QXN51414.1	WP_254483601.1	WP_053118863.1	WP_003198252.1	EJL02098.1	VEE44441.1	UKJ70187.1	SNY10787.1	SQF90071.1	WP_053254744.1	WP_053254744.1	UEL24455.1	QQD54619.1	AIG05127.1	WP_024073833.1	WP_024073833.1	QOU06596.1
7168	carbohydrate ABC transporter permease	COG1177,COG4149,COG1178,	E,H,O,P,G	Core	31	2	29	AKV10379.1	WP_003198539.1	WP_007951164.1	WP_007951164.1	QTD32170.1	ABA76105.1	QIA04937.1	QJP97134.1	EJZ59633.1	WP_007969317.1	WP_090285550.1	VEF12487.1	QVW22139.1	WP_054593683.1	QXN49086.1	WP_254483445.1	WP_003198539.1	WP_003198539.1	EJL02359.1	VEE44893.1	UKJ67729.1	SNY07302.1	SQF93397.1	WP_053257699.1	WP_064453873.1	UEL22086.1	QQD52153.1	AIG02517.1	WP_024077089.1	WP_024077089.1	QOU04028.1
19123	D-tyrosyl-tRNATyr deacylase	COG1490	J	Core	31	2	29	AKV06211.1	WP_134922492.1	WP_064592873.1	WP_064592873.1	QTD33840.1	ABA72116.1	QIA01111.1	QJP93384.1	EJZ56090.1	WP_098966789.1	WP_208939084.1	VEF07183.1	QVW23710.1	WP_054595196.1	QXN50660.1	WP_254482745.1	WP_060739582.1	WP_063323331.1	EJL02570.1	VEE48800.1	UKJ69310.1	SNY09408.1	SQF89053.1	WP_069550840.1	WP_064450278.1	UEL23554.1	QQD53830.1	AIG04341.1	WP_069075077.1	WP_069075077.1	QOU05726.1
18793	exodeoxyribonuclease III	COG0708	L	Core	31	2	29	AKV05618.1	WP_013694557.1	WP_007920349.1	WP_007920349.1	QTD33305.1	ABA77282.1	QIA00586.1	QJP98319.1	EJZ60760.1	WP_003229491.1	WP_007920349.1	VEF13645.1	QVW23223.1	WP_003176915.1	QXN50224.1	WP_008091582.1	WP_013694557.1	WP_013694557.1	EJK98663.1	VEE49079.1	UKJ68777.1	SNY08718.1	SQF97122.1	WP_003195493.1	WP_003195493.1	UEL23097.1	QQD53332.1	AIG03780.1	WP_003176915.1	WP_003176915.1	QOU05172.1
8725	glycine cleavage system protein GcvH	COG0404,COG0354	E,R	Core	31	2	29	AKV05508.1	WP_134926298.1	WP_115079602.1	WP_289204034.1	QTD33199.1	ABA77165.1	QIA05968.1	QJP98209.1	EJZ60649.1	WP_027610497.1	WP_208939329.1	VEF13533.1	QVW23120.1	WP_054594564.1	QXN50130.1	WP_254482557.1	WP_060740140.1	WP_063323878.1	EJK98806.1	VEE48960.1	UKJ68670.1	SNY08573.1	SQF96711.1	WP_305439202.1	WP_064454634.1	UEL22984.1	QQD53222.1	AIG03677.1	WP_024077997.1	WP_024077997.1	QOU05061.1
18999	homoserine O-acetyltransferase	COG0596,COG2021	R,E	Core	31	2	29	AKV05404.1	WP_134926229.1	WP_115079509.1	WP_115079509.1	QTD33103.1	ABA77060.1	QIA05865.1	QJP98105.1	EJZ60551.1	WP_135296760.1	WP_208939407.1	VEF13431.1	QVW23022.1	WP_054594464.1	QXN49964.1	WP_176508103.1	WP_046063237.1	WP_063323960.1	EJK99192.1	VEE49738.1	UKJ68569.1	SNY08413.1	SQF96058.1	WP_053258482.1	WP_262666477.1	UEL22883.1	QQD53121.1	AIG03579.1	WP_024077909.1	WP_024077909.1	QOU04967.1
23399	MFS transporter	COG0477,COG2271,COG2223,	G,P	Core	31	2	29	AKV07106.1	WP_134923127.1	WP_115076823.1	WP_115076823.1	QTD34702.1	ABA73009.1	QIA02002.1	QJP94265.1	EJZ56942.1	WP_135295110.1	WP_208938425.1	VEF09488.1	QVW24623.1	WP_054596030.1	QXN51511.1	WP_254481265.1	WP_060738826.1	WP_063322598.1	EJL03061.1	VEE49578.1	UKJ70268.1	SNY10907.1	SQF90155.1	WP_053254813.1	WP_064451226.1	UEL24526.1	QQD54702.1	AIG05193.1	WP_069075415.1	WP_069075415.1	QOU06675.1
26652	bacterioferritin	COG1528,COG2193	P	Core	31	2	29	AKV10524.1	WP_134925533.1	WP_011335740.1	WP_011335740.1	QTD32319.1	ABA76260.1	QIA05088.1	QJP97280.1	EJZ59780.1	WP_003227727.1	WP_039758367.1	VEF12635.1	QVW22293.1	WP_054593808.1	QXN49228.1	WP_176506029.1	WP_003178701.1	WP_003178701.1	EJL04889.1	VEE44562.1	UKJ70072.1	SNY10615.1	SQF89950.1	WP_053254648.1	WP_128587023.1	UEL24356.1	QQD52349.1	AIG02725.1	WP_024073713.1	WP_024073713.1	QOU06473.1
1914	tRNA glutamyl-Q34 synthetase GluQRS	COG0008,COG0162	J	Core	31	2	29	AKV04876.1	WP_134925851.1	WP_115079231.1	WP_289203815.1	QTD32572.1	ABA76542.1	QIA05350.1	QJP97594.1	EJZ60061.1	WP_098965640.1	WP_208939742.1	VEF12888.1	QVW22522.1	WP_054595562.1	QXN49494.1	WP_254481479.1	WP_060740592.1	WP_063324344.1	EJL04146.1	VEE48440.1	UKJ68077.1	SNY07742.1	SQF94197.1	WP_053258058.1	WP_262666280.1	UEL22434.1	QQD54218.1	AIG04784.1	WP_024077420.1	WP_024077420.1	QOU04354.1
9206	30S ribosomal protein S18	COG0238	J	Core	31	2	29	AKV06379.1	WP_002551829.1	WP_002551829.1	WP_002551829.1	QTD34004.1	ABA72279.1	QIA01272.1	QJP93545.1	EJZ56252.1	WP_002551829.1	WP_002551829.1	VEF07694.1	QVW23879.1	WP_002551829.1	QXN50808.1	WP_003249563.1	WP_002551829.1	WP_002551829.1	EJL05135.1	VEE48652.1	UKJ69460.1	SNY09599.1	SQF89210.1	WP_002551829.1	WP_002551829.1	UEL23692.1	QQD53979.1	AIG04493.1	WP_002551829.1	WP_002551829.1	QOU05894.1
19135	Hsp70 family protein	COG1077,COG0849,COG0443	D,O	Core	31	2	29	AKV06418.1	WP_134922656.1	WP_115076374.1	WP_289204383.1	QTD34044.1	ABA72320.1	QIA01320.1	QJP93587.1	EJZ56287.1	WP_098966982.1	WP_208938922.1	VEF07813.1	QVW23917.1	WP_054595407.1	QXN50847.1	WP_254482938.1	WP_060739384.1	WP_063323148.1	EJL03157.1	VEE48591.1	UKJ69500.1	SNY09661.1	SQF89250.1	WP_069550906.1	WP_064450449.1	UEL23731.1	QQD54021.1	AIG04529.1	WP_024073129.1	WP_024073129.1	QOU05933.1
764	ethanolamine ammonia-lyase subunit EutB	COG4303	E	Core	31	2	29	AKV05102.1	WP_134925978.1	WP_115079340.1	WP_289203884.1	QTD32776.1	ABA76728.1	QIA05529.1	QJP97782.1	EJZ60236.1	WP_096796313.1	WP_208939615.1	VEF13060.1	QVW22711.1	WP_054594224.1	QXN49655.1	WP_254481588.1	WP_060740462.1	WP_063324213.1	EJL01831.1	VEE50321.1	UKJ68236.1	SNY07946.1	SQF94536.1	WP_069551225.1	WP_064454302.1	UEL22592.1	QQD52799.1	AIG03171.1	WP_024077595.1	WP_024077595.1	QOU04574.1
9473	30S ribosomal protein S20	COG0268	J	Core	31	2	29	AKV04934.1	WP_003185593.1	WP_003228351.1	WP_003228351.1	QTD32619.1	ABA76592.1	QIA05398.1	QJP97645.1	EJZ60109.1	WP_003228351.1	WP_003228351.1	VEF12936.1	QVW22595.1	WP_003185593.1	QXN49541.1	WP_003247625.1	WP_003185593.1	WP_003185593.1	EJL05771.1	VEE48205.1	UKJ69685.1	SNY09936.1	SQF89453.1	WP_003171647.1	WP_003171647.1	UEL23916.1	QQD52672.1	AIG03035.1	WP_016976313.1	WP_016976313.1	QOU06114.1
20571	phosphoribosyl-AMP cyclohydrolase	COG0139	E	Core	31	2	29	AKV06220.1	WP_003196931.1	WP_007909357.1	WP_007909357.1	QTD33852.1	ABA72128.1	QIA01123.1	QJP93395.1	EJZ56102.1	WP_007909357.1	WP_007909357.1	VEF07216.1	QVW23721.1	WP_054595207.1	QXN50673.1	WP_027592414.1	WP_003196931.1	WP_063323322.1	EJL05442.1	VEE48787.1	UKJ69323.1	SNY09426.1	SQF89067.1	WP_012721796.1	WP_012721796.1	UEL23567.1	QQD53844.1	AIG04355.1	WP_024072934.1	WP_024072934.1	QOU05740.1
600	TSUP family transporter	COG0730	R	Core	31	2	29	AKV09013.1	WP_134924481.1	WP_115078043.1	WP_011334290.1	QTD30810.1	ABA74621.1	QIA03653.1	QJP95813.1	EJZ58161.1	WP_027611974.1	WP_090283594.1	VEF10972.1	QVW26183.1	WP_054597644.1	QXN52814.1	WP_254480599.1	WP_018602003.1	WP_063321341.1	EJL02285.1	VEE46520.1	UKJ71390.1	SNY12526.1	SQF91370.1	WP_053256300.1	WP_053256300.1	UEL25513.1	QQD56894.1	AIG01365.1	WP_041161192.1	WP_041161192.1	QOU07958.1
18976	Lrp/AsnC family transcriptional regulator	COG1071	C	Core	31	2	29	AKV09198.1	WP_134923893.1	WP_007952906.1	WP_007952906.1	QTD31257.1	ABA75201.1	QIA04093.1	QJP96218.1	EJZ57801.1	WP_003224001.1	WP_208940703.1	VEF11640.1	QVW26362.1	WP_054597662.1	QXN47584.1	WP_254484229.1	WP_060741704.1	WP_063320650.1	EJL03914.1	VEE46122.1	UKJ66949.1	SNY14053.1	SQF92504.1	WP_053256984.1	WP_221295159.1	UEL26458.1	QQD57583.1	AIG01791.1	WP_069076571.1	WP_069076571.1	QOU03174.1
28783	YebG family protein	COG3223	S	Core	31	2	29	AKV06730.1	WP_047699631.1	WP_115076596.1	WP_115076596.1	QTD34371.1	ABA72660.1	QIA01664.1	QJP93927.1	EJZ56605.1	WP_003221775.1	WP_208938685.1	VEF08856.1	QVW24265.1	WP_054595739.1	QXN51143.1	WP_054884705.1	WP_053125067.1	WP_063324448.1	EJL01632.1	VEE44671.1	UKJ69966.1	SNY10453.1	SQF89837.1	WP_078827781.1	WP_064450838.1	UEL24262.1	QQD54374.1	AIG04923.1	WP_024073598.1	WP_024073598.1	QOU06360.1
7383	calcium/sodium antiporter	COG0064,COG2511	J	Core	31	2	29	AKV06646.1	WP_134922838.1	WP_085608071.1	WP_085608071.1	QTD34289.1	ABA72578.1	QIA01583.1	QJP93846.1	EJZ56536.1	WP_007961565.1	WP_208938743.1	VEF08717.1	QVW24190.1	WP_054594007.1	QXN51069.1	WP_254483357.1	WP_060739170.1	WP_063322927.1	EJL02520.1	VEE48124.1	UKJ69811.1	SNY10226.1	SQF89663.1	WP_053254402.1	WP_064450706.1	UEL24124.1	QQD52583.1	AIG02950.1	WP_024073449.1	WP_024073449.1	QOU06206.1
9457	30S ribosomal protein S17	COG0186	J	Core	31	2	29	AKV05173.1	WP_003194644.1	WP_003194644.1	WP_003194644.1	QTD32857.1	ABA76807.1	QIA05616.1	QJP97860.1	EJZ60316.1	WP_003194644.1	WP_003194644.1	VEF13140.1	QVW22791.1	WP_003176419.1	QXN49736.1	WP_008089812.1	WP_003194644.1	WP_003194644.1	EJL03182.1	VEE50025.1	UKJ68330.1	SNY08075.1	SQF94835.1	WP_003176419.1	WP_003176419.1	UEL22669.1	QQD52873.1	AIG03294.1	WP_003176419.1	WP_003176419.1	QOU04650.1
7184	flagellar biosynthetic protein FliO	COG1338,COG4790	N,U	Core	31	2	29	AKV07447.1	WP_060738641.1	WP_039765605.1	WP_289204762.1	QTD34984.1	ABA73292.1	QIA02325.1	QJP94549.1	EJZ57206.1	WP_003222895.1	WP_090282366.1	VEF09949.1	QVW24888.1	WP_054596294.1	QXN51779.1	WP_254484339.1	WP_060738641.1	WP_003199111.1	EJL05697.1	VEE46993.1	UKJ67293.1	SNY06778.1	SQF92869.1	WP_053257296.1	WP_017134948.1	UEL21665.1	QQD51877.1	AIG05461.1	WP_024076702.1	WP_024076702.1	QOU03556.1
7147	response regulator	COG4567,COG4566,COG0784,	K,T,N	Core	31	2	29	AKV07220.1	WP_046065134.1	WP_007957980.1	WP_289204697.1	QTD34781.1	ABA73097.1	QIA02090.1	QJP94352.1	EJZ57018.1	WP_003222545.1	WP_090282195.1	VEF09601.1	QVW24701.1	WP_019692544.1	QXN51575.1	WP_054885013.1	WP_003198779.1	WP_063322537.1	EJL04891.1	VEE47823.1	UKJ70340.1	SNY11024.1	SQF90234.1	WP_053254889.1	WP_064451306.1	UEL24588.1	QQD54789.1	AIG05272.1	WP_024073986.1	WP_024073986.1	QOU06748.1
485	urocanate hydratase	COG2987	E	Core	31	2	29	AKV06201.1	WP_134922486.1	WP_115076237.1	WP_011332044.1	QTD33829.1	ABA72104.1	QIA01099.1	QJP93372.1,QJP98464.1	EJZ56080.1	WP_098966777.1	WP_093105877.1	VEF07153.1	QVW23698.1	WP_054595185.1	QXN50653.1	WP_054884271.1	WP_039592729.1	WP_063323341.1	EJL03481.1	VEE48820.1	UKJ69297.1	SNY09389.1	SQF89040.1	WP_053253914.1	WP_064450268.1	UEL23542.1	QQD57534.1,QQD53818.1	AIG04331.1	WP_024072911.1	WP_051448859.1	QOU05716.1,QOU04420.1
19049	tRNA 2-thiocytidine32 synthetase TtcA	COG0037,COG1606	R,D	Core	31	2	29	AKV10258.1	WP_058542563.1	WP_064598661.1	WP_064598661.1	QTD32048.1	ABA75969.1	QIA04810.1	QJP96987.1	EJZ59507.1	WP_007968702.1	WP_090285330.1	VEF12354.1	QVW22009.1	WP_054593581.1	QXN48990.1	WP_054885572.1	WP_060741051.1	WP_063324743.1	EJL01898.1	VEE47154.1	UKJ66751.1	SNY13782.1	SQF92298.1	WP_053256812.1	WP_053256812.1	UEL26262.1	QQD52011.1	AIG02339.1	WP_024076146.1	WP_024076146.1	QOU02976.1
322	RidA family protein	COG0251	J	Core	31	2	29	AKV09278.1	WP_003182257.1	WP_007950460.1	WP_007950460.1	QTD31068.1	ABA75005.1	QIA03929.1	QJP96063.1	EJZ58815.1	WP_003225869.1	WP_039763092.1	VEF10614.1	QVW26490.1	WP_054598092.1	QXN47655.1	WP_254480135.1	WP_003201555.1	WP_003201555.1	EJL01129.1	VEE49139.1	UKJ67123.1	SNY06588.1	SQF92693.1	WP_053257146.1	WP_064453305.1	UEL21502.1	QQD55934.1,QQD56066.1	AIG01574.1	WP_024076555.1	WP_024076555.1	QOU03405.1
19097	alkaline phosphatase family protein	COG1524	R	Core	31	2	29	AKV10101.1	WP_134925366.1	WP_115077088.1	WP_289204809.1	QTD35111.1	ABA73428.1	QIA02456.1	QJP94680.1	EJZ57339.1	WP_135295272.1	WP_208938152.1	VEF10086.1	QVW21758.1	WP_054593519.1	QXN48927.1	WP_254481042.1	WP_060741110.1	WP_063324801.1	EJL03603.1	VEE44828.1	UKJ70800.1	SNY11678.1	SQF90722.1	WP_053255305.1	WP_064451678.1	UEL24943.1	QQD51706.1	AIG05604.1	WP_041160881.1	WP_041160881.1	QOU07200.1
15023	LPS export ABC transporter permease LptF	COG0795	R	Core	31	2	29	AKV10585.1	WP_134925660.1	WP_064593584.1	WP_064593584.1	QTD34445.1	ABA72733.1	QIA01737.1	QJP93995.1	EJZ56673.1	WP_027610953.1	WP_208938630.1	VEF09001.1	QVW22353.1	WP_054593877.1	QXN51215.1	WP_254483405.1	WP_060740807.1	WP_063324530.1	EJL05257.1	VEE44126.1	UKJ69994.1	SNY10494.1	SQF89865.1	WP_053254572.1	WP_064450859.1	UEL24291.1	QQD54400.1	AIG02798.1	WP_024073619.1	WP_024073619.1	QOU06381.1
19590	exopolyphosphatase	COG0248	F	Core	31	2	29	AKV05537.1	WP_134926317.1	WP_011336492.1	WP_011336492.1	QTD33224.1	ABA77200.1	QIA05994.1	QJP98240.1	EJZ60679.1	WP_027610472.1	WP_208939308.1	VEF13559.1	QVW23148.1	WP_054594587.1	QXN50156.1	WP_254482539.1	WP_060740119.1	WP_063323857.1	EJK98649.1	VEE48987.1	UKJ68703.1	SNY08619.1	SQF96810.1	WP_016978945.1	WP_064454665.1	UEL23015.1	QQD53256.1	AIG03705.1	WP_069077252.1	WP_069077252.1	QOU05096.1
17	ABC transporter permease	COG4176,COG0765,COG0581,	O,P,E	Core	31	2	29	AKV06619.1	WP_024616353.1	WP_007953690.1	WP_007953690.1	QTD34259.1	ABA72547.1	QIA01551.1	QJP93812.1	EJZ56506.1	WP_007965673.1	WP_090281735.1	VEF08640.1	QVW24162.1	WP_054594039.1	QXN51058.1	WP_054901077.1	WP_060739198.1	WP_024616353.1	EJL04919.1	VEE44005.1	UKJ69770.1	SNY10160.1	SQF89618.1	WP_027604864.1	WP_027604864.1	UEL24081.1	QQD52626.1	AIG02987.1	WP_024073406.1	WP_024073406.1	QOU06160.1
11	oligoribonuclease	COG0847,COG2925,COG1949	L,A	Core	31	2	29	AKV06358.1	WP_003197208.1	WP_007950739.1	WP_289204367.1	QTD33986.1	ABA72259.1	QIA01252.1	QJP93523.1	EJZ56232.1	WP_003221098.1	WP_053116764.1	VEF07635.1	QVW23863.1	WP_054595345.1	QXN50791.1	WP_254482885.1	WP_060739428.1	WP_024780809.1	EJL02594.1	VEE48669.1	UKJ69442.1	SNY09571.1	SQF89189.1	WP_003171343.1	WP_003171343.1	UEL23675.1	QQD53961.1	AIG04473.1	WP_024073074.1	WP_024073074.1	QOU05874.1
17716	SDR family oxidoreductase	COG0300,COG0623,COG4221,	I,R,M	Core	31	2	29	AKV10139.1	WP_134923323.1	WP_085696956.1	WP_289203567.1	QTD31926.1	ABA75843.1	QIA04692.1	QJP96870.1	EJZ59397.1	WP_007965649.1	WP_208940237.1	VEF12229.1	QVW21792.1	WP_054593484.1	QXN48881.1	WP_254481027.1	WP_060738616.1	WP_063322379.1	EJL02789.1	VEE44798.1	UKJ67196.1	SNY06673.1	SQF92769.1	WP_078827114.1	WP_064453369.1	UEL21574.1	QQD55296.1	AIG05646.1	WP_024076618.1	WP_024076618.1	QOU03466.1
310	GAF domain-containing protein	COG1956	T	Core	31	2	29	AKV10090.1	WP_134923394.1	WP_115078740.1	WP_115078740.1	QTD31819.1	ABA75714.1	QIA04572.1	QJP96751.1	EJZ59296.1	WP_027613431.1	WP_208940319.1	VEF12105.1	QVW21749.1	WP_054596367.1	QXN48765.1	WP_254480934.1	WP_060738531.1	WP_014337288.1	EJL05492.1	VEE45265.1	UKJ70648.1	SNY11464.1	SQF90561.1	WP_053255169.1	WP_064451553.1	UEL24803.1	QQD55236.1	AIG05756.1	WP_024074243.1	WP_024074243.1	QOU07052.1
27039	triphosphoribosyl-dephospho-CoA synthase	COG1767	H	Core	31	2	29	AKV05382.1	WP_134926211.1	WP_115079497.1	WP_289203988.1	QTD33081.1	ABA77038.1	QIA05843.1	QJP98083.1	EJZ60527.1	WP_135296755.1	WP_208939420.1	VEF13410.1	QVW23000.1	WP_054597428.1	QXN52690.1	WP_254485350.1	WP_060740217.1	WP_063323975.1	EJK98776.1	VEE49552.1	UKJ68543.1	SNY08384.1	SQF95894.1	WP_069551992.1	WP_262666460.1	UEL22858.1	QQD53097.1	AIG03555.1	WP_024077887.1	WP_024077887.1	QOU04942.1
370	F0F1 ATP synthase subunit alpha	COG1155,COG0056,COG1157,	C,N,T	Core	31	2	29	AKV05821.1	WP_134926557.1	WP_007954159.1	WP_007954159.1	QTD33447.1	ABA77465.1	QIA00736.1	QJP98471.1	EJZ60909.1	WP_047596971.1	WP_016772405.1	VEF13790.1	QVW23356.1	WP_054594853.1	QXN50338.1	WP_085676550.1	WP_053126819.1	WP_017129296.1	EJK98874.1	VEE49318.1	UKJ68925.1	SNY08925.1	SQF97279.1	WP_053258793.1	WP_053258793.1	UEL23237.1	QQD53463.1	AIG03934.1	WP_003177064.1	WP_003177064.1	QOU05358.1
138	glutamyl-tRNA reductase	COG0373,COG0169,COG1748,	E,H	Core	31	2	29	AKV10715.1	WP_053125199.1	WP_007951716.1	WP_007951716.1	QTD32520.1	ABA76486.1	QIA05298.1	QJP97544.1	EJZ60004.1	WP_027612235.1	WP_093098369.1	VEF12831.1	QVW22468.1	WP_054595621.1	QXN49447.1	WP_054887461.1	WP_060740652.1	WP_063324386.1	EJL01746.1	VEE48312.1	UKJ69657.1	SNY09894.1	SQF89424.1	WP_053254262.1	WP_262666985.1	UEL23887.1	QQD54311.1	AIG04865.1	WP_024073299.1	WP_024073299.1	QOU06087.1
137	protein translocase subunit SecF	COG0341,COG0342,COG1033,	U,V,R	Core	31	2	29	AKV06831.1	WP_134922893.1	WP_064383915.1	WP_064383915.1	QTD32406.1	ABA76355.1	QIA05181.1	QJP97385.1	EJZ59880.1	WP_003227920.1	WP_093098568.1	VEF12713.1	QVW24358.1	WP_054595792.1	QXN49307.1	WP_254483315.1	WP_060739096.1	WP_063322858.1	EJL02260.1	VEE44144.1	UKJ67942.1	SNY07582.1	SQF93909.1	WP_053257884.1	WP_053257884.1	UEL22257.1	QQD54467.1	AIG04992.1	WP_024077301.1	WP_024077301.1	QOU04240.1
866	TM2 domain-containing protein	COG2314	S	Core	31	2	29	AKV05397.1	WP_053188929.1	WP_115079505.1	WP_115079505.1	QTD33096.1	ABA77053.1	QIA05858.1	QJP98098.1	EJZ60544.1	WP_007964113.1	WP_090287138.1	VEF13425.1	QVW23016.1	WP_019694078.1	QXN49958.1	WP_254482657.1	WP_060740206.1	WP_003206477.1	EJK98785.1	VEE49747.1	UKJ68563.1	SNY08407.1	SQF96046.1	WP_053258476.1	WP_064454546.1	UEL22877.1	QQD53115.1	AIG03573.1	WP_024077903.1	WP_024077903.1	QOU04961.1
655	urease subunit gamma	COG0831	E	Core	31	2	29	AKV06427.1	WP_047227360.1	WP_039766748.1	WP_039766748.1	QTD34053.1	ABA72328.1	QIA01329.1	QJP93596.1	EJZ56295.1	WP_007915951.1	WP_042608931.1	VEF07836.1	QVW23925.1	WP_019693787.1	QXN50855.1	WP_027916767.1	WP_003197350.1	WP_003197350.1	EJL03214.1	VEE48583.1	UKJ69508.1	SNY09671.1	SQF89258.1	WP_053254103.1	WP_064450456.1	UEL23740.1	QQD54030.1	AIG04536.1	WP_069075162.1	WP_069075162.1	QOU05941.1
11831	orotate phosphoribosyltransferase	COG0856,COG0503,COG0461	F	Core	31	2	29	AKV05617.1	WP_134926413.1	WP_007954442.1	WP_289204066.1	QTD33304.1	ABA77281.1	QIA00585.1	QJP98318.1	EJZ60759.1	WP_007954442.1	WP_208939255.1	VEF13644.1	QVW23222.1	WP_054594650.1	QXN50223.1	WP_054886770.1	WP_060740059.1	WP_063323800.1	EJK99408.1	VEE49078.1	UKJ68776.1	SNY08717.1	SQF97121.1	WP_053258663.1	WP_053258663.1	UEL23096.1	QQD53331.1	AIG03779.1	WP_024078099.1	WP_024078099.1	QOU05171.1
8952	2-isopropylmalate synthase	COG0119	E	Core	31	2	29	AKV06855.1	WP_134922907.1	WP_007956672.1	WP_007956672.1	QTD32382.1	ABA76331.1	QIA05157.1	QJP97360.1	EJZ59856.1	WP_027612129.1	WP_090286008.1	VEF12689.1	QVW24380.1	WP_054595813.1	QXN49284.1	WP_254483452.1	WP_060739084.1	WP_063322843.1	EJL03039.1	VEE44200.1	UKJ67919.1	SNY07554.1	SQF93862.1	WP_053257867.1	WP_262666230.1	UEL22241.1	QQD54490.1	AIG05015.1	WP_024077281.1	WP_024077281.1	QOU04216.1
26	DnaA regulatory inactivator Hda	COG1484,COG0593	L	Core	31	2	29	AKV07524.1	WP_003178999.1	WP_007950396.1	WP_007950396.1	QTD35067.1	ABA73379.1	QIA02409.1	QJP94634.1	EJZ57291.1	WP_025111852.1	WP_007919828.1	VEF10040.1	QVW24978.1	WP_008033543.1	QXN48968.1	WP_003252443.1	WP_003178999.1	WP_003178999.1	EJL04378.1	VEE47540.1	UKJ67354.1	SNY06853.1	SQF92937.1	WP_017134884.1	WP_017134884.1	UEL21720.1	QQD54940.1	AIG05393.1	WP_024076770.1	WP_024076770.1	QOU03619.1
341	NADH-quinone oxidoreductase subunit NuoH	COG0650,COG1005	C	Core	31	2	29	AKV09638.1	WP_092196998.1	WP_007951460.1	WP_007951460.1	QTD31370.1	ABA75347.1	QIA04209.1	QJP96326.1	EJZ57687.1	WP_003223797.1	WP_039763316.1	VEF11730.1	QVW21334.1	WP_019689819.1	QXN48464.1	WP_054884882.1	WP_025212983.1	WP_030141318.1	EJL04507.1	VEE45629.1	UKJ66789.1	SNY13833.1	SQF92337.1	WP_053256843.1	WP_053256843.1	UEL26301.1	QQD57330.1	AIG01700.1	WP_017137518.1	WP_017137518.1	QOU03014.1
472	67-dimethyl-8-ribityllumazine synthase	COG0807,COG0108	H	Core	31	2	29	AKV05127.1	WP_134926015.1	WP_007955569.1	WP_007955569.1	QTD32803.1	ABA76754.1	QIA05562.1	QJP97807.1	EJZ60266.1	WP_003228650.1	WP_093097920.1	VEF13087.1	QVW22733.1	WP_054594246.1	QXN49673.1	WP_254481606.1	WP_003206026.1	WP_063324168.1	EJL02954.1	VEE50255.1	UKJ68273.1	SNY08000.1	SQF94612.1	WP_053258234.1	WP_221295735.1	UEL22623.1	QQD52821.1	AIG03251.1	WP_024077648.1	WP_024077648.1	QOU04603.1
7034	ABC transporter permease	COG0765,COG2011,COG4160,	E,P	Core	31	2	29	AKV10308.1	WP_134925475.1	WP_085697085.1	WP_007951062.1	QTD32097.1	ABA76027.1	QIA04864.1	QJP97057.1	EJZ59557.1	WP_103485855.1	WP_101155916.1	VEF12416.1	QVW22056.1	WP_019693167.1,WP_054597892.1	QXN51582.1	WP_254484131.1	WP_060741005.1	WP_063324707.1	EJL05160.1	VEE47601.1	UKJ67649.1	SNY07199.1	SQF93250.1	WP_053257622.1	WP_064453799.1	UEL22012.1	QQD52053.1	AIG02451.1	WP_024077012.1	WP_024077012.1	QOU03949.1
7009	DNA polymerase IV	COG0389	L	Core	31	2	29	AKV07045.1	WP_134923037.1	WP_115076780.1	WP_115076780.1	QTD34634.1	ABA72938.1	QIA01935.1	QJP94199.1	EJZ56874.1	WP_098967529.1	WP_208938474.1	VEF09373.1	QVW24558.1	WP_054595982.1	QXN51456.1	WP_254485534.1	WP_060738936.1	WP_063322700.1	EJL04851.1	VEE47567.1	UKJ67868.1	SNY07487.1	SQF93696.1	WP_053257823.1	WP_064453993.1	UEL22196.1	QQD52297.1	AIG02668.1	WP_069076905.1	WP_069076905.1	QOU04165.1
413	acetyl-CoA C-acyltransferase FadA	COG3321,COG0183	Q,I	Core	31	2	29	AKV07737.1	WP_024618393.1	WP_007953060.1	WP_007953060.1	QTD31669.1	ABA75615.1	QIA04464.1	QJP96643.1	EJZ59203.1	WP_135296249.1	WP_007910465.1	VEF12019.1	QVW25189.1	WP_019692749.1	QXN48580.1	WP_003248768.1	WP_060738412.1	WP_024618393.1	EJL01277.1	VEE45070.1	UKJ70500.1	SNY11232.1	SQF90405.1	WP_305793287.1	WP_053255037.1	UEL24675.1	QQD55073.1	AIG02125.1	WP_024074080.1	WP_024074080.1	QOU06896.1
860	F0F1 ATP synthase subunit A	COG0356	C	Core	31	2	29	AKV05825.1	WP_003187195.1	WP_085686128.1	WP_085686128.1	QTD33451.1	ABA77469.1	QIA00740.1	QJP98475.1	EJZ60913.1	WP_135296896.1	WP_042607991.1	VEF13794.1	QVW23360.1	WP_054594856.1	QXN50342.1	WP_054884842.1	WP_039593180.1	WP_063323659.1	EJK99212.1	VEE49322.1	UKJ68929.1	SNY08932.1	SQF97283.1	WP_053258795.1	WP_053258795.1	UEL23241.1	QQD53467.1	AIG03938.1	WP_024078254.1	WP_024078254.1	QOU05362.1
4027	30S ribosomal protein S2	COG0052	J	Core	31	2	29	AKV06965.1	WP_003198231.1	WP_008052780.1	WP_008052780.1	QTD34547.1	ABA72844.1	QIA01844.1	QJP94102.1	EJZ56779.1	WP_003222119.1	WP_003222119.1	VEF09216.1	QVW24484.1	WP_003219330.1	QXN51402.1	WP_027920037.1	WP_003198231.1	WP_003198231.1	EJL01326.1	VEE44428.1	UKJ70175.1	SNY10769.1	SQF90059.1	WP_003219330.1	WP_003219330.1	UEL24448.1	QQD54607.1	AIG05115.1	WP_003219330.1	WP_003219330.1	QOU06584.1
14698	OmpA family protein	COG2885,COG1360	N,M	Core	31	2	29	AKV10669.1	WP_109754827.1	WP_007956806.1	WP_007956806.1	QTD32474.1	ABA76440.1	QIA05253.1	QJP97491.1	EJZ59962.1	WP_007961595.1	WP_099757148.1	VEF12786.1	QVW22423.1	WP_054595688.1	QXN49399.1	WP_254483229.1	WP_060740739.1	WP_063324469.1	EJL05225.1	VEE47660.1	UKJ69876.1	SNY10315.1	SQF89734.1	WP_053254460.1	WP_262667049.1	UEL24181.1	QQD52513.1	AIG02886.1	WP_024073507.1	WP_024073507.1	QOU06269.1
533	glutamine synthetase family protein	COG3968,COG0174	R,E	Core	31	2	29	AKV05485.1,AKV09299.1	WP_109752536.1	WP_011333558.1,WP_085581012.1	WP_011333558.1,WP_085581012.1	QTD35529.1,QTD33180.1	ABA73865.1,ABA77145.1	QIA02882.1,QIA05948.1	QJP95102.1,QJP98189.1	EJZ58940.1,EJZ60629.1	WP_027611689.1,WP_003229254.1	WP_016772657.1,WP_039763287.1	VEF10496.1,VEF13513.1	QVW26512.1,QVW23097.1	WP_054594538.1,WP_054598123.1	QXN48695.1,QXN50108.1	WP_014592784.1,WP_254482314.1	WP_025216023.1	WP_014340747.1	EJK99274.1	VEE46401.1,VEE49639.1	UKJ68648.1	SNY08541.1	SQF96646.1	WP_053258553.1	WP_003213894.1	UEL22962.1	QQD53200.1	AIG03655.1	WP_003213894.1	WP_003213894.1	QOU05039.1
8813	ClpXP protease specificity-enhancing factor	COG2969	R	Core	31	2	29	AKV10651.1	WP_058545586.1	WP_065261496.1	WP_065261496.1	QTD32462.1	ABA76425.1	QIA05240.1	QJP97478.1	EJZ59948.1	WP_135296535.1	WP_208939826.1	VEF12772.1	QVW22410.1	WP_054595704.1	QXN49386.1	WP_254481336.1	WP_053124982.1	WP_053124982.1	EJL01123.1	VEE48067.1	UKJ69801.1	SNY10209.1	SQF89652.1	WP_053254392.1	WP_064450696.1	UEL24114.1	QQD52593.1	AIG02956.1	WP_024073432.1	WP_024073432.1	QOU06191.1
869	glycine-betaine demethylase subunit GbcB	COG0369,COG4097,COG2871,	R,P,H,C	Core	31	2	29	AKV05307.1	WP_134926139.1	WP_011336281.1	WP_179693453.1	QTD32997.1	ABA76952.1	QIA05755.1	QJP97997.1	EJZ60453.1	WP_135296724.1	WP_208939476.1	VEF13333.1	QVW22924.1	WP_054594373.1	QXN49871.1	WP_254481788.1	WP_060743118.1	WP_060743118.1	EJK99410.1	VEE49159.1	UKJ68458.1	SNY08259.1	SQF95278.1	WP_073638395.1	WP_064454451.1	UEL22775.1	QQD53013.1	AIG03475.1	WP_024077789.1	WP_024077789.1	QOU04784.1
915	precorrin-8X methylmutase	COG2082	H	Core	31	2	29	AKV06447.1	WP_047227378.1	WP_085611016.1	WP_085611016.1	QTD34073.1	ABA72349.1	QIA01350.1	QJP93618.1	EJZ56318.1	WP_135294868.1	WP_208938899.1	VEF07897.1	QVW23947.1	WP_054595430.1	QXN50870.1	WP_254482961.1	WP_060739362.1	WP_063323126.1	EJL05642.1	VEE45181.1	UKJ69524.1	SNY09697.1	SQF89281.1	WP_305439822.1	WP_064450475.1	UEL23757.1	QQD54052.1	AIG04555.1	WP_069075170.1	WP_069075170.1	QOU05959.1
975	malonate decarboxylase subunit alpha	COG4670	I	Core	31	2	29	AKV05383.1	WP_134926212.1	WP_115079498.1	WP_127800384.1	QTD33082.1	ABA77039.1	QIA05844.1	QJP98084.1	EJZ60528.1	WP_095137524.1	WP_208939419.1	VEF13411.1	QVW23001.1	WP_054597429.1	QXN52689.1	WP_099814057.1	WP_060740216.1	WP_063323974.1	EJK99381.1	VEE49551.1	UKJ68544.1	SNY08385.1	SQF95943.1	WP_053258460.1	WP_078803987.1	UEL22859.1	QQD53098.1	AIG03556.1	WP_024077888.1	WP_024077888.1	QOU04943.1
14028	prephenate dehydratase	COG1605,COG0077	E	Core	31	2	29	AKV07560.1	WP_033055815.1	WP_007950913.1	WP_007950913.1	QTD31897.1	ABA75813.1	QIA04663.1	QJP96840.1	EJZ59371.1	WP_003226907.1	WP_208940259.1	VEF12201.1	QVW25014.1	WP_019692985.1	QXN48847.1	WP_254481010.1	WP_003199233.1	WP_003199233.1	EJL04748.1	VEE44915.1	UKJ70566.1	SNY11338.1	SQF90475.1	WP_003218812.1	WP_064451487.1	UEL24728.1	QQD55151.1	AIG05674.1	WP_003172650.1	WP_003172650.1	QOU06963.1
13726	ATP-binding cassette domain-containing protein	COG3845,COG4175,COG1135,	L,R,G,E,D,C,P,H,V,Q,O	Core	31	2	29	AKV10306.1	WP_134925474.1	WP_003227281.1	WP_003227281.1	QTD32095.1	ABA76025.1	QIA04862.1	QJP97055.1	EJZ59555.1	WP_003227281.1	WP_007912705.1	VEF12414.1	QVW22054.1	WP_019693166.1,WP_019689777.1	QXN51584.1	WP_254484133.1	WP_060741006.1	WP_063324708.1	EJL04822.1	VEE47599.1	UKJ67647.1	SNY07197.1	SQF93248.1	WP_003214336.1	WP_003214336.1	UEL22011.1	QQD52051.1	AIG02449.1	WP_003214336.1	WP_003214336.1	QOU03947.1
8957	phenylacyl-CoA dehydrogenase	COG1960	I	Core	31	2	29	AKV05267.1	WP_134926098.1	WP_102685701.1	WP_102685701.1	QTD32955.1	ABA76907.1	QIA05714.1	QJP97957.1	EJZ60411.1	WP_095137437.1	WP_208939510.1	VEF13291.1	QVW22883.1	WP_054594342.1	QXN49830.1	WP_254481714.1	WP_060740332.1	WP_063324083.1	EJK99280.1	VEE49854.1	UKJ68417.1	SNY08198.1	SQF95142.1	WP_053258341.1	WP_221295775.1	UEL22745.1	QQD52968.1	AIG03437.1	WP_024077749.1	WP_024077749.1	QOU04744.1
770	YicC family protein	COG1561	S	Core	31	2	29	AKV05622.1	WP_134926417.1	WP_115079693.1	WP_289204067.1	QTD33308.1	ABA77285.1	QIA00589.1	QJP98322.1	EJZ60763.1	WP_102356281.1	WP_208939251.1	VEF13648.1	QVW23227.1	WP_054594652.1	QXN50228.1	WP_254482310.1	WP_060740055.1	WP_063323798.1	EJK99243.1	VEE49082.1	UKJ68780.1	SNY08724.1	SQF97125.1	WP_064454725.1	WP_064454725.1	UEL23100.1	QQD53335.1	AIG03783.1	WP_024078102.1	WP_024078102.1	QOU05175.1
716	response regulator transcription factor	COG0784,COG4565,COG4567,	K,N,T	Core	31	2	29	AKV09848.1	WP_134925123.1	WP_115078587.1	WP_115078587.1	QTD31572.1	ABA75510.1	QIA04371.1	QJP96497.1	EJZ57533.1	WP_003223514.1	WP_208940506.1	VEF11861.1	QVW21585.1	WP_054596472.1	QXN51966.1	WP_254480648.1	WP_053123507.1	WP_063320294.1	EJL01987.1	VEE45614.1	UKJ70878.1	SNY11789.1	SQF90804.1	WP_053255415.1	WP_064451750.1	UEL25014.1	QQD57342.1	AIG01858.1	WP_069075642.1	WP_069075642.1	QOU07272.1
8911	cyclic pyranopterin monophosphate synthase MoaC	COG0315	H	Core	31	2	29	AKV06768.1	WP_134925691.1	WP_007957321.1,WP_039770876.1	WP_007957321.1,WP_007957031.1	QTD34417.1,QTD35551.1	ABA72707.1,ABA73890.1	QIA01709.1,QIA02908.1	QJP93968.1,QJP95129.1	EJZ56648.1,EJZ58924.1	WP_027610932.1,WP_047601713.1	WP_007972660.1	VEF08935.1	QVW24300.1	WP_054593900.1,WP_054598297.1,WP_054597436.1	QXN51188.1	WP_085675049.1	WP_060740783.1	WP_063324512.1	EJL05179.1	VEE50431.1	UKJ69933.1	SNY10401.1	SQF89800.1	WP_053254515.1	WP_064450802.1	UEL24234.1	QQD52455.1	AIG02830.1	WP_024073563.1	WP_024073563.1	QOU06325.1
9073	flagellar motor switch protein FliM	COG1868	N	Core	31	2	29	AKV07444.1	WP_003184019.1	WP_003222890.1	WP_003222890.1	QTD34981.1	ABA73289.1	QIA02322.1	QJP94547.1	EJZ57203.1	WP_003222890.1	WP_003222890.1	VEF09943.1	QVW24886.1	WP_054596292.1	QXN51777.1	WP_054884190.1	WP_053120288.1	WP_003184019.1	EJL02804.1	VEE46996.1	UKJ67296.1	SNY06781.1	SQF92872.1	WP_053257299.1	WP_064453454.1	UEL21668.1	QQD51880.1	AIG05458.1	WP_024076705.1	WP_024076705.1	QOU03559.1
581	glutathione peroxidase	COG0386	O	Core	31	2	29	AKV06694.1	WP_134925783.1	WP_007959082.1	WP_007959082.1	QTD34336.1	ABA72626.1	QIA01629.1	QJP93893.1	EJZ56577.1	WP_027610864.1	WP_208938714.1	VEF08803.1	QVW24234.1	WP_019691915.1	QXN51112.1	WP_254483234.1	WP_060740685.1	WP_063324415.1	EJL04457.1	VEE47655.1	UKJ68008.1	SNY07666.1	SQF94051.1	WP_053257943.1	WP_064454104.1	UEL22378.1	QQD54340.1	AIG04894.1	WP_024077367.1	WP_024077367.1	QOU04300.1
20439	iron ABC transporter permease	COG4779,COG0609,COG4605,	H,P	Core	31	2	29	AKV04870.1	WP_167659397.1	WP_205350897.1	WP_289205330.1	QTD36159.1	ABA76536.1	QIA05344.1	QJP97588.1	EJZ60055.1	WP_209318241.1	WP_208941041.1	VEF12882.1	QVW26969.1	WP_173860012.1	QXN53040.1	WP_254485626.1	WP_170842354.1	WP_203417449.1	EJL04952.1	VEE48423.1	UKJ71816.1	SNY07734.1	SQF94185.1	WP_167422786.1	WP_262666278.1	UEL26739.1	QQD54224.1	AIG04790.1	WP_024077414.1	WP_024077414.1	QOU08303.1
19677	pyridoxal phosphate-dependent aminotransferase	COG1168,COG0399,COG0079,	M,E,K	Core	31	2	29	AKV10980.1	WP_018603142.1	WP_007955711.1	WP_007955711.1	QTD31825.1	ABA75720.1	QIA04578.1	QJP96757.1	EJZ59301.1	WP_003226761.1	WP_090284931.1	VEF12111.1	QVW26922.1	WP_054596362.1	QXN48771.1	WP_012313392.1	WP_018603142.1	WP_003199412.1	EJL02850.1	VEE45258.1	UKJ70642.1	SNY11455.1	SQF90555.1	WP_053255164.1	WP_058411776.1	UEL24797.1	QQD55230.1	AIG05750.1	WP_069075565.1	WP_069075565.1	QOU07046.1
3341	DedA family protein	COG0586,COG0398	S	Core	31	2	29	AKV05105.1	WP_134925979.1	WP_115079342.1	WP_115079342.1	QTD32779.1	ABA76731.1	QIA05532.1	QJP97784.1	EJZ60239.1	WP_003228594.1	WP_208939613.1	VEF13063.1	QVW22714.1	WP_054594226.1	QXN49657.1	WP_254481591.1	WP_060740459.1	WP_063324210.1	EJL03040.1	VEE50316.1	UKJ68239.1	SNY07949.1	SQF94542.1	WP_053258201.1	WP_064454304.1	UEL22594.1	QQD52802.1	AIG03174.1	WP_069077088.1	WP_069077088.1	QOU04577.1
20645	30S ribosomal protein S16	COG0228	J	Core	31	2	29	AKV06892.1	WP_003198088.1	WP_003198088.1	WP_003198088.1	QTD34471.1	ABA72762.1	QIA01764.1	QJP94023.1	EJZ56701.1	WP_003185073.1	WP_003198088.1	VEF09061.1	QVW24413.1	WP_003209587.1	QXN51242.1	WP_003259424.1	WP_003198088.1	WP_003198088.1	EJL04816.1	VEE44302.1	UKJ67884.1	SNY07510.1	SQF93729.1	WP_003175899.1	WP_003175899.1	UEL22210.1	QQD54526.1	AIG05054.1	WP_003175899.1	WP_003175899.1	QOU04181.1
22211	Fe-S protein assembly chaperone HscA	COG0443,COG0849,COG1077,	D,E,O	Core	31	2	29	AKV06841.1	WP_134922898.1	WP_115079110.1	WP_115079110.1	QTD32396.1	ABA76345.1	QIA05171.1	QJP97375.1	EJZ59870.1	WP_103367341.1	WP_208939866.1	VEF12703.1	QVW24366.1	WP_054595800.1	QXN49298.1	WP_254483321.1	WP_060739092.1	WP_063322854.1	EJL03823.1	VEE44164.1	UKJ67932.1	SNY07572.1	SQF93889.1	WP_053257879.1	WP_064454044.1	UEL22253.1	QQD54476.1	AIG05002.1	WP_024077293.1	WP_024077293.1	QOU04230.1
18810	phenylalanine 4-monooxygenase	COG3186	E	Core	31	2	29	AKV07406.1	WP_134923281.1	WP_115076976.1	WP_039765515.1	QTD34936.1	ABA73242.1	QIA02278.1	QJP94500.1	EJZ57158.1	WP_135295204.1	WP_208938267.1	VEF09852.1	QVW24848.1	WP_054596268.1	QXN51743.1	WP_254484125.1	WP_060738668.1	WP_053120239.1	EJL02908.1	VEE47619.1	UKJ67321.1	SNY06815.1	SQF92901.1	WP_069551062.1	WP_064453476.1	UEL21693.1	QQD51907.1	AIG05429.1	WP_024076733.1	WP_024076733.1	QOU03586.1
669	MaoC family dehydratase	COG2030	I	Core	31	2	29	AKV05093.1	WP_053125683.1	WP_007909575.1	WP_007909575.1	QTD32766.1	ABA76719.1	QIA05520.1	QJP97772.1	EJZ60229.1	WP_003228575.1	WP_090286645.1	VEF13051.1	QVW22702.1	WP_019693819.1	QXN49646.1	WP_054886172.1	WP_060740471.1	WP_003185804.1	EJL03348.1	VEE50330.1	UKJ68224.1	SNY07934.1	SQF94510.1	WP_053258186.1	WP_128587790.1	UEL22580.1	QQD52790.1	AIG03161.1	WP_069077074.1	WP_069077074.1	QOU04565.1
18787	hypothetical protein	COG1063,COG1062,COG1064,	R,C,E	Core	31	2	29	AKV05297.1	WP_134926132.1	WP_011336270.1	WP_011336270.1	QTD32987.1	ABA76939.1	QIA05744.1	QJP97986.1	EJZ60443.1	WP_027610665.1	WP_007909990.1	VEF13321.1	QVW22915.1	WP_019580688.1	QXN52269.1,QXN49861.1	WP_051095434.1	WP_060740302.1	WP_063324052.1	EJK99100.1	VEE49169.1	UKJ68447.1	SNY08245.1	SQF95245.1	WP_048722231.1	WP_048722231.1	UEL22766.1	QQD53002.1	AIG03466.1	WP_017847873.1	WP_017847873.1	QOU04773.1
8640	SDR family oxidoreductase	COG0569,COG3320,COG2910,	M,R,Q,H,P	Core	31	2	29	AKV05628.1	WP_134926421.1	WP_115079695.1	WP_115079695.1	QTD33314.1	ABA77291.1	QIA00594.1	QJP98328.1	EJZ60769.1	WP_135296837.1	WP_208939249.1	VEF13654.1	QVW23233.1	WP_054594654.1	QXN50234.1	WP_254482317.1	WP_060740041.1	WP_063323794.1	EJK99359.1	VEE49090.1	UKJ68786.1	SNY08730.1	SQF97131.1	WP_053258669.1	WP_064454727.1	UEL23107.1	QQD53341.1	AIG03789.1	WP_024078107.1	WP_024078107.1	QOU05182.1
24136	ribonuclease PH	COG1185,COG0689,COG2123	J	Core	31	2	29	AKV05621.1	WP_003177262.1	WP_115079692.1	WP_003229494.1	QTD33307.1	ABA77284.1	QIA00588.1	QJP98321.1	EJZ60762.1	WP_027610407.1	WP_090287527.1	VEF13647.1	QVW23226.1	WP_054594651.1	QXN50227.1	WP_082433665.1	WP_060740056.1	WP_003177262.1	EJK98950.1	VEE49081.1	UKJ68779.1	SNY08721.1	SQF97124.1	WP_003213280.1	WP_003213280.1	UEL23099.1	QQD53334.1	AIG03782.1	WP_024078101.1	WP_024078101.1	QOU05174.1
24178	aspartate--tRNA ligase	COG0017,COG2269,COG0173,	J	Core	31	2	29	AKV10424.1	WP_134925568.1	WP_115078987.1	WP_289203684.1	QTD32211.1	ABA76148.1	QIA04978.1	QJP97176.1	EJZ59676.1	WP_003227530.1	WP_090285617.1	VEF12529.1	QVW22192.1	WP_054593716.1	QXN49128.1	WP_176507803.1	WP_060740899.1	WP_058542615.1	EJL03780.1	VEE47523.1	UKJ67797.1	SNY07390.1	SQF93538.1	WP_078827235.1	WP_262666179.1	UEL22138.1	QQD52221.1	AIG02583.1	WP_024077149.1	WP_024077149.1	QOU04088.1
26139	ribosome maturation factor RimP	COG0779	S	Core	31	2	29	AKV10816.1	WP_053118762.1	WP_039769696.1	WP_039769696.1	QTD34233.1	ABA72520.1	QIA01526.1	QJP93784.1	EJZ56475.1	WP_007915250.1	WP_206415519.1	VEF08558.1	QVW24088.1	WP_024265126.1	QXN51035.1	WP_054885662.1	WP_053118762.1	WP_013692254.1	EJL04655.1	VEE48462.1	UKJ68097.1	SNY07766.1	SQF94236.1	WP_003235029.1	WP_034117933.1	UEL22451.1	QQD54198.1	AIG04764.1	WP_032865935.1	WP_032865935.1	QOU04374.1
18862	FMNH2-dependent alkanesulfonate monooxygenase	COG3221,COG2358,COG0834,	R,P,E	Core	31	2	29	AKV05491.1	WP_109752546.1	WP_007953529.1	WP_007953529.1	QTD33186.1	ABA77151.1	QIA05954.1	QJP98195.1	EJZ60634.1	WP_135296797.1	WP_208939342.1	VEF13519.1	QVW23104.1	WP_054594550.1	QXN50114.1	WP_254482081.1	WP_060740149.1	WP_063323892.1	EJK98745.1	VEE44627.1	UKJ68654.1	SNY08549.1	SQF96667.1	WP_053258558.1	WP_064454621.1	UEL22968.1	QQD53206.1	AIG03661.1	WP_024077981.1	WP_024077981.1	QOU05045.1
361	penicillin-binding protein 2	COG1576	S	Core	31	2	29	AKV05085.1	WP_003185785.1	WP_003185785.1	WP_003185785.1	QTD32755.1	ABA76708.1	QIA05512.1	QJP97761.1	EJZ60220.1	WP_003185785.1	WP_009051038.1	VEF13038.1	QVW22694.1	WP_003185785.1	QXN49637.1	WP_008090421.1	WP_047229490.1	WP_047229490.1	EJL04633.1	VEE50341.1	UKJ68215.1	SNY07923.1	SQF94490.1	WP_003176297.1	WP_003176297.1	UEL22572.1	QQD52780.1	AIG03151.1	WP_003176297.1	WP_003176297.1	QOU04556.1
18762	methionine synthase	COG1410,COG2185,COG0646,	R,I,E	Core	31	2	29	AKV08415.1	WP_134923735.1	WP_115078123.1	WP_289203110.1	QTD30914.1	ABA74845.1	QIA03760.1	QJP95930.1	EJZ58614.1	WP_027613709.1	WP_208937657.1	VEF10749.1	QVW25790.1	WP_054596784.1	QXN52440.1	WP_254480480.1	WP_060738119.1	WP_063322004.1	EJL03724.1	VEE46499.1	UKJ71184.1	SNY12202.1	SQF91140.1	WP_053255716.1	WP_064452005.1	UEL25317.1	QQD56961.1	AIG01426.1	WP_069075865.1	WP_069075865.1	QOU07895.1
9567	diacylglycerol kinase	COG0818	M	Core	31	2	29	AKV07031.1	WP_063322710.1	WP_003222276.1	WP_003222276.1	QTD34623.1	ABA72926.1	QIA01923.1	QJP94185.1	EJZ56860.1	WP_003222276.1	WP_042607041.1	VEF09349.1	QVW24544.1	WP_054595972.1	QXN51444.1	WP_010952700.1	WP_053118952.1	WP_063322710.1	EJL04893.1	VEE44483.1	UKJ70114.1	SNY10677.1	SQF89994.1	WP_053254680.1	WP_053254680.1	UEL24395.1	QQD52307.1	AIG02679.1	WP_017137081.1	WP_017137081.1	QOU06518.1
1885	DUF4389 domain-containing protein	#	#	Core	31	2	29	AKV10236.1	WP_134925303.1	WP_115078878.1	WP_115078878.1	QTD32025.1	ABA75944.1	QIA04787.1	QJP96962.1	EJZ59482.1	WP_007968953.1	WP_090285288.1	VEF12327.1	QVW21986.1	WP_054593407.1	QXN51859.1	WP_254484607.1	WP_060741175.1	WP_003204392.1	EJL03012.1	VEE46735.1	UKJ70739.1	SNY11597.1	SQF90658.1	WP_053255248.1	WP_262667443.1	UEL24889.1	QQD51775.1	AIG05545.1	WP_024074321.1	WP_024074321.1	QOU07135.1
21094	metal ABC transporter ATPase	#	#	Core	31	2	29	AKV06331.1	WP_134922603.1	WP_115076322.1	WP_115076322.1	QTD33953.1	ABA72229.1	QIA01223.1	QJP93495.1	EJZ56201.1	WP_027611383.1	WP_208938995.1	VEF07516.1	QVW23833.1	WP_054595321.1	QXN50763.1	WP_254482848.1	WP_060739454.1	WP_063323213.1	EJL02505.1	VEE48712.1	UKJ69415.1	SNY09532.1	SQF89162.1	WP_053254018.1	WP_064450376.1	UEL23649.1	QQD53933.1	AIG04447.1	WP_024073048.1	WP_024073048.1	QOU05848.1
7048	gamma carbonic anhydrase family protein	COG0448,COG2171,COG1044,	R,M,G,E	Core	31	2	29	AKV06885.1	WP_134925644.1	WP_064120592.1	WP_064120592.1	QTD34463.1	ABA72754.1	QIA01756.1	QJP94015.1	EJZ56693.1	WP_042606912.1	WP_208938613.1	VEF09045.1	QVW24405.1	WP_007936184.1	QXN51234.1	WP_254483498.1	WP_060740825.1	WP_063324543.1	EJL05129.1	VEE44286.1	UKJ67892.1	SNY07520.1	SQF93744.1	WP_053257841.1	WP_064454007.1	UEL22216.1	QQD54518.1	AIG05046.1	WP_024077244.1	WP_024077244.1	QOU04189.1
19588	phosphoenolpyruvate--protein phosphotransferase	COG2203,COG3836,COG0574,	T,G	Core	31	2	29	AKV05454.1	WP_058546640.1	WP_115079571.1	WP_115079571.1	QTD33151.1	ABA77114.1	QIA05920.1	QJP98160.1	EJZ60602.1	WP_047596633.1	WP_203419888.1	VEF13484.1	QVW23070.1	WP_054594514.1	QXN50080.1	WP_254482610.1	WP_053180992.1	WP_063323448.1	EJL01245.1	VEE49684.1	UKJ68613.1	SNY08481.1	SQF96215.1	WP_053258520.1	WP_262666501.1	UEL22928.1	QQD53167.1	AIG03625.1	WP_024077951.1	WP_024077951.1	QOU05013.1
252	ferric iron uptake transcriptional regulator	COG0735	P	Core	31	2	29	AKV06579.1	WP_003197684.1	WP_064119476.1	WP_064119476.1	QTD34217.1	ABA72503.1	QIA01510.1	QJP93767.1	EJZ56459.1	WP_003221515.1	WP_016771770.1	VEF08513.1	QVW24072.1	WP_019691775.1	QXN51018.1	WP_046788147.1	WP_003197684.1	WP_003197684.1	EJL03187.1	VEE48478.1	UKJ71817.1	SNY07788.1	SQF94267.1	WP_053258085.1	WP_053258085.1	UEL26740.1	QQD57909.1	AIG04747.1	WP_024077449.1	WP_024077449.1	QOU08304.1
3751	urate hydroxylase PuuD	COG3748	S	Core	31	2	29	AKV09694.1	WP_134925358.1	WP_064378710.1	WP_064378710.1	QTD35127.1	ABA73445.1	QIA02471.1	QJP94694.1	EJZ57358.1	WP_135295276.1	WP_208938141.1	VEF10102.1	QVW21385.1	WP_054593509.1	QXN48908.1	WP_054884134.1	WP_060741119.1	WP_063324809.1	EJL04558.1	VEE46926.1	UKJ67230.1	SNY06709.1	SQF92807.1	WP_053257244.1	WP_064453400.1	UEL21606.1	QQD55263.1	AIG05617.1	WP_069076726.1	WP_069076726.1	QOU03501.1
8854	lipopolysaccharide core heptoseI kinase RfaP	#	#	Core	31	2	29	AKV06314.1	WP_134922588.1	WP_085608461.1	WP_085608461.1	QTD33936.1	ABA72212.1	QIA01207.1	QJP93480.1	EJZ56183.1	WP_135294813.1	WP_208939010.1	VEF07459.1	QVW23815.1	WP_054595305.1	QXN50750.1	WP_254481735.1	WP_060739471.1	WP_063323226.1	EJL05431.1	VEE48730.1	UKJ69398.1	SNY09510.1	SQF89144.1	WP_053254002.1	WP_262666851.1	UEL23635.1	QQD53918.1	AIG04436.1	WP_069075124.1	WP_069075124.1	QOU05834.1
23607	precorrin-2 C20-methyltransferase	COG2243,COG0007,COG1010,	H	Core	31	2	29	AKV06448.1	WP_134926575.1	WP_096819953.1	WP_096819953.1	QTD36023.1	ABA72350.1	QIA06059.1	QJP93619.1	EJZ56319.1	WP_134787547.1	WP_093106962.1	VEF07900.1	QVW27036.1	WP_054598226.1	QXN52867.1	WP_254482962.1	WP_060739361.1	WP_063323125.1	EJL04811.1	VEE45182.1	UKJ69525.1	SNY09698.1	SQF89282.1	WP_053254123.1	WP_128591455.1	UEL23758.1	QQD54053.1	AIG04556.1	WP_024073159.1	WP_024073159.1	QOU05960.1
27669	riboflavin synthase	COG2131,COG0590,COG0117,	F,H	Core	31	2	29	AKV05129.1	WP_134926017.1	WP_115079360.1	WP_289203904.1	QTD32805.1	ABA76756.1	QIA05564.1	QJP97809.1	EJZ60268.1	WP_135296657.1	WP_208939591.1	VEF13089.1	QVW22735.1	WP_054594248.1	QXN49675.1	WP_254481607.1	WP_060740418.1	WP_063324167.1	EJL02912.1	VEE50253.1	UKJ68275.1	SNY08003.1	SQF94614.1	WP_078827413.1	WP_064454331.1	UEL22625.1	QQD52823.1	AIG03253.1	WP_024077650.1	WP_024077650.1	QOU04605.1
9296	ABC transporter ATP-binding protein	COG4152,COG4167,COG4778,	G,L,R,C,E,D,H,P,V,Q,O	Core	31	2	29	AKV06625.1	WP_134922819.1	WP_115076532.1	WP_011332433.1	QTD34264.1	ABA72553.1	QIA01558.1	QJP93821.1	EJZ56513.1	WP_134785427.1	WP_208938761.1	VEF08664.1	QVW24168.1	WP_054594033.1	QXN51063.1	WP_254483345.1	WP_060739192.1	WP_063322949.1	EJL03396.1	VEE48145.1	UKJ69777.1	SNY10168.1	SQF89625.1	WP_053254371.1	WP_017138287.1	UEL24088.1	QQD52619.1	AIG02980.1	WP_024073411.1	WP_024073411.1	QOU06166.1
9518	YheU family protein	COG3089	S	Core	31	2	29	AKV10136.1	WP_003199186.1	WP_003192759.1	WP_003192759.1	QTD31923.1	ABA75840.1	QIA04689.1	QJP96867.1	EJZ59394.1	WP_003192759.1	WP_003172962.1	VEF12226.1	QVW21789.1	WP_019693006.1	QXN53010.1	WP_013971435.1	WP_003199186.1	WP_003199186.1	EJL03474.1	VEE44609.1	UKJ67194.1	SNY06671.1	SQF92767.1	WP_053257215.1	WP_064453367.1	UEL21572.1	QQD55298.1	AIG05648.1	WP_003236706.1	WP_003236706.1	QOU03464.1
9525	glycerol-3-phosphate 1-O-acyltransferase PlsY	COG0344	S	Core	31	2	29	AKV05245.1	WP_003206189.1	WP_007959895.1	WP_007959895.1	QTD32930.1	ABA76882.1	QIA05689.1	QJP97933.1	EJZ60389.1	WP_027610711.1	WP_208939526.1	VEF13213.1	QVW22862.1	WP_054594321.1	QXN49807.1	WP_054885227.1	WP_060740351.1	WP_003206189.1	EJK98961.1	VEE49929.1	UKJ68399.1	SNY08170.1	SQF95097.1	WP_053258325.1	WP_064454395.1	UEL22729.1	QQD52943.1	AIG03366.1	WP_069077160.1	WP_069077160.1	QOU04722.1
5621	peptidylprolyl isomerase SurA	COG3963,COG0030	J,I	Core	31	2	29	AKV05235.1	WP_134926081.1	WP_007959916.1	WP_007959916.1	QTD32920.1	ABA76872.1	QIA05679.1	QJP97923.1	EJZ60379.1	WP_027610718.1	WP_208939533.1	VEF13203.1	QVW22852.1	WP_054594311.1	QXN49797.1	WP_254481668.1	WP_060740358.1	WP_018607222.1	EJK98750.1	VEE49940.1	UKJ68389.1	SNY08155.1	SQF95073.1	WP_053258317.1	WP_064454389.1	UEL22720.1	QQD52933.1	AIG03356.1	WP_069077164.1	WP_069077164.1	QOU04712.1
13156	extracellular solute-binding protein	COG0687,COG1840	E,P	Core	31	2	29	AKV10100.1	WP_134925365.1	WP_115077089.1	WP_115077089.1	QTD35112.1	ABA73429.1	QIA02457.1	QJP94681.1	EJZ57340.1	WP_027613356.1	WP_208938151.1	VEF10087.1	QVW21757.1	WP_054593518.1	QXN48926.1	WP_254481041.1	WP_060741111.1	WP_063324802.1	EJL02116.1	VEE44829.1	UKJ70801.1	SNY11680.1	SQF90723.1	WP_053255306.1	WP_064451679.1	UEL24944.1	QQD51705.1	AIG05605.1	WP_024074390.1	WP_024074390.1	QOU07201.1
7214	glycerol-3-phosphate dehydrogenase	COG0578,COG0579,COG0665	R,C,E	Core	31	2	29	AKV10535.1	WP_134925543.1	WP_115079063.1	WP_115079063.1	QTD32330.1	ABA76271.1	QIA05099.1	QJP97291.1	EJZ59790.1	WP_135296467.1	WP_208939922.1	VEF12646.1	QVW22303.1	WP_054593818.1	QXN49238.1	WP_254481191.1	WP_060740929.1	WP_063324640.1	EJL04413.1	VEE44502.1	UKJ70064.1	SNY10606.1	SQF89941.1	WP_305440110.1	WP_262667128.1	UEL24352.1	QQD52358.1	AIG02734.1	WP_069075350.1	WP_069075350.1	QOU06464.1
19181	pyrroline-5-carboxylate reductase	COG0345,COG0673,COG2084,	E,C,I,H,R	Core	31	2	29	AKV05401.1	WP_134926228.1	WP_115079507.1	WP_115079507.1	QTD33100.1	ABA77057.1	QIA05862.1	QJP98102.1	EJZ60548.1	WP_135296758.1	WP_208939408.1	VEF13429.1	QVW23020.1	WP_054594461.1	QXN49962.1	WP_254482652.1	WP_060740202.1	WP_063323963.1	EJK99020.1	VEE49742.1	UKJ68567.1	SNY08411.1	SQF96054.1	WP_305439150.1	WP_064454549.1	UEL22881.1	QQD53119.1	AIG03577.1	WP_024077907.1	WP_024077907.1	QOU04965.1
999	translation initiation factor IF-3	COG0290	J	Core	31	2	29	AKV07873.1	WP_169432615.1	WP_169432615.1	WP_169432615.1	QTD36054.1	ABA73675.1	QIA02701.1	QJP94920.1	EJZ59077.1	WP_170929410.1	WP_169432615.1	VEF10325.1	QVW26812.1	WP_173860028.1	QXN52925.1	WP_176509498.1	WP_169432615.1	WP_169432615.1	EJL02076.1	VEE45528.1	UKJ71774.1	SNY14140.1	SQF92587.1	WP_169875357.1	WP_064453217.1	UEL26682.1	QQD57706.1	AIG01979.1	WP_169850653.1	WP_169850653.1	QOU08268.1
18957	crotonase/enoyl-CoA hydratase family protein	COG0447,COG1024	H,I	Core	31	2	29	AKV09015.1	WP_134924483.1	WP_011334292.1	WP_289203056.1	QTD30812.1	ABA74623.1	QIA03655.1	QJP95815.1	EJZ58159.1	WP_098963974.1	WP_208937441.1	VEF10970.1	QVW26185.1	WP_054597646.1	QXN52812.1	WP_254480601.1	WP_060742218.1	WP_063321343.1	EJL02820.1	VEE46523.1	UKJ71388.1	SNY12524.1	SQF91368.1	WP_053256302.1	WP_262667800.1	UEL25511.1	QQD56896.1	AIG01367.1	WP_069075892.1	WP_069075892.1	QOU07956.1
19513	two-component system response regulator ColR	COG3437,COG3707,COG2197,	K,T	Core	31	2	29	AKV10500.1	WP_025215158.1	WP_007953224.1	WP_289203722.1	QTD32294.1	ABA76235.1	QIA05064.1	QJP97255.1	EJZ59756.1	WP_007964011.1	WP_208939945.1	VEF12610.1	QVW22270.1	WP_054593790.1	QXN49205.1	WP_003255215.1	WP_025215158.1	WP_025215158.1	EJL03664.1	VEE48019.1	UKJ67855.1	SNY07471.1	SQF93669.1	WP_016975511.1	WP_016975511.1	UEL22187.1	QQD52281.1	AIG02656.1	WP_016975511.1	WP_016975511.1	QOU04153.1
19071	Fe-S cluster assembly scaffold IscU	COG0822	C	Core	31	2	29	AKV06838.1	WP_003185157.1	WP_003227907.1	WP_003227907.1	QTD32399.1	ABA76348.1	QIA05174.1	QJP97378.1	EJZ59873.1	WP_003227907.1	WP_003227907.1	VEF12706.1	QVW24364.1	WP_003443374.1	QXN49301.1	WP_007929523.1	WP_003185157.1	WP_003185157.1	EJL03679.1	VEE44158.1	UKJ67935.1	SNY07575.1	SQF93895.1	WP_003175965.1	WP_003175965.1	UEL22255.1	QQD54474.1	AIG04999.1	WP_003209682.1	WP_003209682.1	QOU04233.1
25206	cell division protein FtsB	COG1213,COG1207,COG2068,	I,R,M	Core	31	2	29	AKV06987.1	WP_134922993.1	WP_115076728.1	WP_115076728.1	QTD34568.1	ABA72866.1	QIA01864.1	QJP94123.1	EJZ56799.1	WP_027611041.1	WP_208938531.1	VEF09260.1	QVW24505.1	WP_162491284.1	QXN51422.1	WP_254483607.1	WP_060738987.1	WP_063322752.1	EJL03731.1	VEE44452.1	UKJ70197.1	SNY10803.1	SQF90081.1	WP_305440183.1	WP_064451167.1	UEL24461.1	QQD54628.1	AIG05137.1	WP_024073842.1	WP_024073842.1	QOU06606.1
9650	ABC transporter permease	COG3127,COG0577	Q,V	Core	31	2	29	AKV09733.1	WP_134923375.1	WP_115078760.1	WP_289203519.1	QTD31857.1	ABA75753.1	QIA04611.1	QJP96791.1	EJZ59328.1	WP_135296294.1	WP_208940292.1	VEF12153.1	QVW21467.1	WP_054596337.1	QXN48804.1	WP_254480669.1	WP_060738554.1	WP_063322324.1	EJL05175.1	VEE45229.1	UKJ70611.1	SNY11405.1	SQF90524.1	WP_073636952.1	WP_064451524.1	UEL24771.1	QQD55199.1	AIG05719.1	WP_069075553.1	WP_069075553.1	QOU07014.1
18909	50S ribosomal protein L23	COG0089	J	Core	31	2	29	AKV05180.1	WP_002555488.1	WP_002555488.1	WP_002555488.1	QTD32864.1	ABA76814.1	QIA05623.1	QJP97867.1	EJZ60323.1	WP_002555488.1	WP_002555488.1	VEF13147.1	QVW22798.1	WP_002555488.1	QXN49743.1	WP_003255484.1	WP_002555488.1	WP_002555488.1	EJL03439.1	VEE50018.1	UKJ68337.1	SNY08084.1	SQF94849.1	WP_002555488.1	WP_002555488.1	UEL22675.1	QQD52880.1	AIG03301.1	WP_002555488.1	WP_002555488.1	QOU04657.1
13965	50S ribosomal protein L14	COG0093	J	Core	31	2	29	AKV05172.1	WP_002555479.1	WP_002555479.1	WP_002555479.1	QTD32856.1	ABA76806.1	QIA05615.1	QJP97859.1	EJZ60315.1	WP_002555479.1	WP_002555479.1	VEF13139.1	QVW22790.1	WP_002555479.1	QXN49735.1	WP_008089810.1	WP_002555479.1	WP_002555479.1	EJL02316.1	VEE50026.1	UKJ68329.1	SNY08074.1	SQF94832.1	WP_002555479.1	WP_002555479.1	UEL22668.1	QQD52872.1	AIG03293.1	WP_002555479.1	WP_002555479.1	QOU04649.1
17645	malonate decarboxylase holo-ACP synthase	COG4799,COG0777	I	Core	31	2	29	AKV05380.1	WP_134926209.1	WP_115079496.1	WP_289203987.1	QTD33079.1	ABA77036.1	QIA05841.1	QJP98081.1	EJZ60525.1	WP_135296754.1	WP_208939421.1	VEF13408.1	QVW22998.1	WP_054597426.1	QXN52692.1	WP_254485352.1	WP_060740218.1	WP_063323976.1	EJK99108.1	VEE49554.1	UKJ68541.1	SNY08382.1	SQF95888.1	WP_053258457.1	WP_262666457.1	UEL22856.1	QQD53095.1	AIG03553.1	WP_069077207.1	WP_069077207.1	QOU04940.1
19465	carbamoyl-phosphate synthase large subunit	COG0189,COG2232,COG1181,	M,R,C,E,I,H,F	Core	31	2	29	AKV06586.1	WP_109753481.1	WP_007953758.1	WP_007953758.1	QTD34224.1	ABA72510.1	QIA01517.1	QJP93774.1	EJZ56466.1	WP_007961429.1	WP_039759558.1	VEF08530.1	QVW24079.1	WP_054594067.1	QXN51025.1	WP_254481501.1	WP_060739224.1	WP_063322988.1	EJL02368.1	VEE48471.1	UKJ68107.1	SNY07779.1	SQF94253.1	WP_017139259.1	WP_262666286.1	UEL22460.1	QQD54189.1	AIG04754.1	WP_024077442.1	WP_024077442.1	QOU04384.1
17325	tripartite tricarboxylate transporter permease	COG2358,COG3181	S,R	Core	31	2	29	AKV07218.1	WP_134923184.1	WP_115076881.1	WP_289204695.1	QTD34780.1	ABA73096.1	QIA02089.1	QJP94350.1	EJZ57016.1	WP_007963261.1	WP_208938368.1	VEF09599.1	QVW24700.1	WP_054596101.1	QXN51573.1	WP_176505986.1	WP_060738770.1	WP_063322538.1	EJL03978.1	VEE47825.1	UKJ71694.1	SNY11019.1	SQF90232.1	WP_169875806.1	WP_167353723.1	UEL26590.1	QQD54787.1	AIG05270.1	WP_172831377.1	WP_172831377.1	QOU06746.1
18781	aminoacyl-tRNA hydrolase	COG1825	J	Core	31	2	29	AKV10719.1	WP_092329337.1	WP_007951725.1	WP_007951725.1	QTD32525.1	ABA76491.1	QIA05303.1	QJP97549.1	EJZ60009.1	WP_095136806.1	WP_090286251.1	VEF12836.1	QVW22472.1	WP_054595617.1	QXN49451.1	WP_099815031.1	WP_060740648.1	WP_014340196.1	EJL02914.1	VEE48317.1	UKJ69652.1	SNY09886.1	SQF89419.1	WP_053254258.1	WP_064450603.1	UEL23882.1	QQD54306.1	AIG04860.1	WP_024073295.1	WP_024073295.1	QOU06082.1
364	50S ribosomal protein L16	COG0197	J	Core	31	2	29	AKV05175.1	WP_003186052.1	WP_003228729.1	WP_003228729.1	QTD32859.1	ABA76809.1	QIA05618.1	QJP97862.1	EJZ60318.1	WP_003228729.1	WP_003228729.1	VEF13142.1	QVW22793.1	WP_003186052.1	QXN49738.1	WP_003255479.1	WP_025215754.1	WP_003186052.1	EJL01019.1	VEE50023.1	UKJ68332.1	SNY08077.1	SQF94841.1	WP_003232424.1	WP_003232424.1	UEL22671.1	QQD52875.1	AIG03296.1	WP_003232424.1	WP_003232424.1	QOU04652.1
642	glutathione peroxidase	COG0386	O	Core	31	2	29	AKV10094.1	WP_109751456.1	WP_011335290.1	WP_011335290.1	QTD31823.1	ABA75718.1	QIA04576.1	QJP96755.1	EJZ59299.1	WP_027613435.1	WP_034155230.1	VEF12109.1	QVW21753.1	WP_054596364.1	QXN48769.1	WP_254480937.1	WP_003199416.1	WP_063322308.1	EJL02948.1	VEE45260.1	UKJ70644.1	SNY11457.1	SQF90557.1	WP_053255166.1	WP_053255166.1	UEL24799.1	QQD55232.1	AIG05752.1	WP_024074239.1	WP_024074239.1	QOU07048.1
79	phosphate signaling complex protein PhoU	COG4674,COG1137,COG1123,	Z,V,O,Q,R,L,G,P,H,E,D,C	Core	31	2	29	AKV05690.1	WP_072411200.1	WP_065258233.1	WP_065258233.1	QTD33364.1	ABA77349.1	QIA00647.1	QJP98385.1	EJZ60827.1	WP_007962289.1	WP_090287634.1	VEF13711.1	QVW23282.1	WP_054594761.1	QXN50255.1	WP_254482330.1	WP_058544183.1	WP_063323547.1	EJK98636.1	VEE49113.1	UKJ68830.1	SNY08789.1	SQF97175.1	WP_053258704.1	WP_221295917.1	UEL23147.1	QQD53388.1	AIG03811.1	WP_024078152.1	WP_024078152.1	QOU05231.1
15558	TolC family protein	COG1538	M	Core	31	2	29	AKV08724.1	WP_134924248.1	WP_011334070.1	WP_011334070.1	QTD30616.1	ABA74398.1	QIA01488.1,QIA03399.1	QJP95651.1	EJZ58400.1	WP_027612754.1	WP_208937480.1	VEF11226.1	QVW25996.1,QVW26464.1	WP_054597208.1	QXN52822.1	WP_254485238.1	WP_060742518.1	WP_063320938.1,WP_063321048.1	EJL03292.1	VEE45869.1	UKJ71488.1	SNY12675.1	SQF91481.1	WP_053256205.1	WP_262667881.1	UEL25590.1	QQD56608.1	AIG01158.1	WP_024075316.1	WP_024075316.1	QOU08089.1
713	M48 family metalloprotease	COG4783,COG3118,COG5010,	O,S,U,R	Core	31	2	29	AKV07231.1	WP_134923191.1	WP_115076889.1	WP_115076889.1	QTD34799.1	ABA73109.1	QIA02101.1	QJP94363.1	EJZ57029.1	WP_135295140.1	WP_208938359.1	VEF09625.1	QVW24712.1	WP_054596110.1	QXN51613.1	WP_254483740.1	WP_060738762.1	WP_063322529.1	EJL02511.1	VEE47352.1	UKJ70351.1	SNY11041.1	SQF90245.1	WP_053254899.1	WP_064451314.1	UEL24604.1	QQD54800.1	AIG05283.1	WP_024073996.1	WP_024073996.1	QOU06763.1
7313	anthranilate phosphoribosyltransferase	COG0213,COG0547	E,F	Core	31	2	29	AKV05216.1	WP_109754959.1	WP_007956310.1	WP_007956310.1	QTD32900.1	ABA76851.1	QIA05659.1	QJP97903.1	EJZ60359.1	WP_135296675.1	WP_090286810.1	VEF13182.1	QVW22833.1	WP_054594295.1	QXN49778.1	WP_254481653.1	WP_060740376.1	WP_063324126.1	EJK98687.1	VEE49982.1	UKJ68369.1	SNY08130.1	SQF95013.1	WP_053258300.1	WP_064454373.1	UEL22703.1	QQD52913.1	AIG03335.1	WP_069077175.1	WP_069077175.1	QOU04691.1
7488	CuI-responsive transcriptional regulator	COG0789	K	Core	31	2	29	AKV06504.1	WP_109752292.1	WP_007958485.1	WP_007958485.1	QTD34124.1	ABA72404.1	QIA01402.1	QJP93671.1	EJZ56370.1	WP_007962968.1	WP_208938849.1	VEF08079.1	QVW23989.1	WP_054594157.1	QXN50921.1	WP_254483022.1	WP_060739326.1	WP_063323097.1	EJL02907.1	VEE48492.1	UKJ69573.1	SNY09760.1	SQF89332.1	WP_053254167.1	WP_221293820.1	UEL23806.1	QQD54102.1	AIG04606.1	WP_069077361.1	WP_069077361.1	QOU08139.1
18918	MFS transporter	COG2807,COG2814	P,G	Core	31	2	29	AKV05604.1	WP_134926402.1	WP_115079681.1	WP_115079681.1	QTD33293.1	ABA77270.1	QIA00573.1	QJP98307.1	EJZ60748.1	WP_098966265.1	WP_208939261.1	VEF13632.1	QVW23209.1	WP_054594641.1	QXN50210.1	WP_254482303.1	WP_060740067.1	WP_063323809.1	EJK99083.1	VEE49058.1	UKJ68765.1	SNY08704.1	SQF97110.1	WP_053258655.1	WP_262666562.1	UEL23085.1	QQD53320.1	AIG03768.1	WP_069077269.1	WP_069077269.1	QOU05160.1
821	pirin family protein	COG1741	R	Core	31	2	29	AKV10914.1	WP_134924308.1	WP_115077914.1	WP_115077914.1	QTD30627.1	ABA74412.1	QIA03412.1	QJP98563.1	EJZ58358.1	WP_027612774.1	WP_208937497.1	VEF11216.1	QVW26003.1	WP_054597308.1	QXN47779.1	WP_254480142.1	WP_060742417.1	WP_063321157.1	EJL01122.1	VEE47136.1	UKJ71513.1	SNY12711.1	SQF91509.1	WP_053256181.1	WP_064452310.1	UEL25612.1	QQD56576.1	AIG01190.1	WP_069076137.1	WP_069076137.1	QOU02254.1
2150	nicotinate phosphoribosyltransferase	COG1488	H	Core	31	2	29	AKV06391.1	WP_109752182.1	WP_085685119.1	WP_074689644.1	QTD34016.1	ABA72292.1	QIA01288.1	QJP93558.1	EJZ56264.1	WP_041065644.1	WP_090280826.1	VEF07739.1	QVW23891.1	WP_054595380.1	QXN50820.1	WP_254482920.1,WP_254480505.1	WP_060739403.1	WP_063323168.1	EJL02953.1	VEE48014.1,VEE48637.1	UKJ69473.1	SNY09619.1	SQF89223.1	WP_053254069.1	WP_064450425.1	UEL23705.1	QQD53993.1	AIG04503.1	WP_024073104.1	WP_024073104.1	QOU05907.1
7094	LPS export ABC transporter ATP-binding protein	COG0411,COG0444,COG4988,	L,R,G,P,H,D,E,C,V,O,Q	Core	31	2	29	AKV06669.1	WP_018614004.1	WP_115076560.1	WP_007953572.1	QTD34311.1	ABA72601.1	QIA01605.1	QJP93869.1	EJZ56557.1	WP_007967211.1	WP_008085069.1	VEF08762.1	QVW24211.1	WP_019691895.1	QXN51090.1	WP_060511298.1	WP_060739157.1	WP_063322913.1	EJL03019.1	VEE48102.1	UKJ69833.1	SNY10252.1	SQF89686.1	WP_053254421.1	WP_053254421.1	UEL24143.1	QQD52559.1	AIG02927.1	WP_003171806.1	WP_003171806.1	QOU06228.1
19115	3-keto-5-aminohexanoate cleavage protein	COG3246	S	Core	31	2	29	AKV05319.1	WP_109755052.1	WP_064380223.1	WP_289203958.1	QTD33012.1	ABA76968.1	QIA05771.1	QJP98014.1	EJZ60468.1	WP_086793588.1	WP_208939465.1	VEF13348.1	QVW22938.1	WP_019694008.1	QXN49884.1	WP_054886697.1	WP_060740277.1	WP_063324032.1	EJK99005.1	VEE49134.1	UKJ68472.1	SNY08276.1	SQF95322.1	WP_053258392.1	WP_064454465.1	UEL22790.1	QQD53025.1	AIG03487.1	WP_024077816.1	WP_024077816.1	QOU04810.1
20290	polynucleotide adenylyltransferase PcnB	COG0413	H	Core	31	2	29	AKV04882.1	WP_134925856.1	WP_007959605.1	WP_011335970.1	QTD32578.1	ABA76548.1	QIA05356.1	QJP97601.1	EJZ60067.1	WP_135296579.1	WP_203419521.1	VEF12894.1	QVW22528.1	WP_054595557.1	QXN51376.1,QXN49500.1	WP_254481483.1	WP_060740587.1	WP_063324340.1	EJL02755.1	VEE48446.1	UKJ68083.1	SNY07748.1	SQF94209.1	WP_069552492.1	WP_064454165.1	UEL22438.1	QQD54212.1	AIG04778.1	WP_024077425.1	WP_024077425.1	QOU04360.1
925	protease modulator HflC	COG0330	O	Core	31	2	29	AKV06369.1	WP_109752165.1	WP_007950723.1	WP_007950723.1	QTD33995.1	ABA72270.1	QIA01263.1	QJP93536.1	EJZ56243.1	WP_027611416.1	WP_039756857.1	VEF07668.1	QVW23871.1	WP_019691508.1	QXN50799.1	WP_254482899.1	WP_060739420.1	WP_063323182.1	EJL04935.1	VEE48659.1	UKJ69451.1	SNY09588.1	SQF89200.1	WP_053254051.1	WP_003217510.1	UEL23683.1	QQD53970.1	AIG04484.1	WP_010213607.1	WP_010213607.1	QOU05885.1
5967	permease-like cell division protein FtsX	COG2177	D	Core	31	2	29	AKV05415.1	WP_134926236.1	WP_085611981.1	WP_085611981.1	QTD33114.1	ABA77072.1	QIA05877.1	QJP98117.1	EJZ60564.1	WP_007964135.1	WP_093097439.1	VEF13443.1	QVW26993.1	WP_054594473.1	QXN49975.1	WP_254482648.1	WP_060740191.1	WP_063323955.1	EJK99096.1	VEE49723.1	UKJ68580.1	SNY08428.1	SQF96087.1	WP_053258489.1	WP_064454559.1	UEL22894.1	QQD53132.1	AIG03591.1	WP_069077195.1	WP_069077195.1	QOU04977.1
28876	MFS transporter	COG2223,COG0738,COG0477,	G,P,E	Core	31	2	29	AKV10466.1	WP_134925601.1	WP_115079020.1	WP_115079020.1	QTD32256.1	ABA76196.1	QIA05028.1	QJP97219.1	EJZ59726.1	WP_003227623.1	WP_203419280.1	VEF12579.1	QVW22234.1	WP_054593749.1	QXN49167.1	WP_254481244.1	WP_060740863.1	WP_063324580.1	EJL02540.1	VEE49279.1	UKJ67831.1	SNY07434.1	SQF93622.1	WP_053257788.1	WP_221295570.1	UEL22168.1	QQD52257.1	AIG02621.1	WP_024077185.1	WP_024077185.1	QOU04127.1
843	glutathione S-transferase family protein	COG1364	E	Core	31	2	29	AKV10438.1	WP_134925578.1	WP_085606632.1	WP_085606632.1	QTD32227.1	ABA76164.1	QIA04993.1	QJP97191.1	EJZ59691.1	WP_097085964.1	WP_208940027.1	VEF12544.1	QVW22206.1	WP_054593724.1	QXN49143.1	WP_254481322.1	WP_060740886.1	WP_063324600.1	EJL02462.1	VEE48042.1	UKJ67811.1	SNY07409.1	SQF93565.1	WP_169875598.1	WP_262666192.1	UEL22151.1	QQD52235.1	AIG02598.1	WP_024077160.1	WP_024077160.1	QOU04103.1
23563	class I SAM-dependent methyltransferase	#	#	Core	31	2	29	AKV06943.1	WP_134922963.1	WP_205350876.1	WP_205350876.1	QTD34525.1	ABA72820.1	QIA01821.1	QJP94078.1	EJZ56757.1	WP_209318234.1	WP_208941140.1	VEF09174.1	QVW26780.1	WP_054595890.1	QXN51296.1	WP_254483569.1	WP_060739018.1	WP_063322786.1	EJL04132.1	VEE44404.1	UKJ70152.1	SNY10730.1	SQF90035.1	WP_069552197.1	WP_262667160.1	UEL24427.1	QQD54584.1	AIG05092.1	WP_024073804.1	WP_024073804.1	QOU06562.1
986	3-oxoacyl-ACP reductase	COG0451,COG3967,COG2130,	R,M,P,I,E	Core	31	2	29	AKV06498.1	WP_134922703.1	WP_115076427.1	WP_289204419.1	QTD34119.1	ABA72399.1	QIA01397.1	QJP93665.1	EJZ56367.1	WP_027613624.1	WP_208938854.1	VEF08067.1	QVW23983.1	WP_054595477.1	QXN50917.1	WP_254483015.1	WP_060739332.1	WP_063323101.1	EJL03136.1	VEE48501.1	UKJ69570.1	SNY09757.1	SQF89329.1	WP_053254164.1	WP_262666932.1	UEL23803.1	QQD54099.1	AIG04603.1	WP_024073187.1	WP_024073187.1	QOU05989.1
9163	nitrogen regulation protein NRI	COG4566,COG2204,COG3283,	K,O,H,Q,N,T	Core	31	2	29	AKV06183.1	WP_013692071.1	WP_007952518.1	WP_007952518.1	QTD33809.1	ABA72083.1	QIA01078.1	QJP93352.1	EJZ56060.1	WP_007961729.1	WP_090280245.1	VEF07093.1	QVW23682.1	WP_054595168.1	QXN50635.1	WP_054884256.1	WP_060739603.1	WP_013692071.1	EJL02084.1	VEE48845.1	UKJ69281.1	SNY09366.1	SQF89022.1	WP_017138632.1	WP_008435682.1	UEL23526.1	QQD53802.1	AIG04315.1	WP_024072895.1	WP_024072895.1	QOU05700.1
20154	GntP family permease	COG2610,COG2056	G,R	Core	31	2	29	AKV10346.1	WP_072342088.1	WP_102717287.1	WP_102717287.1	QTD32139.1	ABA76072.1	QIA04904.1	QJP97102.1	EJZ59602.1	WP_097085886.1	WP_208940085.1	VEF12457.1	QVW22105.1	WP_054593659.1	QXN49061.1	WP_254480029.1	WP_060738845.1	WP_063322618.1	EJL05668.1	VEE46048.1	UKJ67695.1	SNY07262.1	SQF93326.1	WP_053257669.1	WP_259763500.1	UEL22055.1	QQD52116.1	AIG02491.1	WP_024077059.1	WP_024077059.1	QOU04000.1
19189	sulfurtransferase TusA	COG0425	O	Core	31	2	29	AKV07727.1	WP_014339369.1	WP_007953079.1	WP_007953079.1	QTD31678.1	ABA75625.1	QIA04474.1	QJP96653.1	EJZ59213.1	WP_003226616.1	WP_208940385.1	VEF12030.1	QVW25179.1	WP_054593199.1	QXN48590.1	WP_054883466.1	WP_003183455.1	WP_063322194.1	EJL02030.1	VEE46788.1	UKJ70490.1	SNY11219.1	SQF90395.1	WP_053255027.1	WP_064451375.1	UEL24666.1	QQD55063.1	AIG02135.1	WP_024074070.1	WP_024074070.1	QOU06886.1
20836	HIT domain-containing protein	COG0537	F	Core	31	2	29	AKV10429.1	WP_134925571.1	WP_115078989.1	WP_085697177.1	QTD32217.1	ABA76154.1	QIA04984.1	QJP97182.1	EJZ59682.1	WP_027612530.1	WP_208940035.1	VEF12535.1	QVW22197.1	WP_054598166.1	QXN53021.1	WP_254483717.1	WP_060740895.1	WP_063324608.1	EJL05577.1	VEE47527.1	UKJ67803.1	SNY07398.1	SQF93549.1	WP_053257764.1	WP_262666183.1	UEL22143.1	QQD52227.1	AIG02589.1	WP_041161288.1	WP_041161288.1	QOU04094.1
7744	4a-hydroxytetrahydrobiopterin dehydratase	COG2154	H	Core	31	2	29	AKV07405.1	WP_003184087.1	WP_003222798.1	WP_003222798.1	QTD34935.1	ABA73241.1	QIA02277.1	QJP94499.1	EJZ57157.1	WP_064586543.1	WP_016771115.1	VEF09850.1	QVW24847.1	WP_019692410.1	QXN51742.1	WP_060508389.1	WP_003184087.1	WP_003184087.1	EJL05016.1	VEE47620.1	UKJ67322.1	SNY06816.1	SQF92902.1	WP_017134918.1	WP_017134918.1	UEL21694.1	QQD51908.1	AIG05428.1	WP_069076748.1	WP_069076748.1	QOU03587.1
20692	LPS export ABC transporter permease LptG	COG0795	R	Core	31	2	29	AKV10584.1	WP_134925659.1	WP_115076645.1	WP_115076645.1	QTD34446.1	ABA72734.1	QIA01738.1	QJP93996.1	EJZ56674.1	WP_007965162.1	WP_208938629.1	VEF09003.1	QVW22352.1	WP_054593876.1	QXN51216.1	WP_254483407.1	WP_060740808.1	WP_063324531.1	EJL04878.1	VEE44129.1	UKJ69995.1	SNY10496.1	SQF89866.1	WP_069552757.1	WP_064450860.1	UEL24292.1	QQD54401.1	AIG02797.1	WP_069075321.1	WP_069075321.1	QOU06382.1
16336	erythrose-4-phosphate dehydrogenase	COG0057,COG0136	E,G	Core	31	2	29	AKV05349.1	WP_134926183.1	WP_039767974.1	WP_289203973.1	QTD33044.1	ABA77003.1	QIA05808.1	QJP98050.1	EJZ60498.1	WP_135296740.1	WP_208939442.1	VEF13378.1	QVW22968.1	WP_054594421.1	QXN49918.1	WP_254482813.1	WP_060740248.1	WP_063324003.1	EJK99238.1	VEE49900.1	UKJ68505.1	SNY08328.1	SQF95508.1	WP_053258422.1	WP_262666444.1	UEL22822.1	QQD53060.1	AIG03519.1	WP_024077847.1	WP_024077847.1	QOU04842.1
785	flagellar motor stator protein MotA	COG1291	N	Core	31	2	29	AKV06355.1	WP_003197198.1	WP_085685206.1	WP_085685206.1	QTD33979.1	ABA72256.1	QIA01249.1	QJP93520.1	EJZ56226.1	WP_007952169.1	WP_024011357.1	VEF07606.1	QVW23859.1	WP_054595342.1	QXN50787.1	WP_254482883.1	WP_060739431.1	WP_063323191.1	EJL01879.1	VEE48672.1	UKJ69439.1	SNY09565.1	SQF89186.1	WP_053254041.1	WP_064450398.1	UEL23672.1	QQD53958.1	AIG04470.1	WP_024073071.1	WP_024073071.1	QOU05871.1
9233	tRNA pseudouridine55 synthase TruB	COG0130	J	Core	31	2	29	AKV06599.1	WP_109753489.1	WP_007953739.1	WP_007953739.1	QTD34237.1	ABA72524.1	QIA01530.1	QJP93788.1	EJZ56479.1	WP_024011571.1	WP_166220454.1	VEF08571.1	QVW24092.1	WP_054594058.1	QXN51039.1	WP_254481492.1	WP_060739216.1	WP_063322980.1	EJL03271.1	VEE48458.1	UKJ68093.1	SNY07760.1	SQF94227.1	WP_003235022.1	WP_025857114.1	UEL22447.1	QQD54202.1	AIG04768.1	WP_010562682.1	WP_010562682.1	QOU04370.1
26780	translation initiation factor IF-2	COG4108,COG1159,COG0218,	E,J,P,M,T,R	Core	31	2	29	AKV06597.1	WP_134922803.1	WP_007953742.1	WP_289204490.1	QTD34235.1	ABA72522.1	QIA01528.1	QJP93786.1	EJZ56477.1	WP_027610783.1	WP_093104770.1	VEF08565.1	QVW24090.1	WP_054594059.1	QXN51037.1	WP_254481493.1	WP_060739218.1	WP_063322981.1	EJL02213.1	VEE48460.1	UKJ68095.1	SNY07764.1	SQF94231.1	WP_305438909.1	WP_064454173.1	UEL22449.1	QQD54200.1	AIG04766.1	WP_024077435.1	WP_024077435.1	QOU04372.1
708	peroxiredoxin	COG1225,COG0678,COG1999,	R,O	Core	31	2	29	AKV10522.1	WP_134925531.1	WP_007953195.1	WP_007953195.1	QTD32317.1	ABA76258.1	QIA05086.1	QJP97278.1	EJZ59778.1	WP_007963972.1	WP_003227723.1	VEF12633.1	QVW22291.1	WP_019693358.1	QXN49226.1	WP_027918971.1	WP_003204949.1	WP_025215179.1	EJL03038.1	VEE44564.1	UKJ70074.1	SNY10620.1	SQF89951.1	WP_003172097.1	WP_003172097.1	UEL24358.1	QQD52347.1	AIG02723.1	WP_024073714.1	WP_024073714.1	QOU06475.1
12549	DUF2802 domain-containing protein	COG1377,COG4792,COG5352,	U,S,N	Core	31	2	29	AKV07465.1	WP_134923313.1	WP_115077016.1	WP_289204769.1	QTD35004.1	ABA73318.1	QIA02346.1	QJP94572.1	EJZ57228.1	WP_003222939.1	WP_208938217.1	VEF09980.1	QVW24906.1	WP_019692359.1	QXN51798.1	WP_254484361.1	WP_060738627.1	WP_063322390.1	EJL04484.1	VEE46967.1	UKJ70665.1	SNY11491.1	SQF90579.1	WP_053255183.1	WP_053255183.1	UEL24820.1	QQD51858.1	AIG05483.1	WP_024074260.1	WP_024074260.1	QOU07069.1
28289	septum formation inhibitor Maf	COG0424	D	Core	31	2	29	AKV10190.1	WP_134925253.1	WP_115078849.1	WP_289203595.1	QTD31980.1	ABA75899.1	QIA04742.1	QJP96918.1	EJZ59442.1	WP_096794880.1	WP_208940200.1	VEF12280.1	QVW21944.1	WP_054593349.1	QXN51901.1	WP_254480904.1	WP_060741228.1	WP_063324914.1	EJL04243.1	VEE45112.1	UKJ67580.1	SNY07114.1	SQF93177.1	WP_053257564.1	WP_064453758.1	UEL21971.1	QQD51985.1	AIG02312.1	WP_024076965.1	WP_024076965.1	QOU03903.1
6269	glutathione S-transferase family protein	COG0435	O	Core	31	2	29	AKV09609.1	WP_134924962.1	WP_115078462.1	WP_289203334.1	QTD31341.1	ABA75318.1	QIA04180.1	QJP96298.1	EJZ57716.1	WP_135295446.1	WP_208940638.1	VEF11696.1	QVW21304.1	WP_054597836.1	QXN48434.1	WP_254480564.1	WP_060741567.1	WP_063320497.1	EJL01314.1	VEE45662.1	UKJ66760.1	SNY13794.1	SQF92307.1	WP_053256820.1	WP_262665152.1	UEL26271.1	QQD57300.1	AIG01667.1	WP_024076155.1	WP_024076155.1	QOU02985.1
14982	NADPH-dependent aldo-keto reductase	COG1453,COG0667,COG0656,	C,R	Core	31	2	29	AKV10658.1	WP_134925730.1	WP_115079161.1	WP_289203783.1	QTD32469.1	ABA76432.1	QIA05247.1	QJP97485.1	EJZ59955.1	WP_135296537.1	WP_208939823.1	VEF12779.1	QVW22417.1	WP_054595701.1	QXN49393.1	WP_254481338.1	WP_060740745.1	WP_063324475.1	EJL03690.1	VEE48074.1	UKJ69794.1	SNY10199.1	SQF89645.1	WP_053254388.1	WP_064450694.1	UEL24107.1	QQD52600.1	AIG02963.1	WP_024073428.1	WP_024073428.1	QOU06184.1
21175	choline ABC transporter permease subunit	COG1174,COG1178,COG4986,	O,P,E,G	Core	31	2	29	AKV05327.1	WP_003206355.1	WP_007959749.1	WP_007959749.1	QTD33020.1	ABA76976.1	QIA05779.1	QJP98022.1	EJZ60475.1	WP_007962645.1	WP_122881829.1	VEF13355.1	QVW22946.1	WP_054594390.1	QXN49892.1	WP_176509202.1	WP_060738129.1,WP_060740269.1	WP_063324025.1	EJK98918.1	VEE49124.1	UKJ68480.1	SNY08287.1	SQF95366.1	WP_053258401.1	WP_017139374.1	UEL22798.1	QQD53033.1	AIG03494.1	WP_041161040.1	WP_041161040.1	QOU04818.1
250	DNA-binding transcriptional regulator Fis	COG3284,COG3829,COG1221,	K,Q,T	Core	31	2	29	AKV06454.1	WP_003186237.1	WP_002555375.1	WP_002555375.1	QTD34080.1	ABA72358.1	QIA01357.1	QJP93625.1	EJZ56327.1	WP_003221275.1	WP_002555375.1	VEF07926.1	QVW23954.1	WP_007921650.1	QXN50878.1	WP_008093076.1	WP_007921650.1	WP_003186237.1	EJL03095.1	VEE48571.1	UKJ69532.1	SNY09705.1	SQF89289.1	WP_002555375.1	WP_002555375.1	UEL23765.1	QQD54060.1	AIG04563.1	WP_002555375.1	WP_002555375.1	QOU05967.1
21102	FAD-dependent oxidoreductase	COG1249,COG0492,COG1251,	C,O,R	Core	31	2	29	AKV05679.1	WP_134922300.1	WP_115079726.1	WP_115079726.1	QTD33353.1	ABA77338.1	QIA00636.1	QJP98374.1	EJZ60816.1	WP_135296856.1	WP_208939223.1	VEF13700.1	QVW23271.1	WP_054594750.1	QXN50244.1	WP_254482322.1	WP_060739803.1	WP_063325189.1	EJK99388.1	VEE49096.1	UKJ68820.1	SNY08776.1	SQF97165.1	WP_073636673.1	WP_262666583.1	UEL23137.1	QQD53377.1	AIG03800.1	WP_069077348.1	WP_069077348.1	QOU05220.1
14125	dCTP deaminase	COG0717	F	Core	31	2	29	AKV07052.1	WP_003184751.1	WP_007954988.1	WP_007954988.1	QTD34641.1	ABA72945.1	QIA01942.1	QJP94206.1	EJZ56881.1	WP_003222308.1	WP_007940589.1	VEF09385.1	QVW24566.1	WP_019692149.1	QXN51463.1	WP_003254920.1	WP_003184751.1	WP_003184751.1	EJL03586.1	VEE44592.1	UKJ70207.1	SNY10817.1	SQF90091.1	WP_017137166.1	WP_017137166.1	UEL24468.1	QQD54639.1	AIG05148.1	WP_003189215.1	WP_003189215.1	QOU06616.1
14195	citrate synthase	COG2142	C	Core	31	2	29	AKV07503.1	WP_003179222.1	WP_007977503.1	WP_007977503.1	QTD35042.1	ABA73354.1	QIA02383.1	QJP94610.1	EJZ57267.1	WP_003222999.1	WP_008049683.1	VEF10016.1	QVW24956.1	WP_019692323.1	QXN51834.1	WP_027921320.1	WP_003204438.1	WP_003204438.1	EJL03807.1	VEE46769.1	UKJ70717.1	SNY11567.1	SQF90635.1	WP_003172805.1	WP_003172805.1	UEL24869.1	QQD51799.1	AIG05518.1	WP_024074300.1	WP_024074300.1	QOU07112.1
10402	YgiQ family radical SAM protein	COG1032	C	Core	31	2	29	AKV06383.1	WP_109752171.1	WP_115076353.1	WP_289204370.1	QTD34008.1	ABA72284.1	QIA01279.1	QJP93550.1	EJZ56256.1	WP_007967456.1	WP_208938951.1	VEF07712.1	QVW23883.1	WP_054595364.1	QXN50812.1	WP_099814353.1	WP_060739414.1	WP_057448265.1	EJL02362.1	VEE48646.1	UKJ69464.1	SNY09607.1	SQF89214.1	WP_053254060.1	WP_262666880.1	UEL23696.1	QQD53983.1	AIG04497.1	WP_024073092.1	WP_024073092.1	QOU05898.1
14122	cytosine permease	COG1953,COG1457,COG2205	T,F	Core	31	2	29	AKV06202.1	WP_134922487.1	WP_064382815.1	WP_085684018.1	QTD33830.1	ABA72105.1	QIA01100.1	QJP93373.1	EJZ56081.1	WP_135294778.1	WP_208939092.1	VEF07156.1	QVW23699.1	WP_054595186.1	QXN48218.1	WP_254485175.1	WP_060739589.1	WP_063323340.1	EJL04375.1	VEE48819.1	UKJ69298.1	SNY09390.1	SQF89041.1	WP_053253915.1	WP_064450269.1	UEL23543.1	QQD53819.1	AIG04332.1	WP_024072912.1	WP_024072912.1	QOU05717.1
256	3-hydroxyacyl-ACP dehydratase FabZ	COG0764,COG4706	I	Core	31	2	29	AKV06976.1	WP_003184897.1	WP_003222142.1	WP_003222142.1	QTD34558.1	ABA72855.1	QIA01854.1	QJP94112.1	EJZ56789.1	WP_003222142.1	WP_016771469.1	VEF09238.1	QVW24495.1	WP_007978374.1	QXN51413.1	WP_003252314.1	WP_003184897.1	WP_003184897.1	EJL01551.1	VEE44440.1	UKJ70186.1	SNY10786.1	SQF90070.1	WP_003172281.1	WP_003172281.1	UEL24454.1	QQD54618.1	AIG05126.1	WP_016976866.1	WP_016976866.1	QOU06595.1
23999	ATP-dependent DNA helicase RecG	COG1203,COG1197,COG1061,	R,L,K	Core	31	2	29	AKV05632.1	WP_134926430.1	WP_115079699.1	WP_007954416.1	QTD33319.1	ABA77296.1	QIA00599.1	QJP98333.1	EJZ60773.1	WP_135296839.1	WP_090287548.1	VEF13659.1	QVW23238.1	WP_054594659.1	QXN50239.1	WP_254482320.1	WP_060740038.1	WP_063323789.1	EJK98963.1	VEE49092.1	UKJ68791.1	SNY08737.1	SQF97136.1	WP_053258672.1	WP_221295902.1	UEL23112.1	QQD53349.1	AIG03794.1	WP_024078114.1	WP_024078114.1	QOU05190.1
9527	thioredoxin TrxA	COG3118,COG0526,COG4232	O	Core	31	2	29	AKV05531.1	WP_003206727.1	WP_115079614.1	WP_115079614.1	QTD33218.1	ABA77194.1	QIA05988.1	QJP98234.1	EJZ60674.1	WP_003177349.1	WP_003206727.1	VEF13553.1	QVW23142.1	WP_003206727.1	QXN50150.1	WP_254482541.1	WP_003206727.1	WP_063323860.1	EJK98852.1	VEE48986.1	UKJ68694.1	SNY08604.1	SQF96781.1	WP_015886460.1	WP_015886460.1	UEL23006.1	QQD53247.1	AIG03701.1	WP_024078019.1	WP_024078019.1	QOU05086.1
15060	YceK/YidQ family lipoprotein	COG5645	R	Core	31	2	29	AKV05096.1	WP_134925972.1	WP_064382190.1	WP_289203883.1	QTD32770.1	ABA76722.1	QIA05523.1	QJP97776.1	EJZ60232.1	WP_096796309.1	WP_208939619.1	VEF13054.1	QVW22705.1	WP_054594219.1	QXN49649.1	WP_254481582.1	WP_060740468.1	WP_003205913.1	EJL01520.1	VEE50327.1	UKJ68227.1	SNY07937.1	SQF94516.1	WP_301278942.1	WP_262666335.1	UEL22583.1	QQD52793.1	AIG03164.1	WP_024077590.1	WP_024077590.1	QOU04568.1
3138	DMT family transporter	COG0697	G	Core	31	2	29	AKV06741.1	WP_134925750.1	WP_114881469.1	WP_114881469.1	QTD34387.1	ABA72677.1	QIA01679.1	QJP93941.1	EJZ56620.1	WP_134785470.1	WP_208938673.1	VEF08885.1	QVW24276.1	WP_054593938.1	QXN51161.1	WP_254481396.1	WP_060740724.1	WP_063324455.1	EJL04835.1	VEE50451.1	UKJ67983.1	SNY07635.1	SQF94003.1	WP_069553267.1	WP_064454080.1	UEL22358.1	QQD52425.1	AIG04941.1	WP_069076993.1	WP_069076993.1	QOU04276.1
768	hemolysin III family protein	COG1272	R	Core	31	2	29	AKV05374.1	WP_134926206.1	WP_085689647.1	WP_085689647.1	QTD33072.1	ABA77029.1	QIA05834.1	QJP98074.1	EJZ60519.1	WP_007964065.1	WP_007964065.1	VEF13401.1	QVW22991.1	WP_054594446.1	QXN49944.1	WP_254482785.1	WP_060740225.1	WP_063323982.1	EJK98890.1	VEE48549.1	UKJ68532.1	SNY08370.1	SQF95796.1	WP_053258448.1	WP_064454521.1	UEL22847.1	QQD53086.1	AIG03546.1	WP_024077878.1	WP_024077878.1	QOU04933.1
10661	ATP-dependent zinc metalloprotease FtsH	COG0714,COG0542,COG1222,	T,L,R,O,K	Core	31	2	29	AKV06591.1	WP_092202121.1	WP_011332403.1	WP_011332403.1	QTD34229.1	ABA72515.1	QIA01522.1	QJP93779.1	EJZ56471.1	WP_027610779.1	WP_090281707.1	VEF08546.1	QVW24083.1	WP_054594064.1	QXN51030.1	WP_254481498.1	WP_053118351.1	WP_063322985.1	EJL03133.1	VEE48466.1	UKJ68102.1	SNY07772.1	SQF94244.1	WP_017478564.1	WP_017478564.1	UEL22456.1	QQD54194.1	AIG04759.1	WP_032803717.1	WP_032803717.1	QOU04379.1
18853	M48 family metallopeptidase	COG0501,COG4784,COG4783	O,R	Core	31	2	29	AKV10679.1	WP_134922860.1	WP_115079172.1	WP_115079172.1	QTD32485.1	ABA76451.1	QIA05263.1	QJP97509.1	EJZ59973.1	WP_027612207.1	WP_208939807.1	VEF12796.1	QVW22433.1	WP_054595660.1	QXN49418.1	WP_254483212.1	WP_060739146.1	WP_063322902.1	EJL02687.1	VEE48276.1	UKJ69863.1	SNY10295.1	SQF89718.1	WP_053254446.1	WP_064450741.1	UEL24168.1	QQD52528.1	AIG02897.1	WP_041160843.1	WP_041160843.1	QOU06259.1
8729	autotransporter domain-containing protein	COG5016,COG1038,COG4770,	I,C,E	Core	31	2	29	AKV05719.1	WP_109752923.1	WP_115079749.1	WP_289204101.1	QTD33388.1	ABA77375.1	QIA00676.1	QJP98411.1	EJZ60856.1	WP_007962245.1	WP_208939190.1	VEF13737.1	QVW23307.1	WP_054594784.1	QXN50282.1	WP_254482348.1	WP_060739972.1	WP_063323720.1	EJK98914.1	VEE49183.1	UKJ68854.1	SNY08817.1	SQF97200.1	WP_069552818.1	WP_064454781.1	UEL23167.1	QQD53411.1	AIG03836.1	WP_024078180.1	WP_024078180.1	QOU05261.1
14031	DNA translocase FtsK	COG1674,COG0433	R,D	Core	31	2	29	AKV09615.1	WP_134924968.1	WP_045121862.1	WP_045121862.1	QTD31347.1	ABA75324.1	QIA04186.1	QJP96304.1	EJZ57710.1	WP_098968156.1	WP_167359897.1	VEF11702.1	QVW21310.1	WP_054597840.1	QXN48440.1	WP_254480572.1	WP_060741564.1	WP_063320491.1	EJL03228.1	VEE45657.1	UKJ66766.1	SNY13801.1	SQF92314.1	WP_053256825.1	WP_221295071.1	UEL26277.1	QQD57306.1	AIG01673.1	WP_024076161.1	WP_024076161.1	QOU02991.1
8795	VF530 family protein	COG4628	S	Core	31	2	29	AKV10572.1	WP_003205228.1	WP_007956650.1	WP_007956650.1	QTD32362.1	ABA76312.1	QIA05137.1	QJP97338.1	EJZ59833.1	WP_003227831.1	WP_090285959.1	VEF12672.1	QVW22340.1	WP_019693422.1	QXN49266.1	WP_023378991.1	WP_003205228.1	WP_003205228.1	EJL01446.1	VEE47235.1	UKJ70019.1	SNY10536.1	SQF89893.1	WP_043048686.1	WP_043048686.1	UEL24312.1	QQD52403.1	AIG02773.1	WP_024073644.1	WP_024073644.1	QOU06408.1
9655	riboflavin synthase	COG0307	H	Core	31	2	29	AKV05128.1	WP_134926016.1	WP_115079359.1	WP_289203903.1	QTD32804.1	ABA76755.1	QIA05563.1	QJP97808.1	EJZ60267.1	WP_098965821.1	WP_208939592.1	VEF13088.1	QVW22734.1	WP_054594247.1	QXN49674.1	WP_176507029.1	WP_028237110.1	WP_041022468.1	EJL02247.1	VEE50254.1	UKJ68274.1	SNY08001.1	SQF94613.1	WP_053258235.1	WP_064454330.1	UEL22624.1	QQD52822.1	AIG03252.1	WP_024077649.1	WP_024077649.1	QOU04604.1
1733	A/G-specific adenine glycosylase	COG1194,COG0177	L	Core	31	2	29	AKV06163.1	WP_134922461.1	WP_115076216.1	WP_192563165.1	QTD33790.1	ABA72064.1	QIA01058.1	QJP93333.1	EJZ56039.1	WP_135294766.1	WP_208939118.1	VEF07041.1	QVW23662.1	WP_054595152.1	QXN50616.1	WP_254481839.1	WP_060739616.1	WP_063323370.1	EJL04217.1	VEE48869.1	UKJ69260.1	SNY09337.1	SQF89001.1	WP_305439660.1	WP_064450239.1	UEL23505.1	QQD53782.1	AIG04296.1	WP_069075092.1	WP_069075092.1	QOU05682.1
12514	AAA family ATPase	COG1239,COG2204,COG0714,	R,L,T,K,H,O	Core	31	2	29	AKV08424.1	WP_134923742.1	WP_115078116.1	WP_289203105.1	QTD30904.1	ABA74835.1	QIA03750.1	QJP95917.1	EJZ58604.1	WP_135295916.1	WP_208937647.1	VEF10759.1	QVW25800.1	WP_054596793.1	QXN52449.1	WP_254480018.1	WP_060738112.1	WP_063321997.1	EJL03623.1	VEE45143.1	UKJ71193.1	SNY12218.1	SQF91150.1	WP_053256490.1	WP_064452014.1	UEL25324.1	QQD56949.1	AIG01417.1	WP_024075131.1	WP_024075131.1	QOU07904.1
14631	twitching motility response regulator PilH	COG4567,COG4566,COG0784,	K,E,N,T	Core	31	2	29	AKV05388.1	WP_003206465.1	WP_007953328.1	WP_289203992.1	QTD33087.1	ABA77044.1	QIA05849.1	QJP98089.1	EJZ60535.1	WP_025109154.1	WP_039757553.1	VEF13416.1	QVW23006.1	WP_019694067.1	QXN49949.1	WP_136916931.1	WP_003206465.1	WP_063325209.1	EJK98675.1	VEE49758.1	UKJ68554.1	SNY08398.1	SQF96030.1	WP_053258469.1	WP_014720320.1	UEL22868.1	QQD53106.1	AIG03564.1	WP_014720320.1	WP_014720320.1	QOU04952.1
9046	F0F1 ATP synthase subunit B	COG0711,COG1390	C	Core	31	2	29	AKV05823.1	WP_003187193.1	WP_007954149.1	WP_007954149.1	QTD33449.1	ABA77467.1	QIA00738.1	QJP98473.1	EJZ60911.1	WP_011336718.1	WP_016772403.1	VEF13792.1	QVW23358.1	WP_054594855.1	QXN50340.1	WP_254482375.1	WP_047230097.1	WP_003187193.1	EJK99308.1	VEE49320.1	UKJ68927.1	SNY08927.1	SQF97281.1	WP_016970692.1	WP_016970692.1	UEL23239.1	QQD53465.1	AIG03936.1	WP_015886647.1	WP_015886647.1	QOU05360.1
15652	DNA topoisomerase IV subunit A	COG0188,COG3923,COG3264	M,L	Core	31	2	29	AKV06347.1	WP_134922618.1	WP_115076335.1	WP_289204361.1	QTD33970.1	ABA72247.1	QIA01240.1	QJP93511.1	EJZ56217.1	WP_135294830.1	WP_130909839.1	VEF07584.1	QVW23850.1	WP_054595335.1	QXN50780.1	WP_254482873.1	WP_060739439.1	WP_063323198.1	EJL02612.1	VEE48682.1	UKJ69432.1	SNY09555.1	SQF89179.1	WP_053254034.1	WP_053254034.1	UEL23666.1	QQD53951.1	AIG04463.1	WP_024073064.1	WP_024073064.1	QOU05864.1
11127	ATP-dependent helicase HrpB	COG1204,COG1205,COG1643	L,R	Core	31	2	29	AKV05046.1	WP_134925944.1	WP_115079308.1	WP_289203866.1	QTD32721.1	ABA76672.1	QIA05478.1	QJP97726.1	EJZ60185.1	WP_135296626.1	WP_208939654.1	VEF13002.1	QVW22660.1	WP_054594183.1	QXN49604.1	WP_254481550.1	WP_060740502.1	WP_063324254.1	EJL01567.1	VEE50387.1	UKJ68184.1	SNY07877.1	SQF94421.1	WP_305438960.1	WP_262666324.1	UEL22541.1	QQD52744.1	AIG03115.1	WP_069077054.1	WP_069077054.1	QOU04524.1
7312	thiamine phosphate synthase	COG0352	H	Core	31	2	29	AKV05061.1	WP_134925951.1	WP_085608753.1	WP_085608753.1	QTD32732.1	ABA76683.1	QIA05489.1	QJP97736.1	EJZ60195.1	WP_007960555.1	WP_208939645.1	VEF13013.1	QVW22670.1	WP_054594191.1	QXN49614.1	WP_254481558.1	WP_060740494.1	WP_063324243.1	EJL04322.1	VEE50370.1	UKJ68193.1	SNY07892.1	SQF94442.1	WP_305438966.1	WP_064454264.1	UEL22550.1	QQD52752.1	AIG03126.1	WP_024077558.1	WP_024077558.1	QOU04533.1
29591	RNA polymerase-associated protein RapA	COG4096,COG0513,COG0553,	K,V,L	Core	31	2	29	AKV07097.1	WP_134923123.1	WP_115076817.1	WP_289204648.1	QTD34693.1	ABA72998.1	QIA01994.1	QJP94257.1	EJZ56935.1	WP_103369032.1	WP_208938428.1	VEF09474.1	QVW24614.1	WP_054596025.1	QXN51505.1	WP_254481144.1	WP_060738829.1	WP_063322601.1	EJL03314.1	VEE44768.1	UKJ70258.1	SNY10894.1	SQF90145.1	WP_053254805.1	WP_262667245.1	UEL24516.1	QQD54695.1	AIG05187.1	WP_024073895.1	WP_024073895.1	QOU06666.1
19608	adenosylhomocysteinase	COG0499,COG0111	H	Core	31	2	29	AKV05361.1	WP_134926196.1	WP_007959684.1	WP_007959684.1	QTD33058.1	ABA77017.1	QIA05822.1	QJP98063.1	EJZ60511.1	WP_007959684.1	WP_203419822.1	VEF13392.1	QVW22982.1	WP_054594433.1	QXN49931.1	WP_099815603.1	WP_060740234.1	WP_063323991.1	EJK99129.1	VEE49782.1	UKJ68518.1	SNY08350.1	SQF95756.1	WP_053258434.1	WP_064454507.1	UEL22833.1	QQD53073.1	AIG03534.1	WP_069077187.1	WP_069077187.1	QOU04920.1
15984	alpha/beta hydrolase	COG2021,COG0596,COG2267	R,E,I	Core	31	2	29	AKV10544.1	WP_134925611.1	WP_115079066.1	WP_289203732.1	QTD32337.1	ABA76280.1	QIA05107.1	QJP97309.1	EJZ59811.1	WP_135296477.1	WP_208941052.1	VEF12655.1	QVW22310.1	WP_054595866.1	QXN49246.1	WP_254481196.1	WP_060740856.1	WP_063324570.1	EJL03354.1	VEE44500.1	UKJ70050.1	SNY10581.1	SQF89925.1	WP_305440101.1	WP_053254625.1	UEL24338.1	QQD52375.1	AIG02753.1	WP_041160850.1	WP_041160850.1	QOU06443.1
7895	dethiobiotin synthase	COG1797,COG1492,COG0132,	H,R	Core	31	2	29	AKV05269.1	WP_134926101.1	WP_007959854.1	WP_007959854.1	QTD32957.1	ABA76909.1	QIA05717.1	QJP97959.1	EJZ60413.1	WP_135296702.1	WP_208939507.1	VEF13293.1	QVW22885.1	WP_054594344.1	QXN49832.1	WP_254481715.1	WP_060740330.1	WP_063324081.1	EJK98814.1	VEE49852.1	UKJ68419.1	SNY08204.1	SQF95147.1	WP_187601252.1	WP_064454417.1	UEL22747.1	QQD52970.1	AIG03439.1	WP_024077751.1	WP_024077751.1	QOU04746.1
14056	response regulator transcription factor	COG4753,COG3706,COG0745,	K,N,T	Core	31	2	29	AKV07030.1	WP_003198362.1	WP_085647827.1	WP_085647827.1	QTD34622.1	ABA72925.1	QIA01922.1	QJP94184.1	EJZ56859.1	WP_027611090.1	WP_123443004.1	VEF09347.1	QVW24543.1	WP_054595971.1	QXN51443.1	WP_254483692.1	WP_060738944.1	WP_003198362.1	EJL05744.1	VEE44482.1	UKJ70113.1	SNY10676.1	SQF89993.1	WP_305440135.1	WP_053137423.1	UEL24394.1	QQD52308.1	AIG02680.1	WP_024073758.1	WP_024073758.1	QOU06517.1
19678	DsbE family thiol:disulfide interchange protein	COG0526,COG0450,COG1225,	O	Core	31	2	29	AKV07473.1,AKV10052.1	WP_134923319.1	WP_007959246.1	WP_011333088.1	QTD35012.1	ABA73326.1	QIA02354.1	QJP94580.1	EJZ57236.1	WP_135295231.1	WP_093103405.1	VEF09988.1	QVW24914.1	WP_054596315.1	QXN51806.1	WP_054884165.1	WP_060738621.1	WP_063322384.1	EJL03767.1	VEE46959.1	UKJ70673.1	SNY11502.1	SQF90587.1	WP_053255190.1	WP_128590345.1	UEL24828.1	QQD51850.1	AIG05491.1	WP_069075572.1	WP_069075572.1	QOU07077.1
17768	membrane protein insertase YidC	COG0706	U	Core	31	2	29	AKV05832.1	WP_134926563.1	WP_115079791.1	WP_115079791.1	QTD33458.1	ABA77476.1	QIA00747.1	QJP98482.1	EJZ60920.1	WP_027610285.1	WP_208939137.1	VEF13804.1	QVW23367.1	WP_054594863.1	QXN50350.1	WP_254482380.1	WP_060739908.1	WP_063323654.1	EJK98629.1	VEE49330.1	UKJ68936.1	SNY08941.1	SQF97290.1	WP_305439432.1	WP_064454828.1	UEL23247.1	QQD53477.1	AIG03945.1	WP_069077297.1	WP_069077297.1	QOU05369.1
28739	exodeoxyribonuclease VII large subunit	COG4942,COG0739	D,M	Core	31	2	29	AKV06857.1	WP_134922908.1	WP_115079101.1	WP_289203757.1	QTD32381.1	ABA76330.1	QIA05156.1	QJP97358.1	EJZ59854.1	WP_135296503.1	WP_208939872.1	VEF12687.1	QVW24381.1	WP_054595814.1	QXN49283.1	WP_254483453.1	WP_060739083.1	WP_063322842.1	EJL03553.1	VEE44210.1	UKJ67918.1	SNY07553.1	SQF93860.1	WP_053257865.1	WP_262666229.1	UEL22240.1	QQD54491.1	AIG05016.1	WP_069076967.1	WP_069076967.1	QOU04215.1
7319	serine protein kinase RIO	COG0478,COG3642,COG1718	T	Core	31	2	29	AKV06502.1	WP_014336406.1	WP_085684872.1	WP_011332300.1	QTD34122.1	ABA72402.1	QIA01400.1	QJP93669.1	EJZ56368.1	WP_135294891.1	WP_208938851.1	VEF08073.1	QVW23987.1	WP_054595482.1	QXN50920.1	WP_254485151.1	WP_014336406.1	WP_014336406.1	EJL01317.1	VEE48495.1	UKJ69572.1	SNY09759.1	SQF89331.1	WP_053254166.1	WP_221293819.1	UEL23805.1	QQD54101.1	AIG04605.1	WP_024073189.1	WP_024073189.1	QOU05991.1
18788	diaminopimelate decarboxylase	COG1166,COG0019	E	Core	31	2	29	AKV05570.1	WP_134926365.1	WP_115079641.1	WP_115079641.1	QTD33260.1	ABA77235.1	QIA06028.1	QJP98274.1	EJZ60712.1	WP_135296823.1	WP_093097067.1	VEF13586.1	QVW23181.1	WP_054594616.1	QXN50184.1	WP_152959088.1	WP_060740091.1	WP_063323835.1	EJK98948.1	VEE49024.1	UKJ68737.1	SNY08660.1	SQF97039.1	WP_053258629.1	WP_064454692.1	UEL23046.1	QQD53288.1	AIG03738.1	WP_024078065.1	WP_024078065.1	QOU05129.1
14306	Fe-S biogenesis protein NfuA	COG0694,COG0316	S,O	Core	31	2	29	AKV08417.1	WP_109751793.1	WP_007959519.1	WP_007959519.1	QTD30911.1	ABA74842.1	QIA03757.1	QJP95927.1	EJZ58611.1	WP_003225494.1	WP_208937654.1	VEF10752.1	QVW25793.1	WP_007946504.1	QXN52442.1	WP_016393607.1	WP_003182850.1	WP_003182850.1	EJL05494.1	VEE46495.1	UKJ71186.1	SNY12207.1	SQF91142.1	WP_027606479.1	WP_017136914.1	UEL25318.1	QQD56958.1	AIG01424.1	WP_003190728.1	WP_003190728.1	QOU07897.1
28270	iron-sulfur cluster insertion protein ErpA	COG0316	S	Core	31	2	29	AKV05203.1	WP_003177727.1	WP_003228776.1	WP_003228776.1	QTD32887.1	ABA76838.1	QIA05646.1	QJP97890.1	EJZ60347.1	WP_003228776.1	WP_003176443.1	VEF13169.1	QVW22820.1	WP_007906865.1	QXN49766.1	WP_015268740.1	WP_003177727.1	WP_003177727.1	EJK98724.1	VEE49997.1	UKJ71828.1	SNY08115.1	SQF94947.1	WP_003176443.1	WP_003176443.1	UEL26751.1	QQD57859.1	AIG03323.1	WP_003176443.1	WP_003176443.1	QOU04679.1
9239	argininosuccinate lyase	COG0015,COG0114,COG0165	F,C,E	Core	31	2	29	AKV05562.1	WP_134926354.1	WP_115079637.1	WP_115079637.1	QTD33251.1	ABA77226.1	QIA06019.1	QJP98265.1	EJZ60704.1	WP_135296821.1	WP_208939288.1	VEF13578.1	QVW23172.1	WP_054594610.1	QXN50175.1	WP_254482257.1	WP_060740099.1	WP_063323839.1	EJK99196.1	VEE49010.1	UKJ68728.1	SNY08651.1	SQF97014.1	WP_073636689.1	WP_064454687.1	UEL23038.1	QQD53279.1	AIG03730.1	WP_024078056.1	WP_024078056.1	QOU05120.1
9617	polyprenyl synthetase family protein	COG0142	H	Core	31	2	29	AKV04940.1	WP_134925887.1	WP_115079267.1	WP_115079267.1	QTD32624.1	ABA76598.1	QIA05402.1	QJP97651.1	EJZ60115.1	WP_135296595.1	WP_206415644.1	VEF12942.1	QVW22600.1	WP_054595512.1	QXN49546.1	WP_099815048.1	WP_060740550.1	WP_063324299.1	EJL03704.1	VEE48211.1	UKJ68014.1	SNY07672.1	SQF94063.1	WP_069553092.1	WP_053257947.1	UEL22382.1	QQD52677.1	AIG03041.1	WP_024077372.1	WP_024077372.1	QOU04306.1
9536	NADP/FAD-dependent oxidoreductase	COG3573,COG0654,COG0029,	R,H,O,C,Q,E	Core	31	2	29	AKV05337.1	WP_134926168.1	WP_115079466.1	WP_289203965.1	QTD33030.1	ABA76986.1	QIA05789.1	QJP98035.1	EJZ60483.1	WP_135296735.1	WP_208939455.1	VEF13366.1	QVW22956.1	WP_054594403.1	QXN49905.1	WP_254482825.1	WP_060740261.1	WP_063324017.1	EJK98960.1	VEE49908.1	UKJ68491.1	SNY08307.1	SQF95447.1	WP_053258807.1	WP_262666438.1	UEL22809.1	QQD53044.1	AIG03506.1	WP_069077181.1	WP_069077181.1	QOU04829.1
6397	SpoIIE family protein phosphatase	COG3707,COG2208,COG2204,	T,N,E,K	Core	31	2	29	AKV09781.1	WP_014339338.1	WP_041475374.1	WP_041475374.1	QTD31641.1	ABA75586.1	QIA04436.1	QJP96616.1	EJZ59173.1	WP_041074010.1	WP_090284699.1	VEF11990.1	QVW25219.1	WP_054593159.1	QXN52994.1	WP_254485598.1	WP_060738389.1	WP_053120765.1	EJL05014.1	VEE45396.1	UKJ70526.1	SNY11276.1	SQF90434.1	WP_017737359.1	WP_262667325.1	UEL24696.1	QQD55100.1	AIG02097.1	WP_069075494.1	WP_069075494.1	QOU06924.1
27403	ABC transporter ATP-binding protein	COG4178,COG4778,COG1245,	Q,O,V,C,D,E,H,P,G,L,R	Core	31	2	29	AKV09109.1	WP_134923982.1	WP_115077411.1	WP_289205071.1	QTD35601.1	ABA73921.1	QIA02937.1	QJP95161.1	EJZ57884.1	WP_098968277.1	WP_208940780.1	VEF11597.1	QVW26284.1	WP_054597119.1	QXN48059.1	WP_254484639.1	WP_060741966.1	WP_063320731.1	EJL03278.1	VEE46537.1	UKJ71158.1	SNY12160.1	SQF91109.1	WP_053255687.1	WP_262667624.1	UEL25295.1	QQD56132.1	AIG01447.1	WP_024075098.1	WP_024075098.1	QOU07873.1
2095	polyphosphate kinase 1	COG0855	P	Core	31	2	29	AKV05538.1	WP_134926319.1	WP_115079619.1	WP_289204043.1	QTD33225.1	ABA77201.1	QIA05995.1	QJP98241.1	EJZ60680.1	WP_041072035.1	WP_208939307.1	VEF13560.1	QVW23149.1	WP_054594588.1	QXN50157.1	WP_254482537.1	WP_060740118.1	WP_063323856.1	EJK98925.1	VEE48988.1	UKJ68704.1	SNY08620.1	SQF96827.1	WP_053258599.1	WP_064454666.1	UEL23016.1	QQD53257.1	AIG03707.1	WP_024078032.1	WP_024078032.1	QOU05098.1
21209	DUF1615 domain-containing protein	#	#	Core	31	2	29	AKV09829.1	WP_134923667.1	WP_115078573.1	WP_289203403.1	QTD31551.1	ABA75487.1	QIA04348.1	QJP96470.1	EJZ57556.1	WP_135295371.1	WP_208940525.1	VEF11839.1	QVW21566.1	WP_054593100.1	QXN52041.1	WP_254480365.1	WP_060738257.1	WP_063322068.1	EJL05716.1	VEE45575.1	UKJ70905.1	SNY11830.1	SQF90834.1	WP_053255444.1	WP_262667510.1	UEL25038.1	QQD57208.1	AIG01830.1	WP_069076249.1	WP_069076249.1	QOU07306.1
27007	NADP-dependent oxidoreductase	COG1064,COG2130,COG1063,	R,C,E	Core	31	2	29	AKV10223.1	WP_134925292.1	WP_115078872.1	WP_115078872.1	QTD32014.1	ABA75932.1	QIA04775.1	QJP96951.1	EJZ59471.1	WP_098965058.1	WP_208940178.1	VEF12315.1	QVW21974.1	WP_054593395.1	QXN51869.1	WP_254480975.1	WP_060741185.1	WP_063324866.1	EJL03922.1	VEE46701.1	UKJ70749.1	SNY11608.1	SQF90669.1	WP_169875832.1	WP_064451634.1	UEL24898.1	QQD51765.1	AIG05556.1	WP_024074332.1	WP_024074332.1	QOU07146.1
9608	NADP-dependent isocitrate dehydrogenase	COG0538,COG0473	C	Core	31	2	29	AKV09622.1	WP_024779303.1	WP_007951441.1	WP_007951441.1	QTD31354.1	ABA75331.1	QIA04193.1	QJP96310.1	EJZ57702.1	WP_003223831.1	WP_208940634.1	VEF11710.1	QVW21318.1	WP_054597846.1	QXN48448.1	WP_254480580.1	WP_060741560.1	WP_063320485.1	EJL01027.1	VEE45649.1	UKJ66773.1	SNY13812.1	SQF92321.1	WP_053256831.1	WP_064452894.1	UEL26285.1	QQD57313.1	AIG01680.1	WP_024076166.1	WP_024076166.1	QOU02998.1
14049	glutamate--ammonia ligase	COG0174,COG3968	R,E	Core	31	2	29	AKV06187.1	WP_092253219.1	WP_085684042.1	WP_011332032.1	QTD33813.1	ABA72088.1	QIA01082.1	QJP93357.1	EJZ56064.1	WP_003220788.1	WP_016772104.1	VEF07105.1	QVW23685.1	WP_019691316.1	QXN50637.1	WP_054884259.1	WP_014336114.1	WP_003196860.1	EJL03410.1	VEE48839.1	UKJ69285.1	SNY09370.1	SQF89026.1	WP_034117297.1	WP_017138628.1	UEL23531.1	QQD53805.1	AIG04317.1	WP_024072899.1	WP_024072899.1	QOU05704.1
9109	phosphoheptose isomerase	COG0279,COG1737,COG0794	K,G,M	Core	31	2	29	AKV10649.1	WP_007928463.1	WP_007928463.1	WP_007928463.1	QTD32460.1	ABA76423.1	QIA05238.1	QJP97476.1	EJZ59946.1	WP_007961622.1	WP_008082788.1	VEF12770.1	QVW22408.1	WP_007904374.1	QXN49384.1	WP_054884633.1	WP_007928463.1	WP_007928463.1	EJL05619.1	VEE48065.1	UKJ69878.1	SNY10317.1	SQF89736.1	WP_007904374.1	WP_003216190.1	UEL24183.1	QQD52511.1	AIG02884.1	WP_024073509.1	WP_024073509.1	QOU06271.1
567	DNA helicase II	COG0210,COG3972,COG3973,	R,L	Core	31	2	29	AKV05726.1	WP_134922253.1	WP_007954248.1	WP_007954248.1	QTD33394.1	ABA77380.1	QIA00682.1	QJP98417.1	EJZ60860.1	WP_098966360.1	WP_208939188.1	VEF13743.1	QVW23314.1	WP_054594789.1	QXN50289.1	WP_254482353.1	WP_060739967.1	WP_063323716.1	EJK99339.1	VEE49193.1	UKJ68859.1	SNY08823.1	SQF97206.1	WP_053258729.1	WP_064454784.1	UEL23171.1	QQD53416.1	AIG03841.1	WP_024078184.1	WP_024078184.1	QOU05267.1
19573	flagellar basal-body rod protein FlgG	COG1749,COG4787,COG4786,	M,N	Core	31	2	29	AKV07409.1	WP_053146447.1	WP_007958342.1	WP_007958342.1	QTD34939.1	ABA73245.1	QIA02281.1	QJP94503.1	EJZ57160.1	WP_003222804.1	WP_090282324.1	VEF09858.1	QVW24851.1	WP_054596270.1	QXN51751.1	WP_027921148.1	WP_053146447.1	WP_053120245.1	EJL04350.1	VEE47272.1	UKJ70985.1,UKJ67318.1	SNY06811.1,SNY11937.1	SQF90922.1,SQF92898.1	WP_069552224.1,WP_053257323.1	WP_064453474.1	UEL25143.1,UEL21690.1	QQD51904.1	AIG05432.1	WP_024075475.1,WP_024076730.1	WP_024075475.1,WP_024076730.1	QOU02361.1,QOU03583.1
9610	amidophosphoribosyltransferase	COG0856,COG0634,COG0034,	M,R,E,F	Core	31	2	29	AKV07836.1	WP_109754607.1	WP_007956466.1	WP_007956466.1	QTD35319.1	ABA73645.1	QIA02671.1	QJP94891.1	EJZ59104.1	WP_003226416.1	WP_090282656.1	VEF10298.1	QVW25267.1	WP_054596632.1	QXN48392.1	WP_054885754.1	WP_053123453.1	WP_063320319.1	EJL05473.1	VEE44975.1	UKJ67059.1	SNY06508.1	SQF92621.1	WP_053257081.1	WP_262665559.1	UEL26564.1	QQD55497.1	AIG02014.1	WP_024076496.1	WP_024076496.1	QOU03352.1
229	30S ribosomal protein S11	COG0100	J	Core	31	2	29	AKV05159.1	WP_002555466.1	WP_002555466.1	WP_002555466.1	QTD32843.1	ABA76794.1	QIA05602.1	QJP97846.1	EJZ60304.1	WP_002555466.1	WP_002555466.1	VEF13128.1	QVW22777.1	WP_002555466.1	QXN49722.1	WP_003255454.1	WP_002555466.1	WP_002555466.1	EJL03521.1	VEE50039.1	UKJ68316.1	SNY08059.1	SQF94703.1	WP_002555466.1	WP_002555466.1	UEL22655.1	QQD52859.1	AIG03281.1	WP_002555466.1	WP_002555466.1	QOU04636.1
21743	translation elongation factor Ts	COG0264	J	Core	31	2	29	AKV06966.1	WP_134922980.1	WP_115076717.1	WP_115076717.1	QTD34548.1	ABA72845.1	QIA06071.1	QJP94103.1	EJZ56780.1	WP_027611027.1	WP_016771476.1	VEF09218.1	QVW24485.1	WP_054595910.1	QXN51403.1	WP_054885375.1	WP_060739002.1	WP_063322766.1	EJL01476.1	VEE44429.1	UKJ70176.1	SNY10770.1	SQF90060.1	WP_053254736.1	WP_058412423.1	UEL24449.1	QQD54608.1	AIG05116.1	WP_024073825.1	WP_024073825.1	QOU06585.1
21357	ATP-binding protein	COG1221,COG0466,COG1067,	K,O,R	Core	31	2	29	AKV04948.1	WP_134925889.1	WP_007950970.1	WP_007950970.1	QTD32632.1	ABA76606.1	QIA05410.1	QJP97659.1	EJZ60123.1	WP_027612829.1	WP_093098183.1	VEF12950.1	QVW22608.1	WP_054595507.1	QXN49555.1	WP_254483113.1	WP_060740549.1	WP_063324297.1	EJL02628.1	VEE48218.1	UKJ68127.1	SNY07808.1	SQF94295.1	WP_053258097.1	WP_064454206.1	UEL22491.1	QQD52684.1	AIG03048.1	WP_024077489.1	WP_024077489.1	QOU04452.1
26851	cysteine synthase CysM	COG1350,COG0031,COG0133,	R,E	Core	31	2	29	AKV10247.1	WP_109753959.1	WP_045121847.1	WP_045121847.1	QTD36135.1	ABA75956.1	QIA06176.1	QJP96975.1	EJZ59494.1	WP_027612303.1	WP_163004698.1	VEF12339.1	QVW26942.1	WP_054593570.1	QXN48978.1	WP_254481098.1	WP_060741061.1	WP_063324750.1	EJL01417.1	VEE47556.1	UKJ67368.1	SNY06871.1	SQF92952.1	WP_053257371.1	WP_262665831.1	UEL21733.1	QQD54929.1	AIG05382.1	WP_024076783.1	WP_024076783.1	QOU03633.1
23152	orotidine-5-phosphate decarboxylase	COG0269,COG0284	F,G	Core	31	2	29	AKV10984.1	WP_167659345.1	WP_007960372.1	WP_007960372.1	QTD32015.1	ABA75933.1	QIA04776.1	QJP96952.1	EJZ59472.1	WP_047295723.1	WP_208940177.1	VEF12316.1	QVW26941.1	WP_162491267.1	QXN51868.1	WP_054886624.1	WP_060741184.1	WP_063324865.1	EJL04576.1	VEE45210.1	UKJ70748.1	SNY11607.1	SQF90668.1	WP_053255258.1	WP_064451633.1	UEL24897.1	QQD51766.1	AIG05555.1	WP_069075589.1	WP_069075589.1	QOU07145.1
1682	hypothetical protein	#	#	Core	31	2	29	AKV04942.1	WP_116833489.1	WP_007950964.1	WP_007950964.1	QTD32626.1	ABA76600.1	QIA05404.1	QJP97653.1	EJZ60117.1	WP_003228365.1	WP_093098189.1	VEF12944.1	QVW22602.1	WP_054595510.1	QXN49548.1	WP_254483116.1	WP_003205743.1	WP_003205743.1	EJL05048.1	VEE48212.1	UKJ68016.1	SNY07674.1	SQF94067.1	WP_053257949.1	WP_064454108.1	UEL22384.1	QQD52679.1	AIG03043.1	WP_024077374.1	WP_024077374.1	QOU04308.1
143	50S ribosomal protein L29	COG0255	J	Core	31	2	29	AKV05174.1	WP_002555481.1	WP_002555481.1	WP_002555481.1	QTD32858.1	ABA76808.1	QIA05617.1	QJP97861.1	EJZ60317.1	WP_002555481.1	WP_002555481.1	VEF13141.1	QVW22792.1	WP_008030901.1	QXN49737.1	WP_002555481.1	WP_002555481.1	WP_002555481.1	EJL02772.1	VEE50024.1	UKJ68331.1	SNY08076.1	SQF94838.1	WP_002555481.1	WP_002555481.1	UEL22670.1	QQD52874.1	AIG03295.1	WP_002555481.1	WP_002555481.1	QOU04651.1
13900	tRNA-Arg	COG0190	H	Core	31	2	29	AKV07763.1	WP_003199858.1	WP_085608325.1	WP_085608325.1	QTD31504.1	ABA75437.1	QIA04300.1	QJP96415.1	EJZ57598.1	WP_003223627.1	WP_208940568.1	VEF11801.1	QVW21521.1	WP_054596538.1	QXN51983.1	WP_254480681.1	WP_053120836.1	WP_003199858.1	EJL04267.1	VEE46550.1	UKJ66918.1	SNY14011.1	SQF92472.1	WP_053256953.1	WP_064453007.1	UEL26422.1	QQD57550.1	AIG01766.1	WP_069076553.1	WP_069076553.1	QOU03115.1
[truncated: 28,852 more rows]
