# Supplementary material for: Genomic Insights into Cyanide Biodegradation in the Pseudomonas Genus
Source: Int J Mol Sci. 2024 Apr 18;25(8):4456. doi: 10.3390/ijms25084456 (PMC11049912; doi:10.3390/ijms25084456)
Supplement: Supplementary file 1 [file ijms-25-04456-s001.zip › Table S6.xlsx]

## Sheet: Pseudomonas monteilii
Table S6. Pan-genome of Pseudomonas monteilii species.
ClutserID	Function	COG	COG category	Cluster type	Total Genomes	nit1C Genomes	No-nit1C Genomes	Pseudomonas_monteilii_BCN3_CONTIG_120	Pseudomonas_monteilii_FDAARGOS_171	Pseudomonas_monteilii_ZDHY354_plasmid_unnamed_NODE_16_length_76031_cov_795637	Pseudomonas_monteilii_STW0522_72_DNA	Pseudomonas_monteilii_170918607	Pseudomonas_monteilii_170620603RE	Pseudomonas_monteilii_TCU_CK1	Pseudomonas_monteilii_HB41_Scaffold1	Pseudomonas_monteilii_SB3078	Pseudomonas_monteilii_SB3101	Pseudomonas_monteilii_NMI985_06	Pseudomonas_monteilii_NMI6266_12	Pseudomonas_monteilii_NMI135_16	Pseudomonas_monteilii_NMI8712_11	Pseudomonas_monteilii_NMI10873_11	Pseudomonas_monteilii_CD10_2_CD10_2_contig_1	Pseudomonas_monteilii_B5
3632	nucleotide 5-monophosphate nucleosidase PpnN	COG1611	R	Core	17	1	16	WP_060497099.1	WP_104834573.1	MBZ3669130.1	BBV97131.1	QIG19068.1	QIG24323.1	WP_019097861.1	MCJ7853527.1	AHC83239.1	AHC88615.1	WJN90549.1	WJR41506.1	WJO35159.1	WJR47012.1	WJR52544.1	WP_016715692.1	WP_016715692.1
9269	YchJ family protein	COG3318,COG0653,COG3012	R,U,S	Core	17	1	16	WP_119368982.1	WP_060497856.1	MBZ3668892.1	BBV95805.1	QIG17364.1	QIG22621.1	WP_025754557.1	MCJ7851995.1	AHC84191.1	AHC89562.1	WJN87091.1	WJR38186.1	WJO31972.1	WJR43847.1	WJR49430.1	WP_025754557.1	WP_025754557.1
2361	malonate decarboxylase holo-ACP synthase	#	#	Core	17	1	16	WP_119369759.1	WP_104834638.1	MBZ3668953.1	BBV96942.1	QIG18892.1	QIG24147.1	WP_019098518.1	MCJ7850474.1	AHC83046.1	AHC88422.1	WJN85766.1	WJR36724.1	WJO35907.1	WJR42480.1	WJR47918.1	WP_016713948.1	WP_016713948.1
7180	aspartate aminotransferase family protein	COG0001,COG0161,COG4992,	E,H	Core	17	1	16	WP_119369565.1	WP_060497157.1	MBZ3669186.1	BBV97187.1	QIG19121.1	QIG24376.1	WP_159266091.1	MCJ7853470.1	AHC82101.1	AHC87478.1	WJN90496.1	WJR41453.1	WJO35107.1	WJR46958.1	WJR52491.1	WP_016714596.1	WP_016714596.1
3945	zinc uptake transcriptional repressor Zur	COG1695,COG0735	K,P	Core	17	1	16	WP_119368398.1	WP_003253002.1	MBZ3671413.1	BBV94723.1	QIG16361.1	QIG21621.1	WP_019099205.1	MCJ7850428.1	AHC85404.1	AHC90772.1	WJN88434.1	WJR39530.1	WJO33292.1	WJR45121.1	WJR50702.1	WP_003253002.1	WP_003253002.1
2041	xanthine dehydrogenase accessory protein XdhC	COG1975	O	Core	17	1	16	WP_119369266.1	WP_060499644.1	MBZ3670076.1	BBV98213.1	QIG19795.1	QIG25047.1	WP_019099543.1	MCJ7852426.1	AHC83693.1	AHC89067.1	WJN86642.1	WJR37590.1	WJO31371.1	WJR43287.1	WJR48835.1	WP_016711722.1	WP_016711722.1
2975	polyphosphate kinase 2	COG4651,COG0475,COG0025	P	Core	17	1	16	WP_119368815.1	WP_060500200.1	MBZ3668498.1	BBV95410.1	QIG16965.1	QIG22225.1	WP_019098864.1	MCJ7851510.1	AHC80793.1	AHC86225.1	WJN89222.1	WJR40108.1	WJO33896.1	WJR45745.1	WJR51324.1	WP_016713321.1	WP_016713321.1
7497	S41 family peptidase	COG2861	S	Core	17	1	16	WP_119371697.1	WP_060500665.1	MBZ3668077.1	BBV99484.1	QIG21006.1	QIG26256.1	WP_027610023.1	MCJ7850025.1	AHC84937.1	AHC90308.1	WJN87946.1	WJR39041.1	WJO32800.1	WJR44684.1	WJR50265.1	WP_060709396.1	WP_060709396.1
2955	sarcosine oxidase subunit delta	COG4311	E	Core	17	1	16	WP_119368561.1	WP_012270119.1	MBZ3670324.1	BBV94974.1	QIG16583.1	QIG21843.1	WP_012270119.1	MCJ7853249.1	AHC85627.1	AHC90995.1	WJN88678.1	WJR39729.1	WJO33498.1	WJR45365.1	WJR50946.1	WP_012270119.1	WP_012270119.1
1889	50S ribosomal protein L30	COG1841	J	Core	17	1	16	WP_003255463.1	WP_003255463.1	MBZ3671203.1	BBV95127.1	QIG16731.1	QIG21991.1	WP_003255463.1	MCJ7854346.1	AHC80556.1	AHC85988.1	WJN88839.1	WJR39873.1	WJO33660.1	WJR45510.1	WJR51090.1	WP_003255463.1	WP_003255463.1
1233	phosphotransferase system HPr-related protein	#	#	Core	17	1	16	WP_119370208.1	WP_104834911.1	MBZ3670629.1	BBV97579.1	QIG18361.1	QIG23617.1	WP_025753104.1	MCJ7853844.1	AHC82801.1	AHC88177.1	WJN90748.1	WJR41705.1	WJO35358.1	WJR47211.1	WJR52743.1	WP_016714220.1	WP_016714220.1
3004	DUF3509 domain-containing protein	COG3223	S	Core	17	1	16	WP_016713487.1	WP_016713487.1	MBZ3668600.1	BBV95514.1	QIG17071.1	QIG22331.1	WP_016713487.1	MCJ7851694.1	AHC84486.1	AHC89857.1	WJN87481.1	WJR38575.1	WJO32272.1	WJR44233.1	WJR49813.1	WP_016713487.1	WP_016713487.1
568	endonuclease III	COG2231,COG0122,COG0177,	L	Core	17	1	16	WP_119368968.1	WP_009684568.1	MBZ3668869.1	BBV95781.1	QIG17342.1	QIG22599.1	WP_009684568.1	MCJ7851972.1	AHC84214.1	AHC89585.1	WJN87114.1	WJR38209.1	WJO31995.1	WJR43870.1	WJR49452.1	WP_009684568.1	WP_009684568.1
966	ABC transporter permease	COG1173,COG1177,COG0573,	P,E,O,G	Core	17	1	16	WP_010951513.1	WP_010951513.1	MBZ3671419.1	BBV94717.1	QIG16355.1	QIG21615.1	WP_010951513.1	MCJ7850422.1	AHC85398.1	AHC90766.1	WJN88428.1	WJR39524.1	WJO33286.1	WJR45115.1	WJR50696.1	WP_010951513.1	WP_010951513.1
1074	glutamyl-tRNA reductase	COG5322,COG1648,COG1748,	R,H,E	Core	17	1	16	WP_119368826.1	WP_060500127.1	MBZ3668511.1	BBV95424.1	QIG16978.1	QIG22238.1	WP_159265888.1	MCJ7851496.1	AHC80816.1	AHC86246.1	WJN89236.1	WJR40122.1	WJO33910.1	WJR45760.1	WJR51349.1	WP_016713308.1	WP_016713308.1
7424	NYN domain-containing protein	COG1432	S	Core	17	1	16	WP_156867665.1	WP_156867665.1	MBZ3667797.1	BBV99200.1	QIG20730.1	QIG25980.1	WP_020371263.1	MCJ7849740.1	AHC84649.1	AHC90020.1	WJN87655.1	WJR38750.1	WJO32509.1	WJR44407.1	WJR49987.1	WP_020371263.1	WP_020371263.1
9026	LTA synthase family protein	COG3119,COG1368,COG3083	P,R,M	Core	17	1	16	WP_016715075.1	WP_016715075.1	MBZ3667530.1	BBV98469.1	QIG20005.1	QIG25257.1	WP_016715075.1	MCJ7852261.1	AHC81428.1	AHC86857.1	WJN89922.1	WJR40879.1	WJO34534.1	WJR46443.1	WJR51975.1	WP_016715075.1	WP_016715075.1
9598	penicillin-binding protein 2	COG4953,COG5009,COG0744,	M	Core	17	1	16	WP_182774253.1	WP_164525225.1	MBZ3668675.1	BBV95590.1	QIG17143.1	QIG22402.1	WP_161751431.1	MCJ7851778.1	AHC84409.1	AHC89780.1	WJN91275.1	WJR42330.1	WJO36070.1	WJR47824.1	WJR53410.1	WP_161775512.1	WP_161775512.1
1054	acetate--CoA ligase	COG0318,COG1022,COG0365,	I,Q	Core	17	1	16	WP_119371478.1	WP_060498437.1	MBZ3667726.1	BBV99124.1	QIG20657.1	QIG25907.1	WP_025754260.1	MCJ7849635.1	AHC84593.1	AHC89964.1	WJN87588.1	WJR38683.1	WJO32379.1	WJR44340.1	WJR49920.1	WP_016712076.1	WP_016712076.1
1696	ogr/Delta-like zinc finger family protein	#	#	Core	17	1	16	WP_028699011.1	WP_082426343.1	MBZ3669935.1,MBZ3670241.1	BBV98075.1	QIG19595.1	QIG24849.1	WP_159266510.1	MCJ7851030.1	AHC83545.1	AHC88921.1	WJN86288.1,WJN86513.1	WJR37235.1,WJR37460.1	WJO31241.1	WJR42934.1,WJR43158.1	WJR48479.1,WJR48705.1	WP_028699011.1	WP_028699011.1
7654	ABC transporter permease subunit	COG1176,COG4149,COG4132,	P,E,G,O,R,H	Core	17	1	16	WP_016712586.1	WP_003258560.1	MBZ3668207.1	BBV99619.1	QIG21136.1	QIG26386.1	WP_019098651.1	MCJ7850149.1	AHC85057.1	AHC90428.1	WJN88065.1	WJR39160.1	WJO32919.1	WJR44802.1	WJR50383.1	WP_016712586.1	WP_016712586.1
1001	sugar ABC transporter ATPase	#	#	Core	17	1	16	WP_028698964.1	WP_028698964.1	MBZ3667123.1	BBV98812.1	QIG20340.1	QIG25590.1	WP_019098221.1	MCJ7851243.1	AHC81078.1	AHC86507.1	WJN89526.1	WJR40412.1	WJO34200.1	WJR46049.1	WJR51640.1	WP_028698964.1	WP_028698964.1
7096	tol-pal system protein YbgF	COG0457,COG4105,COG1729	R,S	Core	17	1	16	WP_119369042.1	WP_016711991.1	MBZ3671303.1	BBV95907.1	QIG17463.1	QIG22720.1	WP_016711991.1	MCJ7852725.1	AHC84046.1	AHC89417.1	WJN86992.1	WJR38088.1	WJO31873.1	WJR43748.1	WJR49331.1	WP_016711991.1	WP_016711991.1
2435	ABC transporter ATP-binding protein	COG4555,COG1137,COG4148,	H,V,G,C,E,D,Q,R,L,O,P	Core	17	1	16	WP_119371137.1	WP_104834080.1	MBZ3667181.1	BBV98755.1	QIG20283.1	QIG25534.1	WP_019097645.1	MCJ7851187.1	AHC81142.1	AHC86571.1	WJN89584.1	WJR40470.1	WJO34258.1	WJR46107.1	WJR51698.1	WP_016712984.1	WP_016712984.1
7674	5-guanidino-2-oxopentanoate decarboxylase	COG3961,COG3960,COG3962,	G,E,R,H	Core	17	1	16	WP_119371300.1	WP_060497958.1	MBZ3668773.1	BBV95689.1	QIG17243.1	QIG22501.1	WP_159266579.1	MCJ7851878.1	AHC84308.1	AHC89679.1	WJN87309.1	WJR38403.1	WJO32100.1	WJR44061.1	WJR49641.1	WP_016713652.1	WP_016713652.1
971	pyrroloquinoline-quinone synthase PqqC	COG5424	H	Core	17	1	16	WP_119368601.1	WP_003255592.1	MBZ3670380.1	BBV95030.1	QIG16637.1	QIG21897.1	WP_019097151.1	MCJ7853195.1	AHC80451.1	AHC85887.1	WJN88730.1	WJR39781.1	WJO33550.1	WJR45417.1	WJR50998.1	WP_003255592.1	WP_003255592.1
7288	organic hydroperoxide resistance protein	COG1764,COG1765	O	Core	17	1	16	WP_119370907.1	WP_060498711.1	MBZ3669461.1	BBV96010.1	QIG17568.1	QIG22825.1	WP_012271110.1	MCJ7852279.1	AHC81446.1	AHC86875.1	WJN89940.1	WJR40897.1	WJO34552.1	WJR46461.1	WJR51993.1	WP_012271110.1	WP_012271110.1
7506	molybdopterin-binding protein	COG4148,COG3585	H,P	Core	17	1	16	WP_003255829.1	WP_008095172.1	MBZ3670189.1	BBV94846.1	QIG16493.1	QIG21753.1	WP_003255829.1	MCJ7853337.1	AHC85545.1	AHC90913.1	WJN88557.1	WJR39647.1	WJO33415.1	WJR45244.1	WJR50825.1	WP_003255829.1	WP_003255829.1
980	cytochrome c1	COG2857	C	Core	17	1	16	WP_105945737.1	WP_060499788.1	MBZ3668664.1	BBV95579.1	QIG17132.1	QIG22391.1	WP_019098043.1	MCJ7851766.1	AHC84421.1	AHC89792.1	WJN87418.1	WJR38512.1	WJO32209.1	WJR44170.1	WJR49750.1	WP_016713545.1	WP_016713545.1
2453	GNAT family N-acetyltransferase	COG1670,COG3153,COG0456,	M,R,J,E	Core	17	1	16	WP_119369558.1	WP_104834542.1	MBZ3669203.1	BBV97204.1	QIG19138.1	QIG24393.1	WP_019097282.1	MCJ7853455.1	AHC82096.1	AHC87473.1	WJN90481.1	WJR41438.1	WJO35092.1	WJR46943.1	WJR52476.1	WP_016714612.1	WP_016714612.1
8299	HAD family hydrolase	COG1011,COG0647,COG0561,	R,E,G	Core	17	1	16	WP_119368421.1	WP_060499873.1	MBZ3671439.1	BBV94695.1	QIG16336.1	QIG21596.1	WP_025754209.1	MCJ7850402.1	AHC85378.1	AHC90746.1	WJN88404.1	WJR39499.1	WJO33262.1	WJR45091.1	WJR50672.1	WP_028699535.1	WP_028699535.1
2473	sarcosine oxidase subunit delta	COG4311	E	Core	17	1	16	WP_119370515.1	WP_028613225.1	MBZ3669237.1	BBV97240.1	QIG19170.1	QIG24425.1	WP_027608877.1	MCJ7850691.1	AHC83336.1	AHC88712.1	WJN85973.1	WJR36930.1	WJO30561.1	WJR42687.1	WJR48125.1	WP_016711162.1	WP_016711162.1
498	MgtC/SapB family protein	COG1285	S	Core	17	1	16	WP_119370001.1	WP_060499395.1	MBZ3671039.1	BBV96768.1	QIG18730.1	QIG23985.1	WP_025754124.1	MCJ7852946.1	AHC82820.1	AHC88196.1	WJN91038.1	WJR41995.1	WJO35648.1	WJR47500.1	WJR53034.1	WP_016715235.1	WP_016715235.1
3266	Co2+/Mg2+ efflux protein ApaG	COG1995	H	Core	17	1	16	WP_119368628.1	WP_104833560.1	MBZ3670410.1	BBV95058.1	QIG16664.1	QIG21924.1	WP_159265825.1	MCJ7853169.1	AHC80486.1	AHC85918.1	WJN88755.1	WJR39806.1	WJO33575.1	WJR45442.1	WJR51023.1	WP_016715771.1	WP_016715771.1
2017	hypothetical protein	COG4230,COG1012	C	Core	17	1	16	WP_119369800.1	WP_104834669.1	MBZ3672001.1	BBV96888.1	QIG18841.1	QIG24096.1	WP_025752943.1	MCJ7853725.1	AHC83000.1	AHC88376.1	WJN85722.1	WJR42161.1	WJO35863.1	WJR42436.1	WJR47874.1	WP_016713994.1	WP_016713994.1
3527	FadR/GntR family transcriptional regulator	COG1802,COG2186,COG1725,	K	Core	17	1	16	WP_027608907.1	WP_060497036.1	MBZ3669065.1	BBV97058.1	QIG19004.1	QIG24259.1	WP_019099577.1	MCJ7850602.1	AHC83173.1	AHC88549.1	WJN85885.1	WJR36842.1	WJO30472.1	WJR42599.1	WJR48037.1	WP_016713832.1	WP_016713832.1
7565	acyl-CoA dehydrogenase	COG1960	I	Core	17	1	16	WP_119371635.1	WP_104833846.1	MBZ3667968.1	BBV99373.1	QIG20901.1	QIG26151.1	WP_159266653.1	MCJ7849913.1	AHC84830.1	AHC90201.1	WJN87836.1	WJR38931.1	WJO32690.1	WJR44574.1	WJR50155.1	WP_016712367.1	WP_016712367.1
5174	pyridoxal phosphate-dependent aminotransferase	COG1167,COG2008,COG0079,	K,M,E	Core	17	1	16	WP_119369585.1	WP_060497123.1	MBZ3669160.1	BBV97161.1	QIG19099.1	QIG24354.1	WP_019097885.1	MCJ7853498.1	AHC83263.1	AHC88639.1	WJN90528.1	WJR41485.1	WJO35138.1	WJR46990.1	WJR52523.1	WP_016715668.1	WP_016715668.1
7156	iron ABC transporter permease	COG1176,COG4135,COG4149,	G,O,P,E,R	Core	17	1	16	WP_119371597.1	WP_060500388.1	MBZ3667910.1	BBV99315.1	QIG20843.1	QIG26093.1	WP_016712314.1	MCJ7849856.1	AHC84767.1	AHC90138.1	WJN87779.1	WJR38874.1	WJO32633.1	WJR44518.1	WJR50098.1	WP_016712314.1	WP_016712314.1
6468	MFS transporter	COG2270,COG2211,COG2807	R,G,P	Core	17	1	16	WP_119371034.1	WP_104835417.1	MBZ3667388.1	BBV98597.1	QIG20126.1	QIG25378.1	WP_025755014.1	MCJ7852121.1	AHC81297.1	AHC86726.1	WJN89727.1	WJR40689.1	WJO34401.1	WJR46250.1	WJR51841.1	WP_016715491.1	WP_016715491.1
3287	acyltransferase	COG0663,COG1044,COG2171,	M,R,E,G	Core	17	1	16	WP_119370085.1	WP_060499347.1	MBZ3670986.1	BBV96709.1	QIG18680.1	QIG23935.1	WP_016715289.1	MCJ7852893.1	AHC82878.1	AHC88254.1	WJN90988.1	WJR41945.1	WJO35598.1	WJR47450.1	WJR52984.1	WP_016715289.1	WP_016715289.1
3205	riboflavin synthase	COG0108,COG0807	H	Core	17	1	16	WP_016484697.1	WP_104833536.1	MBZ3671159.1	BBV95188.1	QIG16773.1	QIG22033.1	WP_016484697.1	MCJ7854389.1	AHC80600.1	AHC86032.1	WJN88890.1	WJR39923.1	WJO33711.1	WJR45560.1	WJR51140.1	WP_016484697.1	WP_016484697.1
1275	S9 family peptidase	COG0657,COG0412,COG3458,	E,I,Q	Core	17	1	16	WP_119368599.1	WP_104833564.1	MBZ3670377.1	BBV95027.1	QIG16634.1	QIG21894.1	WP_159265820.1	MCJ7853198.1	AHC80448.1	AHC85884.1	WJN88728.1	WJR39779.1	WJO33548.1	WJR45415.1	WJR50996.1	WP_016714573.1	WP_016714573.1
1752	hypothetical protein	#	#	Core	17	1	16	WP_060501873.1	WP_060501873.1	MBZ3667347.1	BBV98640.1	QIG20168.1	QIG25420.1	WP_084296919.1	MCJ7852080.1	AHC81246.1	AHC86675.1	WJN89687.1	WJR40649.1	WJO34361.1	WJR46210.1	WJR51801.1	WP_016715451.1	WP_016715451.1
2933	phosphatase PAP2 family protein	COG3907	R	Core	17	1	16	WP_119371325.1	WP_060498007.1	MBZ3668706.1	BBV95621.1	QIG17175.1	QIG22433.1	WP_019098321.1	MCJ7851809.1	AHC84378.1	AHC89749.1	WJN87379.1	WJR38473.1	WJO32170.1	WJR44131.1	WJR49711.1	WP_016713587.1	WP_016713587.1
2182	DUF2788 domain-containing protein	#	#	Core	17	1	16	WP_003249787.1	WP_003249787.1	MBZ3667805.1	BBV99208.1	QIG20739.1	QIG25989.1	WP_003249787.1	MCJ7849749.1	AHC84658.1	AHC90029.1	WJN87664.1	WJR38759.1	WJO32518.1	WJR44416.1	WJR49996.1	WP_003249787.1	WP_121757848.1
3191	choline dehydrogenase	COG0644,COG0562,COG0654,	H,Q,M,C,E	Core	17	1	16	WP_119371701.1	WP_060498024.1	MBZ3668082.1	BBV99489.1	QIG21011.1	QIG26261.1	WP_159266663.1	MCJ7850029.1	AHC84941.1	AHC90312.1	WJN87949.1	WJR39044.1	WJO32803.1	WJR44687.1	WJR50268.1	WP_016712478.1	WP_016712478.1
869	NADP/FAD-dependent oxidoreductase	COG3380	R	Core	17	1	16	WP_060500133.1	WP_060500133.1	MBZ3668521.1	BBV95434.1	QIG16988.1	QIG22248.1	WP_027609755.1	MCJ7851486.1	AHC80826.1	AHC86256.1	WJN89246.1	WJR40132.1	WJO33920.1	WJR45770.1	WJR51359.1	WP_063977264.1	WP_016713298.1
3594	LysR family transcriptional regulator	COG0583	K	Core	17	1	16	WP_119369658.1	WP_104834585.1	MBZ3669095.1	BBV97094.1	QIG19033.1	QIG24288.1	WP_016715723.1	MCJ7853563.1	AHC83200.1	AHC88576.1	WJN90583.1	WJR41540.1	WJO35193.1	WJR47046.1	WJR52578.1	WP_016715723.1	WP_016715723.1
1255	tRNA-dihydrouridine synthase	COG0106,COG1902,COG0042	J,C,E	Core	17	1	16	WP_119370853.1	WP_060498769.1	MBZ3669538.1	BBV96086.1	QIG17641.1	QIG22898.1	WP_159266025.1	MCJ7852354.1	AHC81515.1	AHC86944.1	WJN90011.1	WJR40968.1	WJO34623.1	WJR46532.1	WJR52064.1	WP_016715160.1	WP_016715160.1
7731	LysR family transcriptional regulator	COG0583	K	Core	17	1	16	WP_119368735.1	WP_016715426.1	MBZ3671086.1	BBV95264.1	QIG16848.1	QIG22108.1	WP_027609861.1	MCJ7854470.1	AHC80679.1	AHC86111.1	WJN88972.1	WJR40005.1	WJO33793.1	WJR45642.1	WJR51222.1	WP_016715426.1	WP_016715426.1
3383	sodium:proton antiporter	COG0025,COG0475,COG3263	P	Core	17	1	16	WP_016712396.1	WP_060501018.1	MBZ3667993.1	BBV99398.1	QIG20926.1	QIG26176.1	WP_016712396.1	MCJ7849943.1	AHC84856.1	AHC90227.1	WJN87865.1	WJR38960.1	WJO32719.1	WJR44603.1	WJR50184.1	WP_016712396.1	WP_016712396.1
688	gluconokinase	COG3265	G	Core	17	1	16	WP_119369823.1	WP_060499881.1	MBZ3671839.1	BBV96857.1	QIG18819.1	QIG24074.1	WP_019099261.1	MCJ7853700.1	AHC82974.1	AHC88350.1	WJN85696.1	WJR42135.1	WJO35837.1	WJR42410.1	WJR53253.1	WP_016714020.1	WP_016714020.1
718	hypothetical protein	COG0208	F	Core	17	1	16	WP_105945509.1	WP_060498595.1	MBZ3671258.1	BBV95861.1	QIG17416.1	QIG22674.1	WP_019098122.1	MCJ7852768.1	AHC84089.1	AHC89460.1	WJN87034.1	WJR38130.1	WJO31915.1	WJR43790.1	WJR49373.1	WP_016712031.1	WP_016712031.1
7113	FAD-binding oxidoreductase	COG2081,COG3573,COG3075,	E,O,C,S,R,Q,H	Core	17	1	16	WP_119371845.1	WP_060498186.1	MBZ3668286.1	BBV99700.1	QIG21216.1	QIG26466.1	WP_019096463.1	MCJ7850228.1	AHC85134.1	AHC90505.1	WJN88146.1	WJR39241.1	WJO33002.1	WJR44883.1	WJR50464.1	WP_016712671.1	WP_016712671.1
2519	radical SAM family heme chaperone HemW	COG0635,COG1032	H,C	Core	17	1	16	WP_119371735.1	WP_104833794.1	MBZ3668131.1	BBV99540.1	QIG21057.1	QIG26307.1	WP_019097206.1	MCJ7850066.1	AHC84975.1	AHC90346.1	WJN87989.1	WJR39085.1	WJO32843.1	WJR44727.1	WJR50308.1	WP_016712514.1	WP_016712514.1
7292	SfnB family sulfur acquisition oxidoreductase	COG4988,COG1136,COG4152,	L,D,Q,R,P,F,O,V,U,H,E,G,C	Core	17	1	16	WP_119368469.1	WP_060499433.1	MBZ3670173.1	BBV94829.1	QIG16477.1	QIG21737.1	WP_019096908.1	MCJ7853353.1	AHC85529.1	AHC90897.1	WJN88542.1	WJR39632.1	WJO33400.1	WJR45229.1	WJR50810.1	WP_016714444.1	WP_016714444.1
1611	tryptophan synthase subunit beta	#	#	Core	17	1	16	WP_105947449.1	WP_104833641.1	MBZ3670121.1	BBV94775.1	QIG21343.1	QIG26593.1	WP_016714389.1	MCJ7853417.1	AHC85458.1	AHC90826.1	WJN91131.1	WJR42187.1	WJO35928.1	WJR47683.1	WJR53274.1	WP_016714389.1	WP_016714389.1
4279	LPS export ABC transporter ATP-binding protein	COG4136,COG1127,COG4170,	H,V,S,C,G,E,Q,D,R,L,O,P	Core	17	1	16	WP_119371211.1	WP_012270657.1	MBZ3667055.1	BBV98925.1	QIG20408.1	QIG25658.1	WP_010952146.1	MCJ7851313.1	AHC81005.1	AHC86434.1	WJN89457.1	WJR40343.1	WJO34131.1	WJR45980.1	WJR51571.1	WP_010952146.1	WP_010952146.1
7350	FAD-binding oxidoreductase	COG1635,COG1148,COG1231,	C,S,E,R,Q,H	Core	17	1	16	WP_003250557.1	WP_060497609.1	MBZ3669776.1	BBV97818.1	QIG19401.1	QIG24656.1	WP_009682777.1	MCJ7850817.1	AHC81926.1	AHC87355.1	WJN86176.1	WJR37123.1	WJO30876.1	WJR42822.1	WJR48367.1	WP_009682777.1	WP_009682777.1
7011	alpha/beta fold hydrolase	COG3208,COG0596,COG3545,	I,Q,R	Core	17	1	16	WP_119370510.1	WP_104835091.1	MBZ3670852.1	BBV96593.1	QIG18112.1	QIG23369.1	WP_028699947.1	MCJ7850685.1	AHC83330.1	AHC88706.1	WJN85967.1	WJR36924.1	WJO30555.1	WJR42681.1	WJR48119.1	WP_016711156.1	WP_016711156.1
8402	sugar nucleotide-binding protein	COG1091	M	Core	17	1	16	WP_019096681.1	WP_104833540.1	MBZ3671176.1	BBV95171.1	QIG16757.1	QIG22017.1	WP_019096681.1	MCJ7854373.1	AHC80585.1	AHC86017.1	WJN88875.1	WJR39909.1	WJO33697.1	WJR45546.1	WJR51126.1	WP_016715343.1	WP_016715343.1
229	glycosyltransferase	COG0438	M	Core	17	1	16	WP_019097680.1	WP_019097680.1	MBZ3667960.1	BBV99365.1	QIG20893.1	QIG26143.1	WP_027614860.1	MCJ7849905.1	AHC84822.1	AHC90193.1	WJN87827.1	WJR38922.1	WJO32681.1	WJR44566.1	WJR50146.1	WP_016712359.1	WP_016712359.1
2867	transketolase	COG2609,COG3959,COG3958,	G,C,H	Core	17	1	16	WP_119371645.1	WP_104833840.1	MBZ3667984.1	BBV99389.1	QIG20917.1	QIG26167.1	WP_159266655.1	MCJ7849934.1	AHC84847.1	AHC90218.1	WJN87856.1	WJR38951.1	WJO32710.1	WJR44594.1	WJR50175.1	WP_016712388.1	WP_016712388.1
10364	O-antigen ligase family protein	COG3307	M	Core	17	1	16	WP_119371624.1	WP_104833851.1	MBZ3667956.1	BBV99361.1	QIG20889.1	QIG26139.1	WP_019097684.1	MCJ7849901.1	AHC84818.1	AHC90189.1	WJN87823.1	WJR38918.1	WJO32677.1	WJR44562.1	WJR50142.1	WP_063977305.1	WP_016712355.1
465	prephenate dehydratase	COG0077,COG1605	E	Core	17	1	16	WP_016715021.1	WP_016715021.1	MBZ3667459.1	BBV98525.1	QIG20059.1	QIG25311.1	WP_016715021.1	MCJ7852199.1	AHC81360.1	AHC86789.1	WJN89862.1	WJR40823.1	WJO34478.1	WJR46385.1	WJR51918.1	WP_016715021.1	WP_016715021.1
285	ABC transporter permease	COG0600,COG3639	P	Core	17	1	16	WP_119368889.1	WP_104833973.1	MBZ3666961.1	BBV99020.1	QIG20552.1	QIG25802.1	WP_019098538.1	MCJ7851405.1	AHC80909.1	AHC86338.1	WJN89368.1	WJR40254.1	WJO34042.1	WJR45892.1	WJR51481.1	WP_016713227.1	WP_016713227.1
3969	TetR/AcrR family transcriptional regulator	COG3226,COG1309	S,K	Core	17	1	16	WP_119369502.1	WP_060497831.1	MBZ3669878.1	BBV98018.1	QIG19541.1	QIG24795.1	WP_016711526.1	MCJ7850945.1	AHC83463.1	AHC88839.1	WJN86342.1	WJR37289.1	WJO31068.1	WJR42988.1	WJR48533.1	WP_016711526.1	WP_016711526.1
3048	SurA N-terminal domain-containing protein	#	#	Core	17	1	16	WP_119369769.1	WP_104834645.1	MBZ3668941.1	BBV96930.1	QIG18881.1	QIG24136.1	WP_019098786.1	MCJ7854480.1	AHC83037.1	AHC88413.1	WJN85756.1	WJR36714.1	WJO35897.1	WJR42470.1	WJR47908.1	WP_016713958.1	WP_016713958.1
2737	efflux transporter outer membrane subunit	COG1538	M	Core	17	1	16	WP_119371380.1	WP_060499761.1	MBZ3668621.1	BBV95535.1	QIG17091.1	QIG22351.1	WP_019098855.1	MCJ7851717.1	AHC84465.1	AHC89836.1	WJN87458.1	WJR38552.1	WJO32249.1	WJR44210.1	WJR49790.1	WP_016713509.1	WP_016713509.1
287	SIMPL domain-containing protein	COG3471,COG2968	S	Core	17	1	16	WP_016713165.1	WP_060501789.1	MBZ3667024.1	BBV98956.1	QIG20437.1	QIG25687.1	WP_016713165.1	MCJ7851344.1	AHC80976.1	AHC86405.1	WJN89429.1	WJR40315.1	WJO34103.1	WJR45952.1	WJR51542.1	WP_016713165.1	WP_016713165.1
442	PilT/PilU family type 4a pilus ATPase	COG0787,COG3616,COG0019,	E,R,M	Core	17	1	16	WP_119371731.1	WP_060498061.1	MBZ3668124.1	BBV99533.1	QIG21050.1	QIG26300.1	WP_019097367.1	MCJ7850059.1	AHC84968.1	AHC90339.1	WJN87982.1	WJR39078.1	WJO32836.1	WJR44720.1	WJR50301.1	WP_016712508.1	WP_016712508.1
1535	ferredoxin family protein	COG1145,COG2878,COG4231,	C,R	Core	17	1	16	WP_051097441.1	WP_012270863.1	MBZ3667273.1	BBV98663.1	QIG20191.1	QIG25443.1	WP_012270863.1	MCJ7852056.1	AHC81224.1	AHC86653.1	WJN89663.1	WJR40549.1	WJO34337.1	WJR46186.1	WJR51777.1	WP_016712908.1	WP_016712908.1
8798	DUF3325 domain-containing protein	COG3182	S	Core	17	1	16	WP_119371393.1	WP_104833398.1	MBZ3668604.1	BBV95518.1	QIG17075.1	QIG22335.1	WP_019098839.1	MCJ7851698.1	AHC84482.1	AHC89853.1	WJN87477.1	WJR38571.1	WJO32268.1	WJR44229.1	WJR49809.1	WP_016713491.1	WP_016713491.1
2058	FAD-dependent oxidoreductase	COG1635,COG2072,COG1232,	H,R,P,E,C	Core	17	1	16	WP_119371235.1	WP_060501807.1	MBZ3667013.1	BBV98967.1	QIG20448.1	QIG25698.1	WP_025753802.1	MCJ7851355.1	AHC80966.1	AHC86395.1	WJN89417.1	WJR40303.1	WJO34091.1	WJR45940.1	WJR51530.1	WP_028698935.1	WP_028698935.1
7872	PLP-dependent aminotransferase family protein	COG1168,COG2186,COG1802,	E,H,K	Core	17	1	16	WP_119368978.1	WP_060497862.1	MBZ3668885.1	BBV95798.1	QIG17358.1	QIG22615.1	WP_025754560.1	MCJ7851988.1	AHC84198.1	AHC89569.1	WJN87098.1	WJR38193.1	WJO31979.1	WJR43854.1	WJR49437.1	WP_028698541.1	WP_028698541.1
7789	GntR family transcriptional regulator	COG1725,COG4109,COG2186,	K	Core	17	1	16	WP_012273425.1	WP_104834251.1	MBZ3670073.1	BBV98210.1	QIG19792.1	QIG25044.1	WP_019099546.1	MCJ7852423.1	AHC83690.1	AHC89064.1	WJN86639.1	WJR37587.1	WJO31368.1	WJR43284.1	WJR48832.1	WP_016711719.1	WP_016711719.1
1573	FKBP-type peptidyl-prolyl cis-trans isomerase	COG0761	I	Core	17	1	16	WP_119368748.1	WP_060501374.1	MBZ3668402.1	BBV95276.1	QIG16860.1	QIG22120.1	WP_016713410.1	MCJ7851615.1	AHC80691.1	AHC86123.1	WJN88984.1	WJR40017.1	WJO33805.1	WJR45654.1	WJR51234.1	WP_016713410.1	WP_016713410.1
7386	DUF1853 family protein	COG3782	S	Core	17	1	16	WP_119370832.1	WP_060498796.1	MBZ3669563.1	BBV96112.1	QIG17667.1	QIG22924.1	WP_025754916.1	MCJ7852380.1	AHC81544.1	AHC86973.1	WJN90036.1	WJR40993.1	WJO34648.1	WJR46557.1	WJR52089.1	WP_063977299.1	WP_028699289.1
3840	hypothetical protein	#	#	Core	17	1	16	WP_119370600.1	WP_016711340.1	MBZ3671901.1	BBV97798.1	QIG19385.1	QIG24640.1	WP_019099044.1	MCJ7850777.1	AHC81993.1	AHC87370.1	WJN86134.1	WJR37092.1	WJO30796.1	WJR42774.1	WJR48289.1	WP_016711340.1	WP_016711340.1
7047	lipopolysaccharide kinase InaA family protein	#	#	Core	17	1	16	WP_025754051.1	WP_060499113.1	MBZ3670348.1	BBV94998.1	QIG16606.1	QIG21866.1	WP_025754051.1	MCJ7853227.1	AHC80419.1	AHC85855.1	WJN88699.1	WJR39750.1	WJO33519.1	WJR45386.1	WJR50967.1	WP_016714546.1	WP_016714546.1
2870	transcriptional regulator BetI	COG1309,COG3226	S,K	Core	17	1	16	WP_119371698.1	WP_060498023.1	MBZ3668080.1	BBV99487.1	QIG21009.1	QIG26259.1	WP_016712476.1	MCJ7850027.1	AHC84939.1	AHC90310.1	WJN87947.1	WJR39042.1	WJO32801.1	WJR44685.1	WJR50266.1	WP_016712476.1	WP_016712476.1
4741	TonB-dependent receptor	COG4773,COG4774,COG1629,	H,P	Core	17	1	16	WP_119371965.1	WP_104835126.1	MBZ3670806.1	BBV96544.1	QIG18067.1	QIG23324.1	WP_159266077.1	MCJ7854170.1	AHC81908.1	AHC87337.1	WJN90427.1	WJR41384.1	WJO35038.1	WJR46889.1	WJR52422.1	WP_016714670.1	WP_016714670.1
15	ATP-binding cassette domain-containing protein	COG4167,COG0178,COG4107,	R,Q,D,L,O,F,P,H,V,G,C,E	Core	17	1	16	WP_012270662.1	WP_012270662.1	MBZ3667060.1	BBV98920.1	QIG20403.1	QIG25653.1	WP_016713134.1	MCJ7851308.1	AHC81010.1	AHC86439.1	WJN89462.1	WJR40348.1	WJO34136.1	WJR45985.1	WJR51576.1	WP_016713134.1	WP_016713134.1
903	sterol desaturase family protein	#	#	Core	17	1	16	WP_119370000.1	WP_060499396.1	MBZ3671040.1	BBV96769.1	QIG18731.1	QIG23986.1	WP_019099100.1	MCJ7852947.1	AHC82819.1	AHC88195.1	WJN91039.1	WJR41996.1	WJO35649.1	WJR47501.1	WJR53035.1	WP_016715234.1	WP_016715234.1
7367	TOBE domain-containing protein	COG2005,COG3585,COG3432	K,H,R	Core	17	1	16	WP_119368591.1	WP_060499099.1	MBZ3670363.1	BBV95013.1	QIG16620.1	QIG21880.1	WP_084297280.1	MCJ7853212.1	AHC80434.1	AHC85870.1	WJN88714.1	WJR39765.1	WJO33534.1	WJR45401.1	WJR50982.1	WP_016714561.1	WP_016714561.1
543	DNA topoisomerase IV subunit B	COG0187	L	Core	17	1	16	WP_016712340.1	WP_104833857.1	MBZ3667939.1	BBV99344.1	QIG20872.1	QIG26122.1	WP_016712340.1	MCJ7849884.1	AHC84800.1	AHC90171.1	WJN87807.1	WJR38902.1	WJO32661.1	WJR44546.1	WJR50126.1	WP_016712340.1	WP_016712340.1
2850	NADH:quinone oxidoreductase	#	#	Core	17	1	16	WP_119368969.1	WP_104833322.1	MBZ3668870.1	BBV95782.1	QIG17343.1	QIG22600.1	WP_019096561.1	MCJ7851973.1	AHC84213.1	AHC89584.1	WJN87113.1	WJR38208.1	WJO31994.1	WJR43869.1	WJR49451.1	WP_016713752.1	WP_016713752.1
4221	DUF599 family protein	COG1114	E	Core	17	1	16	WP_016711645.1	WP_016711645.1	MBZ3669984.1	BBV98124.1	QIG19640.1	QIG24894.1	WP_016711645.1	MCJ7851079.1	AHC83597.1	AHC88973.1	WJN86559.1	WJR37507.1	WJO31288.1	WJR43205.1	WJR48752.1	WP_016711645.1	WP_016711645.1
199	DUF4892 domain-containing protein	#	#	Core	17	1	16	WP_119369334.1	WP_104834288.1	MBZ3669964.1	BBV98104.1	QIG19623.1	QIG24877.1	WP_019099707.1	MCJ7851059.1	AHC83578.1	AHC88954.1	WJN86540.1	WJR37488.1	WJO31269.1	WJR43186.1	WJR48733.1	WP_016711626.1	WP_016711626.1
737	class II polyR-hydroxyalkanoic acid synthase	COG3243	I	Core	17	1	16	WP_119371666.1	WP_104833830.1	MBZ3668023.1	BBV99428.1	QIG20955.1	QIG26205.1	WP_016712422.1	MCJ7849972.1	AHC84886.1	AHC90257.1	WJN87894.1	WJR38989.1	WJO32748.1	WJR44632.1	WJR50213.1	WP_063977303.1	WP_121757852.1
7446	pilin assembly protein	#	#	Core	17	1	16	WP_119371124.1	WP_060497363.1	MBZ3667200.1	BBV98736.1	QIG20262.1	QIG25513.1	WP_025753735.1	MCJ7851168.1	AHC81161.1	AHC86590.1	WJN89602.1	WJR40488.1	WJO34276.1	WJR46125.1	WJR51716.1	WP_016712965.1	WP_016712965.1
1516	NorM family multidrug efflux MATE transporter	COG2200,COG3434,COG3706,	T	Core	17	1	16	WP_119371850.1	WP_060498191.1	MBZ3668292.1	BBV99706.1	QIG21222.1	QIG26472.1	WP_019097521.1	MCJ7850233.1	AHC85140.1	AHC90511.1	WJN88152.1	WJR39247.1	WJO33008.1	WJR44889.1	WJR50470.1	WP_016712677.1	WP_016712677.1
3342	maltose alpha-D-glucosyltransferase	COG3281,COG1649,COG0296,	S,G	Core	17	1	16	WP_119369415.1	WP_060497785.1	MBZ3669892.1	BBV98032.1	QIG19554.1	QIG24808.1	WP_025753431.1	MCJ7850959.1	AHC83482.1	AHC88858.1	WJN86357.1	WJR37304.1	WJO31083.1	WJR43003.1	WJR48548.1	WP_016711539.1	WP_016711539.1
4184	phenylacetic acid degradation protein PaaY	COG0663,COG2171,COG1044,	R,M,E	Core	17	1	16	WP_016715210.1	WP_060499418.1	MBZ3671064.1	BBV96794.1	QIG18755.1	QIG24010.1	WP_025754112.1	MCJ7852972.1	AHC82773.1	AHC88149.1	WJN91062.1	WJR42019.1	WJO35672.1	WJR47524.1	WJR53058.1	WP_016715210.1	WP_016715210.1
3153	GntR family transcriptional regulator	COG1167,COG2188,COG2186,	K	Core	17	1	16	WP_016714744.1	WP_016714744.1	MBZ3670739.1	BBV96397.1	QIG18004.1	QIG23261.1	WP_016714744.1	MCJ7854249.1	AHC81825.1	AHC87254.1	WJN90358.1	WJR41315.1	WJO34970.1	WJR46820.1	WJR52353.1	WP_016714744.1	WP_016714744.1
735	carbamoyltransferase	COG2961	R	Core	17	1	16	WP_016712364.1	WP_016712364.1	MBZ3667965.1	BBV99370.1	QIG20898.1	QIG26148.1	WP_016712364.1	MCJ7849910.1	AHC84827.1	AHC90198.1	WJN87832.1	WJR38927.1	WJO32686.1	WJR44570.1	WJR50151.1	WP_016712364.1	WP_016712364.1
2607	DUF6279 family lipoprotein	COG4579	T	Core	17	1	16	WP_119369144.1	WP_104835369.1	MBZ3669428.1	BBV95977.1	QIG17533.1	QIG22790.1	WP_027609394.1	MCJ7852657.1	AHC83963.1	AHC89334.1	WJN86862.1	WJR37810.1	WJO31592.1	WJR43508.1	WJR49056.1	WP_016711922.1	WP_016711922.1
2372	response regulator	COG0745,COG3706,COG3437,	K,T	Core	17	1	16	WP_105946676.1	WP_104834442.1	MBZ3669800.1	BBV97842.1	QIG19423.1	QIG24678.1	WP_016711425.1	MCJ7850841.1	AHC83386.1	AHC88762.1	WJN86200.1	WJR37147.1	WJO30900.1	WJR42846.1	WJR48391.1	WP_016711425.1	WP_016711425.1
2143	C39 family peptidase	COG3271,COG2274	R,V	Core	17	1	16	WP_119370178.1	WP_060498974.1	MBZ3671560.1	BBV97448.1	QIG18523.1	QIG23778.1	WP_016714146.1	MCJ7853772.1	AHC82567.1	AHC87945.1	WJN90818.1	WJR41775.1	WJO35428.1	WJR47281.1	WJR52813.1	WP_016714146.1	WP_016714146.1
597	U32 family peptidase	COG0159,COG0826	O,E	Core	17	1	16	WP_119369752.1	WP_060496948.1	MBZ3668965.1	BBV96954.1	QIG18905.1	QIG24160.1	WP_019098526.1	MCJ7850486.1	AHC83058.1	AHC88434.1	WJN85778.1	WJR36736.1	WJO35919.1	WJR42492.1	WJR47930.1	WP_016713936.1	WP_016713936.1
1419	biotin synthase BioB	COG1060,COG0502	H	Core	17	1	16	WP_016714563.1	WP_016714563.1	MBZ3670365.1	BBV95015.1	QIG16622.1	QIG21882.1	WP_016714563.1	MCJ7853210.1	AHC80436.1	AHC85872.1	WJN88716.1	WJR39767.1	WJO33536.1	WJR45403.1	WJR50984.1	WP_016714563.1	WP_016714563.1
31	diguanylate cyclase	COG3706,COG2202,COG3614,	T	Core	17	1	16	WP_119370784.1	WP_060498845.1	MBZ3669628.1	BBV96177.1	QIG17731.1	QIG22988.1	WP_027615645.1	MCJ7853926.1	AHC81607.1	AHC87036.1	WJN90093.1	WJR41050.1	WJO34705.1	WJR46614.1	WJR52146.1	WP_016714858.1	WP_016714858.1
3062	DUF4265 domain-containing protein	#	#	Core	17	1	16	WP_119369143.1	WP_060498683.1	MBZ3669426.1	BBV95975.1	QIG17531.1	QIG22788.1	WP_016711924.1	MCJ7852659.1	AHC83965.1	AHC89336.1	WJN86864.1	WJR37812.1	WJO31594.1	WJR43510.1	WJR49058.1	WP_016711924.1	WP_016711924.1
2352	cytosine deaminase	COG0402,COG3454	P,F	Core	17	1	16	WP_119370006.1	WP_060499391.1	MBZ3671035.1	BBV96764.1	QIG18726.1	QIG23981.1	WP_159266211.1	MCJ7852943.1	AHC82827.1	AHC88203.1	WJN91035.1	WJR41992.1	WJO35645.1	WJR47497.1	WJR53031.1	WP_016715238.1	WP_016715238.1
2027	PLP-dependent aminotransferase family protein	COG3977,COG1802,COG2186,	K,E	Core	17	1	16	WP_105946766.1	WP_060497244.1	MBZ3669285.1	BBV97287.1	QIG19214.1	QIG24469.1	WP_019097822.1	MCJ7850733.1	AHC82047.1	AHC87424.1	WJN86016.1	WJR36973.1	WJO30605.1	WJR42730.1	WJR48169.1	WP_028699888.1	WP_028699888.1
4088	heme o synthase	COG0109,COG0382	H,O	Core	17	1	16	WP_119368393.1	WP_060499832.1	MBZ3671422.1	BBV94714.1	QIG16352.1	QIG21612.1	WP_019099212.1	MCJ7850419.1	AHC85395.1	AHC90763.1	WJN88425.1	WJR39521.1	WJO33283.1	WJR45112.1	WJR50693.1	WP_016712834.1	WP_016712834.1
2763	low specificity L-threonine aldolase	COG2008,COG0076,COG3033	E	Core	17	1	16	WP_119368559.1	WP_060499134.1	MBZ3670321.1	BBV94971.1	QIG16579.1	QIG21839.1	WP_016714524.1	MCJ7853252.1	AHC85624.1	AHC90992.1	WJN88675.1	WJR39726.1	WJO33495.1	WJR45362.1	WJR50943.1	WP_016714524.1	WP_016714524.1
7375	ornithine carbamoyltransferase	COG0078,COG1486,COG0540	E,F,G	Core	17	1	16	WP_016713102.1	WP_060497443.1	MBZ3667095.1	BBV98841.1	QIG20368.1	QIG25618.1	WP_016713102.1	MCJ7851272.1	AHC81048.1	AHC86477.1	WJN89498.1	WJR40384.1	WJO34172.1	WJR46021.1	WJR51612.1	WP_016713102.1	WP_016713102.1
4296	Bkd operon transcriptional regulator BkdR	COG1522	K	Core	17	1	16	WP_012273540.1	WP_012273540.1	MBZ3667620.1	BBV98336.1	QIG19917.1	QIG25169.1	WP_012273540.1	MCJ7852550.1	AHC83812.1	AHC89183.1	WJN86759.1	WJR37707.1	WJO31488.1	WJR43404.1	WJR48952.1	WP_012273540.1	WP_012273540.1
1995	ABC transporter permease subunit	COG1178,COG2011,COG4597,	E,P	Core	17	1	16	WP_119368953.1	WP_060497899.1	MBZ3668846.1	BBV95757.1	QIG17320.1	QIG22577.1	WP_019096549.1	MCJ7851949.1	AHC84237.1	AHC89608.1	WJN87137.1	WJR38232.1	WJO32018.1	WJR43893.1	WJR49475.1	WP_028698557.1	WP_028698557.1
3130	tRNA uridine54-C5-methyltransferase TrmA	COG0742,COG2265,COG0220	J,R,L	Core	17	1	16	WP_119371434.1	WP_060499993.1	MBZ3666914.1	BBV99066.1	QIG20599.1	QIG25849.1	WP_019098808.1	MCJ7851651.1	AHC84530.1	AHC89901.1	WJN87523.1	WJR38617.1	WJO32314.1	WJR44275.1	WJR49855.1	WP_016713446.1	WP_016713446.1
1082	pilus assembly protein PilZ	#	#	Core	17	1	16	WP_119371159.1	WP_016713021.1	MBZ3667139.1	BBV98797.1	QIG20325.1	QIG25575.1	WP_027615494.1	MCJ7851229.1	AHC81095.1	AHC86524.1	WJN89543.1	WJR40429.1	WJO34217.1	WJR46066.1	WJR51657.1	WP_016713021.1	WP_016713021.1
7790	aspartate/glutamate racemase family protein	COG4126	E	Core	17	1	16	WP_060499621.1	WP_060499621.1	MBZ3670105.1	BBV98244.1	QIG19826.1	QIG25078.1	WP_019099530.1	MCJ7852455.1	AHC83721.1	AHC89095.1	WJN86670.1	WJR37618.1	WJO31399.1	WJR43315.1	WJR48863.1	WP_016711749.1	WP_016711749.1
268	alpha/beta hydrolase	COG2267,COG0596	R,I	Core	17	1	16	WP_019099705.1	WP_019099705.1	MBZ3669966.1	BBV98106.1	QIG19625.1	QIG24879.1	WP_027615094.1	MCJ7851061.1	AHC83580.1	AHC88956.1	WJN86542.1	WJR37490.1	WJO31271.1	WJR43188.1	WJR48735.1	WP_016711628.1	WP_016711628.1
1530	Ig-like domain-containing protein	COG1067,COG1239,COG3604,	O,T,Q,H,K	Core	17	1	16	WP_119368871.1	WP_060499733.1	MBZ3668584.1	BBV95498.1	QIG17054.1	QIG22314.1	WP_019098548.1	MCJ7851423.1	AHC80890.1	AHC86319.1	WJN89350.1	WJR40236.1	WJO34024.1	WJR45874.1	WJR51463.1	WP_016713241.1	WP_016713241.1
3646	secretin	COG1450	N	Core	17	1	16	WP_119369368.1	WP_060497832.1	MBZ3669919.1	BBV98059.1	QIG21443.1	QIG26698.1	WP_159266507.1	MCJ7851013.1	AHC83527.1	AHC88903.1	WJN86497.1	WJR37444.1	WJO31225.1	WJR43142.1	WJR48689.1	WP_028699013.1	WP_028699013.1
2426	RNA polymerase sigma factor	COG4941,COG1595,COG2390	K	Core	17	1	16	WP_019097171.1	WP_104833573.1	MBZ3670355.1	BBV95005.1	QIG16612.1	QIG21872.1	WP_019097171.1	MCJ7853220.1	AHC80426.1	AHC85862.1	WJN88706.1	WJR39757.1	WJO33526.1	WJR45393.1	WJR50974.1	WP_016714553.1	WP_016714553.1
3238	LysR family transcriptional regulator	COG0583	K	Core	17	1	16	WP_025754379.1	WP_025754379.1	MBZ3670788.1	BBV96526.1	QIG18051.1	QIG23308.1	WP_025754379.1	MCJ7854191.1	AHC81889.1	AHC87318.1	WJN90409.1	WJR41366.1	WJO35021.1	WJR46871.1	WJR52404.1	WP_025754379.1	WP_025754379.1
7123	ATP-binding protein	COG2972,COG4192,COG5000,	T	Core	17	1	16	WP_119368648.1	WP_104835399.1	MBZ3670218.1	BBV94875.1	QIG16523.1	QIG21783.1	WP_159265801.1	MCJ7853308.1	AHC85574.1	AHC90942.1	WJN88589.1	WJR39678.1	WJO33447.1	WJR45276.1	WJR50857.1	WP_063977359.1	WP_063977359.1
332	EVE domain-containing protein	COG0511,COG0845,COG1038,	C,I,V,M	Core	17	1	16	WP_119371810.1	WP_060498148.1	MBZ3668237.1	BBV99650.1	QIG21165.1	QIG26415.1	WP_019098109.1	MCJ7850179.1	AHC85087.1	AHC90458.1	WJN88093.1	WJR39188.1	WJO32947.1	WJR44830.1	WJR50411.1	WP_016712615.1	WP_016712615.1
2833	hypothetical protein	#	#	Core	17	1	16	WP_016488235.1	WP_016488235.1	MBZ3669942.1	BBV98082.1	QIG19602.1	QIG24856.1	WP_016488235.1	MCJ7851037.1	AHC83552.1	AHC88928.1	WJN86520.1	WJR37467.1	WJO31248.1	WJR43165.1	WJR48712.1	WP_016488235.1	WP_016488235.1
4468	DUF962 domain-containing protein	COG4539	S	Core	17	1	16	WP_119371308.1	WP_060497969.1	MBZ3668760.1	BBV95675.1	QIG17230.1	QIG22488.1	WP_019099599.1	MCJ7851865.1	AHC84320.1	AHC89691.1	WJN87322.1	WJR38416.1	WJO32113.1	WJR44074.1	WJR49654.1	WP_016713639.1	WP_016713639.1
2094	zinc-dependent peptidase	COG3228	S	Core	17	1	16	WP_119368701.1	WP_060499529.1	MBZ3671140.1	BBV95208.1	QIG16793.1	QIG22053.1	WP_016715374.1	MCJ7854414.1	AHC80622.1	AHC86054.1	WJN88915.1	WJR39948.1	WJO33736.1	WJR45585.1	WJR51165.1	WP_016715374.1	WP_016715374.1
2656	tetratricopeptide repeat protein	COG3071,COG1729,COG4783,	H,R,U,S,O	Core	17	1	16	WP_119368825.1	WP_104833429.1	MBZ3668510.1	BBV95423.1	QIG16977.1	QIG22237.1	WP_019098858.1	MCJ7851497.1	AHC80809.1	AHC86239.1	WJN89235.1	WJR40121.1	WJO33909.1	WJR45758.1	WJR51348.1	WP_016713310.1	WP_016713310.1
2289	PAS domain S-box protein	COG2204,COG2197,COG3290,	S,N,K,L,R,T,D	Core	17	1	16	WP_119370218.1	WP_104834923.1	MBZ3670616.1	BBV97592.1	QIG18348.1	QIG23605.1	WP_159266142.1	MCJ7853857.1	AHC82334.1	AHC87712.1	WJN90735.1	WJR41692.1	WJO35345.1	WJR47198.1	WJR52730.1	WP_016714233.1	WP_016714233.1
8774	InaA protein	#	#	Core	17	1	16	WP_119371323.1	WP_016713590.1	MBZ3668710.1	BBV95625.1	QIG17179.1	QIG22437.1	WP_016713590.1	MCJ7851813.1	AHC84374.1	AHC89745.1	WJN87375.1	WJR38469.1	WJO32166.1	WJR44127.1	WJR49707.1	WP_016713590.1	WP_016713590.1
3144	DsbA family protein	COG3531,COG2761	Q,O	Core	17	1	16	WP_119370980.1	WP_104834146.1	MBZ3667449.1	BBV98535.1	QIG20069.1	QIG25321.1	WP_016715012.1	MCJ7852189.1	AHC81350.1	AHC86779.1	WJN89853.1	WJR40814.1	WJO34469.1	WJR46376.1	WJR51909.1	WP_016715012.1	WP_016715012.1
2875	gamma-glutamylcyclotransferase	COG3703	P	Core	17	1	16	WP_016712620.1	WP_016712620.1	MBZ3668242.1	BBV99655.1	QIG21171.1	QIG26421.1	WP_027609986.1	MCJ7850184.1	AHC85092.1	AHC90463.1	WJN88098.1	WJR39193.1	WJO32952.1	WJR44835.1	WJR50416.1	WP_016712620.1	WP_016712620.1
4382	iron-containing redox enzyme family protein	COG5424	H	Core	17	1	16	WP_016715014.1	WP_060497556.1	MBZ3667452.1	BBV98532.1	QIG20066.1	QIG25318.1	WP_016715014.1	MCJ7852192.1	AHC81353.1	AHC86782.1	WJN89855.1	WJR40816.1	WJO34471.1	WJR46378.1	WJR51911.1	WP_016715014.1	WP_016715014.1
3320	glycerate kinase	COG1929	G	Core	17	1	16	WP_119370012.1	WP_060499382.1	MBZ3671026.1	BBV96755.1	QIG18718.1	QIG23973.1	WP_025754131.1	MCJ7852935.1	AHC82835.1	AHC88211.1	WJN91028.1	WJR41985.1	WJO35638.1	WJR47490.1	WJR53024.1	WP_016715247.1	WP_016715247.1
2855	inorganic phosphate transporter	COG0306	P	Core	17	1	16	WP_025753929.1	WP_060497972.1	MBZ3668751.1	BBV95666.1	QIG17221.1	QIG22479.1	WP_025753929.1	MCJ7851856.1	AHC84331.1	AHC89702.1	WJN87331.1	WJR38425.1	WJO32122.1	WJR44083.1	WJR49663.1	WP_028698590.1	WP_028698590.1
7237	hypothetical protein	#	#	Core	17	1	16	WP_119368379.1	WP_104833660.1	MBZ3671441.1	BBV94693.1	QIG16334.1	QIG21594.1	WP_016712817.1	MCJ7850400.1	AHC85376.1	AHC90744.1	WJN88402.1	WJR39497.1	WJO33260.1	WJR45089.1	WJR50670.1	WP_016712817.1	WP_016712817.1
9162	MFS transporter	COG2271,COG0477,COG2223,	G,P	Core	17	1	16	WP_119370373.1	WP_223624766.1	MBZ3670465.1	BBV97692.1	QIG18211.1	QIG23468.1	WP_159266294.1	MCJ7850621.1	AHC82108.1	AHC87485.1	WJN85906.1	WJR36863.1	WJO30493.1	WJR42620.1	WJR48058.1	WP_016711090.1	WP_016711090.1
90	hypothetical protein	#	#	Core	17	1	16	WP_019097252.1	WP_060497956.1	MBZ3668778.1	BBV95694.1	QIG17248.1	QIG22506.1	WP_019097252.1	MCJ7851883.1	AHC84303.1	AHC89674.1	WJN87304.1	WJR38398.1	WJO32095.1	WJR44056.1	WJR49636.1	WP_019097252.1	WP_019097252.1
1388	sigma-70 family RNA polymerase sigma factor	COG1595,COG2390,COG4566,	K,T	Core	17	1	16	WP_119368423.1	WP_060501552.1	MBZ3672141.1	BBV94767.1	QIG16405.1	QIG21665.1	WP_019096315.1	MCJ7854638.1	AHC85450.1	AHC90818.1	WJN88478.1	WJR39574.1	WJO33336.1	WJR45165.1	WJR50746.1	WP_016714381.1	WP_016714381.1
1784	TetR/AcrR family transcriptional regulator	COG1309	K	Core	17	1	16	WP_003260720.1	WP_003260720.1	MBZ3669526.1	BBV96074.1	QIG17629.1	QIG22886.1	WP_003260720.1	MCJ7852342.1	AHC81500.1	AHC86929.1	WJN90000.1	WJR40957.1	WJO34612.1	WJR46521.1	WJR52053.1	WP_003260720.1	WP_003260720.1
2154	translation initiation factor IF-1	COG0464,COG1220,COG3899,	K,L,R,O,J	Core	17	1	16	WP_104834320.1	WP_104834320.1	MBZ3669852.1	BBV97992.1	QIG19516.1	QIG24770.1	WP_019096727.1	MCJ7850919.1	AHC83437.1	AHC88813.1	WJN86318.1	WJR37265.1	WJO31044.1	WJR42964.1	WJR48509.1	WP_063977442.1	WP_016711500.1
2551	gamma carbonic anhydrase family protein	COG0110,COG1208,COG1045,	R,M,E,G	Core	17	1	16	WP_016713007.1	WP_060497401.1	MBZ3667153.1	BBV98783.1	QIG20312.1	QIG25563.1	WP_159265921.1	MCJ7851215.1	AHC81110.1	AHC86539.1	WJN89556.1	WJR40442.1	WJO34230.1	WJR46079.1	WJR51670.1	WP_016713007.1	WP_016713007.1
2174	leucyl aminopeptidase	COG0260	E	Core	17	1	16	WP_105946915.1	WP_104834040.1	MBZ3667080.1	BBV98856.1	QIG20383.1	QIG25633.1	WP_159265906.1	MCJ7851287.1	AHC81030.1	AHC86459.1	WJN89483.1	WJR40369.1	WJO34157.1	WJR46006.1	WJR51597.1	WP_016713117.1	WP_016713117.1
2408	phosphoribosyl-AMP cyclohydrolase	COG0139	E	Core	17	1	16	WP_119371674.1	WP_003249284.1	MBZ3668034.1	BBV99439.1	QIG20966.1	QIG26216.1	WP_003249284.1	MCJ7849983.1	AHC84896.1	AHC90267.1	WJN87906.1	WJR39001.1	WJO32760.1	WJR44644.1	WJR50225.1	WP_003249284.1	WP_003249284.1
2571	pentapeptide repeat-containing protein	COG1357	S	Core	17	1	16	WP_119370283.1	WP_060499181.1	MBZ3670545.1	BBV97662.1	QIG18282.1	QIG23539.1	WP_027609026.1	MCJ7853646.1	AHC82178.1	AHC87556.1	WJN90669.1	WJR41626.1	WJO35279.1	WJR47132.1	WJR52664.1	WP_016714303.1	WP_016714303.1
153	ribonuclease E inhibitor RraB	#	#	Core	17	1	16	WP_016715077.1	WP_016715077.1	MBZ3667532.1	BBV98467.1	QIG20003.1	QIG25255.1	WP_016715077.1	MCJ7852263.1	AHC81430.1	AHC86859.1	WJN89924.1	WJR40881.1	WJO34536.1	WJR46445.1	WJR51977.1	WP_016715077.1	WP_016715077.1
3845	TetR/AcrR family transcriptional regulator	COG3226,COG1309	S,K	Core	17	1	16	WP_060499633.1	WP_060499633.1	MBZ3670091.1	BBV98230.1	QIG19812.1	QIG25064.1	WP_019099536.1	MCJ7852441.1	AHC83707.1	AHC89081.1	WJN86656.1	WJR37604.1	WJO31385.1	WJR43301.1	WJR48849.1	WP_016711735.1	WP_016711735.1
7414	tRNA 2-thiouridine34 synthase MnmA	COG0482,COG0037,COG2102,	J,F,D,H,R	Core	17	1	16	WP_060497757.1	WP_060497757.1	MBZ3669858.1	BBV97998.1	QIG19522.1	QIG24776.1	WP_016711505.1	MCJ7850925.1	AHC83443.1	AHC88819.1	WJN86324.1	WJR37271.1	WJO31050.1	WJR42970.1	WJR48515.1	WP_016711505.1	WP_016711505.1
1544	O-acetylserine/cysteine exporter	COG0697,COG5006	G,R	Core	17	1	16	WP_019099052.1	WP_019099052.1	MBZ3671546.1	BBV97434.1	QIG18544.1	QIG23799.1	WP_089230160.1	MCJ7853756.1	AHC82584.1	AHC87962.1	WJN90830.1	WJR41787.1	WJO35440.1	WJR47292.1	WJR52825.1	WP_016714133.1	WP_016714133.1
1141	polynucleotide adenylyltransferase PcnB	COG0617	J	Core	17	1	16	WP_119371473.1	WP_104833939.1	MBZ3667721.1	BBV99119.1	QIG20652.1	QIG25902.1	WP_019098147.1	MCJ7849630.1	AHC84586.1	AHC89957.1	WJN87583.1	WJR38678.1	WJO32374.1	WJR44335.1	WJR49915.1	WP_016712071.1	WP_016712071.1
4442	exodeoxyribonuclease V subunit beta	COG0210,COG1074	L	Core	17	1	16	WP_119371450.1	WP_104833946.1	MBZ3666887.1	BBV99094.1	QIG20627.1	QIG25877.1	WP_159266604.1	MCJ7851626.1	AHC84562.1	AHC89933.1	WJN87560.1	WJR38655.1	WJO32351.1	WJR44312.1	WJR49892.1	WP_016713420.1	WP_121757801.1
3912	DUF4398 domain-containing protein	COG0834	E	Core	17	1	16	WP_119369318.1	WP_060500811.1	MBZ3670002.1	BBV98142.1	QIG19657.1	QIG24909.1	WP_016711656.1	MCJ7851096.1	AHC83614.1	AHC88990.1	WJN86575.1	WJR37523.1	WJO31304.1	WJR43221.1	WJR48768.1	WP_016711656.1	WP_016711656.1
972	5S ribosomal RNA	COG1654,COG0340,COG0095	K,H	Core	17	1	16	WP_119368738.1	WP_104835393.1	MBZ3671238.1	BBV95092.1	QIG16696.1	QIG21956.1	WP_020424247.1	MCJ7854661.1	AHC80521.1	AHC85953.1	WJN88804.1	WJR39838.1	WJO33625.1	WJR45475.1	WJR51055.1	WP_016715908.1	WP_016715908.1
7518	putative porin	#	#	Core	17	1	16	WP_119369159.1	WP_104835361.1	MBZ3669449.1	BBV95998.1	QIG17556.1	QIG22813.1	WP_016711900.1	MCJ7852635.1	AHC83942.1	AHC89313.1	WJN86841.1	WJR37789.1	WJO31571.1	WJR43487.1	WJR49035.1	WP_016711900.1	WP_016711900.1
5886	YbdD/YjiX family protein	COG2879	S	Core	17	1	16	WP_016713459.1	WP_016713459.1	MBZ3666928.1	BBV99052.1	QIG20585.1	QIG25835.1	WP_016713459.1	MCJ7851665.1	AHC81041.1,AHC84516.1	AHC86470.1,AHC89887.1	WJN87509.1	WJR38603.1	WJO32300.1	WJR44261.1	WJR49841.1	WP_016713459.1	WP_016713459.1
2970	50S ribosomal protein L23	COG0089	J	Core	17	1	16	WP_003255484.1	WP_003255484.1	MBZ3671219.1	BBV95111.1	QIG16715.1	QIG21975.1	WP_003255484.1	MCJ7854330.1	AHC80540.1	AHC85972.1	WJN88823.1	WJR39857.1	WJO33644.1	WJR45494.1	WJR51074.1	WP_003255484.1	WP_003255484.1
1043	magnesium transporter	COG1824,COG2524,COG0517,	P,T,R,K	Core	17	1	16	WP_016711838.1	WP_016711838.1	MBZ3667606.1	BBV98349.1	QIG19931.1	QIG25183.1	WP_016711838.1	MCJ7852563.1	AHC83823.1	AHC89194.1	WJN86771.1	WJR37719.1	WJO31500.1	WJR43416.1	WJR48964.1	WP_016711838.1	WP_016711838.1
125	A/G-specific adenine glycosylase	COG0122,COG0177,COG1194	L	Core	17	1	16	WP_119368536.1	WP_104833595.1	MBZ3670287.1	BBV94938.1	QIG16545.1	QIG21805.1	WP_019096866.1	MCJ7853287.1	AHC85589.1	AHC90957.1	WJN88643.1	WJR39694.1	WJO33463.1	WJR45330.1	WJR50911.1	WP_016714496.1	WP_016714496.1
7577	oxidative damage protection protein	COG2924	C	Core	17	1	16	WP_003255742.1	WP_060499157.1	MBZ3670286.1	BBV94937.1	QIG16544.1	QIG21804.1	WP_003255742.1	MCJ7853288.1	AHC85588.1	AHC90956.1	WJN88642.1	WJR39693.1	WJO33462.1	WJR45329.1	WJR50910.1	WP_003255742.1	WP_003255742.1
127	heptose kinase WapP	COG1718,COG0510	T,M	Core	17	1	16	WP_016714545.1	WP_016714545.1	MBZ3670347.1	BBV94997.1	QIG16605.1	QIG21865.1	WP_016714545.1	MCJ7853228.1	AHC80418.1	AHC85854.1	WJN88698.1	WJR39749.1	WJO33518.1	WJR45385.1	WJR50966.1	WP_016714545.1	WP_016714545.1
7557	BolA family transcriptional regulator	COG0271,COG5007	K,T	Core	17	1	16	WP_003255121.1	WP_003255121.1	MBZ3667065.1	BBV98915.1	QIG20398.1	QIG25648.1	WP_003255121.1	MCJ7851303.1	AHC81015.1	AHC86444.1	WJN89467.1	WJR40353.1	WJO34141.1	WJR45990.1	WJR51581.1	WP_003255121.1	WP_003255121.1
7884	phosphomethylpyrimidine synthase ThiC	COG0422	H	Core	17	1	16	WP_016712346.1	WP_060500337.1	MBZ3667946.1	BBV99351.1	QIG20878.1	QIG26128.1	WP_019097691.1	MCJ7849891.1	AHC84807.1	AHC90178.1	WJN87813.1	WJR38908.1	WJO32667.1	WJR44552.1	WJR50132.1	WP_016712346.1	WP_016712346.1
8520	chemotaxis protein	#	#	Core	17	1	16	WP_119370499.1	WP_060499300.1	MBZ3671645.1	BBV97746.1	QIG18148.1	QIG23405.1	WP_016711140.1	MCJ7850669.1	AHC83313.1	AHC88689.1	WJN85952.1	WJR36909.1	WJO30540.1	WJR42666.1	WJR48104.1	WP_016711140.1	WP_016711140.1
7107	MltA domain-containing protein	COG2821,COG3584	S,M	Core	17	1	16	WP_016712393.1	WP_060501014.1	MBZ3667990.1	BBV99395.1	QIG20923.1	QIG26173.1	WP_016712393.1	MCJ7849940.1	AHC84853.1	AHC90224.1	WJN87862.1	WJR38957.1	WJO32716.1	WJR44600.1	WJR50181.1	WP_016712393.1	WP_016712393.1
3609	triose-phosphate isomerase	COG0149	G	Core	17	1	16	WP_119371483.1	WP_060498444.1	MBZ3667740.1	BBV99137.1	QIG20672.1	QIG25922.1	WP_016712085.1	MCJ7849649.1	AHC84607.1	AHC89978.1	WJN87601.1	WJR38696.1	WJO32392.1	WJR44353.1	WJR49933.1	WP_016712085.1	WP_016712085.1
529	SfnB family sulfur acquisition oxidoreductase	COG1960	I	Core	17	1	16	WP_119368467.1	WP_060499434.1	MBZ3670172.1	BBV94828.1	QIG16475.1	QIG21735.1	WP_019096909.1	MCJ7853354.1	AHC85527.1	AHC90895.1	WJN88541.1	WJR39631.1	WJO33399.1	WJR45228.1	WJR50809.1	WP_060709106.1	WP_060709106.1
1363	helix-turn-helix domain-containing protein	COG1595,COG2909,COG4566,	K,T	Core	17	1	16	WP_019470477.1	WP_060497820.1	MBZ3669939.1	BBV98079.1	QIG19599.1	QIG24853.1	WP_016711604.1	MCJ7851034.1	AHC83549.1	AHC88925.1	WJN86517.1	WJR37464.1	WJO31245.1	WJR43162.1	WJR48709.1	WP_016711604.1	WP_016711604.1
7643	trans-2-enoyl-CoA reductase family protein	COG3007	S	Core	17	1	16	WP_119371422.1	WP_060499972.1	MBZ3666939.1	BBV99041.1	QIG20574.1	QIG25824.1	WP_019098822.1	MCJ7851672.1	AHC84509.1	AHC89880.1	WJN87502.1	WJR38596.1	WJO32293.1	WJR44254.1	WJR49834.1	WP_016713467.1	WP_016713467.1
2003	DUF1624 domain-containing protein	COG4299,COG3503	S	Core	17	1	16	WP_119370585.1	WP_060498227.1	MBZ3670817.1	BBV96557.1	QIG18078.1	QIG23335.1	WP_025754365.1	MCJ7854159.1	AHC81917.1	AHC87346.1	WJN90438.1	WJR41395.1	WJO35049.1	WJR46900.1	WJR52433.1	WP_016714659.1	WP_016714659.1
585	acyl-CoA dehydrogenase	COG1960	I	Core	17	1	16	WP_027917221.1	WP_016712875.1	MBZ3671373.1	BBV94763.1	QIG16402.1	QIG21662.1	WP_019099181.1	MCJ7850468.1	AHC85446.1	AHC90814.1	WJN88475.1	WJR39571.1	WJO33333.1	WJR45162.1	WJR50743.1	WP_016712875.1	WP_016712875.1
1098	AAA family ATPase	#	#	Core	17	1	16	WP_119370035.1	WP_104834733.1	MBZ3671005.1	BBV96731.1	QIG18698.1	QIG23953.1	WP_159266219.1	MCJ7852909.1	AHC82862.1	AHC88238.1	WJN91003.1	WJR41960.1	WJO35613.1	WJR47465.1	WJR52999.1	WP_016715273.1	WP_016715273.1
587	extracellular solute-binding protein	COG4166,COG0747,COG3889,	R,E	Core	17	1	16	WP_201296070.1	WP_200928651.1	MBZ3669949.1	BBV98089.1	QIG21444.1	QIG26699.1	WP_201296070.1	MCJ7851044.1	AHC83559.1	AHC88935.1	WJN86526.1	WJR37474.1	WJO31255.1	WJR43172.1	WJR48719.1	WP_201296070.1	WP_201296070.1
2562	molybdenum cofactor biosynthesis protein B	COG0521,COG4671	R,H	Core	17	1	16	WP_016714883.1,WP_119369119.1	WP_060498653.1,WP_016714883.1	MBZ3669393.1,MBZ3669651.1	BBV95942.1,BBV96211.1	QIG17498.1,QIG17754.1	QIG22755.1,QIG23011.1	WP_016714883.1,WP_012273701.1	MCJ7853948.1,MCJ7852693.1	AHC81634.1,AHC84012.1	AHC87063.1,AHC89383.1	WJN90118.1,WJN86897.1	WJR41075.1,WJR37845.1	WJO34730.1,WJO31627.1	WJR46638.1,WJR43543.1	WJR52171.1,WJR49091.1	WP_016714883.1,WP_012273701.1	WP_016714883.1,WP_012273701.1
9887	tRNA 2-selenouridine34 synthase MnmH	COG2603	R	Core	17	1	16	WP_119368886.1	WP_104833971.1	MBZ3666957.1	BBV99024.1	QIG20556.1	QIG25806.1	WP_019098541.1	MCJ7851409.1	AHC80905.1	AHC86334.1	WJN89364.1	WJR40250.1	WJO34038.1	WJR45888.1	WJR51477.1	WP_016713231.1	WP_016713231.1
189	LysR family transcriptional regulator	COG0583	K	Core	17	1	16	WP_016715685.1	WP_016715685.1	MBZ3669137.1	BBV97138.1	QIG19075.1	QIG24330.1	WP_019097866.1	MCJ7853520.1	AHC83247.1	AHC88623.1	WJN90542.1	WJR41499.1	WJO35152.1	WJR47005.1	WJR52537.1	WP_016715685.1	WP_016715685.1
9478	hypothetical protein	#	#	Core	17	1	16	WP_119370175.1	WP_060498977.1	MBZ3671557.1	BBV97445.1	QIG18526.1	QIG23781.1	WP_019098573.1	MCJ7853769.1	AHC82570.1	AHC87948.1	WJN90821.1	WJR41778.1	WJO35431.1	WJR47284.1	WJR52816.1	WP_016714143.1	WP_016714143.1
7079	serine acetyltransferase	COG1208,COG0110,COG1207,	E,M,R	Core	17	1	16	WP_119370045.1	WP_060499349.1	MBZ3670988.1	BBV96711.1	QIG18682.1	QIG23937.1	WP_019096278.1	MCJ7852895.1	AHC82876.1	AHC88252.1	WJN90990.1	WJR41947.1	WJO35600.1	WJR47452.1	WJR52986.1	WP_016715287.1	WP_016715287.1
7059	TlpA disulfide reductase family protein	COG1999,COG0450,COG0526,	R,O	Core	17	1	16	WP_012270931.1	WP_060501875.1	MBZ3667345.1	BBV98642.1	QIG20170.1	QIG25422.1	WP_019099309.1	MCJ7852078.1	AHC81244.1	AHC86673.1	WJN89685.1	WJR40647.1	WJO34359.1	WJR46208.1	WJR51799.1	WP_016715449.1	WP_016715449.1
756	FdhF/YdeP family oxidoreductase	COG0243,COG1034,COG3383	C,R	Core	17	1	16	WP_119368487.1,WP_119369125.1	WP_104833267.1,WP_104833625.1	MBZ3669396.1,MBZ3670204.1	BBV94861.1,BBV95945.1	QIG16508.1,QIG17501.1	QIG21768.1,QIG22758.1	WP_025754074.1,WP_027609389.1	MCJ7852690.1,MCJ7853322.1	AHC84009.1,AHC85560.1	AHC89380.1,AHC90928.1	WJN88574.1,WJN86894.1	WJR39664.1,WJR37842.1	WJO33432.1,WJO31624.1	WJR45261.1,WJR43540.1	WJR50842.1,WJR49088.1	WP_028699548.1,WP_016711952.1	WP_028699548.1,WP_121757740.1
1158	DUF2796 domain-containing protein	#	#	Core	17	1	16	WP_119368681.1	WP_060499549.1	MBZ3671168.1	BBV95179.1	QIG16765.1	QIG22025.1	WP_019096674.1	MCJ7854381.1	AHC80592.1	AHC86024.1	WJN88881.1	WJR39915.1	WJO33703.1	WJR45552.1	WJR51132.1	WP_016715349.1	WP_016715349.1
2788	BolA family transcriptional regulator	COG0271,COG5007	T,K	Core	17	1	16	WP_016715010.1	WP_016715010.1	MBZ3667447.1	BBV98537.1	QIG20071.1	QIG25323.1	WP_016715010.1	MCJ7852187.1	AHC81348.1	AHC86777.1	WJN89851.1	WJR40812.1	WJO34467.1	WJR46374.1	WJR51907.1	WP_016715010.1	WP_016715010.1
4063	RNA pyrophosphohydrolase	COG1051,COG0494,COG4119	L,F	Core	17	1	16	WP_003249017.1	WP_003249017.1	MBZ3668176.1	BBV99586.1	QIG21103.1	QIG26353.1	WP_003249017.1	MCJ7850112.1	AHC85023.1	AHC90394.1	WJN88033.1	WJR39128.1	WJO32887.1	WJR44771.1	WJR50351.1	WP_003249017.1	WP_003249017.1
2384	flagellar protein FlgN	COG3418,COG0614	P,N	Core	17	1	16	WP_119369201.1	WP_104834207.1	MBZ3667624.1	BBV98332.1	QIG19904.1	QIG25156.1	WP_159266543.1	MCJ7852546.1	AHC83809.1	AHC89180.1	WJN86756.1	WJR37704.1	WJO31485.1	WJR43401.1	WJR48949.1	WP_016711824.1	WP_016711824.1
7560	ATP-binding cassette domain-containing protein	COG4133,COG1119,COG4175,	R,Q,D,L,O,P,H,V,C,G,E	Core	17	1	16	WP_119368888.1	WP_104833972.1	MBZ3666960.1	BBV99021.1	QIG20553.1	QIG25803.1	WP_019098539.1	MCJ7851406.1	AHC80908.1	AHC86337.1	WJN89367.1	WJR40253.1	WJO34041.1	WJR45891.1	WJR51480.1	WP_081259017.1	WP_081259017.1
1621	threonine-phosphate decarboxylase CobD	COG0436,COG1168,COG1167,	E,H,K	Core	17	1	16	WP_119371054.1	WP_104834117.1	MBZ3667371.1	BBV98616.1	QIG20143.1	QIG25395.1	WP_019099293.1	MCJ7852104.1	AHC81273.1	AHC86702.1	WJN89711.1	WJR40673.1	WJO34385.1	WJR46234.1	WJR51825.1	WP_016715473.1	WP_016715473.1
2967	YqaE/Pmp3 family membrane protein	COG0401	S	Core	17	1	16	WP_009681539.1	WP_009681539.1	MBZ3670376.1	BBV95026.1	QIG16633.1	QIG21893.1	WP_009681539.1	MCJ7853199.1	AHC80447.1	AHC85883.1	WJN88727.1	WJR39778.1	WJO33547.1	WJR45414.1	WJR50995.1	WP_009681539.1	WP_009681539.1
3336	GAF domain-containing protein	COG0642,COG3290,COG4251,	T	Core	17	1	16	WP_119370642.1	WP_104835153.1	MBZ3670758.1	BBV96492.1	QIG18022.1	QIG23279.1	WP_019098001.1	MCJ7854230.1	AHC81847.1	AHC87276.1	WJN90375.1	WJR41332.1	WJO34987.1	WJR46837.1	WJR52370.1	WP_016714726.1	WP_016714726.1
3200	urease subunit alpha	COG1574,COG1001,COG0044,	Q,R,C,F,E	Core	17	1	16	WP_060498966.1	WP_060498966.1	MBZ3671569.1	BBV97457.1	QIG18514.1	QIG23769.1	WP_019099105.1	MCJ7853781.1	AHC82558.1	AHC87937.1	WJN90809.1	WJR41766.1	WJO35419.1	WJR47272.1	WJR52804.1	WP_016714154.1	WP_016714154.1
7432	ABC transporter substrate-binding protein	COG4166,COG0747,COG4533	R,E	Core	17	1	16	WP_119371861.1	WP_104833744.1	MBZ3668312.1	BBV99726.1	QIG21241.1	QIG26491.1	WP_019096652.1	MCJ7850253.1	AHC85159.1	AHC90530.1	WJN88172.1	WJR39267.1	WJO33027.1	WJR44909.1	WJR50490.1	WP_016712691.1	WP_016712691.1
1404	hydroxypyruvate isomerase	COG3622,COG3623,COG1082	G	Core	17	1	16	WP_016711738.1	WP_016711738.1	MBZ3670094.1	BBV98233.1	QIG19815.1	QIG25067.1	WP_019099535.1	MCJ7852444.1	AHC83710.1	AHC89084.1	WJN86659.1	WJR37607.1	WJO31388.1	WJR43304.1	WJR48852.1	WP_016711738.1	WP_016711738.1
1890	alanine/glycine:cation symporter family protein	COG1115	E	Core	17	1	16	WP_060499558.1	WP_060499558.1	MBZ3671178.1	BBV95169.1	QIG16755.1	QIG22015.1	WP_019096683.1	MCJ7854371.1	AHC80581.1	AHC86013.1	WJN88871.1	WJR39905.1	WJO33693.1	WJR45542.1	WJR51122.1	WP_016715338.1	WP_016715338.1
9715	35-cyclic-AMP phosphodiesterase	COG0420,COG1409	R,L	Core	17	1	16	WP_119371615.1	WP_060500344.1	MBZ3667941.1	BBV99346.1	QIG21480.1	QIG26739.1	WP_026020382.1	MCJ7849886.1	AHC84802.1	AHC90173.1	WJN91288.1	WJR42344.1	WJO36084.1	WJR47836.1	WJR53422.1	WP_028698483.1	WP_028698483.1
4152	30S ribosomal protein S10	COG0051	J	Core	17	1	16	WP_003186070.1	WP_003186070.1	MBZ3671222.1	BBV95108.1	QIG16712.1	QIG21972.1	WP_003186070.1	MCJ7854327.1	AHC80537.1	AHC85969.1	WJN88820.1	WJR39854.1	WJO33641.1	WJR45491.1	WJR51071.1	WP_003186070.1	WP_003186070.1
7	transcription antitermination factor NusB	COG0781	K	Core	17	1	16	WP_003255393.1	WP_003255393.1	MBZ3671157.1	BBV95190.1	QIG16775.1	QIG22035.1	WP_003255393.1	MCJ7854391.1	AHC80602.1	AHC86034.1	WJN88892.1	WJR39925.1	WJO33713.1	WJR45562.1	WJR51142.1	WP_003255393.1	WP_003255393.1
642	Fe2+-dependent dioxygenase	COG3128	S	Core	17	1	16	WP_119368904.1	WP_060501818.1	MBZ3667003.1	BBV98979.1	QIG20458.1	QIG25708.1	WP_025753806.1	MCJ7851370.1	AHC80953.1	AHC86382.1	WJN89404.1	WJR40290.1	WJO34078.1	WJR45928.1	WJR51517.1	WP_016713189.1	WP_121757548.1
2986	two-component system response regulator CinR	COG0784,COG3707,COG4567,	T,K	Core	17	1	16	WP_119370749.1	WP_104835237.1	MBZ3669687.1	BBV96247.1	QIG17789.1	QIG23046.1	WP_019096218.1	MCJ7853984.1	AHC81671.1	AHC87100.1	WJN90151.1	WJR41108.1	WJO34763.1	WJR46671.1	WJR52204.1	WP_016714915.1	WP_016714915.1
1451	MFS family transporter	COG0477,COG2223,COG2814	G,P	Core	17	1	16	WP_025753926.1	WP_025753926.1	MBZ3668756.1	BBV95671.1	QIG17226.1	QIG22484.1	WP_025753926.1	MCJ7851861.1	AHC84324.1	AHC89695.1	WJN87326.1	WJR38420.1	WJO32117.1	WJR44078.1	WJR49658.1	WP_016713636.1	WP_016713636.1
1508	6-phosphogluconolactonase	COG0800	G	Core	17	1	16	WP_119371174.1	WP_104834053.1	MBZ3667118.1	BBV98818.1	QIG20345.1	QIG25595.1	WP_049275724.1	MCJ7851249.1	AHC81072.1	AHC86501.1	WJN89520.1	WJR40406.1	WJO34194.1	WJR46043.1	WJR51634.1	WP_016713081.1	WP_016713081.1
1471	histidine--tRNA ligase	COG0124,COG3705	E,J	Core	17	1	16	WP_119368900.1	WP_016713198.1	MBZ3666995.1	BBV98987.1	QIG20467.1	QIG25717.1	WP_016713198.1	MCJ7851378.1	AHC80945.1	AHC86374.1	WJN89396.1	WJR40282.1	WJO34070.1	WJR45920.1	WJR51509.1	WP_016713198.1	WP_016713198.1
243	peptide deformylase	COG0242	J	Core	17	1	16	WP_016712797.1	WP_016712797.1	MBZ3671462.1	BBV94672.1	QIG16313.1	QIG21573.1	WP_016712797.1	MCJ7850377.1	AHC85354.1	AHC90722.1	WJN88381.1	WJR39476.1	WJO33239.1	WJR45068.1	WJR50649.1	WP_016712797.1	WP_016712797.1
828	DUF5666 domain-containing protein	#	#	Core	17	1	16	WP_119369033.1	WP_104833287.1	MBZ3671274.1	BBV95878.1	QIG17432.1	QIG22690.1	WP_025754943.1	MCJ7852752.1	AHC84073.1	AHC89444.1	WJN87018.1	WJR38114.1	WJO31899.1	WJR43774.1	WJR49357.1	WP_029380220.1	WP_029380220.1
7952	chemotaxis protein CheV	COG0784,COG0835,COG3279,	N,K,T	Core	17	1	16	WP_010955104.1	WP_010955104.1	MBZ3667627.1	BBV98329.1	QIG19901.1	QIG25153.1	WP_010955104.1	MCJ7852543.1	AHC83806.1	AHC89177.1	WJN86753.1	WJR37701.1	WJO31482.1	WJR43398.1	WJR48946.1	WP_010955104.1	WP_010955104.1
394	50S ribosomal protein L11	COG0080	J	Core	17	1	16	WP_003255500.1	WP_003255500.1	MBZ3671232.1	BBV95098.1	QIG16702.1	QIG21962.1	WP_003255500.1	MCJ7854317.1	AHC80527.1	AHC85959.1	WJN88810.1	WJR39844.1	WJO33631.1	WJR45481.1	WJR51061.1	WP_003255500.1	WP_003255500.1
3558	class C beta-lactamase	COG1680	V	Core	17	1	16	WP_119370164.1	WP_104834822.1	MBZ3671541.1	BBV97429.1	QIG18549.1	QIG23804.1	WP_159266173.1	MCJ7853751.1	AHC82589.1	AHC87967.1	WJN90835.1	WJR41792.1	WJO35445.1	WJR47297.1	WJR52830.1	WP_016714130.1	WP_016714130.1
2444	phosphate acyltransferase PlsX	COG0416,COG0280	C,I	Core	17	1	16	WP_016715138.1	WP_025754826.1	MBZ3669516.1	BBV96063.1	QIG17619.1	QIG22876.1	WP_016715138.1	MCJ7852332.1	AHC81490.1	AHC86919.1	WJN89990.1	WJR40947.1	WJO34602.1	WJR46511.1	WJR52043.1	WP_016715138.1	WP_016715138.1
3624	radical SAM protein	COG2100,COG3577,COG0641,	C,O,R,H	Core	17	1	16	WP_119370861.1	WP_104835295.1	MBZ3669527.1	BBV96075.1	QIG17630.1	QIG22887.1	WP_159266024.1	MCJ7852343.1	AHC81501.1	AHC86930.1	WJN90001.1	WJR40958.1	WJO34613.1	WJR46522.1	WJR52054.1	WP_028699296.1	WP_028699296.1
3108	threonine--tRNA ligase	COG2872,COG0442,COG0013,	R,J	Core	17	1	16	WP_060497300.1	WP_060497300.1	MBZ3671902.1	BBV97797.1	QIG19384.1	QIG24639.1	WP_027615006.1	MCJ7850776.1	AHC81994.1	AHC87371.1	WJN86133.1	WJR37091.1	WJO30795.1	WJR42773.1	WJR48288.1	WP_016711339.1	WP_016711339.1
295	protein-glutamate O-methyltransferase CheR	COG1352	N	Core	17	1	16	WP_110743631.1	WP_004575768.1	MBZ3667628.1	BBV98328.1	QIG19900.1	QIG25152.1	WP_004575768.1	MCJ7852542.1	AHC83805.1	AHC89176.1	WJN86752.1	WJR37700.1	WJO31481.1	WJR43397.1	WJR48945.1	WP_004575768.1	WP_004575768.1
4247	chemotaxis protein	COG0745,COG3706,COG0784,	N,K,T	Core	17	1	16	WP_119368911.1	WP_060500179.1	MBZ3668580.1	BBV95492.1	QIG17049.1	QIG22309.1	WP_019099759.1	MCJ7851428.1	AHC80889.1	AHC86318.1	WJN89346.1	WJR40232.1	WJO34020.1	WJR45870.1	WJR51459.1	WP_016713245.1	WP_016713245.1
11072	hypothetical protein	#	#	Core	17	1	16	WP_016714998.1	WP_016714998.1	MBZ3669765.1	BBV96329.1	QIG17936.1	QIG23193.1	WP_016714998.1	MCJ7854116.1	AHC81396.1,AHC81751.1	AHC86825.1,AHC87180.1	WJN90292.1	WJR41249.1	WJO34904.1	WJR46754.1	WJR52287.1	WP_016714998.1	WP_016714998.1
1270	Lrp/AsnC family transcriptional regulator	COG1349,COG4189,COG0640,	K	Core	17	1	16	WP_012271902.1	WP_104834576.1	MBZ3669120.1	BBV97119.1	QIG19057.1	QIG24312.1	WP_016715700.1	MCJ7853538.1	AHC83224.1	AHC88600.1	WJN90560.1	WJR41517.1	WJO35170.1	WJR47023.1	WJR52555.1	WP_016715700.1	WP_016715700.1
1250	ribosome maturation factor RimM	COG0806	J	Core	17	1	16	WP_019097658.1	WP_060497393.1	MBZ3667162.1	BBV98774.1	QIG20302.1	QIG25553.1	WP_019097658.1	MCJ7851206.1	AHC81119.1	AHC86548.1	WJN89565.1	WJR40451.1	WJO34239.1	WJR46088.1	WJR51679.1	WP_016712999.1	WP_016712999.1
2548	sulfite reductase flavoprotein subunit alpha	COG0543,COG3182,COG0369,	S,C,P,H	Core	17	1	16	WP_119368902.1	WP_060501822.1	MBZ3667001.1	BBV98981.1	QIG20460.1	QIG25710.1	WP_025753808.1	MCJ7851372.1	AHC80951.1	AHC86380.1	WJN89402.1	WJR40288.1	WJO34076.1	WJR45926.1	WJR51515.1	WP_016713192.1	WP_016713192.1
297	DUF2802 domain-containing protein	COG2919	D	Core	17	1	16	WP_119369242.1	WP_060499607.1	MBZ3667693.1	BBV98263.1	QIG19845.1	QIG25097.1	WP_019096404.1	MCJ7852474.1	AHC83751.1	AHC89123.1	WJN86688.1	WJR37636.1	WJO31417.1	WJR43333.1	WJR48881.1	WP_016711766.1	WP_016711766.1
4398	C17 cyclopropane fatty acid synthase CfaB	COG2519,COG2226,COG2227,	J,M,H,R	Core	17	1	16	WP_119371900.1	WP_060499715.1	MBZ3668390.1	BBV99861.1	QIG21317.1	QIG26567.1	WP_019099173.1	MCJ7850332.1	AHC85240.1	AHC90611.1	WJN88287.1	WJR39382.1	WJO33142.1	WJR45024.1	WJR50605.1	WP_063977230.1	WP_016712763.1
3454	DUF3325 domain-containing protein	#	#	Core	17	1	16	WP_119371392.1	WP_060499747.1	MBZ3668605.1	BBV95519.1	QIG17076.1	QIG22336.1	WP_019098840.1	MCJ7851699.1	AHC84481.1	AHC89852.1	WJN87476.1	WJR38570.1	WJO32267.1	WJR44228.1	WJR49808.1	WP_016713492.1	WP_016713492.1
3124	bacterioferritin-associated ferredoxin	COG2906,COG1251	C,P	Core	17	1	16	WP_045185737.1	WP_060497888.1	MBZ3668860.1	BBV95772.1	QIG17334.1	QIG22591.1	WP_016713743.1	MCJ7851963.1	AHC84223.1	AHC89594.1	WJN87123.1	WJR38218.1	WJO32004.1	WJR43879.1	WJR49461.1	WP_016713743.1	WP_016713743.1
922	hypothetical protein	#	#	Core	17	1	16	WP_119369409.1	WP_060497793.1	MBZ3669901.1	BBV98041.1	QIG19562.1	QIG24816.1	WP_016711549.1	MCJ7850968.1	AHC83492.1	AHC88868.1	WJN86367.1	WJR37314.1	WJO31093.1	WJR43013.1	WJR48558.1	WP_016711549.1	WP_016711549.1
1963	response regulator transcription factor	COG3279,COG4753,COG3707,	T,N,K	Core	17	1	16	WP_119370284.1	WP_060499182.1	MBZ3670544.1	BBV97663.1	QIG18281.1	QIG23538.1	WP_016714304.1	MCJ7853645.1	AHC82177.1	AHC87555.1	WJN90668.1	WJR41625.1	WJO35278.1	WJR47131.1	WJR52663.1	WP_063977579.1	WP_016714304.1
2292	patatin-like phospholipase family protein	COG1752,COG4667	R	Core	17	1	16	WP_016714767.1	WP_104835173.1	MBZ3670712.1	BBV96370.1	QIG17976.1	QIG23233.1	WP_026020349.1	MCJ7854276.1	AHC81787.1	AHC87216.1	WJN90331.1	WJR41288.1	WJO34943.1	WJR46793.1	WJR52326.1	WP_016714767.1	WP_016714767.1
958	acetylornithine deacetylase	COG2195,COG1473,COG0624	E,R	Core	17	1	16	WP_119371797.1	WP_060498134.1	MBZ3668216.1	BBV99629.1	QIG21146.1	QIG26396.1	WP_019098659.1	MCJ7850158.1	AHC85066.1	AHC90437.1	WJN88074.1	WJR39169.1	WJO32928.1	WJR44811.1	WJR50392.1	WP_016712596.1	WP_016712596.1
840	DNA-binding transcriptional regulator Fis	COG0138	F	Core	17	1	16	WP_119371567.1	WP_060498534.1	MBZ3667850.1	BBV99253.1	QIG20784.1	QIG26034.1	WP_019099785.1	MCJ7849793.1	AHC84705.1	AHC90076.1	WJN87720.1	WJR38815.1	WJO32574.1	WJR44459.1	WJR50039.1	WP_016712202.1	WP_016712202.1
7886	PilN domain-containing protein	COG3166	N	Core	17	1	16	WP_119371722.1	WP_060498051.1	MBZ3668112.1	BBV99521.1	QIG21038.1	QIG26288.1	WP_027610016.1	MCJ7850047.1	AHC84956.1	AHC90327.1	WJN87965.1	WJR39060.1	WJO32819.1	WJR44703.1	WJR50284.1	WP_016712496.1	WP_016712496.1
2370	D-ribose pyranase	COG1869,COG4154	G	Core	17	1	16	WP_016711344.1	WP_016711344.1	MBZ3671896.1	BBV97803.1	QIG19390.1	QIG24645.1	WP_016711344.1	MCJ7850782.1	AHC81988.1	AHC87365.1	WJN86139.1	WJR37097.1	WJO30801.1	WJR42779.1	WJR48294.1	WP_016711344.1	WP_016711344.1
1597	MFS transporter	COG0583	K	Core	17	1	16	WP_119370553.1	WP_025752728.1	MBZ3669280.1	BBV97282.1	QIG19210.1	QIG24465.1	WP_159266310.1	MCJ7850728.1	AHC82051.1	AHC87428.1	WJN86011.1	WJR36968.1	WJO30600.1	WJR42725.1	WJR48164.1	WP_028699885.1	WP_028699885.1
7867	MaoC family dehydratase	COG2030,COG0824	R,I	Core	17	1	16	WP_051099445.1	WP_051099445.1	MBZ3669441.1	BBV95990.1	QIG17547.1	QIG22804.1	WP_016711909.1	MCJ7852643.1	AHC83950.1	AHC89321.1	WJN86849.1	WJR37797.1	WJO31579.1	WJR43495.1	WJR49043.1	WP_016711909.1	WP_016711909.1
729	methyl-accepting chemotaxis protein	COG1196,COG0840,COG5000,	D,T,N	Core	17	1	16	WP_119371435.1	WP_104833951.1	MBZ3666908.1	BBV99072.1	QIG20605.1	QIG25855.1	WP_159266599.1	MCJ7851647.1	AHC84534.1	AHC89905.1	WJN87529.1	WJR38623.1	WJO32320.1	WJR44281.1	WJR49861.1	WP_016713441.1	WP_016713441.1
2011	SAM-dependent methyltransferase	COG2518,COG2813	J,O	Core	17	1	16	WP_119370212.1	WP_060500070.1	MBZ3670625.1	BBV97583.1	QIG18357.1	QIG23613.1	WP_019098226.1	MCJ7853848.1	AHC82805.1	AHC88181.1	WJN90744.1	WJR41701.1	WJO35354.1	WJR47207.1	WJR52739.1	WP_016714224.1	WP_016714224.1
3825	YqgE/AlgH family protein	COG1678	K	Core	17	1	16	WP_119371664.1	WP_060500582.1	MBZ3668015.1	BBV99420.1	QIG20947.1	QIG26197.1	WP_016712417.1	MCJ7849964.1	AHC84878.1	AHC90249.1	WJN87886.1	WJR38981.1	WJO32740.1	WJR44624.1	WJR50205.1	WP_016712417.1	WP_016712417.1
2350	LysR family transcriptional regulator	COG0583	K	Core	17	1	16	WP_019099075.1	WP_019099075.1	MBZ3670971.1	BBV96684.1	QIG18665.1	QIG23920.1	WP_019099075.1	MCJ7852878.1	AHC82893.1	AHC88269.1	WJN90973.1	WJR41930.1	WJO35583.1	WJR47435.1	WJR52969.1	WP_016715304.1	WP_016715304.1
787	molybdopterin-dependent oxidoreductase	COG4631,COG1529	F,C	Core	17	1	16	WP_119369672.1	WP_104834589.1	MBZ3669083.1	BBV97079.1	QIG19021.1	QIG24276.1	WP_159266114.1	MCJ7853574.1	AHC83186.1	AHC88562.1	WJN90593.1	WJR41550.1	WJO35203.1	WJR47056.1	WJR52588.1	WP_016715735.1	WP_016715735.1
10336	formate dehydrogenase subunit gamma	COG1894	C	Core	17	1	16	WP_119370725.1	WP_104835215.1	MBZ3669716.1	BBV96281.1	QIG17888.1	QIG23145.1	WP_019098739.1	MCJ7854066.1	AHC81696.1	AHC87125.1	WJN90243.1	WJR41200.1	WJO34855.1	WJR46705.1	WJR52238.1	WP_016714950.1	WP_016714950.1
7737	LysR family transcriptional regulator	COG1846,COG0583	K	Core	17	1	16	WP_119370134.1	WP_016714094.1	MBZ3671502.1	BBV97390.1	QIG18588.1	QIG23843.1	WP_016714094.1	MCJ7854532.1	AHC82123.1	AHC87500.1	WJN90875.1	WJR41832.1	WJO35485.1	WJR47337.1	WJR52870.1	WP_016714094.1	WP_016714094.1
3480	SDR family oxidoreductase	COG0451,COG0623,COG3967,	I,M,R	Core	17	1	16	WP_060538723.1	WP_060497506.1	MBZ3667510.1	BBV98489.1	QIG20024.1	QIG25276.1	WP_016715057.1	MCJ7852241.1	AHC81406.1	AHC86835.1	WJN89902.1	WJR40859.1	WJO34514.1	WJR46423.1	WJR51955.1	WP_016715057.1	WP_016715057.1
617	glycosyltransferase family 2 protein	COG0463,COG1215,COG1216	R,M	Core	17	1	16	WP_119370041.1	WP_104834743.1	MBZ3670992.1	BBV96715.1	QIG18686.1	QIG23941.1	WP_159266221.1	MCJ7852899.1	AHC82872.1	AHC88248.1	WJN90994.1	WJR41951.1	WJO35604.1	WJR47456.1	WJR52990.1	WP_016715283.1	WP_016715283.1
1284	YqcI/YcgG family protein	COG3403	S	Core	17	1	16	WP_105947976.1	WP_060498254.1	MBZ3670787.1	BBV96525.1	QIG18050.1	QIG23307.1	WP_025754380.1	MCJ7854192.1	AHC81888.1	AHC87317.1	WJN90408.1	WJR41365.1	WJO35020.1	WJR46870.1	WJR52403.1	WP_016714692.1	WP_016714692.1
9165	nucleotidyltransferase family protein	COG2068,COG1213,COG1920,	H,M,R,I,S	Core	17	1	16	WP_182774177.1	WP_164524861.1	MBZ3670028.1	BBV98167.1	QIG19682.1	QIG24934.1	WP_025754794.1	MCJ7854543.1	AHC83638.1	AHC89014.1	WJN86604.1	WJR37553.1	WJO31333.1	WJR43250.1	WJR48797.1	WP_025754794.1	WP_025754794.1
1524	microcin C ABC transporter permease YejB	COG0601,COG4174,COG4168,	V,R,E	Core	17	1	16	WP_016715594.1,WP_027608722.1	WP_027608722.1,WP_060499314.1	MBZ3670950.1,MBZ3669951.1	BBV96660.1,BBV98091.1	QIG18644.1,QIG19610.1	QIG23899.1,QIG24864.1	WP_027609291.1,WP_027608722.1	MCJ7851046.1,MCJ7852844.1	AHC82721.1,AHC83561.1	AHC88097.1,AHC88937.1	WJN90935.1,WJN86528.1	WJR41892.1,WJR37476.1	WJO35545.1,WJO31257.1	WJR47397.1,WJR43174.1	WJR52931.1,WJR48721.1	WP_016715594.1,WP_016711615.1	WP_016715594.1,WP_016711615.1
1658	ornithine carbamoyltransferase	COG0078,COG0540	E,F	Core	17	1	16	WP_119368961.1	WP_060497891.1	MBZ3668856.1	BBV95768.1	QIG17330.1	QIG22587.1	WP_016713738.1	MCJ7851959.1	AHC84227.1	AHC89598.1	WJN87127.1	WJR38222.1	WJO32008.1	WJR43883.1	WJR49465.1	WP_016713738.1	WP_016713738.1
4672	hypothetical protein	#	#	Core	17	1	16	WP_119371418.1	WP_060499965.1	MBZ3666946.1	BBV99035.1	QIG20567.1	QIG25817.1	WP_025753992.1	MCJ7851679.1	AHC84502.1	AHC89873.1	WJN87495.1	WJR38589.1	WJO32286.1	WJR44247.1	WJR49827.1	WP_016713472.1	WP_016713472.1
9459	50S ribosomal protein L27	COG0211	J	Core	17	1	16	WP_003247464.1	WP_003247464.1	MBZ3668472.1	BBV95383.1	QIG16940.1	QIG22200.1	WP_003247464.1	MCJ7851537.1	AHC80754.1	AHC86186.1	WJN89197.1	WJR40083.1	WJO33871.1	WJR45720.1	WJR51299.1	WP_003247464.1	WP_003247464.1
2872	TetR/AcrR family transcriptional regulator	COG3226,COG1309	S,K	Core	17	1	16	WP_019097917.1	WP_060498075.1	MBZ3668147.1	BBV99557.1	QIG21074.1	QIG26324.1	WP_019097917.1	MCJ7850084.1	AHC84993.1	AHC90364.1	WJN88006.1	WJR39102.1	WJO32860.1	WJR44744.1	WJR50325.1	WP_016712532.1	WP_016712532.1
7058	chemotaxis protein CheW	COG3707,COG0784,COG3279,	T,N,K	Core	17	1	16	WP_119371131.1	WP_016712976.1	MBZ3667189.1	BBV98747.1	QIG20275.1	QIG25526.1	WP_019097640.1	MCJ7851179.1	AHC81150.1	AHC86579.1	WJN89592.1	WJR40478.1	WJO34266.1	WJR46115.1	WJR51706.1	WP_016712976.1	WP_016712976.1
556	Hsp20 family protein	COG0071	O	Core	17	1	16	WP_119370852.1	WP_060498770.1	MBZ3669539.1	BBV96087.1	QIG17642.1	QIG22899.1	WP_016715161.1	MCJ7852355.1	AHC81516.1	AHC86945.1	WJN90012.1	WJR40969.1	WJO34624.1	WJR46533.1	WJR52065.1	WP_016715161.1	WP_016715161.1
650	cell division protein FtsB	COG2919	D	Core	17	1	16	WP_016712918.1	WP_016712918.1	MBZ3667262.1	BBV98674.1	QIG20201.1	QIG25452.1	WP_016712918.1	MCJ7852045.1	AHC81213.1	AHC86642.1	WJN89653.1	WJR40539.1	WJO34327.1	WJR46176.1	WJR51767.1	WP_016712918.1	WP_016712918.1
4652	acyl-CoA dehydrogenase family protein	COG1960	I	Core	17	1	16	WP_119369581.1	WP_060497127.1	MBZ3669164.1	BBV97165.1	QIG19103.1	QIG24358.1	WP_025754513.1	MCJ7853494.1	AHC83267.1	AHC88643.1	WJN90524.1	WJR41481.1	WJO35134.1	WJR46986.1	WJR52519.1	WP_016715663.1	WP_016715663.1
1428	aldehyde dehydrogenase	COG1012,COG4230	C	Core	17	1	16	WP_119369567.1	WP_104834549.1	MBZ3669185.1	BBV97186.1	QIG19120.1	QIG24375.1	WP_027609081.1	MCJ7853471.1	AHC82102.1	AHC87479.1	WJN90497.1	WJR41454.1	WJO35108.1	WJR46959.1	WJR52492.1	WP_016714595.1	WP_016714595.1
3334	helix-turn-helix domain-containing protein	COG4977,COG4753,COG2207,	F,K,T,R	Core	17	1	16	WP_119369714.1	WP_060497000.1	MBZ3669024.1	BBV97014.1	QIG18963.1	QIG24218.1	WP_159266281.1	MCJ7850560.1	AHC83135.1	AHC88511.1	WJN85843.1	WJR36800.1	WJO30431.1	WJR42557.1	WJR47995.1	WP_020371274.1	WP_020371274.1
2386	YbaN family protein	COG2832	S	Core	17	1	16	WP_119369170.1	WP_060497471.1	MBZ3667559.1	BBV98399.1	QIG19976.1	QIG25228.1	WP_025753879.1	MCJ7852611.1	AHC83916.1	AHC89287.1	WJN86816.1	WJR37764.1	WJO31546.1	WJR43462.1	WJR49010.1	WP_016711879.1	WP_016711879.1
1406	shikimate kinase AroK	COG0563,COG0283,COG0703	E,F	Core	17	1	16	WP_028698445.1	WP_028698445.1	MBZ3668109.1	BBV99518.1	QIG21036.1	QIG26286.1	WP_025752276.1	MCJ7850044.1	AHC84954.1	AHC90325.1	WJN87963.1	WJR39058.1	WJO32817.1	WJR44701.1	WJR50282.1	WP_028698445.1	WP_028698445.1
7491	16S ribosomal RNA	COG1183,COG0558	I	Core	17	1	16	WP_003250045.1	WP_003250045.1	MBZ3667700.1	BBV99098.1	QIG20631.1	QIG25881.1	WP_003250045.1	MCJ7849609.1	AHC84566.1	AHC89937.1	WJN87564.1	WJR38659.1	WJO32355.1	WJR44316.1	WJR49896.1	WP_003250045.1	WP_003250045.1
2984	metallophosphoesterase	#	#	Core	17	1	16	WP_119370831.1	WP_060498798.1	MBZ3669565.1	BBV96114.1	QIG17669.1	QIG22926.1	WP_016714807.1	MCJ7852382.1	AHC81546.1	AHC86975.1	WJN90038.1	WJR40995.1	WJO34650.1	WJR46559.1	WJR52091.1	WP_016714807.1	WP_016714807.1
7850	malonate decarboxylase holo-ACP synthase	#	#	Core	17	1	16	WP_119369758.1	WP_104834637.1	MBZ3668954.1	BBV96943.1	QIG18893.1	QIG24148.1	WP_019098519.1	MCJ7850475.1	AHC83047.1	AHC88423.1	WJN85767.1	WJR36725.1	WJO35908.1	WJR42481.1	WJR47919.1	WP_016713947.1	WP_016713947.1
1509	L-serine ammonia-lyase	COG1760	E	Core	17	1	16	WP_119371193.1	WP_104834042.1	MBZ3667086.1	BBV98850.1	QIG20376.1	QIG25626.1	WP_019098193.1	MCJ7851281.1	AHC81037.1	AHC86466.1	WJN89489.1	WJR40375.1	WJO34163.1	WJR46012.1	WJR51603.1	WP_016713111.1	WP_016713111.1
3936	phenylacetate--CoA ligase	COG1020,COG1541,COG0365,	Q,H,I	Core	17	1	16	WP_119369986.1	WP_104834707.1	MBZ3671058.1	BBV96788.1	QIG18749.1	QIG24004.1	WP_019097400.1	MCJ7852966.1	AHC82779.1	AHC88155.1	WJN91056.1	WJR42013.1	WJO35666.1	WJR47518.1	WJR53052.1	WP_016715216.1	WP_016715216.1
3057	molecular chaperone HtpG	COG0326,COG1389	O,L	Core	17	1	16	WP_119369325.1	WP_104834281.1	MBZ3669979.1	BBV98119.1	QIG19636.1	QIG24890.1	WP_016711640.1	MCJ7851074.1	AHC83592.1	AHC88968.1	WJN86555.1	WJR37503.1	WJO31284.1	WJR43201.1	WJR48748.1	WP_016711640.1	WP_016711640.1
5	50S ribosomal protein L4	COG0088	J	Core	17	1	16	WP_008089819.1	WP_003255485.1	MBZ3671220.1	BBV95110.1	QIG16714.1	QIG21974.1	WP_003255485.1	MCJ7854329.1	AHC80539.1	AHC85971.1	WJN88822.1	WJR39856.1	WJO33643.1	WJR45493.1	WJR51073.1	WP_003255485.1	WP_003255485.1
3077	oxygenase MpaB family protein	COG3662	S	Core	17	1	16	WP_119371479.1	WP_060498438.1	MBZ3667727.1	BBV99125.1	QIG20658.1	QIG25908.1	WP_025754261.1	MCJ7849636.1	AHC84594.1	AHC89965.1	WJN87589.1	WJR38684.1	WJO32380.1	WJR44341.1	WJR49921.1	WP_016712077.1	WP_016712077.1
1465	LysR family transcriptional regulator	COG0644,COG2081,COG2303	E,C,R	Core	17	1	16	WP_119368359.1	WP_060499866.1	MBZ3671474.1	BBV94660.1	QIG16301.1	QIG21561.1	WP_027609963.1	MCJ7850365.1	AHC85342.1	AHC90710.1	WJN88369.1	WJR39464.1	WJO33227.1	WJR45056.1	WJR50637.1	WP_016712786.1	WP_016712786.1
348	Na+/H+ antiporter subunit G	COG1320	P	Core	17	1	16	WP_016714985.1	WP_060500534.1	MBZ3669751.1	BBV96315.1	QIG17922.1	QIG23179.1	WP_027609687.1	MCJ7854102.1	AHC81737.1	AHC87166.1	WJN90278.1	WJR41235.1	WJO34890.1	WJR46740.1	WJR52273.1	WP_016714985.1	WP_016714985.1
235	dihydrofolate reductase	COG0262,COG1985	H	Core	17	1	16	WP_119371758.1	WP_060498085.1	MBZ3668162.1	BBV99572.1	QIG21089.1	QIG26339.1	WP_019097924.1	MCJ7850098.1	AHC85009.1	AHC90380.1	WJN88019.1	WJR39115.1	WJO32873.1	WJR44757.1	WJR50338.1	WP_016712542.1	WP_016712542.1
306	methyl-accepting chemotaxis protein	COG2770,COG0840,COG5000	N,T	Core	17	1	16	WP_119371598.1	WP_104833862.1	MBZ3667912.1	BBV99317.1	QIG20845.1	QIG26095.1	WP_025752431.1	MCJ7849857.1	AHC84773.1	AHC90144.1	WJN87780.1	WJR38875.1	WJO32634.1	WJR44519.1	WJR50099.1	WP_016712315.1	WP_016712315.1
1085	CinA family protein	COG1546	R	Core	17	1	16	WP_119371079.1	WP_060501896.1	MBZ3667327.1	BBV98660.1	QIG20188.1	QIG25440.1	WP_019099314.1	MCJ7852060.1	AHC81226.1	AHC86655.1	WJN89667.1	WJR40629.1	WJO34341.1	WJR46190.1	WJR51781.1	WP_016715434.1	WP_016715434.1
1007	molybdopterin molybdotransferase MoeA	COG0521,COG0303,COG1058	R,H	Core	17	1	16	WP_119370769.1	WP_060498862.1	MBZ3669652.1	BBV96212.1	QIG17755.1	QIG23012.1	WP_027615678.1	MCJ7853949.1	AHC81635.1	AHC87064.1	WJN90119.1	WJR41076.1	WJO34731.1	WJR46639.1	WJR52172.1	WP_016714884.1	WP_016714884.1
7290	HAD family hydrolase	COG0560,COG0637	E,R	Core	17	1	16	WP_119371013.1	WP_060497585.1	MBZ3667406.1	BBV98578.1	QIG20108.1	QIG25360.1	WP_019097097.1	MCJ7852147.1	AHC81314.1	AHC86743.1	WJN89752.1	WJR40714.1	WJO34426.1	WJR46275.1	WJR51866.1	WP_016715516.1	WP_016715516.1
3579	TerB family tellurite resistance protein	COG5407,COG0484,COG1076	O,U	Core	17	1	16	WP_016715776.1	WP_104833557.1	MBZ3670415.1	BBV95063.1	QIG21351.1	QIG26601.1	WP_016715776.1	MCJ7853164.1	AHC80491.1	AHC85923.1	WJN91140.1	WJR42194.1	WJO35936.1	WJR47692.1	WJR53283.1	WP_016715776.1	WP_016715776.1
1331	cytochrome o ubiquinol oxidase subunit IV	COG3125	C	Core	17	1	16	WP_003248599.1	WP_003248599.1	MBZ3668590.1	BBV95504.1	QIG17061.1	QIG22321.1	WP_003248599.1	MCJ7851417.1	AHC80896.1	AHC86325.1	WJN89356.1	WJR40242.1	WJO34030.1	WJR45880.1	WJR51469.1	WP_003248599.1	WP_003248599.1
2446	PilZ domain-containing protein	#	#	Core	17	1	16	WP_119370752.1	WP_060500411.1	MBZ3669682.1	BBV96242.1	QIG17784.1	QIG23041.1	WP_016714910.1	MCJ7853979.1	AHC81666.1	AHC87095.1	WJN90146.1	WJR41103.1	WJO34758.1	WJR46666.1	WJR52199.1	WP_016714910.1	WP_016714910.1
7352	LysR family transcriptional regulator	COG0583,COG1846	K	Core	17	1	16	WP_119369717.1	WP_060496996.1	MBZ3669020.1	BBV97010.1	QIG18959.1	QIG24214.1	WP_016713877.1	MCJ7850556.1	AHC83131.1	AHC88507.1	WJN85839.1	WJR36796.1	WJO30427.1	WJR42553.1	WJR47991.1	WP_016713877.1	WP_016713877.1
2549	sodium/glutamate symporter	COG0786	E	Core	17	1	16	WP_105946909.1	WP_060497446.1	MBZ3667091.1	BBV98845.1	QIG20372.1	QIG25622.1	WP_019098198.1	MCJ7851276.1	AHC81044.1	AHC86473.1	WJN89494.1	WJR40380.1	WJO34168.1	WJR46017.1	WJR51608.1	WP_016713106.1	WP_016713106.1
2263	GntR family transcriptional regulator	COG1510,COG1725,COG2186,	K	Core	17	1	16	WP_003256074.1	WP_003256074.1	MBZ3669115.1	BBV97114.1	QIG19052.1	QIG24307.1	WP_159266105.1	MCJ7853543.1	AHC83219.1	AHC88595.1	WJN90565.1	WJR41522.1	WJO35175.1	WJR47028.1	WJR52560.1	WP_016715705.1	WP_016715705.1
334	ChaN family lipoprotein	COG3016	S	Core	17	1	16	WP_119371465.1	WP_060498421.1	MBZ3667709.1	BBV99107.1	QIG20640.1	QIG25890.1	WP_027610109.1	MCJ7849618.1	AHC84575.1	AHC89946.1	WJN87573.1	WJR38668.1	WJO32364.1	WJR44325.1	WJR49905.1	WP_016712061.1	WP_016712061.1
4796	DUF1043 family protein	COG3105	S	Core	17	1	16	WP_016713539.1	WP_016713539.1	MBZ3668654.1	BBV95569.1	QIG17124.1	QIG22383.1	WP_016713539.1	MCJ7851756.1	AHC84431.1	AHC89802.1	WJN87426.1	WJR38520.1	WJO32217.1	WJR44178.1	WJR49758.1	WP_016713539.1	WP_016713539.1
3456	DUF1513 domain-containing protein	COG2706,COG3490	G,S	Core	17	1	16	WP_119368913.1	WP_104833372.1	MBZ3668714.1	BBV95629.1	QIG17183.1	QIG22441.1	WP_159266588.1	MCJ7851819.1	AHC84370.1	AHC89741.1	WJN87368.1	WJR38462.1	WJO32159.1	WJR44120.1	WJR49700.1	WP_016713597.1	WP_016713597.1
7607	malate dehydrogenase quinone	COG2084,COG1893,COG1004,	I,H,M,C	Core	17	1	16	WP_119370126.1	WP_060499035.1	MBZ3671490.1	BBV97377.1	QIG18600.1	QIG23855.1	WP_027615523.1	MCJ7852789.1	AHC83066.1	AHC88442.1	WJN90887.1	WJR41844.1	WJO35497.1	WJR47349.1	WJR52882.1	WP_016715645.1	WP_016715645.1
1641	GntR family transcriptional regulator MpaR	COG2186,COG1168,COG1802,	R,K,E	Core	17	1	16	WP_016713897.1	WP_104834617.1	MBZ3669005.1	BBV96995.1	QIG18944.1	QIG24199.1	WP_016713897.1	MCJ7850536.1	AHC83112.1	AHC88488.1	WJN85819.1	WJR36777.1	WJO30407.1	WJR42533.1	WJR47971.1	WP_063977447.1	WP_016713897.1
930	response regulator transcription factor	COG4753,COG3279,COG3947,	T,K,N	Core	17	1	16	WP_060497458.1	WP_060497458.1	MBZ3667573.1	BBV98385.1	QIG19962.1	QIG25214.1	WP_016711866.1	MCJ7852596.1	AHC83901.1	AHC89272.1	WJN86802.1	WJR37750.1	WJO31532.1	WJR43448.1	WJR48996.1	WP_016711866.1	WP_016711866.1
6954	ATP-dependent helicase HrpB	COG1205,COG1204,COG1643,	R,L	Core	17	1	16	WP_119371545.1	WP_104833898.1	MBZ3667800.1	BBV99203.1	QIG20734.1	QIG25984.1	WP_084296663.1	MCJ7849744.1	AHC84653.1	AHC90024.1	WJN87659.1	WJR38754.1	WJO32513.1	WJR44411.1	WJR49991.1	WP_063977370.1	WP_121757841.1,WP_121757846.1
2180	transcription elongation factor GreA	COG0782	K	Core	17	1	16	WP_003249939.1	WP_003249939.1	MBZ3667747.1	BBV99144.1	QIG21477.1	QIG26736.1	WP_016712090.1	MCJ7849656.1	AHC84614.1	AHC89985.1	WJN87608.1	WJR38703.1	WJO32399.1	WJR44360.1	WJR49940.1	WP_016712090.1	WP_016712090.1
7361	SURF1 family protein	COG3346	S	Core	17	1	16	WP_119368390.1	WP_060499835.1	MBZ3671425.1	BBV94711.1	QIG16349.1	QIG21609.1	WP_019098092.1	MCJ7850416.1	AHC85392.1	AHC90760.1	WJN88422.1	WJR39518.1	WJO33280.1	WJR45109.1	WJR50690.1	WP_028699530.1	WP_028699530.1
9149	malate dehydrogenase	COG0039	C	Core	17	1	16	WP_119368775.1	WP_104833498.1	MBZ3668436.1	BBV95347.1	QIG16905.1	QIG22165.1	WP_159265872.1	MCJ7851568.1	AHC80724.1	AHC86156.1	WJN89167.1	WJR40053.1	WJO33841.1	WJR45690.1	WJR51270.1	WP_016713376.1	WP_016713376.1
4089	ABC transporter ATP-binding protein	COG1137,COG4148,COG4619,	P,O,L,D,Q,R,E,G,C,V,H	Core	17	1	16	WP_105947054.1	WP_060499810.1	MBZ3671391.1	BBV94745.1	QIG16384.1	QIG21644.1	WP_016712861.1	MCJ7850451.1	AHC85427.1	AHC90795.1	WJN88457.1	WJR39553.1	WJO33315.1	WJR45144.1	WJR50725.1	WP_016712861.1	WP_016712861.1
8438	PQQ-dependent alcohol dehydrogenase PedH	COG4993,COG1520	G,S	Core	17	1	16	WP_105947860.1	WP_104834963.1	MBZ3670551.1	BBV97656.1	QIG18288.1	QIG23545.1	WP_025753175.1	MCJ7853652.1	AHC82184.1	AHC87562.1	WJN90675.1	WJR41632.1	WJO35285.1	WJR47138.1	WJR52670.1	WP_016714297.1	WP_016714297.1
644	ABC transporter substrate-binding protein	COG2854	Q	Core	17	1	16	WP_119371206.1	WP_060501746.1	MBZ3667063.1	BBV98917.1	QIG20400.1	QIG25650.1	WP_019099459.1	MCJ7851305.1	AHC81013.1	AHC86442.1	WJN89465.1	WJR40351.1	WJO34139.1	WJR45988.1	WJR51579.1	WP_016713132.1	WP_016713132.1
878	5-oxoprolinase subunit PxpB	COG2049	E	Core	17	1	16	WP_119369138.1	WP_104835374.1	MBZ3669418.1	BBV95967.1	QIG17523.1	QIG22780.1	WP_019098507.1	MCJ7852668.1	AHC83986.1	AHC89357.1	WJN86872.1	WJR37820.1	WJO31602.1	WJR43518.1	WJR49066.1	WP_016711931.1	WP_016711931.1
7955	DUF2937 family protein	#	#	Core	17	1	16	WP_119369135.1	WP_104835377.1	MBZ3669414.1	BBV95963.1	QIG17519.1	QIG22776.1	WP_025753894.1	MCJ7852672.1	AHC83990.1	AHC89361.1	WJN86876.1	WJR37824.1	WJO31606.1	WJR43522.1	WJR49070.1	WP_016711935.1	WP_016711935.1
4323	dihydrolipoyllysine-residue acetyltransferase	COG4770,COG0508,COG0511,	C,I	Core	17	1	16	WP_119368576.1	WP_104833579.1	MBZ3670340.1	BBV94990.1	QIG16598.1	QIG21858.1	WP_159265816.1	MCJ7853235.1	AHC85642.1	AHC91010.1	WJN88691.1	WJR39742.1	WJO33511.1	WJR45378.1	WJR50959.1	WP_028699073.1	WP_028699073.1
2497	proline--tRNA ligase	COG0172,COG0441,COG2606,	S,J	Core	17	1	16	WP_119369038.1	WP_060498619.1	MBZ3671284.1	BBV95888.1	QIG17442.1	QIG22700.1	WP_016712005.1	MCJ7852744.1	AHC84065.1	AHC89436.1	WJN87010.1	WJR38106.1	WJO31891.1	WJR43766.1	WJR49349.1	WP_016712005.1	WP_016712005.1
363	LysR family transcriptional regulator	COG0583	K	Core	17	1	16	WP_119369489.1	WP_104834429.1	MBZ3669823.1	BBV97875.1	QIG19445.1	QIG24700.1	WP_019096765.1	MCJ7850864.1	AHC83416.1	AHC88792.1	WJN86222.1	WJR37169.1	WJO30922.1	WJR42868.1	WJR48413.1	WP_016711450.1	WP_016711450.1
4801	ATP-binding protein	COG4145,COG5000,COG0643,	E,R,T,H,N	Core	17	1	16	WP_177410316.1	WP_186722946.1	MBZ3667719.1	BBV99117.1	QIG20650.1	QIG25900.1	WP_019098145.1	MCJ7849628.1	AHC84584.1	AHC89955.1	WJN87581.1	WJR38676.1	WJO32372.1	WJR44333.1	WJR49913.1	WP_016712069.1	WP_016712069.1
3018	thiosulfate sulfurtransferase GlpE	COG2897,COG0607,COG1054,	P,R	Core	17	1	16	WP_119368626.1	WP_060499068.1	MBZ3670406.1	BBV95054.1	QIG16660.1	QIG21920.1	WP_016715767.1	MCJ7853173.1	AHC80482.1	AHC85914.1	WJN88751.1	WJR39802.1	WJO33571.1	WJR45438.1	WJR51019.1	WP_016715767.1	WP_016715767.1
392	YajQ family cyclic di-GMP-binding protein	COG1666	S	Core	17	1	16	WP_016713577.1	WP_104833376.1	MBZ3668696.1	BBV95611.1	QIG17165.1	QIG22423.1	WP_016713577.1	MCJ7851799.1	AHC84388.1	AHC89759.1	WJN87389.1	WJR38483.1	WJO32180.1	WJR44141.1	WJR49721.1	WP_016713577.1	WP_016713577.1
4155	4-phosphoerythronate dehydrogenase PdxB	COG0111,COG1052	H,C	Core	17	1	16	WP_119370772.1	WP_104835249.1	MBZ3669646.1	BBV96206.1	QIG17750.1	QIG23007.1	WP_016714879.1	MCJ7853943.1	AHC81628.1	AHC87057.1	WJN90113.1	WJR41070.1	WJO34725.1	WJR46633.1	WJR52166.1	WP_016714879.1	WP_016714879.1
2424	AsmA family protein	COG2982	M	Core	17	1	16	WP_119368537.1	WP_104833594.1	MBZ3670288.1	BBV94939.1	QIG16546.1	QIG21806.1	WP_019096865.1	MCJ7853286.1	AHC85590.1	AHC90958.1	WJN88644.1	WJR39695.1	WJO33464.1	WJR45331.1	WJR50912.1	WP_060709056.1	WP_060709056.1
854	NADP transhydrogenase subunit alpha	COG3288	C	Core	17	1	16	WP_016484308.1,WP_119370437.1	WP_016484308.1	MBZ3671376.1	BBV94760.1	QIG16399.1	QIG21659.1	WP_016484308.1	MCJ7850465.1	AHC85443.1	AHC90811.1	WJN88472.1	WJR39568.1	WJO33330.1	WJR45159.1	WJR50740.1	WP_016484308.1	WP_016484308.1
4566	DMT family transporter	COG5006,COG0697	G,R	Core	17	1	16	WP_119370697.1	WP_104835193.1	MBZ3669757.1	BBV96321.1	QIG17928.1	QIG23185.1	WP_027609688.1	MCJ7854108.1	AHC81743.1	AHC87172.1	WJN90284.1	WJR41241.1	WJO34896.1	WJR46746.1	WJR52279.1	WP_016714990.1	WP_016714990.1
4469	serine hydrolase	COG1680	V	Core	17	1	16	WP_119368925.1	WP_104833365.1	MBZ3668730.1	BBV95645.1	QIG17199.1	QIG22457.1	WP_159266586.1	MCJ7851835.1	AHC84352.1	AHC89723.1	WJN87352.1	WJR38446.1	WJO32143.1	WJR44104.1	WJR49684.1	WP_016713612.1	WP_016713612.1
8756	EAL domain-containing protein	COG0714,COG1221,COG4650,	O,K,T,R,H,Q	Core	17	1	16	WP_119370675.1	WP_060498388.1	MBZ3670697.1	BBV96355.1	QIG17961.1	QIG23218.1	WP_025754407.1	MCJ7854291.1	AHC81772.1	AHC87201.1	WJN90316.1	WJR41273.1	WJO34928.1	WJR46778.1	WJR52311.1	WP_016714779.1	WP_016714779.1
2674	hypothetical protein	#	#	Core	17	1	16	WP_003248777.1	WP_003248777.1	MBZ3669669.1	BBV96229.1	QIG17771.1	QIG23028.1	WP_003248777.1	MCJ7853966.1	AHC81652.1	AHC87081.1	WJN90135.1	WJR41092.1	WJO34747.1	WJR46655.1	WJR52188.1	WP_003248777.1	WP_003248777.1
8776	choline transporter BetT	COG1292	M	Core	17	1	16	WP_164525217.1	WP_164525217.1	MBZ3670177.1	BBV94834.1	QIG16481.1	QIG21741.1	WP_174244687.1	MCJ7853349.1	AHC85533.1	AHC90901.1	WJN91132.1	WJR42188.1	WJO35929.1	WJR47684.1	WJR53275.1	WP_162998291.1	WP_162998291.1
3883	tryptophan--tRNA ligase	COG0180,COG0162,COG3422	J,S	Core	17	1	16	WP_119371350.1	WP_104833381.1	MBZ3668656.1	BBV95571.1	QIG17126.1	QIG22385.1	WP_027609128.1	MCJ7851758.1	AHC84429.1	AHC89800.1	WJN87424.1	WJR38518.1	WJO32215.1	WJR44176.1	WJR49756.1	WP_016713541.1	WP_016713541.1
638	tRNA-Gln	COG3017	M	Core	17	1	16	WP_119368824.1	WP_016713311.1	MBZ3668509.1	BBV95422.1	QIG16976.1	QIG22236.1	WP_019098859.1	MCJ7851498.1	AHC80808.1	AHC86238.1	WJN89234.1	WJR40120.1	WJO33908.1	WJR45757.1	WJR51347.1	WP_016713311.1	WP_016713311.1
381	YdgA family protein	COG5339	S	Core	17	1	16	WP_119369046.1	WP_060498631.1	MBZ3671309.1	BBV95913.1	QIG17469.1	QIG22726.1	WP_159266563.1	MCJ7852719.1	AHC84039.1	AHC89410.1	WJN86986.1	WJR37934.1	WJO31719.1	WJR43633.1	WJR49180.1	WP_016711985.1	WP_016711985.1
2096	bifunctional riboflavin kinase/FAD synthetase	COG1057,COG0196	H	Core	17	1	16	WP_119368745.1	WP_060501367.1	MBZ3668398.1	BBV95272.1	QIG16856.1	QIG22116.1	WP_159265858.1	MCJ7851619.1	AHC80687.1	AHC86119.1	WJN88980.1	WJR40013.1	WJO33801.1	WJR45650.1	WJR51230.1	WP_025754946.1	WP_025754946.1
3239	TerC family protein	COG0861	P	Core	17	1	16	WP_019096844.1	WP_019096844.1	MBZ3669779.1	BBV97821.1	QIG19403.1	QIG24658.1	WP_019096844.1	MCJ7850820.1	AHC81921.1	AHC87350.1	WJN86179.1	WJR37126.1	WJO30879.1	WJR42825.1	WJR48370.1	WP_003250551.1	WP_003250551.1
4587	VRR-NUC domain-containing protein	#	#	Core	17	1	16	WP_119370366.1	WP_104835461.1	MBZ3671575.1	BBV97463.1	QIG18509.1	QIG23764.1	WP_202607019.1	MCJ7853787.1	AHC82551.1	AHC87930.1	WJN90803.1	WJR41760.1	WJO35413.1	WJR47266.1	WJR52798.1	WP_029380298.1	WP_029380298.1
2528	heme biosynthesis protein HemY	COG3071,COG3898	H,S	Core	17	1	16	WP_016714408.1	WP_016714408.1	MBZ3670143.1	BBV94797.1	QIG16433.1	QIG21693.1	WP_027610186.1	MCJ7853396.1	AHC85482.1	AHC90850.1	WJN88503.1	WJR39599.1	WJO33361.1	WJR45190.1	WJR50771.1	WP_016714408.1	WP_016714408.1
1767	YkgJ family cysteine cluster protein	COG0727	R	Core	17	1	16	WP_060498195.1	WP_060498195.1	MBZ3668301.1	BBV99715.1	QIG21230.1	QIG26480.1	WP_003253518.1	MCJ7850241.1	AHC85149.1	AHC90520.1	WJN88161.1	WJR39256.1	WJO33016.1	WJR44898.1	WJR50479.1	WP_003253518.1	WP_003253518.1
7017	peroxiredoxin	COG2077,COG1225,COG0450	O	Core	17	1	16	WP_016711981.1	WP_060498632.1	MBZ3671314.1	BBV95918.1	QIG17474.1	QIG22731.1	WP_016711981.1	MCJ7852714.1	AHC84034.1	AHC89405.1	WJN86981.1	WJR37929.1	WJO31714.1	WJR43628.1	WJR49175.1	WP_016711981.1	WP_016711981.1
7473	acetylornithine deacetylase	COG1473,COG0624,COG4187,	R,E	Core	17	1	16	WP_119369708.1	WP_060497008.1	MBZ3669032.1	BBV97025.1	QIG18971.1	QIG24226.1	WP_016713867.1	MCJ7850567.1	AHC83143.1	AHC88519.1	WJN85850.1	WJR36807.1	WJO30438.1	WJR42564.1	WJR48002.1	WP_016713867.1	WP_016713867.1
3810	response regulator transcription factor	COG1879,COG1609	K,G	Core	17	1	16	WP_060710021.1	WP_060499882.1	MBZ3671840.1	BBV96856.1	QIG18818.1	QIG24073.1	WP_025752930.1	MCJ7853699.1	AHC82973.1	AHC88349.1	WJN85695.1	WJR42134.1	WJO35836.1	WJR42409.1	WJR53252.1	WP_016714021.1	WP_016714021.1
370	ribokinase	COG1105,COG0351,COG0524,	M,H,G	Core	17	1	16	WP_110740781.1	WP_104834450.1	MBZ3671895.1	BBV97804.1	QIG19391.1	QIG24646.1	WP_019096813.1	MCJ7850783.1	AHC81987.1	AHC87364.1	WJN86140.1	WJR37098.1	WJO30802.1	WJR42780.1	WJR48295.1	WP_016711345.1	WP_016711345.1
2861	ATP-dependent zinc metalloprotease FtsH	COG4798,COG0293,COG2519,	H,R,J	Core	17	1	16	WP_012274251.1	WP_012274251.1	MBZ3667744.1	BBV99141.1	QIG20676.1	QIG25926.1	WP_012274251.1	MCJ7849653.1	AHC84611.1	AHC89982.1	WJN87605.1	WJR38700.1	WJO32396.1	WJR44357.1	WJR49937.1	WP_012274251.1	WP_012274251.1
4661	L-threonylcarbamoyladenylate synthase	COG0009	J	Core	17	1	16	WP_033693405.1	WP_086976460.1	MBZ3667577.1	BBV98381.1	QIG21458.1	QIG26715.1	WP_033693405.1	MCJ7852592.1	AHC83897.1	AHC89268.1	WJN91260.1	WJR42304.1	WJO36050.1	WJR47802.1	WJR53385.1	WP_033723943.1	WP_033723943.1
3146	YCF48-related protein	COG4447	R	Core	17	1	16	WP_119370826.1	WP_104835281.1	MBZ3669570.1	BBV96119.1	QIG17674.1	QIG22931.1	WP_159266033.1	MCJ7852387.1	AHC81551.1	AHC86980.1	WJN90043.1	WJR41000.1	WJO34655.1	WJR46564.1	WJR52096.1	WP_016714812.1	WP_016714812.1
2506	cytochrome bc complex cytochrome b subunit	COG1290	C	Core	17	1	16	WP_003251825.1	WP_003251825.1	MBZ3668663.1	BBV95578.1	QIG21364.1	QIG26615.1	WP_003251825.1	MCJ7851765.1	AHC84422.1	AHC89793.1	WJN91277.1	WJR42332.1	WJO36072.1	WJR47826.1	WJR53412.1	WP_003251825.1	WP_003251825.1
2156	hypothetical protein	#	#	Core	17	1	16	WP_119369358.1	WP_060497808.1	MBZ3669916.1	BBV98056.1	QIG19577.1	QIG24831.1	WP_019098397.1	MCJ7851010.1	AHC83524.1	AHC88900.1	WJN86493.1	WJR37440.1	WJO31221.1	WJR43138.1	WJR48685.1	WP_016711589.1	WP_016711589.1
4982	SPOR domain-containing protein	COG3087,COG3147	D,S	Core	17	1	16	WP_119370844.1	WP_104835287.1	MBZ3669553.1	BBV96101.1	QIG17656.1	QIG22913.1	WP_025754983.1	MCJ7852369.1	AHC81530.1	AHC86959.1	WJN90025.1	WJR40982.1	WJO34637.1	WJR46546.1	WJR52078.1	WP_016715905.1	WP_016715905.1
2409	tRNA 4-thiouridine8 synthase ThiI	COG1818,COG0301,COG0037,	L,D,H,R,P	Core	17	1	16	WP_119371691.1	WP_060500653.1	MBZ3668065.1	BBV99472.1	QIG20994.1	QIG26244.1	WP_159266662.1	MCJ7850013.1	AHC84926.1	AHC90297.1	WJN87934.1	WJR39029.1	WJO32788.1	WJR44672.1	WJR50253.1	WP_016712461.1	WP_016712461.1
1617	M48 family metallopeptidase	COG4783,COG4784,COG0501	O,R	Core	17	1	16	WP_019099796.1	WP_060500143.1	MBZ3668539.1	BBV95452.1	QIG17006.1	QIG22266.1	WP_019099796.1	MCJ7851468.1	AHC80842.1	AHC86272.1	WJN89307.1	WJR40194.1	WJO33981.1	WJR45832.1	WJR51420.1	WP_016713284.1	WP_016713284.1
2565	type II 3-dehydroquinate dehydratase	COG0757	E	Core	17	1	16	WP_016714675.1	WP_104835132.1	MBZ3670801.1	BBV96539.1	QIG18062.1	QIG23319.1	WP_016714675.1	MCJ7854175.1	AHC81903.1	AHC87332.1	WJN90422.1	WJR41379.1	WJO35034.1	WJR46884.1	WJR52417.1	WP_016714675.1	WP_016714675.1
74	NADH-quinone oxidoreductase subunit NuoI	COG4656,COG0247,COG0348,	C,R	Core	17	1	16	WP_003251442.1	WP_016488223.1	MBZ3669929.1	BBV98069.1	QIG19589.1	QIG24843.1	WP_016488223.1	MCJ7851024.1	AHC83539.1	AHC88915.1	WJN86507.1	WJR37454.1	WJO31235.1	WJR43152.1	WJR48699.1	WP_016488223.1	WP_016488223.1
3630	tetratricopeptide repeat protein	COG3071,COG5096,COG3063,	N,U,R,H,O,G	Core	17	1	16	WP_119369812.1	WP_104834674.1	MBZ3671989.1	BBV96875.1	QIG18830.1	QIG24085.1	WP_019099272.1	MCJ7853712.1	AHC82986.1	AHC88362.1	WJN85709.1	WJR42148.1	WJO35850.1	WJR42423.1	WJR53266.1	WP_016714005.1	WP_016714005.1
1546	PAS domain-containing protein	COG2205,COG2172,COG5002,	T,K	Core	17	1	16	WP_119370291.1	WP_060499189.1	MBZ3670536.1	BBV97671.1	QIG18273.1	QIG23530.1	WP_019096517.1	MCJ7853637.1	AHC82169.1	AHC87547.1	WJN90660.1	WJR41617.1	WJO35270.1	WJR47123.1	WJR52655.1	WP_016714312.1	WP_016714312.1
8780	cysteine synthase CysM	COG0133,COG0031,COG1350,	E,R	Core	17	1	16	WP_119371069.1	WP_060501863.1	MBZ3667352.1	BBV98635.1	QIG20163.1	QIG25415.1	WP_025754883.1	MCJ7852085.1	AHC81251.1	AHC86680.1	WJN89692.1	WJR40654.1	WJO34366.1	WJR46215.1	WJR51806.1	WP_025754883.1	WP_025754883.1
2113	DMT family transporter	COG0697,COG0542	G,O	Core	17	1	16	WP_019098513.1	WP_060498684.1	MBZ3669427.1	BBV95976.1	QIG17532.1	QIG22789.1	WP_019098513.1	MCJ7852658.1	AHC83964.1	AHC89335.1	WJN86863.1	WJR37811.1	WJO31593.1	WJR43509.1	WJR49057.1	WP_019098513.1	WP_019098513.1
218	cell division protein FtsL	COG0275	M	Core	17	1	16	WP_174244704.1	WP_174244704.1	MBZ3668673.1	BBV95588.1	QIG17141.1	QIG22400.1	WP_201296106.1	MCJ7851776.1	AHC84411.1	AHC89782.1	WJN91276.1	WJR42331.1	WJO36071.1	WJR47825.1	WJR53411.1	WP_174442269.1	WP_174442269.1
1837	maltose alpha-D-glucosyltransferase	#	#	Core	17	1	16	WP_119370136.1	WP_060499022.1	MBZ3671503.1	BBV97391.1	QIG18587.1	QIG23842.1	WP_084297529.1	MCJ7854531.1	AHC83070.1	AHC88446.1	WJN90874.1	WJR41831.1	WJO35484.1	WJR47336.1	WJR52869.1	WP_016714095.1	WP_016714095.1
2731	uracil-DNA glycosylase	COG0692	L	Core	17	1	16	WP_119371287.1	WP_104833343.1	MBZ3668797.1	BBV95709.1	QIG17270.1	QIG22528.1	WP_016713682.1	MCJ7851901.1	AHC84288.1	AHC89659.1	WJN87186.1	WJR38281.1	WJO32066.1	WJR43942.1	WJR49524.1	WP_016713682.1	WP_016713682.1
7231	hypothetical protein	#	#	Core	17	1	16	WP_119368682.1	WP_060499548.1	MBZ3671167.1	BBV95180.1	QIG16766.1	QIG22026.1	WP_016715350.1	MCJ7854382.1	AHC80593.1	AHC86025.1	WJN88882.1	WJR39916.1	WJO33704.1	WJR45553.1	WJR51133.1	WP_016715350.1	WP_016715350.1
4684	ATP-binding cassette domain-containing protein	COG4555,COG4148,COG1137,	C,G,E,H,V,O,P,R,Q,D,L	Core	17	1	16	WP_119370762.1	WP_104835248.1	MBZ3669661.1	BBV96221.1	QIG17763.1	QIG23020.1	WP_019096200.1	MCJ7853958.1	AHC81644.1	AHC87073.1	WJN90127.1	WJR41084.1	WJO34739.1	WJR46647.1	WJR52180.1	WP_016714893.1	WP_016714893.1
7950	chemotaxis protein CheW	COG0835,COG0643	N	Core	17	1	16	WP_003254393.1	WP_003254393.1	MBZ3667692.1	BBV98264.1	QIG19846.1	QIG25098.1	WP_003254393.1	MCJ7852475.1	AHC83752.1	AHC89124.1	WJN86689.1	WJR37637.1	WJO31418.1	WJR43334.1	WJR48882.1	WP_003254393.1	WP_003254393.1
3653	TIGR02285 family protein	#	#	Core	17	1	16	WP_119371143.1	WP_060497386.1	MBZ3667173.1	BBV98763.1	QIG20291.1	QIG25542.1	WP_019097651.1	MCJ7851195.1	AHC81129.1	AHC86558.1	WJN89576.1	WJR40462.1	WJO34250.1	WJR46099.1	WJR51690.1	WP_016712991.1	WP_016712991.1
4278	DUF3820 family protein	COG3530	S	Core	17	1	16	WP_119368859.1	WP_016713256.1	MBZ3668569.1	BBV95481.1	QIG17037.1	QIG22297.1	WP_016713256.1	MCJ7851439.1	AHC80878.1	AHC86307.1	WJN89335.1	WJR40221.1	WJO34009.1	WJR45859.1	WJR51448.1	WP_016713256.1	WP_016713256.1
2557	dCMP kinase	COG0283,COG0572,COG3265,	F,G	Core	17	1	16	WP_119370973.1	WP_104834151.1	MBZ3667461.1	BBV98523.1	QIG20057.1	QIG25309.1	WP_016715023.1	MCJ7852201.1	AHC81362.1	AHC86791.1	WJN89864.1	WJR40825.1	WJO34480.1	WJR46387.1	WJR51920.1	WP_063977378.1	WP_016715023.1
2577	XRE family transcriptional regulator	COG3620,COG1396,COG3837,	G,S,K,R	Core	17	1	16	WP_119370054.1	WP_060499336.1	MBZ3670975.1	BBV96696.1	QIG18669.1	QIG23924.1	WP_019096223.1	MCJ7852882.1	AHC82889.1	AHC88265.1	WJN90977.1	WJR41934.1	WJO35587.1	WJR47439.1	WJR52973.1	WP_016715301.1	WP_016715301.1
1390	GlxA family transcriptional regulator	COG2207,COG2169,COG0693,	R,T,K,F	Core	17	1	16	WP_119368550.1	WP_104833588.1	MBZ3670305.1	BBV94956.1	QIG16563.1	QIG21823.1	WP_027615934.1	MCJ7853268.1	AHC85607.1	AHC90975.1	WJN88660.1	WJR39711.1	WJO33480.1	WJR45347.1	WJR50928.1	WP_016714511.1	WP_016714511.1
7970	cytochrome bc complex cytochrome b subunit	COG0723	C	Core	17	1	16	WP_003251823.1	WP_003251823.1	MBZ3668662.1	BBV95577.1	QIG17131.1	QIG22390.1	WP_003251823.1	MCJ7851764.1	AHC84423.1	AHC89794.1	WJN87419.1	WJR38513.1	WJO32210.1	WJR44171.1	WJR49751.1	WP_003251823.1	WP_003251823.1
36	hypothetical protein	#	#	Core	17	1	16	WP_019097175.1	WP_060498372.1	MBZ3670721.1	BBV96379.1	QIG17986.1	QIG23243.1	WP_019097175.1	MCJ7854267.1	AHC81796.1	AHC87225.1	WJN90340.1	WJR41297.1	WJO34952.1	WJR46802.1	WJR52335.1	WP_016714759.1	WP_016714759.1
1775	GNAT family N-acetyltransferase	COG0454,COG0456,COG1670	J,K,R	Core	17	1	16	WP_119368702.1	WP_104833530.1	MBZ3671138.1	BBV95210.1	QIG16795.1	QIG22055.1	WP_016715376.1	MCJ7854416.1	AHC80624.1	AHC86056.1	WJN88917.1	WJR39950.1	WJO33738.1	WJR45587.1	WJR51167.1	WP_016715376.1	WP_016715376.1
3547	hypothetical protein	#	#	Core	17	1	16	WP_012270100.1	WP_012270100.1	MBZ3670300.1	BBV94951.1	QIG16558.1	QIG21818.1	WP_012270100.1	MCJ7853274.1	AHC85602.1	AHC90970.1	WJN88655.1	WJR39706.1	WJO33475.1	WJR45342.1	WJR50923.1	WP_012270100.1	WP_012270100.1
4843	LysR family transcriptional regulator	COG0583	K	Core	17	1	16	WP_119371416.1	WP_060499962.1	MBZ3666949.1	BBV99032.1	QIG20564.1	QIG25814.1	WP_019098829.1	MCJ7851682.1	AHC84499.1	AHC89870.1	WJN87492.1	WJR38586.1	WJO32283.1	WJR44244.1	WJR49824.1	WP_016713475.1	WP_016713475.1
2643	DUF1826 domain-containing protein	#	#	Core	17	1	16	WP_119371895.1	WP_104833725.1	MBZ3668385.1	BBV99855.1	QIG21312.1	QIG26562.1	WP_019099168.1	MCJ7850326.1	AHC85235.1	AHC90606.1	WJN88281.1	WJR39376.1	WJO33136.1	WJR45018.1	WJR50599.1	WP_016712757.1	WP_016712757.1
5350	DUF2066 domain-containing protein	COG3249	S	Core	17	1	16	WP_119371062.1	WP_104834113.1	MBZ3667361.1	BBV98626.1	QIG20153.1	QIG25405.1	WP_159265996.1	MCJ7852094.1	AHC81260.1	AHC86689.1	WJN89701.1	WJR40663.1	WJO34375.1	WJR46224.1	WJR51815.1	WP_028698696.1	WP_028698696.1
2107	L-aspartate oxidase	COG1053,COG0665,COG0029,	H,C,E	Core	17	1	16	WP_119371281.1	WP_104833341.1	MBZ3668809.1	BBV95720.1	QIG17283.1	QIG22541.1	WP_019097232.1	MCJ7851913.1	AHC84276.1	AHC89647.1	WJN87174.1	WJR38269.1	WJO32055.1	WJR43930.1	WJR49512.1	WP_016713694.1	WP_016713694.1
1755	ribosome-associated protein	COG3028	S	Core	17	1	16	WP_016713148.1	WP_016713148.1	MBZ3667043.1	BBV98937.1	QIG20419.1	QIG25669.1	WP_016713148.1	MCJ7851325.1	AHC80995.1	AHC86424.1	WJN89446.1	WJR40331.1	WJO34120.1	WJR45968.1	WJR51559.1	WP_016713148.1	WP_016713148.1
3049	OprD family porin	#	#	Core	17	1	16	WP_119370494.1	WP_060499288.1	MBZ3671652.1	BBV97739.1	QIG18155.1	QIG23412.1	WP_019099471.1	MCJ7850662.1	AHC83305.1	AHC88681.1	WJN85945.1	WJR36902.1	WJO30533.1	WJR42659.1	WJR48097.1	WP_016711133.1	WP_016711133.1
7562	hypothetical protein	#	#	Core	17	1	16	WP_003250005.1	WP_003250005.1	MBZ3667718.1	BBV99116.1	QIG20649.1	QIG25899.1	WP_003250005.1	MCJ7849627.1	AHC85848.1	AHC91208.1	WJN87580.1	WJR38675.1	WJO32371.1	WJR44332.1	WJR49912.1	WP_003250005.1	WP_003250005.1
409	PadR family transcriptional regulator	COG1695	K	Core	17	1	16	WP_028698561.1	WP_060497908.1	MBZ3668835.1	BBV95746.1	QIG17309.1	QIG22566.1	WP_019097216.1	MCJ7851939.1	AHC84250.1	AHC89621.1	WJN87148.1	WJR38243.1	WJO32029.1	WJR43904.1	WJR49486.1	WP_016713717.1	WP_016713717.1
7003	L-serine ammonia-lyase	COG1760	E	Core	17	1	16	WP_016714505.1,WP_119370038.1	WP_104833592.1,WP_104834740.1	MBZ3670996.1,MBZ3670298.1	BBV94949.1,BBV96719.1	QIG16556.1,QIG18689.1	QIG21816.1,QIG23944.1	WP_016714505.1,WP_019096271.1	MCJ7852903.1,MCJ7853276.1	AHC82868.1,AHC85600.1	AHC88244.1,AHC90968.1	WJN88653.1,WJN90997.1	WJR39704.1,WJR41954.1	WJO33473.1,WJO35607.1	WJR45340.1,WJR47459.1	WJR50921.1,WJR52993.1	WP_016715279.1,WP_016714505.1	WP_016714505.1,WP_016715279.1
3968	replication-associated recombination protein A	COG2256,COG2255,COG0464,	E,O,F,L,K,R	Core	17	1	16	WP_025753662.1	WP_025753662.1	MBZ3669846.1	BBV97986.1	QIG19511.1	QIG24765.1	WP_025753662.1	MCJ7850913.1	AHC83431.1	AHC88807.1	WJN86312.1	WJR37259.1	WJO31038.1	WJR42958.1	WJR48503.1	WP_016711495.1	WP_016711495.1
3705	copper chaperone PCuAC	COG2847	S	Core	17	1	16	WP_119370623.1	WP_060498262.1	MBZ3670779.1	BBV96516.1	QIG18042.1	QIG23299.1	WP_159266074.1	MCJ7854201.1	AHC81875.1	AHC87304.1	WJN90400.1	WJR41357.1	WJO35012.1	WJR46862.1	WJR52395.1	WP_016714699.1	WP_016714699.1
256	SCO family protein	COG0450,COG1225,COG1999	R,O	Core	17	1	16	WP_060499831.1	WP_060499831.1	MBZ3671421.1	BBV94715.1	QIG16353.1	QIG21613.1	WP_019099211.1	MCJ7850420.1	AHC85396.1	AHC90764.1	WJN88426.1	WJR39522.1	WJO33284.1	WJR45113.1	WJR50694.1	WP_016712835.1	WP_016712835.1
1603	high frequency lysogenization protein HflD	COG2915	R	Core	17	1	16	WP_016711506.1	WP_104834319.1	MBZ3669859.1	BBV97999.1	QIG19523.1	QIG24777.1	WP_016711506.1	MCJ7850926.1	AHC83444.1	AHC88820.1	WJN86325.1	WJR37272.1	WJO31051.1	WJR42971.1	WJR48516.1	WP_016711506.1	WP_016711506.1
4150	DNA primase	COG0358	L	Core	17	1	16	WP_119368620.1	WP_060499072.1	MBZ3670396.1	BBV95044.1	QIG16650.1	QIG21910.1	WP_019097142.1	MCJ7853183.1	AHC80470.1	AHC85902.1	WJN88741.1	WJR39792.1	WJO33561.1	WJR45428.1	WJR51009.1	WP_016715758.1	WP_016715758.1
2059	serine O-acetyltransferase	COG1959	K	Core	17	1	16	WP_008092572.1	WP_008092572.1	MBZ3666982.1	BBV99000.1	QIG20480.1	QIG25730.1	WP_025753812.1	MCJ7851391.1	AHC80932.1	AHC86361.1	WJN89383.1	WJR40269.1	WJO34057.1	WJR45907.1	WJR51496.1	WP_025753812.1	WP_025753812.1
8799	acetyl-CoA C-acetyltransferase	COG0685	E	Core	17	1	16	WP_119371425.1	WP_104833956.1	MBZ3666930.1	BBV99050.1	QIG20583.1	QIG25833.1	WP_019098818.1	MCJ7851667.1	AHC84514.1	AHC89885.1	WJN87507.1	WJR38601.1	WJO32298.1	WJR44259.1	WJR49839.1	WP_016713461.1	WP_016713461.1
2432	hypothetical protein	#	#	Core	17	1	16	WP_110740611.1	WP_060500126.1	MBZ3668424.1	BBV95299.1	QIG16883.1	QIG22143.1	WP_025754726.1	MCJ7851592.1	AHC80706.1	AHC86138.1	WJN89154.1	WJR40040.1	WJO33828.1	WJR45677.1	WJR51257.1	WP_016713388.1	WP_016713388.1
921	NAD+ diphosphatase	COG1051,COG2816	F,L	Core	17	1	16	WP_119369436.1	WP_060497764.1	MBZ3669867.1	BBV98007.1	QIG19530.1	QIG24784.1	WP_019096716.1	MCJ7850935.1	AHC83452.1	AHC88828.1	WJN86332.1	WJR37279.1	WJO31058.1	WJR42978.1	WJR48523.1	WP_016711515.1	WP_016711515.1
415	glutamate racemase	COG0796,COG1794,COG4126	M,E	Core	17	1	16	WP_119368829.1	WP_104833428.1	MBZ3668515.1	BBV95428.1	QIG16982.1	QIG22242.1	WP_019099808.1	MCJ7851492.1	AHC80820.1	AHC86250.1	WJN89240.1	WJR40126.1	WJO33914.1	WJR45764.1	WJR51353.1	WP_016713304.1	WP_016713304.1
3114	heavy metal translocating P-type ATPase	COG0474,COG1778,COG0546,	P,E,R	Core	17	1	16	WP_119369275.1	WP_104834257.1	MBZ3670049.1	BBV98188.1	QIG19702.1	QIG24954.1	WP_159266530.1	MCJ7854564.1	AHC83667.1	AHC89042.1	WJN86624.1	WJR37572.1	WJO31353.1	WJR43269.1	WJR48817.1	WP_016711705.1	WP_016711705.1
2560	DUF4381 domain-containing protein	#	#	Core	17	1	16	WP_016714822.1	WP_016714822.1	MBZ3669582.1	BBV96131.1	QIG17687.1	QIG22944.1	WP_016714822.1	MCJ7852398.1	AHC81568.1	AHC86997.1	WJN90054.1	WJR41011.1	WJO34666.1	WJR46575.1	WJR52107.1	WP_016714822.1	WP_016714822.1
7788	cbb3-type cytochrome c oxidase subunit 3	COG4736	O	Core	17	1	16	WP_016711696.1	WP_016711696.1	MBZ3670041.1	BBV98180.1	QIG19694.1	QIG24946.1	WP_016711696.1	MCJ7854556.1	AHC83659.1	AHC89034.1	WJN86616.1	WJR37565.1	WJO31345.1	WJR43262.1	WJR48809.1	WP_016711696.1	WP_016711696.1
3511	homoserine dehydrogenase	COG0460,COG0673,COG2150,	E,R	Core	17	1	16	WP_016712995.1	WP_016712995.1	MBZ3667169.1	BBV98767.1	QIG20295.1	QIG25546.1	WP_016712995.1	MCJ7851199.1	AHC81125.1	AHC86554.1	WJN89572.1	WJR40458.1	WJO34246.1	WJR46095.1	WJR51686.1	WP_016712995.1	WP_016712995.1
3925	alpha-ketoacid dehydrogenase subunit beta	COG3959,COG0567,COG1154,	H,E,C,G,S	Core	17	1	16	WP_016715388.1	WP_060499574.1	MBZ3671124.1	BBV95224.1	QIG16809.1	QIG22069.1	WP_159265851.1	MCJ7854430.1	AHC80638.1	AHC86070.1	WJN88930.1	WJR39963.1	WJO33751.1	WJR45600.1	WJR51180.1	WP_016715388.1	WP_016715388.1
743	glycine cleavage system protein GcvH	COG0509	E	Core	17	1	16	WP_119371802.1	WP_060498140.1	MBZ3668223.1	BBV99636.1	QIG21153.1	QIG26403.1	WP_019098665.1	MCJ7850165.1	AHC85073.1	AHC90444.1	WJN88081.1	WJR39176.1	WJO32935.1	WJR44818.1	WJR50399.1	WP_016712603.1	WP_016712603.1
2021	type 1 glutamine amidotransferase	COG0512,COG0518,COG0505,	R,E,F	Core	17	1	16	WP_119369684.1	WP_016713837.1	MBZ3669060.1	BBV97053.1	QIG18999.1	QIG24254.1	WP_016713837.1	MCJ7850597.1	AHC83168.1	AHC88544.1	WJN85880.1	WJR36837.1	WJO30468.1	WJR42594.1	WJR48032.1	WP_016713837.1	WP_016713837.1
1863	peptide deformylase	COG0242	J	Core	17	1	16	WP_016711916.1	WP_016711916.1	MBZ3669434.1	BBV95983.1	QIG17540.1	QIG22797.1	WP_016711916.1	MCJ7852650.1	AHC83957.1	AHC89328.1	WJN86855.1	WJR37803.1	WJO31585.1	WJR43501.1	WJR49049.1	WP_016711916.1	WP_016711916.1
450	Lrp/AsnC family transcriptional regulator	COG1522,COG1339,COG1846	K	Core	17	1	16	WP_016712159.1	WP_016712159.1	MBZ3667804.1	BBV99207.1	QIG20738.1	QIG25988.1	WP_016712159.1	MCJ7849748.1	AHC84657.1	AHC90028.1	WJN87663.1	WJR38758.1	WJO32517.1	WJR44415.1	WJR49995.1	WP_016712159.1	WP_016712159.1
5984	5-carboxyaminoimidazole ribonucleotide mutase	COG0583	K	Core	17	1	16	WP_161751324.1	WP_161751324.1	MBZ3668362.1	BBV99832.1	QIG21289.1	QIG26539.1	WP_161751324.1	MCJ7850303.1	AHC85212.1	AHC90583.1	WJN88259.1	WJR39354.1	WJO33114.1	WJR44996.1	WJR50577.1	WP_161751324.1	WP_161751324.1
7593	class III extradiol ring-cleavage dioxygenase	COG3384	S	Core	17	1	16	WP_119370904.1	WP_104835353.1	MBZ3669470.1	BBV96019.1	QIG17577.1	QIG22834.1	WP_025754765.1	MCJ7852287.1	AHC81456.1	AHC86885.1	WJN89948.1	WJR40905.1	WJO34560.1	WJR46469.1	WJR52001.1	WP_016715099.1	WP_016715099.1
2	LysR family transcriptional regulator	COG0160,COG4992,COG0001,	H,E	Core	17	1	16	WP_119368598.1	WP_104833565.1	MBZ3670375.1	BBV95025.1	QIG16632.1	QIG21892.1	WP_027610122.1	MCJ7853200.1	AHC80446.1	AHC85882.1	WJN88726.1	WJR39777.1	WJO33546.1	WJR45413.1	WJR50994.1	WP_016714572.1	WP_016714572.1
2972	helix-turn-helix transcriptional regulator	COG2169,COG2207,COG4753,	F,K,T	Core	17	1	16	WP_019099766.1	WP_060499498.1	MBZ3671098.1	BBV95251.1	QIG16835.1	QIG22095.1	WP_019099766.1	MCJ7854457.1	AHC80667.1	AHC86099.1	WJN88959.1	WJR39992.1	WJO33780.1	WJR45629.1	WJR51209.1	WP_028699149.1	WP_028699149.1
4412	FAD-binding protein	COG2025	C	Core	17	1	16	WP_119369317.1	WP_060500809.1	MBZ3670003.1	BBV98143.1	QIG19658.1	QIG24910.1	WP_159266518.1	MCJ7851097.1	AHC83615.1	AHC88991.1	WJN86576.1	WJR37524.1	WJO31305.1	WJR43222.1	WJR48769.1	WP_063977224.1	WP_016711657.1
7444	twin-arginine translocase subunit TatC	COG0805	U	Core	17	1	16	WP_119371166.1	WP_104834060.1	MBZ3667132.1	BBV98803.1	QIG20332.1	QIG25582.1	WP_019098097.1	MCJ7851235.1	AHC81089.1	AHC86518.1	WJN89537.1	WJR40423.1	WJO34211.1	WJR46060.1	WJR51651.1	WP_016713027.1	WP_016713027.1
535	purine permease	COG2233,COG0659	P,F	Core	17	1	16	WP_016711731.1	WP_016711731.1	MBZ3670087.1	BBV98224.1	QIG19806.1	QIG25058.1	WP_016711731.1	MCJ7852437.1	AHC83703.1	AHC89077.1	WJN86652.1	WJR37600.1	WJO31381.1	WJR43297.1	WJR48845.1	WP_016711731.1	WP_016711731.1
1111	translation initiation factor IF-3	COG0290	J	Core	17	1	16	WP_177337068.1	WP_177337068.1	MBZ3671903.1	BBV97796.1	QIG21435.1	QIG26689.1	WP_016711338.1	MCJ7850775.1	AHC81995.1	AHC87372.1	WJN86132.1	WJR37090.1	WJO30794.1	WJR42772.1	WJR48287.1	WP_016711338.1	WP_016711338.1
537	50S ribosomal protein L36	COG0257	J	Core	17	1	16	WP_002555468.1	WP_002555468.1	MBZ3671200.1	BBV95130.1	QIG16734.1	QIG21994.1	WP_002555468.1	MCJ7854349.1	AHC80559.1	AHC85991.1	WJN88842.1	WJR39876.1	WJO33663.1	WJR45513.1	WJR51093.1	WP_002555468.1	WP_002555468.1
9046	class I SAM-dependent methyltransferase	COG0500,COG2226,COG4106,	J,Q,H,R	Core	17	1	16	WP_119371324.1	WP_019098319.1	MBZ3668709.1	BBV95624.1	QIG17178.1	QIG22436.1	WP_019098319.1	MCJ7851812.1	AHC84375.1	AHC89746.1	WJN87376.1	WJR38470.1	WJO32167.1	WJR44128.1	WJR49708.1	WP_016713589.1	WP_016713589.1
1733	acyl-CoA dehydrogenase	COG1960	I	Core	17	1	16	WP_119370210.1	WP_104834914.1	MBZ3670627.1	BBV97581.1	QIG18359.1	QIG23615.1	WP_084297107.1	MCJ7853846.1	AHC82803.1	AHC88179.1	WJN90746.1	WJR41703.1	WJO35356.1	WJR47209.1	WJR52741.1	WP_016714222.1	WP_016714222.1
9387	methyl-accepting chemotaxis protein	COG0840	N	Core	17	1	16	WP_233444416.1	WP_223623663.1	MBZ3668009.1	BBV99414.1	QIG20941.1	QIG26191.1	WP_230852946.1	MCJ7849958.1	AHC84872.1	AHC90243.1	WJN91290.1	WJR42346.1	WJO36086.1	WJR47839.1	WJR53424.1	WP_223623663.1	WP_223623663.1
8522	aspartate aminotransferase family protein	COG0161,COG0436,COG0001,	H,E	Core	17	1	16	WP_119369359.1	WP_060497806.1	MBZ3669914.1	BBV98054.1	QIG19575.1	QIG24829.1	WP_019098396.1	MCJ7851008.1	AHC83522.1	AHC88898.1	WJN86491.1	WJR37438.1	WJO31219.1	WJR43136.1	WJR48683.1	WP_016711587.1	WP_016711587.1
3635	pirin family protein	COG1741	R	Core	17	1	16	WP_016714634.1	WP_060497192.1	MBZ3669224.1	BBV97227.1	QIG19158.1	QIG24413.1	WP_016714634.1	MCJ7853429.1	AHC82071.1	AHC87448.1	WJN90462.1	WJR41419.1	WJO35073.1	WJR46924.1	WJR52457.1	WP_016714634.1	WP_016714634.1
797	benzoate/H+ symporter BenE family transporter	COG3135	Q	Core	17	1	16	WP_119370021.1	WP_060499375.1	MBZ3671019.1	BBV96748.1	QIG18711.1	QIG23966.1	WP_159266216.1	MCJ7852924.1	AHC82846.1	AHC88222.1	WJN91018.1	WJR41975.1	WJO35628.1	WJR47480.1	WJR53014.1	WP_016715257.1	WP_016715257.1
139	hypoxanthine-guanine phosphoribosyltransferase	COG0034,COG2236,COG2065,	F,R	Core	17	1	16	WP_019099801.1	WP_019099801.1	MBZ3668526.1	BBV95439.1	QIG16993.1	QIG22253.1	WP_019099801.1	MCJ7851481.1	AHC80831.1	AHC86261.1	WJN89294.1	WJR40181.1	WJO33968.1	WJR45819.1	WJR51407.1	WP_016713294.1	WP_016713294.1
1418	tRNA 2-thiocytidine32 synthetase TtcA	COG0037,COG1606	D,R	Core	17	1	16	WP_016715445.1	WP_060501884.1	MBZ3667340.1	BBV98647.1	QIG20175.1	QIG25427.1	WP_016715445.1	MCJ7852073.1	AHC81239.1	AHC86668.1	WJN89680.1	WJR40642.1	WJO34354.1	WJR46203.1	WJR51794.1	WP_016715445.1	WP_016715445.1
7548	thiol:disulfide interchange protein DsbG	COG1651	O	Core	17	1	16	WP_119369291.1	WP_016711686.1	MBZ3670031.1	BBV98170.1	QIG19685.1	QIG24937.1	WP_016711686.1	MCJ7854546.1	AHC83645.1	AHC89020.1	WJN86607.1	WJR37556.1	WJO31336.1	WJR43253.1	WJR48800.1	WP_016711686.1	WP_016711686.1
819	AI-2E family transporter	COG0628	R	Core	17	1	16	WP_119369335.1	WP_060500875.1	MBZ3669963.1	BBV98103.1	QIG19622.1	QIG24876.1	WP_019099708.1	MCJ7851058.1	AHC83577.1	AHC88953.1	WJN86539.1	WJR37487.1	WJO31268.1	WJR43185.1	WJR48732.1	WP_016711625.1	WP_016711625.1
7027	pantoate--beta-alanine ligase	COG0414	H	Core	17	1	16	WP_119371476.1	WP_060498435.1	MBZ3667724.1	BBV99122.1	QIG20655.1	QIG25905.1	WP_016712074.1	MCJ7849633.1	AHC84589.1	AHC89960.1	WJN87586.1	WJR38681.1	WJO32377.1	WJR44338.1	WJR49918.1	WP_016712074.1	WP_016712074.1
7763	hypothetical protein	#	#	Core	17	1	16	WP_019098017.1	WP_019098017.1	MBZ3667820.1	BBV99223.1	QIG20754.1	QIG26004.1	WP_019098017.1	MCJ7849764.1	AHC84676.1	AHC90047.1	WJN87679.1	WJR38774.1	WJO32533.1	WJR44431.1	WJR50011.1	WP_016712175.1	WP_016712175.1
4440	curli assembly protein CsgF	#	#	Core	17	1	16	WP_016487339.1	WP_104834650.1	MBZ3668929.1	BBV96918.1	QIG18869.1	QIG24124.1	WP_016487339.1	MCJ7854492.1	AHC83025.1	AHC88401.1	WJN85744.1	WJR42183.1	WJO35885.1	WJR42458.1	WJR47896.1	WP_016713970.1	WP_016713970.1
108	rhodanese-like domain-containing protein	COG3119,COG0696,COG3635,	P,G	Core	17	1	16	WP_119371695.1	WP_104833815.1	MBZ3668074.1	BBV99481.1	QIG21003.1	QIG26253.1	WP_019098296.1	MCJ7850022.1	AHC84934.1	AHC90305.1	WJN87943.1	WJR39038.1	WJO32797.1	WJR44681.1	WJR50262.1	WP_016712470.1	WP_016712470.1
10339	LysR family transcriptional regulator	COG1846,COG0583	K	Core	17	1	16	WP_119369732.1	WP_060497134.1	MBZ3669027.1	BBV97017.1	QIG18966.1	QIG24221.1	WP_159266282.1	MCJ7850563.1	AHC83137.1	AHC88513.1	WJN85846.1	WJR36803.1	WJO30434.1	WJR42560.1	WJR47998.1	WP_025752583.1	WP_025752583.1
768	DUF4398 domain-containing protein	#	#	Core	17	1	16	WP_016712966.1	WP_060497364.1	MBZ3667199.1	BBV98737.1	QIG20266.1	QIG25517.1	WP_159265923.1	MCJ7851169.1	AHC81160.1	AHC86589.1	WJN89601.1	WJR40487.1	WJO34275.1	WJR46124.1	WJR51715.1	WP_016712966.1	WP_016712966.1
7613	helix-turn-helix transcriptional regulator	COG4566,COG2197,COG2771,	T,K	Core	17	1	16	WP_182774196.1	WP_225850560.1	MBZ3669156.1	BBV97157.1	QIG19095.1	QIG24350.1	WP_025754510.1	MCJ7853502.1	AHC83258.1	AHC88634.1	WJN90532.1	WJR41489.1	WJO35142.1	WJR46994.1	WJR52527.1	WP_016715672.1	WP_016715672.1
3910	excinuclease ABC subunit UvrC	COG4565,COG2197,COG2204,	N,K,T	Core	17	1	16	WP_003251380.1	WP_003251380.1	MBZ3669906.1	BBV98046.1	QIG19567.1	QIG24821.1	WP_003251380.1	MCJ7851000.1	AHC83513.1	AHC88889.1	WJN86483.1	WJR37430.1	WJO31211.1	WJR43128.1	WJR48675.1	WP_003251380.1	WP_003251380.1
1888	elongation factor Tu	COG2229,COG3276,COG5256,	M,T,R,J,P	Core	17	1	16	WP_013970634.1,WP_013970634.1	WP_013970626.1,WP_013970626.1	MBZ3671223.1,MBZ3671235.1	BBV95095.1,BBV95107.1	QIG16699.1,QIG16711.1	QIG21959.1,QIG21971.1	WP_013970626.1,WP_013970626.1	MCJ7854314.1,MCJ7854326.1	AHC80524.1,AHC80536.1	AHC85956.1,AHC85968.1	WJN88807.1,WJN88819.1	WJR39841.1,WJR39853.1	WJO33628.1,WJO33640.1	WJR45478.1,WJR45490.1	WJR51058.1,WJR51070.1	WP_016715922.1	WP_013970626.1,WP_013970626.1
3006	3-hydroxyisobutyrate dehydrogenase	COG2085,COG0240,COG0287,	I,R,E,P,G,C	Core	17	1	16	WP_027609099.1	WP_027609099.1	MBZ3666893.1	BBV99087.1	QIG20620.1	QIG25870.1	WP_025754014.1	MCJ7851633.1	AHC84555.1	AHC89926.1	WJN87544.1	WJR38638.1	WJO32335.1	WJR44296.1	WJR49876.1	WP_016713427.1	WP_016713427.1
10866	FecR domain-containing protein	COG3712	P	Core	17	1	16	WP_016714236.1	WP_060500058.1	MBZ3670613.1	BBV97595.1	QIG18345.1	QIG23602.1	WP_027615171.1	MCJ7853860.1	AHC82253.1	AHC87631.1	WJN90732.1	WJR41689.1	WJO35342.1	WJR47195.1	WJR52727.1	WP_016714236.1	WP_016714236.1
3345	hypothetical protein	#	#	Core	17	1	16	WP_119369743.1	WP_060496960.1	MBZ3668981.1	BBV96971.1	QIG18920.1	QIG24175.1	WP_025752536.1	MCJ7850513.1	AHC82608.1	AHC87986.1	WJN85796.1	WJR36754.1	WJO30384.1	WJR42510.1	WJR47948.1	WP_016713919.1	WP_016713919.1
7426	EamA family transporter	COG0697,COG2510	G,S	Core	17	1	16	WP_016712395.1	WP_016712395.1	MBZ3667992.1	BBV99397.1	QIG20925.1	QIG26175.1	WP_016712395.1	MCJ7849942.1	AHC84855.1	AHC90226.1	WJN87864.1	WJR38959.1	WJO32718.1	WJR44602.1	WJR50183.1	WP_016712395.1	WP_016712395.1
1076	thioredoxin-disulfide reductase	COG0157	H	Core	17	1	16	WP_119368851.1	WP_027615751.1	MBZ3668560.1	BBV95472.1	QIG17028.1	QIG22288.1	WP_027615751.1	MCJ7851448.1	AHC80869.1	AHC86298.1	WJN89326.1	WJR40212.1	WJO34000.1	WJR45850.1	WJR51439.1	WP_016713265.1	WP_016713265.1
4380	DUF6482 family protein	#	#	Core	17	1	16	WP_016713352.1	WP_060500246.1	MBZ3668466.1	BBV95377.1	QIG16934.1	QIG22194.1	WP_016713352.1	MCJ7851543.1	AHC80748.1	AHC86180.1	WJN89191.1	WJR40077.1	WJO33865.1	WJR45714.1	WJR51293.1	WP_016713352.1	WP_016713352.1
1056	DEAD/DEAH box helicase	COG1110,COG0513,COG1204,	R,K,L	Core	17	1	16	WP_119371540.1	WP_104833900.1	MBZ3667794.1	BBV99197.1	QIG20727.1	QIG25977.1	WP_159266637.1	MCJ7849737.1	AHC84645.1	AHC90016.1	WJN87652.1	WJR38747.1	WJO32506.1	WJR44404.1	WJR49984.1	WP_016712133.1	WP_016712133.1
146	tRNA adenosine34 deaminase TadA	COG0117,COG2131,COG0590	F,H	Core	17	1	16	WP_060497419.1	WP_104834058.1	MBZ3667128.1	BBV98807.1	QIG20336.1	QIG25586.1	WP_016713031.1	MCJ7851239.1	AHC81085.1	AHC86514.1	WJN89533.1	WJR40419.1	WJO34207.1	WJR46056.1	WJR51647.1	WP_016713031.1	WP_016713031.1
7656	F0F1 ATP synthase subunit beta	COG0056,COG1156,COG1155,	N,C	Core	17	1	16	WP_027614801.1	WP_016502294.1	MBZ3671777.1	BBV99875.1	QIG21323.1	QIG26573.1	WP_016502294.1	MCJ7850338.1	AHC85270.1	AHC90641.1	WJN88343.1	WJR39438.1	WJO33201.1	WJR45030.1	WJR50611.1	WP_016502294.1	WP_016502294.1
7094	VWA domain-containing protein	COG3825,COG3552	S,R	Core	17	1	16	WP_119369140.1	WP_060498678.1	MBZ3669420.1	BBV95969.1	QIG17525.1	QIG22782.1	WP_019098509.1	MCJ7852666.1	AHC83984.1	AHC89355.1	WJN86870.1	WJR37818.1	WJO31600.1	WJR43516.1	WJR49064.1	WP_016711929.1	WP_016711929.1
7289	DUF6279 family lipoprotein	#	#	Core	17	1	16	WP_119369145.1	WP_060498686.1	MBZ3669429.1	BBV95978.1	QIG17534.1	QIG22791.1	WP_019098515.1	MCJ7852656.1	AHC83962.1	AHC89333.1	WJN86861.1	WJR37809.1	WJO31591.1	WJR43507.1	WJR49055.1	WP_016711921.1	WP_016711921.1
7833	3-isopropylmalate dehydratase large subunit	COG1049,COG0065,COG1048	C,E	Core	17	1	16	WP_119370850.1	WP_060498772.1	MBZ3669542.1	BBV96090.1	QIG17645.1	QIG22902.1	WP_016715164.1	MCJ7852358.1	AHC81519.1	AHC86948.1	WJN90014.1	WJR40971.1	WJO34626.1	WJR46535.1	WJR52067.1	WP_016715164.1	WP_016715164.1
3407	sensor histidine kinase	COG3920,COG0642,COG4564,	T	Core	17	1	16	WP_119370649.1	WP_104835161.1	MBZ3670751.1	BBV96485.1	QIG18015.1	QIG23272.1	WP_019097601.1	MCJ7854237.1	AHC81838.1	AHC87267.1	WJN90368.1	WJR41325.1	WJO34980.1	WJR46830.1	WJR52363.1	WP_016714733.1	WP_016714733.1
2123	DUF2160 domain-containing protein	COG5477	S	Core	17	1	16	WP_013971877.1	WP_060498385.1	MBZ3670702.1	BBV96360.1	QIG17966.1	QIG23223.1	WP_013971877.1	MCJ7854286.1	AHC81777.1	AHC87206.1	WJN90321.1	WJR41278.1	WJO34933.1	WJR46783.1	WJR52316.1	WP_016714774.1	WP_016714774.1
7676	hypothetical protein	#	#	Core	17	1	16	WP_016713791.1	WP_104833309.1	MBZ3668904.1	BBV95817.1	QIG17376.1	QIG22633.1	WP_019096582.1	MCJ7852007.1	AHC84179.1	AHC89550.1	WJN87079.1	WJR38174.1	WJO31960.1	WJR43835.1	WJR49418.1	WP_016713791.1	WP_016713791.1
7101	30S ribosome-binding factor RbfA	COG0858	J	Core	17	1	16	WP_009685351.1	WP_028632620.1	MBZ3667735.1	BBV99133.1	QIG20667.1	QIG25917.1	WP_009685351.1	MCJ7849644.1	AHC84602.1	AHC89973.1	WJN87596.1	WJR38691.1	WJO32387.1	WJR44348.1	WJR49928.1	WP_009685351.1	WP_009685351.1
7504	hydroxymethylbilane synthase	COG0181	H	Core	17	1	16	WP_119368442.1	WP_104833633.1	MBZ3670140.1	BBV94794.1	QIG16430.1	QIG21690.1	WP_159265791.1	MCJ7853399.1	AHC85479.1	AHC90847.1	WJN88500.1	WJR39596.1	WJO33358.1	WJR45187.1	WJR50768.1	WP_016714405.1	WP_016714405.1
3264	cell division protein ZapA	COG3027	S	Core	17	1	16	WP_016714522.1	WP_060499136.1	MBZ3670319.1	BBV94969.1	QIG16577.1	QIG21837.1	WP_016714522.1	MCJ7853254.1	AHC85622.1	AHC90990.1	WJN88673.1	WJR39724.1	WJO33493.1	WJR45360.1	WJR50941.1	WP_016714522.1	WP_121757512.1
7571	dihydroxy-acid dehydratase	COG0129	E	Core	17	1	16	WP_119371755.1	WP_060544907.1	MBZ3668157.1	BBV99567.1	QIG21084.1	QIG26334.1	WP_019097922.1	MCJ7850094.1	AHC85004.1	AHC90375.1	WJN88015.1	WJR39111.1	WJO32869.1	WJR44753.1	WJR50334.1	WP_003249056.1	WP_003249056.1
7174	hypothetical protein	#	#	Core	17	1	16	WP_119369034.1	WP_104833286.1	MBZ3671275.1	BBV95879.1	QIG17433.1	QIG22691.1	WP_025755057.1	MCJ7852751.1	AHC84072.1	AHC89443.1	WJN87017.1	WJR38113.1	WJO31898.1	WJR43773.1	WJR49356.1	WP_033723964.1	WP_033723964.1
438	JAB domain-containing protein	COG0163,COG0452,COG1036,	C,R,H	Core	17	1	16	WP_104833742.1	WP_104833742.1	MBZ3668314.1	BBV99784.1	QIG21494.1	QIG26753.1	WP_016712699.1	MCJ7850255.1	AHC85161.1	AHC90532.1	WJN88214.1	WJR39309.1	WJO33069.1	WJR44951.1	WJR50532.1	WP_016712699.1	WP_016712699.1
7551	Spy/CpxP family protein refolding chaperone	COG3264,COG3678	U,M	Core	17	1	16	WP_019099114.1	WP_019099114.1	MBZ3667572.1	BBV98386.1	QIG19963.1	QIG25215.1	WP_159266549.1	MCJ7852597.1	AHC83902.1	AHC89273.1	WJN86803.1	WJR37751.1	WJO31533.1	WJR43449.1	WJR48997.1	WP_016711867.1	WP_016711867.1
7154	multidrug transporter subunit MdtD	COG0477,COG2814	G	Core	17	1	16	WP_016712374.1	WP_060500985.1	MBZ3667971.1	BBV99376.1	QIG20904.1	QIG26154.1	WP_019097669.1	MCJ7849920.1	AHC84833.1	AHC90204.1	WJN87843.1	WJR38938.1	WJO32697.1	WJR44581.1	WJR50162.1	WP_016712374.1	WP_016712374.1
9585	EAL domain-containing protein	COG1196,COG1566,COG0511,	V,I,D,M	Core	17	1	16	WP_156868235.1	WP_156868235.1	MBZ3672145.1	BBV94771.1	QIG16409.1	QIG21669.1	WP_027609934.1	MCJ7854634.1	AHC85454.1	AHC90822.1	WJN91130.1	WJR42186.1	WJO35927.1	WJR47682.1	WJR53273.1	WP_174442283.1	WP_174442283.1
807	trans-aconitate 2-methyltransferase	COG0275,COG4976,COG2518,	O,J,E,M,Q,H,R	Core	17	1	16	WP_119370555.1	WP_060497242.1	MBZ3669282.1	BBV97284.1	QIG19212.1	QIG24467.1	WP_019097818.1	MCJ7850730.1	AHC82049.1	AHC87426.1	WJN86013.1	WJR36970.1	WJO30602.1	WJR42727.1	WJR48166.1	WP_016711206.1	WP_016711206.1
279	glycine oxidase ThiO	COG2303,COG0665,COG0578	C,E	Core	17	1	16	WP_119368753.1	WP_060501387.1	MBZ3668408.1	BBV95282.1	QIG16866.1	QIG22126.1	WP_084297451.1	MCJ7851609.1	AHC80697.1	AHC86129.1	WJN88990.1	WJR40023.1	WJO33811.1	WJR45660.1	WJR51240.1	WP_016713404.1	WP_016713404.1
3132	polynucleotide adenylyltransferase PcnB	COG0801	H	Core	17	1	16	WP_119371474.1	WP_060498433.1	MBZ3667722.1	BBV99120.1	QIG20653.1	QIG25903.1	WP_016712072.1	MCJ7849631.1	AHC84587.1	AHC89958.1	WJN87584.1	WJR38679.1	WJO32375.1	WJR44336.1	WJR49916.1	WP_016712072.1	WP_016712072.1
805	MFS transporter	COG2270,COG0738,COG2814,	R,G,P	Core	17	1	16	WP_060494126.1	WP_060494126.1	MBZ3669062.1	BBV97055.1	QIG19001.1	QIG24256.1	WP_019098352.1	MCJ7850599.1	AHC83170.1	AHC88546.1	WJN85882.1	WJR36839.1	WJO30470.1	WJR42596.1	WJR48034.1	WP_063977422.1	WP_016713835.1
391	ACP phosphodiesterase	COG3124	S	Core	17	1	16	WP_119368920.1	WP_104833368.1	MBZ3668726.1	BBV95641.1	QIG17195.1	QIG22453.1	WP_019099622.1	MCJ7851831.1	AHC84356.1	AHC89727.1	WJN87356.1	WJR38450.1	WJO32147.1	WJR44108.1	WJR49688.1	WP_016713608.1	WP_016713608.1
4954	ABC transporter ATP-binding protein	COG4152,COG1136,COG4988,	R,D,Q,O,P,H,V,G,C,E	Core	17	1	16	WP_119370674.1	WP_060498387.1	MBZ3670698.1	BBV96356.1	QIG17962.1	QIG23219.1	WP_159266068.1	MCJ7854290.1	AHC81773.1	AHC87202.1	WJN90317.1	WJR41274.1	WJO34929.1	WJR46779.1	WJR52312.1	WP_016714778.1	WP_016714778.1
7680	SDR family oxidoreductase	COG0451,COG4221,COG1028,	I,M,R	Core	17	1	16	WP_119370842.1	WP_019096779.1	MBZ3669557.1	BBV96105.1	QIG17660.1	QIG22917.1	WP_019096779.1	MCJ7852373.1	AHC81534.1	AHC86963.1	WJN90029.1	WJR40986.1	WJO34641.1	WJR46550.1	WJR52082.1	WP_016715901.1	WP_016715901.1
3028	ANTAR domain-containing protein	COG2201,COG3437,COG2197,	T,N,K	Core	17	1	16	WP_016714854.1	WP_060498841.1	MBZ3669623.1	BBV96172.1	QIG17726.1	QIG22983.1	WP_019096172.1	MCJ7853921.1	AHC81603.1	AHC87032.1	WJN90088.1	WJR41045.1	WJO34700.1	WJR46609.1	WJR52141.1	WP_016714854.1	WP_016714854.1
6294	cytochrome-c oxidase cbb3-type subunit II	COG4736	O	Core	17	1	16	WP_003254287.1	WP_003254287.1	MBZ3670045.1	BBV98184.1	QIG19698.1	QIG24950.1	WP_003254287.1	MCJ7854560.1	AHC83663.1	AHC89038.1	WJN86620.1	WJR37569.1	WJO31349.1	WJR43266.1	WJR48813.1	WP_003254287.1	WP_003254287.1
1080	class II fumarate hydratase	COG0165,COG0114,COG1027,	E,F,C	Core	17	1	16	WP_119371218.1	WP_060501758.1	MBZ3667046.1	BBV98934.1	QIG20416.1	QIG25666.1	WP_025753786.1	MCJ7851322.1	AHC80998.1	AHC86427.1	WJN89449.1	WJR40334.1	WJO34123.1	WJR45971.1	WJR51562.1	WP_028698946.1	WP_028698946.1
2518	uroporphyrinogen decarboxylase	COG0407	H	Core	17	1	16	WP_019098287.1	WP_060498045.1	MBZ3668104.1	BBV99513.1	QIG21031.1	QIG26281.1	WP_159266665.1	MCJ7850039.1	AHC84949.1	AHC90320.1	WJN87958.1	WJR39053.1	WJO32812.1	WJR44696.1	WJR50277.1	WP_016712488.1	WP_016712488.1
518	hypothetical protein	#	#	Core	17	1	16	WP_119370780.1	WP_060498850.1	MBZ3669634.1	BBV96194.1	QIG17738.1	QIG22995.1	WP_019096179.1	MCJ7853931.1	AHC81614.1	AHC87043.1	WJN90101.1	WJR41058.1	WJO34713.1	WJR46621.1	WJR52154.1	WP_016714867.1	WP_016714867.1
444	DUF924 family protein	COG3803	S	Core	17	1	16	WP_019098301.1	WP_104833816.1	MBZ3668060.1	BBV99467.1	QIG20990.1	QIG26240.1	WP_019098301.1	MCJ7850008.1	AHC84920.1	AHC90291.1	WJN87930.1	WJR39025.1	WJO32784.1	WJR44668.1	WJR50249.1	WP_016712456.1	WP_016712456.1
8466	SDR family oxidoreductase	COG3967,COG0300,COG1748,	I,R,M,E,C	Core	17	1	16	WP_119371379.1	WP_104833390.1	MBZ3668622.1	BBV95536.1	QIG17092.1	QIG22352.1	WP_027609118.1	MCJ7851718.1	AHC84463.1	AHC89834.1	WJN87457.1	WJR38551.1	WJO32248.1	WJR44209.1	WJR49789.1	WP_016713510.1	WP_121757792.1
7295	DUF2157 domain-containing protein	COG2941	H	Core	17	1	16	WP_119368642.1	WP_016484635.1	MBZ3670433.1	BBV95082.1	QIG16686.1	QIG21946.1	WP_016715794.1	MCJ7853145.1	AHC80511.1	AHC85943.1	WJN88794.1	WJR39828.1	WJO33615.1	WJR45465.1	WJR51045.1	WP_016715794.1	WP_016715794.1
2333	DUF5629 family protein	#	#	Core	17	1	16	WP_016714876.1	WP_016714876.1	MBZ3669572.1	BBV96121.1	QIG17677.1	QIG22934.1	WP_016714876.1	MCJ7852389.1	AHC81553.1	AHC86982.1	WJN90045.1	WJR41002.1	WJO34657.1	WJR46566.1	WJR52098.1	WP_016714876.1	WP_016714876.1
8878	helix-turn-helix domain-containing protein	COG2207,COG0693,COG2169,	F,R,T,K	Core	17	1	16	WP_119370694.1	WP_104835191.1	MBZ3669760.1	BBV96324.1	QIG17931.1	QIG23188.1	WP_025754420.1	MCJ7854111.1	AHC81746.1	AHC87175.1	WJN90287.1	WJR41244.1	WJO34899.1	WJR46749.1	WJR52282.1	WP_016714993.1	WP_016714993.1
3001	Nudix family hydrolase	COG1194,COG4119,COG0352,	L,I,H,F	Core	17	1	16	WP_119371335.1	WP_104833377.1	MBZ3668692.1	BBV95607.1	QIG17161.1	QIG22419.1	WP_025753954.1	MCJ7851795.1	AHC84392.1	AHC89763.1	WJN87393.1	WJR38487.1	WJO32184.1	WJR44145.1	WJR49725.1	WP_016713572.1	WP_016713572.1
4818	NCS1 family nucleobase:cation symporter-1	COG1457,COG1953	F	Core	17	1	16	WP_119369252.1	WP_060499622.1	MBZ3670104.1	BBV98243.1	QIG19825.1	QIG25077.1	WP_019099531.1	MCJ7852454.1	AHC83720.1	AHC89094.1	WJN86669.1	WJR37617.1	WJO31398.1	WJR43314.1	WJR48862.1	WP_016711748.1	WP_016711748.1
2044	diguanylate cyclase	COG4191,COG2199,COG5001,	T	Core	17	1	16	WP_119369195.1	WP_060500717.1	MBZ3667615.1	BBV98341.1	QIG19922.1	QIG25174.1	WP_025753862.1	MCJ7852555.1	AHC83817.1	AHC89188.1	WJN86764.1	WJR37712.1	WJO31493.1	WJR43409.1	WJR48957.1	WP_016711831.1	WP_016711831.1
2966	lipopolysaccharide heptosyltransferase I	COG0859	M	Core	17	1	16	WP_119368580.1	WP_104833578.1	MBZ3670344.1	BBV94994.1	QIG16602.1	QIG21862.1	WP_016714542.1	MCJ7853231.1	AHC80415.1	AHC85851.1	WJN88695.1	WJR39746.1	WJO33515.1	WJR45382.1	WJR50963.1	WP_016714542.1	WP_016714542.1
67	response regulator	COG0834	E	Core	17	1	16	WP_119369577.1	WP_060497142.1	MBZ3669168.1	BBV97169.1	QIG19107.1	QIG24362.1	WP_019097073.1	MCJ7853490.1	AHC83271.1	AHC88647.1	WJN90520.1	WJR41477.1	WJO35130.1	WJR46982.1	WJR52515.1	WP_016715659.1	WP_016715659.1
7220	siderophore-interacting protein	COG2375	P	Core	17	1	16	WP_119368945.1	WP_104833331.1	MBZ3668834.1	BBV95745.1	QIG17308.1	QIG22565.1	WP_019097217.1	MCJ7851938.1	AHC84251.1	AHC89622.1	WJN87149.1	WJR38244.1	WJO32030.1	WJR43905.1	WJR49487.1	WP_016713716.1	WP_016713716.1
3074	putative lipid II flippase FtsW	COG0285,COG0771,COG0773,	H,M	Core	17	1	16	WP_182774249.1	WP_177337114.1	MBZ3668676.1	BBV95591.1	QIG17144.1	QIG26616.1	WP_019097346.1	MCJ7851779.1	AHC84408.1	AHC89779.1	WJN87407.1	WJR38501.1	WJO32198.1	WJR44159.1	WJR49739.1	WP_016713558.1	WP_016713558.1
7580	30S ribosomal protein S20	COG0728,COG2244	R	Core	17	1	16	WP_105945537.1	WP_060501365.1	MBZ3668397.1	BBV95271.1	QIG16855.1	QIG22115.1	WP_159265857.1	MCJ7851620.1	AHC80686.1	AHC86118.1	WJN88979.1	WJR40012.1	WJO33800.1	WJR45649.1	WJR51229.1	WP_016713415.1	WP_016713415.1
401	DMT family transporter	COG0697	G	Core	17	1	16	WP_119370448.1	WP_060497258.1	MBZ3669301.1	BBV97304.1	QIG19228.1	QIG24483.1	WP_025752743.1	MCJ7850750.1	AHC81536.1	AHC86965.1	WJN86031.1	WJR36988.1	WJO30620.1	WJR42745.1	WJR48184.1	WP_016711226.1	WP_016711226.1
2987	M14-type cytosolic carboxypeptidase	COG3608,COG2866	E,R	Core	17	1	16	WP_119370633.1	WP_104835150.1	MBZ3670766.1	BBV96500.1	QIG18029.1	QIG23286.1	WP_027615732.1	MCJ7854222.1	AHC81855.1	AHC87284.1	WJN90382.1	WJR41339.1	WJO34994.1	WJR46844.1	WJR52377.1	WP_016714718.1	WP_016714718.1
2838	SMC-Scp complex subunit ScpB	COG1386	K	Core	17	1	16	WP_105946046.1	WP_060497455.1	MBZ3667579.1	BBV98379.1	QIG19957.1	QIG25209.1	WP_019099119.1	MCJ7852590.1	AHC83895.1	AHC89266.1	WJN86798.1	WJR37746.1	WJO31528.1	WJR43444.1	WJR48992.1	WP_016711861.1	WP_016711861.1
4463	efflux RND transporter permease subunit	COG0845,COG0511,COG1566	M,I,V	Core	17	1	16	WP_119369692.1	WP_104834597.1	MBZ3669049.1	BBV97042.1	QIG18988.1	QIG24243.1	WP_027608910.1	MCJ7850586.1	AHC83157.1	AHC88533.1	WJN85869.1	WJR36826.1	WJO30457.1	WJR42583.1	WJR48021.1	WP_016713848.1	WP_016713848.1
9491	TIGR02449 family protein	COG1196	D	Core	17	1	16	WP_119371819.1	WP_029886233.1	MBZ3668232.1	BBV99645.1	QIG21491.1	QIG26750.1	WP_029886233.1	MCJ7850174.1	AHC85082.1	AHC90453.1	WJN91301.1	WJR42359.1	WJO36097.1	WJR47850.1	WJR53436.1	WP_029886233.1	WP_029886233.1
3233	alpha-ketoacid dehydrogenase subunit beta	COG3958,COG0674,COG4231,	C,G	Core	17	1	16	WP_013970705.1	WP_104833526.1	MBZ3671125.1	BBV95223.1	QIG16808.1	QIG22068.1	WP_013970705.1	MCJ7854429.1	AHC80637.1	AHC86069.1	WJN88929.1	WJR39962.1	WJO33750.1	WJR45599.1	WJR51179.1	WP_013970705.1	WP_013970705.1
7651	amino acid permease	COG0833,COG1113,COG0814,	E	Core	17	1	16	WP_060500633.1	WP_060500633.1,WP_104834492.1	MBZ3668052.1	BBV99459.1	QIG20982.1	QIG26232.1	WP_019098305.1	MCJ7850000.1	AHC84912.1	AHC90283.1	WJN87923.1	WJR39018.1	WJO32777.1	WJR44661.1	WJR50242.1	WP_016712449.1	WP_016712449.1
7032	LysR family transcriptional regulator	COG0583	K	Core	17	1	16	WP_119371619.1	WP_104833853.1	MBZ3667949.1	BBV99354.1	QIG20881.1	QIG26131.1	WP_016712349.1	MCJ7849894.1	AHC84810.1	AHC90181.1	WJN87816.1	WJR38911.1	WJO32670.1	WJR44555.1	WJR50135.1	WP_016712349.1	WP_016712349.1
1004	phosphoribosylanthranilate isomerase	COG0777,COG4799	I	Core	17	1	16	WP_016485522.1	WP_060498783.1	MBZ3669551.1	BBV96099.1	QIG17654.1	QIG22911.1	WP_016715174.1	MCJ7852367.1	AHC81528.1	AHC86957.1	WJN90023.1	WJR40980.1	WJO34635.1	WJR46544.1	WJR52076.1	WP_016715174.1	WP_016715174.1
3889	NAD-dependent DNA ligase LigB	COG0272	L	Core	17	1	16	WP_119371647.1	WP_060501010.1	MBZ3667987.1	BBV99392.1	QIG20920.1	QIG26170.1	WP_019097661.1	MCJ7849937.1	AHC84850.1	AHC90221.1	WJN87859.1	WJR38954.1	WJO32713.1	WJR44597.1	WJR50178.1	WP_016712390.1	WP_016712390.1
7604	fumarylacetoacetate hydrolase family protein	COG0179,COG3970	Q,R	Core	17	1	16	WP_119370367.1	WP_060499046.1	MBZ3671577.1	BBV97465.1	QIG18507.1	QIG23762.1	WP_025753036.1	MCJ7853789.1	AHC82549.1	AHC87928.1	WJN90802.1	WJR41759.1	WJO35412.1	WJR47265.1	WJR52797.1	WP_026020424.1	WP_026020424.1
1310	polysaccharide deacetylase family protein	COG0392	S	Core	17	1	16	WP_119371316.1	WP_104833361.1	MBZ3668745.1	BBV95661.1	QIG17215.1	QIG22473.1	WP_019099611.1	MCJ7851851.1	AHC84336.1	AHC89707.1	WJN87336.1	WJR38430.1	WJO32127.1	WJR44088.1	WJR49668.1	WP_016713626.1	WP_121757791.1
10833	MFS transporter	COG2814,COG2271	G	Core	17	1	16	WP_119370816.1	WP_060498813.1	MBZ3669586.1	BBV96135.1	QIG17691.1	QIG22948.1	WP_016714826.1	MCJ7852402.1	AHC81571.1	AHC87000.1	WJN90058.1	WJR41015.1	WJO34670.1	WJR46579.1	WJR52111.1	WP_016714826.1	WP_016714826.1
7421	gamma-glutamyltransferase	COG0405	E	Core	17	1	16	WP_119371436.1	WP_060499999.1	MBZ3666907.1	BBV99073.1	QIG20606.1	QIG25856.1	WP_019098806.1	MCJ7851646.1	AHC84535.1	AHC89906.1	WJN87530.1	WJR38624.1	WJO32321.1	WJR44282.1	WJR49862.1	WP_016713440.1	WP_016713440.1
1945	accessory factor UbiK family protein	COG2960	S	Core	17	1	16	WP_119371827.1	WP_060498175.1	MBZ3668265.1	BBV99678.1	QIG21194.1	QIG26444.1	WP_026020301.1	MCJ7850207.1	AHC85114.1	AHC90485.1	WJN88121.1	WJR39216.1	WJO32975.1	WJR44858.1	WJR50439.1	WP_026020301.1	WP_026020301.1
203	flagellar biosynthetic protein FliR	COG4791,COG1684,COG4993	N,U,G	Core	17	1	16	WP_119369234.1	WP_060499595.1	MBZ3667678.1	BBV98278.1	QIG19860.1	QIG25112.1	WP_027609440.1	MCJ7852489.1	AHC83766.1	AHC89138.1	WJN86703.1	WJR37651.1	WJO31432.1	WJR43348.1	WJR48896.1	WP_016711778.1	WP_016711778.1
83	peptidylprolyl isomerase A	COG0652	O	Core	17	1	16	WP_012273622.1	WP_060497489.1	MBZ3667539.1	BBV98459.1	QIG19996.1	QIG25248.1	WP_019099147.1	MCJ7852632.1	AHC83939.1	AHC89310.1	WJN86838.1	WJR37786.1	WJO31568.1	WJR43484.1	WJR49032.1	WP_012273622.1	WP_012273622.1
4246	HAMP domain-containing sensor histidine kinase	COG3290,COG4251,COG0642,	T	Core	17	1	16	WP_016713275.1	WP_104833420.1	MBZ3668548.1	BBV95461.1	QIG17016.1	QIG22276.1	WP_016713275.1	MCJ7851459.1	AHC80851.1	AHC86280.1	WJN89315.1	WJR40202.1	WJO33989.1	WJR45840.1	WJR51428.1	WP_016713275.1	WP_016713275.1
826	ribonuclease D	COG4913,COG0749,COG0349	L,S,J	Core	17	1	16	WP_119369128.1	WP_060498659.1	MBZ3669401.1	BBV95950.1	QIG17506.1	QIG22763.1	WP_025753900.1	MCJ7852685.1	AHC84003.1	AHC89374.1	WJN86889.1	WJR37837.1	WJO31619.1	WJR43535.1	WJR49083.1	WP_016711948.1	WP_016711948.1
7556	arginine deiminase	COG2235,COG1834	E	Core	17	1	16	WP_119371187.1	WP_060497442.1	MBZ3667096.1	BBV98840.1	QIG20367.1	QIG25617.1	WP_025753771.1	MCJ7851271.1	AHC81049.1	AHC86478.1	WJN89499.1	WJR40385.1	WJO34173.1	WJR46022.1	WJR51613.1	WP_016713101.1	WP_016713101.1
985	DUF2288 domain-containing protein	COG5626	S	Core	17	1	16	WP_016713799.1	WP_060497842.1	MBZ3668913.1	BBV95826.1	QIG17386.1	QIG22643.1	WP_016713799.1	MCJ7852017.1	AHC84169.1	AHC89540.1	WJN87069.1	WJR38164.1	WJO31950.1	WJR43825.1	WJR49408.1	WP_016713799.1	WP_016713799.1
5171	glycerophosphodiester phosphodiesterase	COG0584	C	Core	17	1	16	WP_119370753.1	WP_019096214.1	MBZ3669681.1	BBV96241.1	QIG17783.1	QIG23040.1	WP_019096214.1	MCJ7853978.1	AHC81665.1	AHC87094.1	WJN90145.1	WJR41102.1	WJO34757.1	WJR46665.1	WJR52198.1	WP_016714909.1	WP_016714909.1
2403	tRNA dihydrouridine synthase DusB	COG0167,COG0042,COG1902,	E,C,F,J	Core	17	1	16	WP_016712200.1	WP_016712200.1	MBZ3667848.1	BBV99251.1	QIG20782.1	QIG26032.1	WP_019099787.1	MCJ7849791.1	AHC84703.1	AHC90074.1	WJN87718.1	WJR38813.1	WJO32572.1	WJR44457.1	WJR50037.1	WP_016712200.1	WP_016712200.1
5887	sel1 repeat family protein	COG0790	R	Core	17	1	16	WP_119371037.1	WP_060500754.1	MBZ3667385.1	BBV98600.1	QIG20129.1	QIG25381.1	WP_159266000.1	MCJ7852118.1	AHC81294.1	AHC86723.1	WJN89725.1	WJR40687.1	WJO34399.1	WJR46248.1	WJR51839.1	WP_033724203.1	WP_033724203.1
7576	325-bisphosphate nucleotidase CysQ	COG1218,COG0483	P,G	Core	17	1	16	WP_119368492.1	WP_104833622.1	MBZ3670209.1	BBV94866.1	QIG16513.1	QIG21773.1	WP_019096887.1	MCJ7853317.1	AHC85565.1	AHC90933.1	WJN88579.1	WJR39668.1	WJO33437.1	WJR45266.1	WJR50847.1	WP_016714474.1	WP_016714474.1
131	50S ribosomal protein L29	COG3264,COG0255	M,J	Core	17	1	16	WP_002555481.1	WP_002555481.1	MBZ3671213.1	BBV95117.1	QIG16721.1	QIG21981.1	WP_002555481.1	MCJ7854336.1	AHC80546.1	AHC85978.1	WJN88829.1	WJR39863.1	WJO33650.1	WJR45500.1	WJR51080.1	WP_002555481.1	WP_002555481.1
3127	UDP-N-acetylmuramate--L-alanine ligase	COG3980,COG1819,COG0707,	M,R,G	Core	17	1	16	WP_119371341.1	WP_104833379.1	MBZ3668681.1	BBV95596.1	QIG17149.1	QIG22407.1	WP_159266592.1	MCJ7851784.1	AHC84403.1	AHC89774.1	WJN87404.1	WJR38498.1	WJO32195.1	WJR44156.1	WJR49736.1	WP_016713563.1	WP_016713563.1
2245	twitching motility response regulator PilH	COG3279,COG3947,COG4753,	E,N,K,T	Core	17	1	16	WP_016712413.1	WP_016712413.1	MBZ3668011.1	BBV99416.1	QIG20943.1	QIG26193.1	WP_016712413.1	MCJ7849960.1	AHC84874.1	AHC90245.1	WJN87882.1	WJR38977.1	WJO32736.1	WJR44620.1	WJR50201.1	WP_016712413.1	WP_016712413.1
7629	cysteine hydrolase	COG2519,COG2520,COG2263,	H,R,L,J	Core	17	1	16	WP_016715065.1	WP_016715065.1	MBZ3667519.1	BBV98480.1	QIG20015.1	QIG25267.1	WP_016715065.1	MCJ7852250.1	AHC81417.1	AHC86846.1	WJN89911.1	WJR40868.1	WJO34523.1	WJR46432.1	WJR51964.1	WP_016715065.1	WP_016715065.1
7864	pyruvate kinase	COG0469	G	Core	17	1	16	WP_119369258.1	WP_060499629.1	MBZ3670097.1	BBV98236.1	QIG19818.1	QIG25070.1	WP_016711741.1	MCJ7852447.1	AHC83713.1	AHC89087.1	WJN86662.1	WJR37610.1	WJO31391.1	WJR43307.1	WJR48855.1	WP_016711741.1	WP_016711741.1
3275	N-acetylglutaminylglutamine synthetase	COG1246,COG1181,COG0456,	R,M,H,J,E	Core	17	1	16	WP_119370992.1	WP_060497565.1	MBZ3667441.1	BBV98543.1	QIG20077.1	QIG25329.1	WP_019096988.1	MCJ7852181.1	AHC81341.1	AHC86770.1	WJN89786.1	WJR40748.1	WJO34460.1	WJR46309.1	WJR51900.1	WP_016715547.1	WP_016715547.1
9058	ABC transporter permease	COG1178,COG0581,COG4215,	P,E	Core	17	1	16	WP_119368530.1	WP_060499162.1	MBZ3670279.1	BBV94930.1	QIG16537.1	QIG21797.1	WP_016714491.1	MCJ7853294.1	AHC85582.1	AHC90950.1	WJN88635.1	WJR39686.1	WJO33455.1	WJR45322.1	WJR50903.1	WP_016714491.1	WP_016714491.1
1191	YdcH family protein	COG2873,COG0079,COG0399,	M,P,E	Core	17	1	16	WP_119369126.1	WP_104833266.1	MBZ3669398.1	BBV95947.1	QIG17503.1	QIG22760.1	WP_025753901.1	MCJ7852688.1	AHC84007.1	AHC89378.1	WJN86892.1	WJR37840.1	WJO31622.1	WJR43538.1	WJR49086.1	WP_063977623.1	WP_063977623.1
774	crotonase/enoyl-CoA hydratase family protein	COG1024,COG0447	I,H	Core	17	1	16	WP_119370915.1	WP_060497491.1	MBZ3667537.1	BBV98461.1	QIG19998.1	QIG25250.1	WP_019096932.1	MCJ7852268.1	AHC81436.1	AHC86865.1	WJN89929.1	WJR40886.1	WJO34541.1	WJR46450.1	WJR51982.1	WP_063977418.1	WP_016715082.1
3255	sulfurtransferase TusA family protein	COG0425	O	Core	17	1	16	WP_008097503.1	WP_008097503.1	MBZ3671312.1	BBV95916.1	QIG17472.1	QIG22729.1	WP_008097503.1	MCJ7852716.1	AHC84036.1	AHC89407.1	WJN86983.1	WJR37931.1	WJO31716.1	WJR43630.1	WJR49177.1	WP_008097503.1	WP_008097503.1
3752	hemolysin III family protein	COG1272	R	Core	17	1	16	WP_119371658.1	WP_060501040.1	MBZ3668006.1	BBV99411.1	QIG20938.1	QIG26188.1	WP_159266657.1	MCJ7849955.1	AHC84869.1	AHC90240.1	WJN87878.1	WJR38973.1	WJO32732.1	WJR44616.1	WJR50197.1	WP_016712409.1	WP_016712409.1
2119	OmpA family protein	COG3047,COG2885,COG1360	M,N	Core	17	1	16	WP_016714850.1	WP_104835262.1	MBZ3669620.1	BBV96168.1	QIG17723.1	QIG22980.1	WP_016714850.1	MCJ7853917.1	AHC81599.1	AHC87028.1	WJN90084.1	WJR41041.1	WJO34696.1	WJR46605.1	WJR52137.1	WP_016714850.1	WP_016714850.1
1527	NUDIX domain-containing protein	COG1443,COG1051,COG0494	F,L,I	Core	17	1	16	WP_119368948.1	WP_104833330.1	MBZ3668839.1	BBV95750.1	QIG17313.1	QIG22570.1	WP_019097213.1	MCJ7851943.1	AHC84244.1	AHC89615.1	WJN87144.1	WJR38239.1	WJO32025.1	WJR43900.1	WJR49482.1	WP_063977597.1	WP_016713721.1
7513	HAMP domain-containing sensor histidine kinase	COG5002,COG3852,COG2205,	S,N,T	Core	17	1	16	WP_019098320.1	WP_060498006.1	MBZ3668708.1	BBV95623.1	QIG17177.1	QIG22435.1	WP_019098320.1	MCJ7851811.1	AHC84376.1	AHC89747.1	WJN87377.1	WJR38471.1	WJO32168.1	WJR44129.1	WJR49709.1	WP_016713588.1	WP_016713588.1
758	formate dehydrogenase subunit gamma	COG2864,COG4117	C	Core	17	1	16	WP_060499562.1	WP_104833542.1	MBZ3671183.1	BBV95164.1	QIG16750.1	QIG22010.1	WP_019096688.1	MCJ7854366.1	AHC80576.1	AHC86008.1	WJN88866.1	WJR39900.1	WJO33688.1	WJR45537.1	WJR51117.1	WP_016715333.1	WP_016715333.1
722	carboxy-S-adenosyl-L-methionine synthase CmoA	COG0500,COG4106	Q,R	Core	17	1	16	WP_119368935.1	WP_016713706.1	MBZ3668824.1	BBV95735.1	QIG17298.1	QIG22556.1	WP_019097224.1	MCJ7851928.1	AHC84259.1	AHC89630.1	WJN87159.1	WJR38254.1	WJO32040.1	WJR43915.1	WJR49497.1	WP_016713706.1	WP_016713706.1
1205	tetratricopeptide repeat protein	COG2912	S	Core	17	1	16	WP_119371410.1	WP_104833399.1	MBZ3668597.1	BBV95511.1	QIG17068.1	QIG22328.1	WP_019098835.1	MCJ7851691.1	AHC84490.1	AHC89861.1	WJN87483.1	WJR38577.1	WJO32274.1	WJR44235.1	WJR49815.1	WP_016713484.1	WP_016713484.1
1702	peptide chain release factor 2	COG0216,COG1186	J	Core	17	1	16	WP_097083287.1	WP_097083287.1	MBZ3667191.1	BBV98745.1	QIG20273.1	QIG25524.1	WP_097083287.1	MCJ7851177.1	AHC81152.1	AHC86581.1	WJN89594.1	WJR40480.1	WJO34268.1	WJR46117.1	WJR51708.1	WP_097083287.1	WP_097083287.1
7338	hypothetical protein	#	#	Core	17	1	16	WP_105946549.1	WP_060497807.1	MBZ3669915.1	BBV98055.1	QIG19576.1	QIG24830.1	WP_025753382.1	MCJ7851009.1	AHC83523.1	AHC88899.1	WJN86492.1	WJR37439.1	WJO31220.1	WJR43137.1	WJR48684.1	WP_016711588.1	WP_016711588.1
3895	DUF4105 domain-containing protein	#	#	Core	17	1	16	WP_119368414.1	WP_060499803.1	MBZ3671383.1	BBV94753.1	QIG16392.1	QIG21652.1	WP_159265786.1	MCJ7850458.1	AHC85436.1	AHC90804.1	WJN88465.1	WJR39561.1	WJO33323.1	WJR45152.1	WJR50733.1	WP_016712869.1	WP_016712869.1
3194	DUF3617 domain-containing protein	#	#	Core	17	1	16	WP_016712761.1	WP_016712761.1	MBZ3668388.1	BBV99859.1	QIG21315.1	QIG26565.1	WP_016712761.1	MCJ7850330.1	AHC85238.1	AHC90609.1	WJN88285.1	WJR39380.1	WJO33140.1	WJR45022.1	WJR50603.1	WP_016712761.1	WP_016712761.1
929	aspartate kinase	COG0263,COG0528,COG0527,	R,E,F	Core	17	1	16	WP_019099135.1	WP_019099135.1	MBZ3667604.1	BBV98351.1	QIG19933.1	QIG25185.1	WP_019099135.1	MCJ7852565.1	AHC83825.1	AHC89196.1	WJN86773.1	WJR37721.1	WJO31502.1	WJR43418.1	WJR48966.1	WP_016711842.1	WP_016711842.1
2582	transcriptional regulator PtxS	COG1879,COG1609,COG3093	K,R,G	Core	17	1	16	WP_119369852.1	WP_104834695.1	MBZ3671877.1	BBV96817.1	QIG18780.1	QIG24035.1	WP_019098761.1	MCJ7854648.1	AHC82945.1	AHC88321.1	WJN85660.1	WJR42099.1	WJO35801.1	WJR47679.1	WJR53217.1	WP_016714059.1	WP_016714059.1
2222	hypothetical protein	#	#	Core	17	1	16	WP_016715461.1	WP_016715461.1	MBZ3667357.1	BBV98630.1	QIG20158.1	QIG25410.1	WP_159265995.1	MCJ7852090.1	AHC81256.1	AHC86685.1	WJN89697.1	WJR40659.1	WJO34371.1	WJR46220.1	WJR51811.1	WP_016715461.1	WP_016715461.1
1266	taurine ABC transporter ATP-binding subunit	COG2274,COG1136,COG4988,	E,G,C,V,H,P,O,L,R,Q,D	Core	17	1	16	WP_119368472.1	WP_060499429.1	MBZ3670180.1	BBV94837.1	QIG16484.1	QIG21744.1	WP_019096905.1	MCJ7853346.1	AHC85536.1	AHC90904.1	WJN88548.1	WJR39638.1	WJO33406.1	WJR45235.1	WJR50816.1	WP_016714451.1	WP_016714451.1
4304	sulfite exporter TauE/SafE family protein	COG0558,COG5050	I	Core	17	1	16	WP_119371438.1	WP_060500000.1	MBZ3666902.1	BBV99078.1	QIG20611.1	QIG25861.1	WP_019098801.1	MCJ7851641.1	AHC84541.1	AHC89912.1	WJN87535.1	WJR38629.1	WJO32326.1	WJR44287.1	WJR49867.1	WP_016713435.1	WP_016713435.1
7648	cobalt-precorrin-5B C1-methyltransferase	COG1903	H	Core	17	1	16	WP_119371575.1	WP_060498542.1	MBZ3667862.1	BBV99265.1	QIG20795.1	QIG26045.1	WP_016712213.1	MCJ7849805.1	AHC84717.1	AHC90088.1	WJN87732.1	WJR38827.1	WJO32586.1	WJR44471.1	WJR50051.1	WP_016712213.1	WP_016712213.1
184	amidase	COG0154	J	Core	17	1	16	WP_119370121.1	WP_060499037.1	MBZ3671487.1	BBV97373.1	QIG18603.1	QIG23858.1	WP_019097585.1	MCJ7852797.1	AHC83059.1	AHC88435.1	WJN90895.1	WJR41852.1	WJO35505.1	WJR47357.1	WJR52890.1	WP_016715636.1	WP_016715636.1
4730	hypothetical protein	#	#	Core	17	1	16	WP_105947199.1	WP_060498164.1	MBZ3668262.1	BBV99675.1	QIG21191.1	QIG26441.1	WP_016712639.1	MCJ7850204.1	AHC85111.1	AHC90482.1	WJN88118.1	WJR39213.1	WJO32972.1	WJR44855.1	WJR50436.1	WP_016712639.1	WP_121757854.1
4042	hypothetical protein	#	#	Core	17	1	16	WP_119370193.1	WP_104834847.1	MBZ3671584.1	BBV97473.1	QIG18499.1	QIG23754.1	WP_019098278.1	MCJ7853797.1	AHC82476.1	AHC87855.1	WJN90795.1	WJR41752.1	WJO35405.1	WJR47258.1	WJR52790.1	WP_016714169.1	WP_016714169.1
9182	hypothetical protein	COG3248	M	Core	17	1	16	WP_105946142.1,WP_119369281.1	WP_104834250.1,WP_060499661.1	MBZ3670088.1,MBZ3670089.1	BBV98225.1,BBV98226.1	QIG19807.1,QIG19808.1	QIG25059.1,QIG25060.1	WP_026020506.1,WP_016711733.1	MCJ7852438.1,MCJ7852439.1	AHC83704.1,AHC83705.1	AHC89078.1,AHC89079.1	WJN86653.1,WJN86654.1	WJR37601.1,WJR37602.1	WJO31382.1,WJO31383.1	WJR43298.1,WJR43299.1	WJR48846.1,WJR48847.1	WP_016711733.1,WP_026020506.1	WP_026020506.1,WP_016711733.1
1764	NfeD family protein	COG1585,COG1030	O	Core	17	1	16	WP_119371577.1	WP_104833875.1	MBZ3667863.1	BBV99267.1	QIG20796.1	QIG26046.1	WP_016712215.1	MCJ7849807.1	AHC84719.1	AHC90090.1	WJN87734.1	WJR38829.1	WJO32588.1	WJR44473.1	WJR50053.1	WP_016712215.1	WP_016712215.1
1368	nuclear transport factor 2 family protein	COG4319	S	Core	17	1	16	WP_119369150.1	WP_104835366.1	MBZ3669437.1	BBV95986.1	QIG17543.1	QIG22800.1	WP_027615331.1	MCJ7852647.1	AHC83954.1	AHC89325.1	WJN86853.1	WJR37801.1	WJO31583.1	WJR43499.1	WJR49047.1	WP_016711913.1	WP_016711913.1
1969	ABC transporter permease	COG4211,COG4158,COG1079,	R,E,G	Core	17	1	16	WP_119370603.1	WP_104834449.1	MBZ3671893.1	BBV97806.1	QIG19393.1	QIG24648.1	WP_025752781.1	MCJ7850785.1	AHC81985.1	AHC87362.1	WJN86142.1	WJR37100.1	WJO30804.1	WJR42782.1	WJR48297.1	WP_016711347.1	WP_016711347.1
7300	inorganic diphosphatase	COG0221	C	Core	17	1	16	WP_003255365.1	WP_003255365.1	MBZ3670908.1,MBZ3671141.1	BBV95207.1	QIG16792.1	QIG22052.1	WP_003255365.1	MCJ7854413.1	AHC80621.1	AHC86053.1	WJN88914.1	WJR39947.1	WJO33735.1	WJR45584.1	WJR51164.1	WP_003255365.1	WP_003255365.1
1614	30S ribosomal protein S3	COG0092	J	Core	17	1	16	WP_003255481.1	WP_003255481.1	MBZ3671215.1	BBV95115.1	QIG16719.1	QIG21979.1	WP_003255481.1	MCJ7854334.1	AHC80544.1	AHC85976.1	WJN88827.1	WJR39861.1	WJO33648.1	WJR45498.1	WJR51078.1	WP_003255481.1	WP_003255481.1
7236	acetyl-CoA hydrolase/transferase family protein	COG2057,COG0427,COG4670,	I,C	Core	17	1	16	WP_119368416.1	WP_016712872.1	MBZ3671378.1	BBV94758.1	QIG16397.1	QIG21657.1	WP_159265787.1	MCJ7850463.1	AHC85441.1	AHC90809.1	WJN88470.1	WJR39566.1	WJO33328.1	WJR45157.1	WJR50738.1	WP_016712872.1	WP_016712872.1
1048	ATP-binding protein	COG3290,COG4251,COG0642,	T	Core	17	1	16	WP_119369029.1	WP_016712022.1	MBZ3671266.1	BBV95870.1	QIG17424.1	QIG22682.1	WP_084297028.1	MCJ7852760.1	AHC84081.1	AHC89452.1	WJN87025.1	WJR38121.1	WJO31906.1	WJR43781.1	WJR49364.1	WP_016712022.1	WP_016712022.1
4362	RluA family pseudouridine synthase	COG0851	D	Core	17	1	16	WP_003252572.1	WP_003252572.1	MBZ3667417.1	BBV98567.1	QIG20098.1	QIG25350.1	WP_003252572.1	MCJ7852158.1	AHC81324.1	AHC86753.1	WJN89763.1	WJR40725.1	WJO34437.1	WJR46286.1	WJR51877.1	WP_003252572.1	WP_003252572.1
3831	superoxide dismutase	COG0605	P	Core	17	1	16	WP_119371216.1	WP_104834035.1	MBZ3667048.1	BBV98932.1	QIG20414.1	QIG25664.1	WP_025753784.1	MCJ7851320.1	AHC80999.1	AHC86428.1	WJN89451.1	WJR40336.1	WJO34125.1	WJR45973.1	WJR51564.1	WP_016713143.1	WP_016713143.1
524	glutathione S-transferase	COG0625	O	Core	17	1	16	WP_119370877.1	WP_104835342.1	MBZ3669497.1	BBV96044.1	QIG17600.1	QIG22857.1	WP_027609506.1	MCJ7852314.1	AHC81472.1	AHC86901.1	WJN89972.1	WJR40929.1	WJO34584.1	WJR46493.1	WJR52025.1	WP_016715123.1	WP_016715123.1
10423	metallothionein	#	#	Core	17	1	16	WP_119370207.1	WP_104834909.1	MBZ3670630.1	BBV97578.1	QIG18362.1	QIG23618.1	WP_019098231.1	MCJ7853843.1	AHC82338.1,AHC82800.1	AHC87716.1,AHC88176.1	WJN90749.1	WJR41706.1	WJO35359.1	WJR47212.1	WJR52744.1	WP_016714219.1	WP_016714219.1
460	glycine cleavage system protein GcvH	COG0509	E	Core	17	1	16	WP_119371191.1	WP_016713109.1	MBZ3667088.1	BBV98848.1	QIG20374.1	QIG25624.1	WP_019098195.1	MCJ7851279.1	AHC81039.1	AHC86468.1	WJN89491.1	WJR40377.1	WJO34165.1	WJR46014.1	WJR51605.1	WP_016713109.1	WP_016713109.1
280	ABC transporter substrate-binding protein	COG0834,COG0715,COG4623	P,E,M	Core	17	1	16	WP_119368781.1	WP_060500275.1	MBZ3668443.1	BBV95353.1	QIG16911.1	QIG22171.1	WP_019097802.1	MCJ7851566.1	AHC80726.1	AHC86158.1	WJN89169.1	WJR40055.1	WJO33843.1	WJR45692.1	WJR51272.1	WP_016713374.1	WP_016713374.1
7693	LysR family transcriptional regulator	COG2005,COG0583	R,K	Core	17	1	16	WP_119369604.1	WP_060497097.1	MBZ3669128.1	BBV97129.1	QIG19066.1	QIG24321.1	WP_019097859.1	MCJ7853529.1	AHC83237.1	AHC88613.1	WJN90551.1	WJR41508.1	WJO35161.1	WJR47014.1	WJR52546.1	WP_028699616.1	WP_028699616.1
1135	antibiotic biosynthesis monooxygenase	COG1359	S	Core	17	1	16	WP_016713654.1	WP_016713654.1	MBZ3668775.1	BBV95691.1	QIG17245.1	QIG22503.1	WP_016713654.1	MCJ7851880.1	AHC84306.1	AHC89677.1	WJN87307.1	WJR38401.1	WJO32098.1	WJR44059.1	WJR49639.1	WP_016713654.1	WP_016713654.1
94	multidrug transporter	#	#	Core	17	1	16	WP_119371378.1	WP_025753977.1	MBZ3668623.1	BBV95537.1	QIG17093.1	QIG22353.1	WP_025753977.1	MCJ7851719.1	AHC84462.1	AHC89833.1	WJN87456.1	WJR38550.1	WJO32247.1	WJR44208.1	WJR49788.1	WP_016713511.1	WP_016713511.1
7802	DUF1127 domain-containing protein	COG5457	S	Core	17	1	16	WP_003256968.1	WP_003256968.1	MBZ3671379.1	BBV94757.1	QIG16396.1	QIG21656.1	WP_003256968.1	MCJ7850462.1	AHC85440.1	AHC90808.1	WJN88469.1	WJR39565.1	WJO33327.1	WJR45156.1	WJR50737.1	WP_003256968.1	WP_003256968.1
1834	cobalamin-binding protein	COG4594,COG4558	P	Core	17	1	16	WP_119368687.1	WP_060499538.1	MBZ3671151.1	BBV95196.1	QIG16781.1	QIG22041.1	WP_016715359.1	MCJ7854397.1	AHC80608.1	AHC86040.1	WJN88898.1	WJR39931.1	WJO33719.1	WJR45568.1	WJR51148.1	WP_016715359.1	WP_016715359.1
3611	FAD-binding oxidoreductase	COG0654,COG3349,COG0446,	M,H,Q,R,E,S,C	Core	17	1	16	WP_119371854.1	WP_104833749.1	MBZ3668302.1	BBV99716.1	QIG21231.1	QIG26481.1	WP_159266685.1	MCJ7850243.1	AHC85150.1	AHC90521.1	WJN88162.1	WJR39257.1	WJO33017.1	WJR44899.1	WJR50480.1	WP_016712684.1	WP_016712684.1
2660	co-chaperone HscB	COG0484,COG1076,COG2214,	O,U	Core	17	1	16	WP_119368895.1	WP_060501842.1	MBZ3666986.1	BBV98996.1	QIG20476.1	QIG25726.1	WP_019098533.1	MCJ7851387.1	AHC80936.1	AHC86365.1	WJN89387.1	WJR40273.1	WJO34061.1	WJR45911.1	WJR51500.1	WP_016713207.1	WP_016713207.1
2008	hypothetical protein	COG0226	P	Core	17	1	16	WP_119370294.1	WP_016714320.1	MBZ3670528.1	BBV97679.1	QIG18265.1	QIG23522.1	WP_016714320.1	MCJ7853629.1	AHC82145.1	AHC87523.1	WJN90653.1	WJR41610.1	WJO35263.1	WJR47116.1	WJR52648.1	WP_016714320.1	WP_016714320.1
4860	LEA type 2 family protein	COG5608	S	Core	17	1	16	WP_019096575.1	WP_060497857.1	MBZ3668891.1	BBV95804.1	QIG17363.1	QIG22620.1	WP_027615422.1	MCJ7851994.1	AHC84195.1	AHC89566.1	WJN87092.1	WJR38187.1	WJO31973.1	WJR43848.1	WJR49431.1	WP_029380282.1	WP_029380282.1
1503	histidine triad nucleotide-binding protein	COG0537,COG1085	C,F	Core	17	1	16	WP_003255518.1	WP_003255518.1	MBZ3670434.1	BBV95083.1	QIG16687.1	QIG21947.1	WP_003255518.1	MCJ7853144.1	AHC80512.1	AHC85944.1	WJN88795.1	WJR39829.1	WJO33616.1	WJR45466.1	WJR51046.1	WP_003255518.1	WP_003255518.1
7981	hypothetical protein	COG3224	S	Core	17	1	16	WP_119371842.1	WP_060498183.1	MBZ3668283.1	BBV99697.1	QIG21212.1	QIG26462.1	WP_019096460.1	MCJ7850225.1	AHC85131.1	AHC90502.1	WJN88144.1	WJR39239.1	WJO33000.1	WJR44881.1	WJR50462.1	WP_016712668.1	WP_016712668.1
7712	hypothetical protein	#	#	Core	17	1	16	WP_016715487.1	WP_016715487.1	MBZ3667384.1	BBV98601.1	QIG20130.1	QIG25382.1	WP_016715487.1	MCJ7852117.1	AHC81293.1	AHC86722.1	WJN89724.1	WJR40686.1	WJO34398.1	WJR46247.1	WJR51838.1	WP_016715487.1	WP_016715487.1
2026	ABC transporter permease	COG4209,COG2011,COG3833,	E,P,G,O,R	Core	17	1	16	WP_119370529.1	WP_060497216.1	MBZ3669251.1	BBV97254.1	QIG19184.1	QIG24439.1	WP_016711177.1	MCJ7850702.1	AHC83346.1	AHC88722.1	WJN85986.1	WJR36943.1	WJO30574.1	WJR42700.1	WJR48138.1	WP_063977617.1	WP_016711177.1
11	Mks condensin complex protein MksB	#	#	Core	17	1	16	WP_119368798.1	WP_016713342.1	MBZ3668478.1	BBV95389.1	QIG16946.1	QIG22206.1	WP_016713342.1	MCJ7851531.1	AHC80760.1	AHC86192.1	WJN89203.1	WJR40089.1	WJO33877.1	WJR45726.1	WJR51305.1	WP_016713342.1	WP_016713342.1
1062	glutathione synthase	COG0189	H	Core	17	1	16	WP_119371662.1	WP_060501049.1	MBZ3668013.1	BBV99418.1	QIG20945.1	QIG26195.1	WP_016712415.1	MCJ7849962.1	AHC84876.1	AHC90247.1	WJN87884.1	WJR38979.1	WJO32738.1	WJR44622.1	WJR50203.1	WP_016712415.1	WP_016712415.1
7215	RseA family anti-sigma factor	COG3073	T	Core	17	1	16	WP_119371280.1	WP_104833340.1	MBZ3668811.1	BBV95722.1	QIG17285.1	QIG22543.1	WP_019097231.1	MCJ7851915.1	AHC84274.1	AHC89645.1	WJN87172.1	WJR38267.1	WJO32053.1	WJR43928.1	WJR49510.1	WP_015271600.1	WP_015271600.1
1173	aldehyde dehydrogenase family protein	COG1012,COG4230	C	Core	17	1	16	WP_119369786.1	WP_104834656.1	MBZ3672020.1	BBV96908.1	QIG18861.1	QIG24116.1	WP_019099062.1	MCJ7853744.1	AHC83018.1	AHC88394.1	WJN85737.1	WJR42176.1	WJO35878.1	WJR42451.1	WJR47889.1	WP_016713977.1	WP_016713977.1
399	FAD-dependent oxidoreductase	COG0665,COG0578,COG1233,	Q,R,E,C	Core	17	1	16	WP_119370514.1	WP_060497202.1	MBZ3669236.1	BBV97239.1	QIG19169.1	QIG24424.1	WP_025752689.1	MCJ7850690.1	AHC83335.1	AHC88711.1	WJN85972.1	WJR36929.1	WJO30560.1	WJR42686.1	WJR48124.1	WP_016711161.1	WP_016711161.1
3516	3-deoxy-7-phosphoheptulonate synthase	COG0722	E	Core	17	1	16	WP_016714751.1	WP_019097589.1	MBZ3670730.1	BBV96388.1	QIG17995.1	QIG23252.1	WP_019097589.1	MCJ7854258.1	AHC81816.1	AHC87245.1	WJN90349.1	WJR41306.1	WJO34961.1	WJR46811.1	WJR52344.1	WP_016714751.1	WP_016714751.1
1153	cupin domain-containing protein	COG3450	R	Core	17	1	16	WP_119371860.1	WP_104833745.1	MBZ3668308.1	BBV99722.1	QIG21237.1	QIG26487.1	WP_012274818.1	MCJ7850249.1	AHC85156.1	AHC90527.1	WJN88168.1	WJR39263.1	WJO33023.1	WJR44905.1	WJR50486.1	WP_012274818.1	WP_012274818.1
2800	inactive transglutaminase family protein	#	#	Core	17	1	16	WP_016714745.1	WP_016714745.1	MBZ3670737.1	BBV96395.1	QIG18002.1	QIG23259.1	WP_016714745.1	MCJ7854251.1	AHC81823.1	AHC87252.1	WJN90356.1	WJR41313.1	WJO34968.1	WJR46818.1	WJR52351.1	WP_016714745.1	WP_016714745.1
271	ATP-binding protein	COG0840,COG3290,COG0642,	T,L,N	Core	17	1	16	WP_119369026.1	WP_104833291.1	MBZ3671261.1	BBV95865.1	QIG17419.1	QIG22677.1	WP_027615350.1	MCJ7852765.1	AHC84086.1	AHC89457.1	WJN87030.1	WJR38126.1	WJO31911.1	WJR43786.1	WJR49369.1	WP_016712027.1	WP_016712027.1
1342	ABC transporter substrate-binding protein	COG1609,COG1879	K,G	Core	17	1	16	WP_119370627.1	WP_060498266.1	MBZ3670772.1	BBV96508.1	QIG18035.1	QIG23292.1	WP_019099686.1	MCJ7854210.1	AHC81867.1	AHC87296.1	WJN90394.1	WJR41351.1	WJO35006.1	WJR46856.1	WJR52389.1	WP_016714706.1	WP_016714706.1
3647	DUF599 family protein	COG3821	S	Core	17	1	16	WP_119369323.1	WP_025753308.1	MBZ3669983.1	BBV98123.1	QIG19639.1	QIG24893.1	WP_025753308.1	MCJ7851078.1	AHC83596.1	AHC88972.1	WJN86558.1	WJR37506.1	WJO31287.1	WJR43204.1	WJR48751.1	WP_016711644.1	WP_016711644.1
35	hypothetical protein	#	#	Core	17	1	16	WP_119370679.1	WP_060498393.1	MBZ3670690.1	BBV96348.1	QIG17954.1	QIG23211.1	WP_016714786.1	MCJ7854298.1	AHC81765.1	AHC87194.1	WJN90309.1	WJR41266.1	WJO34921.1	WJR46771.1	WJR52304.1	WP_016714786.1	WP_016714786.1
7149	flagellar hook-basal body complex protein FliE	COG1677	N	Core	17	1	16	WP_119369225.1	WP_016711792.1	MBZ3667662.1	BBV98294.1	QIG19876.1	QIG25128.1	WP_025753839.1	MCJ7852505.1	AHC83782.1	AHC89154.1	WJN86719.1	WJR37667.1	WJO31448.1	WJR43364.1	WJR48912.1	WP_016711792.1	WP_016711792.1
2543	amino acid ABC transporter permease	COG4597,COG3639,COG1175,	E,P,G	Core	17	1	16	WP_119368780.1	WP_060500277.1	MBZ3668442.1	BBV95352.1	QIG16910.1	QIG22170.1	WP_159265873.1	MCJ7851567.1	AHC80725.1	AHC86157.1	WJN89168.1	WJR40054.1	WJO33842.1	WJR45691.1	WJR51271.1	WP_016713375.1	WP_016713375.1
2427	Lrp/AsnC family transcriptional regulator	COG1522,COG4565	K	Core	17	1	16	WP_016484597.1	WP_016484597.1	MBZ3670388.1	BBV95037.1	QIG16644.1	QIG21904.1	WP_016484597.1	MCJ7853188.1	AHC80457.1	AHC85893.1	WJN88736.1	WJR39787.1	WJO33556.1	WJR45423.1	WJR51004.1	WP_016484597.1	WP_121757514.1
2269	phosphoethanolamine--lipid A transferase	COG3083,COG2194,COG1368,	R,M,P	Core	17	1	16	WP_119369127.1	WP_060498658.1	MBZ3669400.1	BBV95949.1	QIG17505.1	QIG22762.1	WP_019098496.1	MCJ7852686.1	AHC84004.1	AHC89375.1	WJN86890.1	WJR37838.1	WJO31620.1	WJR43536.1	WJR49084.1	WP_016711949.1	WP_016711949.1
1325	iron-sulfur cluster insertion protein ErpA	COG4841,COG0316	S	Core	17	1	16	WP_003255511.1	WP_060501616.1	MBZ3670438.1	BBV95088.1	QIG16692.1	QIG21952.1	WP_026020379.1	MCJ7853139.1	AHC80517.1	AHC85949.1	WJN88800.1	WJR39834.1	WJO33621.1	WJR45471.1	WJR51051.1	WP_026020379.1	WP_026020379.1
10142	cardiolipin synthase ClsB	COG3568,COG3021	S,R	Core	17	1	16	WP_119370203.1	WP_104834906.1	MBZ3670634.1	BBV97574.1	QIG18365.1	QIG23621.1	WP_019098235.1	MCJ7853839.1	AHC82796.1	AHC88172.1	WJN90753.1	WJR41710.1	WJO35363.1	WJR47216.1	WJR52748.1	WP_016714215.1	WP_016714215.1
730	VOC family protein	COG2514,COG1571,COG0346	R,E	Core	17	1	16	WP_119371481.1	WP_104833936.1	MBZ3667729.1	BBV99127.1	QIG20660.1	QIG25910.1	WP_010955354.1	MCJ7849638.1	AHC84596.1	AHC89967.1	WJN87590.1	WJR38685.1	WJO32381.1	WJR44342.1	WJR49922.1	WP_063977399.1	WP_010955354.1
3553	glyceraldehyde-3-phosphate dehydrogenase	COG0057	G	Core	17	1	16	WP_119370755.1	WP_104835240.1	MBZ3669678.1	BBV96238.1	QIG17780.1	QIG23037.1	WP_016714907.1	MCJ7853975.1	AHC81662.1	AHC87091.1	WJN90142.1	WJR41099.1	WJO34754.1	WJR46662.1	WJR52195.1	WP_016714907.1	WP_016714907.1
590	carboxynorspermidine decarboxylase	COG0019	E	Core	17	1	16	WP_119370122.1	WP_060499036.1	MBZ3671488.1	BBV97374.1	QIG18602.1	QIG23857.1	WP_016715639.1	MCJ7852794.1	AHC83062.1	AHC88438.1	WJN90892.1	WJR41849.1	WJO35502.1	WJR47354.1	WJR52887.1	WP_016715639.1	WP_016715639.1
4877	FAD-binding oxidoreductase	COG0665,COG0644,COG0578,	R,C,E,P	Core	17	1	16	WP_119369686.1	WP_060497030.1	MBZ3669058.1	BBV97051.1	QIG18997.1	QIG24252.1	WP_016713839.1	MCJ7850595.1	AHC83166.1	AHC88542.1	WJN85878.1	WJR36835.1	WJO30466.1	WJR42592.1	WJR48030.1	WP_016713839.1	WP_016713839.1
473	NADH-quinone oxidoreductase subunit L	COG0651,COG1009,COG1007,	C	Core	17	1	16	WP_016711599.1	WP_060497815.1	MBZ3669932.1	BBV98072.1	QIG19592.1	QIG24846.1	WP_016711599.1	MCJ7851027.1	AHC83542.1	AHC88918.1	WJN86510.1	WJR37457.1	WJO31238.1	WJR43155.1	WJR48702.1	WP_016711599.1	WP_016711599.1
2677	SDR family oxidoreductase	COG0300,COG1028,COG4221,	I,M,R	Core	17	1	16	WP_119370737.1	WP_060500448.1	MBZ3669704.1	BBV96269.1	QIG17876.1	QIG23133.1	WP_159266056.1	MCJ7854050.1	AHC83396.1	AHC88772.1	WJN90229.1	WJR41186.1	WJO34841.1	WJR46691.1	WJR52224.1	WP_016714934.1	WP_016714934.1
2302	TonB-dependent siderophore receptor	COG4772,COG4206,COG4773,	H,P	Core	17	1	16	WP_119368502.1	WP_104833620.1	MBZ3670220.1	BBV94877.1	QIG16525.1	QIG21785.1	WP_159265802.1	MCJ7853306.1	AHC85576.1	AHC90944.1	WJN88591.1	WJR39680.1	WJO33449.1	WJR45278.1	WJR50859.1	WP_063977354.1	WP_028699106.1
3573	urea ABC transporter ATP-binding subunit UrtE	COG2401,COG4181,COG1134,	O,P,R,Q,D,L,G,C,E,H,V	Core	17	1	16	WP_119371583.1	WP_104833870.1	MBZ3667875.1	BBV99279.1	QIG20808.1	QIG26058.1	WP_016712227.1	MCJ7849819.1	AHC84732.1	AHC90103.1	WJN87746.1	WJR38841.1	WJO32600.1	WJR44485.1	WJR50065.1	WP_016712227.1	WP_016712227.1
1116	translation initiation factor IF-1	COG0361,COG0539	J	Core	17	1	16	WP_002553999.1	WP_002553999.1	MBZ3669851.1	BBV97991.1	QIG19515.1	QIG24769.1	WP_002553999.1	MCJ7850918.1	AHC83436.1	AHC88812.1	WJN86317.1	WJR37264.1	WJO31043.1	WJR42963.1	WJR48508.1	WP_002553999.1	WP_002553999.1
7619	NADH-quinone oxidoreductase subunit B	COG0377,COG3260,COG1941,	C	Core	17	1	16	WP_003251429.1	WP_003251429.1	MBZ3669923.1	BBV98063.1	QIG19583.1	QIG24837.1	WP_003251429.1	MCJ7851018.1	AHC83533.1	AHC88909.1	WJN86501.1	WJR37448.1	WJO31229.1	WJR43146.1	WJR48693.1	WP_003251429.1	WP_003251429.1
7305	TldD/PmbA family protein	COG0312	R	Core	17	1	16	WP_119371636.1	WP_060500981.1	MBZ3667969.1	BBV99374.1	QIG20902.1	QIG26152.1	WP_159266654.1	MCJ7849918.1	AHC84831.1	AHC90202.1	WJN87841.1	WJR38936.1	WJO32695.1	WJR44579.1	WJR50160.1	WP_016712372.1	WP_016712372.1
3117	5-oxoprolinase subunit PxpA	COG1540	R	Core	17	1	16	WP_119369137.1	WP_104835375.1	MBZ3669417.1	BBV95966.1	QIG17522.1	QIG22779.1	WP_019098506.1	MCJ7852669.1	AHC83987.1	AHC89358.1	WJN86873.1	WJR37821.1	WJO31603.1	WJR43519.1	WJR49067.1	WP_063977625.1	WP_016711932.1
132	L-seryl-tRNASec selenium transferase	COG2873,COG2008,COG0520,	E	Core	17	1	16	WP_119368671.1	WP_104833541.1	MBZ3671181.1	BBV95166.1	QIG16752.1	QIG22012.1	WP_025754605.1	MCJ7854368.1	AHC80578.1	AHC86010.1	WJN88868.1	WJR39902.1	WJO33690.1	WJR45539.1	WJR51119.1	WP_016715335.1	WP_016715335.1
7964	signal peptidase I	COG0681,COG4959	U,O	Core	17	1	16	WP_119371276.1	WP_060497922.1	MBZ3668815.1	BBV95726.1	QIG17289.1	QIG22547.1	WP_016713698.1	MCJ7851919.1	AHC84269.1	AHC89640.1	WJN87168.1	WJR38263.1	WJO32049.1	WJR43924.1	WJR49506.1	WP_016713698.1	WP_121757786.1
4735	dihydrolipoyllysine-residue acetyltransferase	COG3959,COG2609,COG0021	C,G	Core	17	1	16	WP_119368577.1	WP_060499119.1	MBZ3670341.1	BBV94991.1	QIG16599.1	QIG21859.1	WP_019096920.1	MCJ7853234.1	AHC85643.1	AHC91011.1	WJN88692.1	WJR39743.1	WJO33512.1	WJR45379.1	WJR50960.1	WP_016714539.1	WP_016714539.1
7366	FMNH2-dependent alkanesulfonate monooxygenase	COG4176,COG1174,COG0600,	E,P,O	Core	17	1	16	WP_119368475.1	WP_060501271.1	MBZ3670187.1	BBV94844.1	QIG16491.1	QIG21751.1	WP_016714458.1	MCJ7853339.1	AHC85543.1	AHC90911.1	WJN88555.1	WJR39645.1	WJO33413.1	WJR45242.1	WJR50823.1	WP_016714458.1	WP_016714458.1
4232	12-phenylacetyl-CoA epoxidase subunit A	COG3396	S	Core	17	1	16	WP_025754119.1	WP_025754119.1	MBZ3671057.1	BBV96787.1	QIG18748.1	QIG24003.1	WP_025754119.1	MCJ7852965.1	AHC82780.1	AHC88156.1	WJN91055.1	WJR42012.1	WJO35665.1	WJR47517.1	WJR53051.1	WP_016715217.1	WP_016715217.1
7769	peptide chain release factor 1	COG4123,COG2813,COG2265,	O,J,L,Q,H,M,R	Core	17	1	16	WP_119368828.1	WP_019099809.1	MBZ3668513.1	BBV95426.1	QIG16980.1	QIG22240.1	WP_019099809.1	MCJ7851494.1	AHC80818.1	AHC86248.1	WJN89238.1	WJR40124.1	WJO33912.1	WJR45762.1	WJR51351.1	WP_016713306.1	WP_016713306.1
997	alkaline phosphatase D family protein	#	#	Core	17	1	16	WP_119370745.1	WP_104835234.1	MBZ3669696.1	BBV96256.1	QIG17798.1	QIG23055.1	WP_159266048.1	MCJ7853993.1	AHC81679.1	AHC87108.1	WJN90160.1	WJR41117.1	WJO34772.1	WJR46680.1	WJR52213.1	WP_016714922.1	WP_016714922.1
7839	2-methylcitrate synthase	COG0372	C	Core	17	1	16	WP_119370657.1	WP_060498361.1	MBZ3670741.1	BBV96399.1	QIG18006.1	QIG23263.1	WP_016714742.1	MCJ7854247.1	AHC81827.1	AHC87256.1	WJN90360.1	WJR41317.1	WJO34972.1	WJR46822.1	WJR52355.1	WP_016714742.1	WP_016714742.1
2091	dihydroneopterin aldolase	COG1539	H	Core	17	1	16	WP_016715761.1	WP_016715761.1	MBZ3670400.1	BBV95048.1	QIG16654.1	QIG21914.1	WP_016715761.1	MCJ7853179.1	AHC80474.1	AHC85906.1	WJN88745.1	WJR39796.1	WJO33565.1	WJR45432.1	WJR51013.1	WP_016715761.1	WP_016715761.1
3082	tRNA epoxyqueuosine34 reductase QueG	COG1600	C	Core	17	1	16	WP_119371605.1	WP_060500368.1	MBZ3667924.1	BBV99329.1	QIG20857.1	QIG26107.1	WP_016712325.1	MCJ7849869.1	AHC84785.1	AHC90156.1	WJN87792.1	WJR38887.1	WJO32646.1	WJR44531.1	WJR50111.1	WP_016712325.1	WP_016712325.1
7283	ABC transporter ATP-binding protein	COG0419,COG2401,COG4181,	D,Q,R,L,O,P,H,V,C,G,E	Core	17	1	16	WP_119370587.1	WP_104835121.1	MBZ3670814.1	BBV96554.1	QIG18075.1	QIG23332.1	WP_019098428.1	MCJ7854162.1	AHC81914.1	AHC87343.1	WJN90435.1	WJR41392.1	WJO35046.1	WJR46897.1	WJR52430.1	WP_016714662.1	WP_016714662.1
721	ABC transporter ATP-binding protein	COG4674,COG4161,COG4559,	R,Q,D,L,O,P,H,V,G,C,E	Core	17	1	16	WP_119368960.1	WP_060497892.1	MBZ3668855.1	BBV95767.1	QIG17329.1	QIG22586.1	WP_025754573.1	MCJ7851958.1	AHC84228.1	AHC89599.1	WJN87128.1	WJR38223.1	WJO32009.1	WJR43884.1	WJR49466.1	WP_016713737.1	WP_016713737.1
7523	CsiV family protein	#	#	Core	17	1	16	WP_119370757.1	WP_060498878.1	MBZ3669676.1	BBV96236.1	QIG17778.1	QIG23035.1	WP_027615684.1	MCJ7853973.1	AHC81660.1	AHC87089.1	WJN90140.1	WJR41097.1	WJO34752.1	WJR46660.1	WJR52193.1	WP_016714905.1	WP_016714905.1
1517	LysR family transcriptional regulator	COG1846,COG0583	K	Core	17	1	16	WP_119371866.1	WP_016712709.1	MBZ3668326.1	BBV99796.1	QIG21254.1	QIG26504.1	WP_019096646.1	MCJ7850267.1	AHC85174.1	AHC90545.1	WJN88225.1	WJR39320.1	WJO33080.1	WJR44962.1	WJR50543.1	WP_063977233.1	WP_016712709.1
4865	extracellular solute-binding protein	COG0644,COG0654,COG0579,	E,C,R,H	Core	17	1	16	WP_182774261.1	WP_177337090.1	MBZ3668227.1	BBV99640.1	QIG21157.1	QIG26407.1	WP_174244656.1	MCJ7850169.1	AHC85077.1	AHC90448.1	WJN91300.1	WJR42358.1	WJO36096.1	WJR47849.1	WJR53435.1	WP_162998297.1	WP_162998297.1
2129	ATP-dependent Clp protease proteolytic subunit	COG0740	O	Core	17	1	16	WP_119369994.1	WP_060499402.1	MBZ3671047.1	BBV96776.1	QIG18738.1	QIG23993.1	WP_159266209.1	MCJ7852954.1	AHC82793.1	AHC88169.1	WJN91045.1	WJR42002.1	WJO35655.1	WJR47507.1	WJR53041.1	WP_016715227.1	WP_016715227.1
10125	outer membrane lipoprotein chaperone LolA	COG0433,COG1674	R,D	Core	17	1	16	WP_182774191.1	WP_177337082.1	MBZ3669848.1	BBV97988.1	QIG21441.1	QIG26696.1	WP_161751018.1	MCJ7850915.1	AHC83433.1	AHC88809.1	WJN86314.1	WJR37261.1	WJO31040.1	WJR42960.1	WJR48505.1	WP_161751018.1	WP_161751018.1
2715	cytochrome c oxidase accessory protein CcoG	COG1144,COG2768,COG1146,	C,R	Core	17	1	16	WP_060499658.1	WP_060499658.1	MBZ3670047.1	BBV98186.1	QIG19700.1	QIG24952.1	WP_025754789.1	MCJ7854562.1	AHC83665.1	AHC89040.1	WJN86622.1	WJR42298.1	WJO31351.1	WJR47797.1	WJR48815.1	WP_025754789.1	WP_025754789.1
2212	neutral zinc metallopeptidase	COG2321	R	Core	17	1	16	WP_016713442.1	WP_104833952.1	MBZ3666909.1	BBV99071.1	QIG20604.1	QIG25854.1	WP_016713442.1	MCJ7851648.1	AHC84533.1	AHC89904.1	WJN87528.1	WJR38622.1	WJO32319.1	WJR44280.1	WJR49860.1	WP_016713442.1	WP_016713442.1
943	GTPase	COG0378,COG1763,COG0523,	O,H,R	Core	17	1	16	WP_119371426.1	WP_060499982.1	MBZ3666929.1	BBV99051.1	QIG20584.1	QIG25834.1	WP_016713460.1	MCJ7851666.1	AHC84515.1	AHC89886.1	WJN87508.1	WJR38602.1	WJO32299.1	WJR44260.1	WJR49840.1	WP_016713460.1	WP_016713460.1
503	LysR family transcriptional regulator	COG0583	K	Core	17	1	16	WP_119370189.1	WP_104834841.1	MBZ3671581.1	BBV97469.1	QIG18503.1	QIG23758.1	WP_016714165.1	MCJ7853793.1	AHC82480.1	AHC87859.1	WJN90798.1	WJR41755.1	WJO35408.1	WJR47261.1	WJR52793.1	WP_016714165.1	WP_016714165.1
113	ABC transporter permease	COG1277,COG3559,COG0842,	R,M,V,C,O,S	Core	17	1	16	WP_105947213.1	WP_104833764.1	MBZ3668239.1	BBV99652.1	QIG21167.1	QIG26417.1	WP_019096508.1	MCJ7850181.1	AHC85089.1	AHC90460.1	WJN88095.1	WJR39190.1	WJO32949.1	WJR44832.1	WJR50413.1	WP_016712617.1	WP_016712617.1
2574	adhesin	#	#	Core	17	1	16	WP_119370176.1	WP_060498976.1	MBZ3671558.1	BBV97446.1	QIG18525.1	QIG23780.1	WP_019098572.1	MCJ7853770.1	AHC82569.1	AHC87947.1	WJN90820.1	WJR41777.1	WJO35430.1	WJR47283.1	WJR52815.1	WP_016714144.1	WP_016714144.1
4716	GTPase Era	COG1162,COG5257,COG0536,	R,P,J	Core	17	1	16	WP_016498176.1	WP_016498176.1	MBZ3668817.1	BBV95728.1	QIG17291.1	QIG22549.1	WP_016498176.1	MCJ7851921.1	AHC84267.1	AHC89638.1	WJN87166.1	WJR38261.1	WJO32047.1	WJR43922.1	WJR49504.1	WP_016498176.1	WP_016498176.1
2554	CTP synthase	COG0504,COG0003,COG0512,	R,E,P,F	Core	17	1	16	WP_119371087.1	WP_060497317.1	MBZ3667259.1	BBV98677.1	QIG20204.1	QIG25455.1	WP_019097122.1	MCJ7852042.1	AHC81210.1	AHC86639.1	WJN89650.1	WJR40536.1	WJO34324.1	WJR46173.1	WJR51764.1	WP_016712921.1	WP_016712921.1
2151	c-type cytochrome	COG2863,COG2010	C	Core	17	1	16	WP_119369515.1	WP_060497617.1	MBZ3669790.1	BBV97832.1	QIG19414.1	QIG24669.1	WP_027608852.1	MCJ7850831.1	AHC83376.1	AHC88752.1	WJN86190.1	WJR37137.1	WJO30890.1	WJR42836.1	WJR48381.1	WP_016711418.1	WP_016711418.1
8729	zinc ribbon domain-containing protein YjdM	COG1327,COG2824	K,P	Core	17	1	16	WP_119368795.1	WP_009686103.1	MBZ3668469.1	BBV95380.1	QIG16937.1	QIG22197.1	WP_016713349.1	MCJ7851540.1	AHC80751.1	AHC86183.1	WJN89194.1	WJR40080.1	WJO33868.1	WJR45717.1	WJR51296.1	WP_016713349.1	WP_016713349.1
1781	AraC family transcriptional regulator	COG2207,COG2169,COG4977,	F,T,K	Core	17	1	16	WP_060497957.1	WP_060497957.1	MBZ3668774.1	BBV95690.1	QIG17244.1	QIG22502.1	WP_025753919.1	MCJ7851879.1	AHC84307.1	AHC89678.1	WJN87308.1	WJR38402.1	WJO32099.1	WJR44060.1	WJR49640.1	WP_016713653.1	WP_016713653.1
2628	alternative ribosome rescue factor ArfA	COG3036	S	Core	17	1	16	WP_016712179.1	WP_104833888.1	MBZ3667824.1	BBV99227.1	QIG20758.1	QIG26008.1	WP_016712179.1	MCJ7849768.1	AHC84680.1	AHC90051.1	WJN87683.1	WJR38778.1	WJO32537.1	WJR44435.1	WJR50015.1	WP_016712179.1	WP_016712179.1
2805	muconolactone Delta-isomerase	COG4829	Q	Core	17	1	16	WP_119369595.1	WP_060497109.1	MBZ3669143.1	BBV97144.1	QIG19081.1	QIG24336.1	WP_016715677.1	MCJ7853514.1	AHC83254.1	AHC88630.1	WJN90536.1	WJR41493.1	WJO35146.1	WJR46999.1	WJR52531.1	WP_063977238.1,WP_016715677.1	WP_016715677.1
2887	sodium/proline symporter PutP	COG0591,COG4145,COG4147,	R,H,E	Core	17	1	16	WP_119371631.1	WP_060500301.1	MBZ3667966.1	BBV99371.1	QIG20899.1	QIG26149.1	WP_019097676.1	MCJ7849911.1	AHC84828.1	AHC90199.1	WJN87833.1	WJR38928.1	WJO32687.1	WJR44571.1	WJR50152.1	WP_016712365.1	WP_016712365.1
2501	ribonuclease III	COG0571	K	Core	17	1	16	WP_016713699.1	WP_016713699.1	MBZ3668816.1	BBV95727.1	QIG17290.1	QIG22548.1	WP_016713699.1	MCJ7851920.1	AHC84268.1	AHC89639.1	WJN87167.1	WJR38262.1	WJO32048.1	WJR43923.1	WJR49505.1	WP_016713699.1	WP_016713699.1
7210	3-carboxy-ciscis-muconate cycloisomerase	COG0015,COG0114,COG0165	E,F,C	Core	17	1	16	WP_119371310.1	WP_104833357.1	MBZ3668757.1	BBV95672.1	QIG17227.1	QIG22485.1	WP_019099601.1	MCJ7851862.1	AHC84323.1	AHC89694.1	WJN87325.1	WJR38419.1	WJO32116.1	WJR44077.1	WJR49657.1	WP_016713637.1	WP_016713637.1
3544	AsmA family protein	COG2982,COG2911	M,S	Core	17	1	16	WP_119371588.1	WP_104833869.1	MBZ3667886.1	BBV99290.1	QIG20819.1	QIG26069.1	WP_019096787.1	MCJ7849830.1	AHC84744.1	AHC90115.1	WJN87757.1	WJR38852.1	WJO32611.1	WJR44496.1	WJR50076.1	WP_016712238.1	WP_016712238.1
2866	glycosyltransferase	COG0297,COG0438	G,M	Core	17	1	16	WP_119371626.1	WP_104833850.1	MBZ3667958.1	BBV99363.1	QIG20891.1	QIG26141.1	WP_019097682.1	MCJ7849903.1	AHC84820.1	AHC90191.1	WJN87825.1	WJR38920.1	WJO32679.1	WJR44564.1	WJR50144.1	WP_016712357.1	WP_016712357.1
3141	nuclear transport factor 2 family protein	COG4319	S	Core	17	1	16	WP_119368812.1	WP_104833483.1,WP_104834462.1	MBZ3668495.1	BBV95407.1	QIG16962.1	QIG22222.1	WP_025754682.1	MCJ7851513.1	AHC80778.1	AHC86210.1	WJN89219.1	WJR40105.1	WJO33893.1	WJR45742.1	WJR51321.1	WP_016713324.1	WP_016713324.1
864	flavin prenyltransferase UbiX	COG0163	H	Core	17	1	16	WP_119368706.1	WP_016715383.1	MBZ3671131.1	BBV95217.1	QIG16802.1	QIG22062.1	WP_016715383.1	MCJ7854423.1	AHC80631.1	AHC86063.1	WJN88924.1	WJR39957.1	WJO33745.1	WJR45594.1	WJR51174.1	WP_016715383.1	WP_016715383.1
1822	lysophospholipid acyltransferase family protein	COG0204	I	Core	17	1	16	WP_119371442.1	WP_060500004.1	MBZ3666898.1	BBV99082.1	QIG20615.1	QIG25865.1	WP_019098797.1	MCJ7851637.1	AHC84545.1	AHC89916.1	WJN87539.1	WJR38633.1	WJO32330.1	WJR44291.1	WJR49871.1	WP_016713431.1	WP_016713431.1
3784	50S ribosomal protein L13	COG0102	J	Core	17	1	16	WP_003251819.1	WP_003251819.1	MBZ3668660.1	BBV95575.1	QIG17129.1	QIG22388.1	WP_003251819.1	MCJ7851762.1	AHC84425.1	AHC89796.1	WJN87421.1	WJR38515.1	WJO32212.1	WJR44173.1	WJR49753.1	WP_003251819.1	WP_003251819.1
7118	SulP family inorganic anion transporter	COG0659	P	Core	17	1	16	WP_119368385.1	WP_104833656.1	MBZ3671432.1	BBV94703.1	QIG16342.1	QIG21602.1	WP_025754206.1	MCJ7850409.1	AHC85385.1	AHC90753.1	WJN88415.1	WJR39511.1	WJO33273.1	WJR45102.1	WJR50683.1	WP_016712826.1	WP_016712826.1
2736	Lrp/AsnC family transcriptional regulator	COG1522	K	Core	17	1	16	WP_016498026.1	WP_016498026.1	MBZ3668652.1	BBV95567.1	QIG17122.1	QIG22381.1	WP_016498026.1	MCJ7851754.1	AHC84433.1	AHC89804.1	WJN87428.1	WJR38522.1	WJO32219.1	WJR44180.1	WJR49760.1	WP_016498026.1	WP_016498026.1
8634	TonB-dependent receptor	COG4772,COG4206,COG4773,	P,H	Core	17	1	16	WP_119369349.1	WP_104834298.1	MBZ3669940.1	BBV98080.1	QIG19600.1	QIG24854.1	WP_027608762.1	MCJ7851035.1	AHC83550.1	AHC88926.1	WJN86518.1	WJR37465.1	WJO31246.1	WJR43163.1	WJR48710.1	WP_063977225.1	WP_063977225.1
2339	trigger factor	COG2256,COG3854,COG0464,	K,L,R,E,O,J,S	Core	17	1	16	WP_003250242.1	WP_003250242.1	MBZ3670708.1	BBV96366.1	QIG17972.1	QIG23229.1	WP_003250242.1	MCJ7854280.1	AHC81783.1	AHC87212.1	WJN90327.1	WJR41284.1	WJO34939.1	WJR46789.1	WJR52322.1	WP_003250242.1	WP_003250242.1
2938	ion transporter	COG1226	P	Core	17	1	16	WP_105946136.1	WP_060499627.1	MBZ3670099.1	BBV98238.1	QIG19820.1	QIG25072.1	WP_027615287.1	MCJ7852449.1	AHC83715.1	AHC89089.1	WJN86664.1	WJR37612.1	WJO31393.1	WJR43309.1	WJR48857.1	WP_016711743.1	WP_016711743.1
47	hypothetical protein	#	#	Core	17	1	16	WP_119370197.1	WP_016711391.1,WP_060500083.1	MBZ3672119.1,MBZ3670641.1	BBV97567.1	QIG18375.1	QIG23631.1	WP_080578119.1,WP_233454294.1	MCJ7853832.1	AHC82215.1,AHC82344.1	AHC87593.1,AHC87722.1	WJN90759.1	WJR41716.1	WJO35369.1,WJO30854.1	WJR47222.1	WJR52754.1,WJR48345.1	WP_080578119.1,WP_016711391.1	WP_080578119.1,WP_016711391.1
1144	acyl-CoA thioesterase II	COG1946	I	Core	17	1	16	WP_119371536.1	WP_016712127.1	MBZ3667789.1	BBV99192.1	QIG20723.1	QIG25973.1	WP_019097493.1	MCJ7849732.1	AHC84640.1	AHC90011.1	WJN87647.1	WJR38742.1	WJO32501.1	WJR44399.1	WJR49979.1	WP_016712127.1	WP_016712127.1
1541	sulfite exporter TauE/SafE family protein	COG0730	R	Core	17	1	16	WP_028699546.1	WP_060499868.1	MBZ3671476.1	BBV94658.1	QIG16299.1	QIG21559.1	WP_019099408.1	MCJ7850363.1	AHC85340.1	AHC90708.1	WJN88367.1	WJR39462.1	WJO33225.1	WJR45054.1	WJR50635.1	WP_016712784.1	WP_016712784.1
601	IclR family transcriptional regulator	COG1414	K	Core	17	1	16	WP_119371414.1	WP_060499738.1	MBZ3668593.1	BBV95507.1	QIG17064.1	QIG22324.1	WP_016713480.1	MCJ7851687.1	AHC84494.1	AHC89865.1	WJN87487.1	WJR38581.1	WJO32278.1	WJR44239.1	WJR49819.1	WP_016713480.1	WP_016713480.1
8563	hypothetical protein	#	#	Core	17	1	16	WP_119368531.1	WP_060499160.1	MBZ3670283.1	BBV94934.1	QIG16541.1	QIG21801.1	WP_019096868.1	MCJ7853290.1	AHC85586.1	AHC90954.1	WJN88639.1	WJR39690.1	WJO33459.1	WJR45326.1	WJR50907.1	WP_016714493.1	WP_016714493.1
1320	dodecin family protein	COG3360	S	Core	17	1	16	WP_003253076.1	WP_003253076.1	MBZ3671447.1	BBV94687.1	QIG16328.1	QIG21588.1	WP_003253076.1	MCJ7850394.1	AHC85370.1	AHC90738.1	WJN88396.1	WJR39491.1	WJO33254.1	WJR45083.1	WJR50664.1	WP_003253076.1	WP_003253076.1
120	Na/Pi cotransporter family protein	COG1283	P	Core	17	1	16	WP_119368412.1	WP_060499806.1	MBZ3671387.1	BBV94749.1	QIG16388.1	QIG21648.1	WP_019099186.1	MCJ7850454.1	AHC85432.1	AHC90800.1	WJN88461.1	WJR39557.1	WJO33319.1	WJR45148.1	WJR50729.1	WP_016712865.1	WP_016712865.1
7225	YkgJ family cysteine cluster protein	COG0727	R	Core	17	1	16	WP_119368866.1	WP_104833404.1	MBZ3668578.1	BBV95490.1	QIG17047.1	QIG22307.1	WP_019099757.1	MCJ7851430.1	AHC80887.1	AHC86316.1	WJN89344.1	WJR40230.1	WJO34018.1	WJR45868.1	WJR51457.1	WP_016713247.1	WP_016713247.1
4849	carboxy terminal-processing peptidase	COG0793	M	Core	17	1	16	WP_182774244.1	WP_164524957.1	MBZ3667404.1	BBV98580.1	QIG20110.1	QIG25362.1	WP_016715514.1	MCJ7852145.1	AHC81312.1	AHC86741.1	WJN89750.1	WJR40712.1	WJO34424.1	WJR46273.1	WJR51864.1	WP_016715514.1	WP_016715514.1
3429	RNA polymerase factor sigma-54	COG1508	K	Core	17	1	16	WP_028698947.1	WP_028698947.1	MBZ3667054.1	BBV98926.1	QIG20409.1	QIG25659.1	WP_025753783.1	MCJ7851314.1	AHC81004.1	AHC86433.1	WJN89456.1	WJR40342.1	WJO34130.1	WJR45979.1	WJR51570.1	WP_063977273.1	WP_028698947.1
3267	anhydro-N-acetylmuramic acid kinase	COG2377	O	Core	17	1	16	WP_119368644.1	WP_060501614.1	MBZ3670439.1	BBV95089.1	QIG16693.1	QIG21953.1	WP_159265830.1	MCJ7853138.1	AHC80518.1	AHC85950.1	WJN88801.1	WJR39835.1	WJO33622.1	WJR45472.1	WJR51052.1	WP_016715799.1	WP_016715799.1
2016	hydroxyphenylacetyl-CoA thioesterase PaaI	COG2050	Q	Core	17	1	16	WP_119369984.1	WP_060499414.1	MBZ3671060.1	BBV96790.1	QIG18751.1	QIG24006.1	WP_019097398.1	MCJ7852968.1	AHC82777.1	AHC88153.1	WJN91058.1	WJR42015.1	WJO35668.1	WJR47520.1	WJR53054.1	WP_016715214.1	WP_016715214.1
7722	glutamate-5-semialdehyde dehydrogenase	COG0014,COG1012	E,C	Core	17	1	16	WP_105946271.1	WP_104833883.1	MBZ3667838.1	BBV99241.1	QIG20772.1	QIG26022.1	WP_027610061.1	MCJ7849782.1	AHC84694.1	AHC90065.1	WJN87696.1	WJR38791.1	WJO32550.1	WJR44448.1	WJR50028.1	WP_016712191.1	WP_016712191.1
2900	hypothetical protein	#	#	Core	17	1	16	WP_009684028.1	WP_009684028.1	MBZ3669610.1	BBV96158.1	QIG17713.1	QIG22970.1	WP_019096165.1	MCJ7853907.1	AHC81589.1	AHC87018.1	WJN90074.1	WJR41031.1	WJO34686.1	WJR46595.1	WJR52127.1	WP_009684028.1	WP_009684028.1
7585	DUF4917 family protein	#	#	Core	17	1	16	WP_119371294.1	WP_104833348.1	MBZ3668788.1	BBV95702.1	QIG17261.1	QIG22519.1	WP_027615400.1	MCJ7851891.1	AHC84295.1	AHC89666.1	WJN87295.1	WJR38390.1	WJO32087.1	WJR44048.1	WJR49628.1	WP_028698576.1	WP_028698576.1
496	LysE family translocator	COG1279,COG1280	E,R	Core	17	1	16	WP_182774206.1	WP_060499898.1	MBZ3671857.1	BBV96839.1	QIG18800.1	QIG24055.1	WP_019099248.1	MCJ7853684.1	AHC82963.1	AHC88339.1	WJN85679.1	WJR42118.1	WJO35820.1	WJR42393.1	WJR53236.1	WP_019099248.1	WP_019099248.1
10671	response regulator transcription factor	COG2771,COG2909,COG0745,	T,N,K	Core	17	1	16	WP_019096559.1	WP_019096559.1	MBZ3668867.1	BBV95779.1	QIG17341.1	QIG22598.1	WP_019096559.1	MCJ7851970.1	AHC84216.1	AHC89587.1	WJN87116.1	WJR38211.1	WJO31997.1	WJR43872.1	WJR49454.1	WP_016713750.1	WP_016713750.1
7881	DNA-binding transcriptional regulator Fis	COG2204,COG3284,COG2901	Q,T,K	Core	17	1	16	WP_019099786.1	WP_019099786.1	MBZ3667849.1	BBV99252.1	QIG20783.1	QIG26033.1	WP_019099786.1	MCJ7849792.1	AHC84704.1	AHC90075.1	WJN87719.1	WJR38814.1	WJO32573.1	WJR44458.1	WJR50038.1	WP_016712201.1	WP_016712201.1
272	alginate biosynthesis protein Alg44	COG1566	V	Core	17	1	16	WP_119371368.1	WP_060499772.1	MBZ3668633.1	BBV95547.1	QIG17104.1	QIG22363.1	WP_016713522.1	MCJ7851729.1	AHC84452.1	AHC89823.1	WJN87446.1	WJR38540.1	WJO32237.1	WJR44198.1	WJR49778.1	WP_016713522.1	WP_016713522.1
7177	3-deoxy-7-phosphoheptulonate synthase class II	COG3200	E	Core	17	1	16	WP_016715096.1	WP_060498715.1	MBZ3669467.1	BBV96016.1	QIG17574.1	QIG22831.1	WP_016715096.1	MCJ7852285.1	AHC81453.1	AHC86882.1	WJN89946.1	WJR40903.1	WJO34558.1	WJR46467.1	WJR51999.1	WP_016715096.1	WP_016715096.1
3526	cellulase family glycosylhydrolase	#	#	Core	17	1	16	WP_119370086.1	WP_104835458.1	MBZ3670982.1	BBV96704.1	QIG18675.1	QIG23930.1	WP_159266223.1	MCJ7852889.1	AHC82882.1	AHC88258.1	WJN90984.1	WJR41941.1	WJO35594.1	WJR47446.1	WJR52980.1	WP_029380343.1	WP_029380343.1
3098	phosphoribosylformylglycinamidine cyclo-ligase	COG0150,COG0611,COG0309	H,F,O	Core	17	1	16	WP_003252437.1	WP_003252437.1	MBZ3667360.1	BBV98627.1	QIG20155.1	QIG25407.1	WP_003252437.1	MCJ7852093.1	AHC81259.1	AHC86688.1	WJN89700.1	WJR40662.1	WJO34374.1	WJR46223.1	WJR51814.1	WP_003252437.1	WP_003252437.1
3363	50S ribosomal protein L7/L12	COG0222	J	Core	17	1	16	WP_011531883.1	WP_003255496.1	MBZ3671229.1	BBV95101.1	QIG16705.1	QIG21965.1	WP_003255496.1	MCJ7854320.1	AHC80530.1	AHC85962.1	WJN88813.1	WJR39847.1	WJO33634.1	WJR45484.1	WJR51064.1	WP_003255496.1	WP_003255496.1
2053	DUF3509 domain-containing protein	#	#	Core	17	1	16	WP_119371144.1	WP_104834076.1	MBZ3667172.1	BBV98764.1	QIG20292.1	QIG25543.1	WP_019097652.1	MCJ7851196.1	AHC81128.1	AHC86557.1	WJN89575.1	WJR40461.1	WJO34249.1	WJR46098.1	WJR51689.1	WP_016712992.1	WP_016712992.1
580	OprD family porin	#	#	Core	17	1	16	WP_060497932.1	WP_060497932.1	MBZ3668800.1	BBV95712.1	QIG17273.1	QIG22531.1	WP_019097236.1	MCJ7851904.1	AHC84285.1	AHC89656.1	WJN87183.1	WJR38278.1	WJO32064.1	WJR43939.1	WJR49521.1	WP_016713685.1	WP_016713685.1
5710	flagellar hook-length control protein FliK	COG3144	N	Core	17	1	16	WP_119369230.1	WP_060499592.1	MBZ3667671.1	BBV98285.1	QIG19867.1	QIG25119.1	WP_019099664.1	MCJ7852496.1	AHC83773.1	AHC89145.1	WJN86710.1	WJR37658.1	WJO31439.1	WJR43355.1	WJR48903.1	WP_016711784.1	WP_121757738.1
1315	RNA chaperone Hfq	COG1923	R	Core	17	1	16	WP_003258160.1	WP_003258160.1	MBZ3667918.1	BBV99323.1	QIG20851.1	QIG26101.1	WP_003258160.1	MCJ7849863.1	AHC84779.1	AHC90150.1	WJN87786.1	WJR38881.1	WJO32640.1	WJR44525.1	WJR50105.1	WP_003258160.1	WP_003258160.1
1609	cytochrome c oxidase subunit I	COG0843,COG1511,COG3278	S,O,C	Core	17	1	16	WP_119368387.1	WP_104833654.1	MBZ3671429.1	BBV94707.1	QIG16345.1	QIG21605.1	WP_016497403.1	MCJ7850412.1	AHC85388.1	AHC90756.1	WJN88418.1	WJR39514.1	WJO33276.1	WJR45105.1	WJR50686.1	WP_016497403.1	WP_016497403.1
2417	MBL fold metallo-hydrolase	COG0491,COG2220	R	Core	17	1	16	WP_119368357.1	WP_060499870.1	MBZ3671478.1	BBV94656.1	QIG16297.1	QIG21557.1	WP_027609965.1	MCJ7850361.1	AHC85338.1	AHC90706.1	WJN88365.1	WJR39460.1	WJO33223.1	WJR47859.1	WJR50633.1	WP_016712782.1	WP_016712782.1
1940	YccS family putative transporter	COG4129,COG1289	S	Core	17	1	16	WP_119371639.1	WP_060500992.1	MBZ3667974.1	BBV99379.1	QIG20907.1	QIG26157.1	WP_019097667.1	MCJ7849923.1	AHC84836.1	AHC90207.1	WJN87845.1	WJR38940.1	WJO32699.1	WJR44583.1	WJR50164.1	WP_016712377.1	WP_016712377.1
6744	site-specific integrase	#	#	Core	17	1	16	WP_105948147.1	WP_104834721.1	MBZ3671029.1	BBV96758.1	QIG18720.1	QIG23975.1	WP_025754128.1	MCJ7852938.1	AHC82833.1	AHC88209.1	WJN91031.1	WJR41988.1	WJO35641.1	WJR47493.1	WJR53027.1	WP_016715244.1	WP_121757666.1
2073	penicillin-binding protein 1A	COG5009,COG4953,COG0744,	M	Core	17	1	16	WP_119371724.1	WP_060498053.1	MBZ3668114.1	BBV99523.1	QIG21040.1	QIG26290.1	WP_019097361.1	MCJ7850049.1	AHC84958.1	AHC90329.1	WJN87968.1	WJR39063.1	WJO32822.1	WJR44706.1	WJR50287.1	WP_016712498.1	WP_016712498.1
8793	flagellar hook-length control protein FliK	COG2257,COG4792,COG1377	S,U,N	Core	17	1	16	WP_119369244.1	WP_060499610.1	MBZ3667695.1	BBV98260.1	QIG19842.1	QIG25094.1	WP_027609444.1	MCJ7852472.1	AHC83742.1	AHC89114.1	WJN86685.1	WJR37633.1	WJO31414.1	WJR43330.1	WJR48878.1	WP_016711763.1	WP_016711763.1
325	cobyric acid synthase	COG2038	H	Core	17	1	16	WP_119371051.1	WP_104834119.1	MBZ3667374.1	BBV98613.1	QIG20140.1	QIG25392.1	WP_025754892.1	MCJ7852107.1	AHC81276.1	AHC86705.1	WJN89714.1	WJR40676.1	WJO34388.1	WJR46237.1	WJR51828.1	WP_016715476.1	WP_016715476.1
2162	flagellar biosynthesis protein FliQ	COG1338,COG4790	U,N	Core	17	1	16	WP_119369232.1	WP_003254415.1	MBZ3667676.1	BBV98280.1	QIG19862.1	QIG25114.1	WP_019096540.1	MCJ7852491.1	AHC83768.1	AHC89140.1	WJN86705.1	WJR37653.1	WJO31434.1	WJR43350.1	WJR48898.1	WP_016711780.1	WP_016711780.1
7745	Maf family protein	COG0424	D	Core	17	1	16	WP_119371222.1	WP_104834033.1	MBZ3667038.1	BBV98942.1	QIG20424.1	QIG25674.1	WP_016713153.1	MCJ7851330.1	AHC80990.1	AHC86419.1	WJN89441.1	WJR40326.1	WJO34115.1	WJR45963.1	WJR51554.1	WP_016713153.1	WP_016713153.1
20	C40 family peptidase	COG0791	M	Core	17	1	16	WP_119371059.1	WP_104834115.1	MBZ3667365.1	BBV98622.1	QIG20149.1	QIG25401.1	WP_016715467.1	MCJ7852098.1	AHC81264.1	AHC86693.1	WJN89705.1	WJR40667.1	WJO34379.1	WJR46228.1	WJR51819.1	WP_016715467.1	WP_016715467.1
7242	class I SAM-dependent rRNA methyltransferase	COG2265,COG0421,COG2813,	E,J,L,R	Core	17	1	16	WP_060513580.1	WP_060498080.1	MBZ3668155.1	BBV99565.1	QIG21082.1	QIG26332.1	WP_027614832.1	MCJ7850092.1	AHC85003.1	AHC90374.1	WJN88013.1	WJR39109.1	WJO32867.1	WJR44751.1	WJR50332.1	WP_016712538.1	WP_016712538.1
9571	RNA 23-cyclic phosphodiesterase	COG1514	J	Core	17	1	16	WP_119370583.1	WP_104835116.1	MBZ3670822.1	BBV96562.1	QIG18083.1	QIG23340.1	WP_159266080.1	MCJ7854153.1	AHC83364.1	AHC88740.1	WJN90444.1	WJR41401.1	WJO35055.1	WJR46906.1	WJR52439.1	WP_016714654.1	WP_016714654.1
7009	response regulator	COG4565,COG2204,COG2197,	T,N,K	Core	17	1	16	WP_119369576.1	WP_104834555.1	MBZ3669169.1	BBV97170.1	QIG19108.1	QIG24363.1	WP_159266097.1	MCJ7853489.1	AHC83272.1	AHC88648.1	WJN90519.1	WJR41476.1	WJO35129.1	WJR46981.1	WJR52514.1	WP_016715658.1	WP_016715658.1
327	alpha/beta fold hydrolase	COG0596	R	Core	17	1	16	WP_105947307.1	WP_060499096.1	MBZ3670367.1	BBV95017.1	QIG16624.1	QIG21884.1	WP_019097161.1	MCJ7853208.1	AHC80438.1	AHC85874.1	WJN88718.1	WJR39769.1	WJO33538.1	WJR45405.1	WJR50986.1	WP_016714565.1	WP_016714565.1
1869	methyltransferase domain-containing protein	#	#	Core	17	1	16	WP_016711610.1	WP_016711610.1	MBZ3669946.1	BBV98086.1	QIG19606.1	QIG24860.1	WP_019099387.1	MCJ7851041.1	AHC83556.1	AHC88932.1	WJN86523.1	WJR37471.1	WJO31252.1	WJR43169.1	WJR48716.1	WP_016711610.1	WP_016711610.1
7024	peptidase	COG3487	P	Core	17	1	16	WP_119368915.1	WP_104833371.1	MBZ3668717.1	BBV95632.1	QIG17186.1	QIG22444.1	WP_019099628.1	MCJ7851822.1	AHC84367.1	AHC89738.1	WJN87365.1	WJR38459.1	WJO32156.1	WJR44117.1	WJR49697.1	WP_016713600.1	WP_016713600.1
3270	redox-regulated ATPase YchF	COG1160,COG0012,COG1161,	P,J,R	Core	17	1	16	WP_064314338.1	WP_016713314.1	MBZ3668504.1	BBV95417.1	QIG16971.1	QIG22231.1	WP_016713314.1	MCJ7851503.1	AHC80803.1	AHC86233.1	WJN89229.1	WJR40115.1	WJO33903.1	WJR45752.1	WJR51342.1	WP_016713314.1	WP_016713314.1
660	GntR family transcriptional regulator	COG1802,COG2186,COG1725,	K	Core	17	1	16	WP_119370801.1	WP_060498822.1	MBZ3669598.1	BBV96145.1	QIG17702.1	QIG22959.1	WP_027609526.1	MCJ7852411.1	AHC81584.1	AHC87013.1	WJN90067.1	WJR41024.1	WJO34679.1	WJR46588.1	WJR52120.1	WP_016714835.1	WP_016714835.1
1474	hypothetical protein	COG2109	H	Core	17	1	16	WP_119371058.1	WP_016715469.1	MBZ3667367.1	BBV98620.1	QIG20147.1	QIG25399.1	WP_016715469.1	MCJ7852100.1	AHC81269.1	AHC86698.1	WJN89707.1	WJR40669.1	WJO34381.1	WJR46230.1	WJR51821.1	WP_016715469.1	WP_016715469.1
2193	MFS transporter	COG0477,COG2807,COG2814	P,G	Core	17	1	16	WP_119371858.1	WP_016712688.1	MBZ3668306.1	BBV99720.1	QIG21235.1	QIG26485.1	WP_016712688.1	MCJ7850247.1	AHC85154.1	AHC90525.1	WJN88166.1	WJR39261.1	WJO33021.1	WJR44903.1	WJR50484.1	WP_016712688.1	WP_016712688.1
7599	phosphate ABC transporter permease subunit PstC	COG4590,COG1177,COG0573,	E,P,O,G,R	Core	17	1	16	WP_016714319.1	WP_104834972.1	MBZ3670529.1	BBV97678.1	QIG18266.1	QIG23523.1	WP_159266128.1	MCJ7853630.1	AHC82146.1	AHC87524.1	WJN90654.1	WJR41611.1	WJO35264.1	WJR47117.1	WJR52649.1	WP_016714319.1	WP_016714319.1
3931	DNA polymerase II	COG0417	L	Core	17	1	16	WP_119370617.1	WP_104835137.1	MBZ3670790.1	BBV96528.1	QIG18052.1	QIG23309.1	WP_027609712.1	MCJ7854188.1	AHC81890.1	AHC87319.1	WJN90410.1	WJR41367.1	WJO35022.1	WJR46872.1	WJR52405.1	WP_016714688.1	WP_016714688.1
3250	LysR family transcriptional regulator	COG0583	K	Core	17	1	16	WP_016713940.1	WP_060496946.1	MBZ3668961.1	BBV96950.1	QIG18901.1	QIG24156.1	WP_016713940.1	MCJ7850482.1	AHC83054.1	AHC88430.1	WJN85774.1	WJR36732.1	WJO35915.1	WJR42488.1	WJR47926.1	WP_016713940.1	WP_016713940.1
7496	chemotaxis protein CheW	COG0835,COG0643	N	Core	17	1	16	WP_012274550.1	WP_012274550.1	MBZ3668010.1	BBV99415.1	QIG20942.1	QIG26192.1	WP_019099365.1	MCJ7849959.1	AHC84873.1	AHC90244.1	WJN87881.1	WJR38976.1	WJO32735.1	WJR44619.1	WJR50200.1	WP_012274550.1	WP_012274550.1
1578	cell division protein FtsB	COG0583	K	Core	17	1	16	WP_105945899.1	WP_060497313.1	MBZ3667264.1	BBV98672.1	QIG20199.1	QIG25450.1	WP_019097125.1	MCJ7852047.1	AHC81215.1	AHC86644.1	WJN89655.1	WJR40541.1	WJO34329.1	WJR46178.1	WJR51769.1	WP_016712916.1	WP_016712916.1
2035	glycogen debranching protein GlgX	COG0296,COG0366,COG1523	G	Core	17	1	16	WP_119369418.1	WP_104834308.1	MBZ3669889.1	BBV98029.1	QIG19551.1	QIG24805.1	WP_019096701.1	MCJ7850956.1	AHC83478.1	AHC88854.1	WJN86353.1	WJR37300.1	WJO31079.1	WJR42999.1	WJR48544.1	WP_016711536.1	WP_016711536.1
194	glutathione S-transferase family protein	COG0625,COG0435	O	Core	17	1	16	WP_119369449.1	WP_104834321.1	MBZ3669842.1	BBV97982.1	QIG19507.1	QIG24761.1	WP_027615035.1	MCJ7850909.1	AHC83427.1	AHC88803.1	WJN86308.1	WJR37255.1	WJO31034.1	WJR42954.1	WJR48499.1	WP_016711491.1	WP_016711491.1
3392	methylcrotonoyl-CoA carboxylase	COG0825,COG4799	I	Core	17	1	16	WP_119369412.1	WP_012273265.1	MBZ3669897.1	BBV98037.1	QIG19558.1	QIG24812.1	WP_159266496.1	MCJ7850964.1	AHC83487.1	AHC88863.1	WJN86363.1	WJR37310.1	WJO31089.1	WJR43009.1	WJR48554.1	WP_016711545.1	WP_016711545.1
2240	NADP-dependent alcohol dehydrogenase	COG0604,COG2230,COG1063,	C,E,M,R	Core	17	1	16	WP_119371534.1	WP_104833903.1	MBZ3667787.1	BBV99190.1	QIG20721.1	QIG25971.1	WP_016712125.1	MCJ7849730.1	AHC84638.1	AHC90009.1	WJN87645.1	WJR38740.1	WJO32499.1	WJR44397.1	WJR49977.1	WP_016712125.1	WP_016712125.1
571	OmpA family protein	COG2885,COG1360	M,N	Core	17	1	16	WP_016501466.1	WP_016501466.1	MBZ3668550.1	BBV95463.1	QIG17018.1	QIG22278.1	WP_016501466.1	MCJ7851457.1	AHC80855.1	AHC86284.1	WJN89317.1	WJR40204.1	WJO33991.1	WJR45842.1	WJR51430.1	WP_016501466.1	WP_016501466.1
2381	citrate synthase	COG0372	C	Core	17	1	16	WP_016711651.1	WP_016711651.1	MBZ3669994.1	BBV98134.1	QIG19650.1	QIG24903.1	WP_016711651.1	MCJ7851089.1	AHC83607.1	AHC88983.1	WJN86569.1	WJR37517.1	WJO31298.1	WJR43215.1	WJR48762.1	WP_016711651.1	WP_016711651.1
7160	SDR family NADP-dependent oxidoreductase	COG0300,COG3967,COG0623,	I,M,R	Core	17	1	16	WP_119368666.1	WP_104833545.1	MBZ3671186.1	BBV95161.1	QIG16747.1	QIG22007.1	WP_019096692.1	MCJ7854363.1	AHC80572.1	AHC86004.1	WJN88863.1	WJR39897.1	WJO33685.1	WJR45534.1	WJR51114.1	WP_016715329.1	WP_016715329.1
2148	FIST signal transduction protein	COG3287	S	Core	17	1	16	WP_105947874.1	WP_060499190.1	MBZ3670535.1	BBV97672.1	QIG18272.1	QIG23529.1	WP_019096516.1	MCJ7853636.1	AHC82168.1	AHC87546.1	WJN90659.1	WJR41616.1	WJO35269.1	WJR47122.1	WJR52654.1	WP_016714313.1	WP_121757651.1
5269	Glu/Leu/Phe/Val dehydrogenase	COG1052,COG0334,COG0499,	H,I,C,E	Core	17	1	16	WP_025753991.1	WP_060499753.1	MBZ3668598.1	BBV95512.1	QIG17069.1	QIG22329.1	WP_025753991.1	MCJ7851692.1	AHC84489.1	AHC89860.1	WJN91281.1	WJR42336.1	WJO36076.1	WJR47830.1	WJR53416.1	WP_025753991.1	WP_025753991.1
7268	FAD-dependent oxidoreductase	COG1232,COG1231,COG3380,	S,C,E,M,H,O,P,Q,R,I	Core	17	1	16	WP_119370520.1	WP_060497207.1	MBZ3669242.1	BBV97245.1	QIG19175.1	QIG24430.1	WP_027615569.1	MCJ7852992.1	AHC82162.1	AHC87540.1	WJN91083.1	WJR42039.1	WJO35693.1	WJR47544.1	WJR53079.1	WP_016715190.1	WP_016715190.1
2720	VWA domain-containing protein	COG1984	E	Core	17	1	16	WP_119369139.1	WP_104835373.1	MBZ3669419.1	BBV95968.1	QIG17524.1	QIG22781.1	WP_019098508.1	MCJ7852667.1	AHC83985.1	AHC89356.1	WJN86871.1	WJR37819.1	WJO31601.1	WJR43517.1	WJR49065.1	WP_016711930.1	WP_016711930.1
3508	NADH:ubiquinone oxidoreductase subunit N	#	#	Core	17	1	16	WP_119368450.1	WP_060499454.1	MBZ3670154.1	BBV94808.1	QIG16444.1	QIG21704.1	WP_019099866.1	MCJ7853383.1	AHC85493.1	AHC90861.1	WJN88516.1	WJR39612.1	WJO33374.1	WJR45203.1	WJR50784.1	WP_016714421.1	WP_016714421.1
3621	Do family serine endopeptidase AlgW	COG0793,COG0265,COG3975	O,R,M	Core	17	1	16	WP_019098030.1	WP_019098030.1	MBZ3668648.1	BBV95563.1	QIG17118.1	QIG22377.1	WP_019098030.1	MCJ7851744.1	AHC84437.1	AHC89808.1	WJN87432.1	WJR38526.1	WJO32223.1	WJR44184.1	WJR49764.1	WP_016713534.1	WP_016713534.1
1336	YheU family protein	COG1363	G	Core	17	1	16	WP_119370993.1	WP_104834143.1	MBZ3667440.1	BBV98544.1	QIG20078.1	QIG25330.1	WP_025754907.1	MCJ7852180.1	AHC81340.1	AHC86769.1	WJN89785.1	WJR40747.1	WJO34459.1	WJR46308.1	WJR51899.1	WP_016715546.1	WP_121757555.1
3158	efflux transporter outer membrane subunit	COG1538	M	Core	17	1	16	WP_119369695.1	WP_104834600.1	MBZ3669046.1	BBV97039.1	QIG18985.1	QIG24240.1	WP_016713852.1	MCJ7850583.1	AHC83154.1	AHC88530.1	WJN85866.1	WJR36823.1	WJO30454.1	WJR42580.1	WJR48018.1	WP_016713852.1	WP_016713852.1
2441	prephenate dehydratase	COG0240,COG0287,COG0345,	E,C	Core	17	1	16	WP_233444403.1	WP_233458233.1	MBZ3667460.1	BBV98524.1	QIG20058.1	QIG25310.1	WP_025754733.1	MCJ7852200.1	AHC81361.1	AHC86790.1	WJN89863.1	WJR40824.1	WJO34479.1	WJR46386.1	WJR51919.1	WP_016715022.1	WP_016715022.1
290	LD-transpeptidase family protein	COG1376,COG3034	S	Core	17	1	16	WP_105946866.1	WP_104834068.1	MBZ3667150.1	BBV98786.1	QIG20315.1	QIG25566.1	WP_016713010.1	MCJ7851218.1	AHC81107.1	AHC86536.1	WJN89553.1	WJR40439.1	WJO34227.1	WJR46076.1	WJR51667.1	WP_016713010.1	WP_016713010.1
3178	sigma-54 dependent transcriptional regulator	COG3829,COG0464,COG0745,	O,T,R,Q,N,K	Core	17	1	16	WP_019097250.1	WP_060497954.1	MBZ3668782.1	BBV95697.1	QIG17252.1	QIG22510.1	WP_019097250.1	MCJ7851886.1	AHC84300.1	AHC89671.1	WJN87301.1	WJR38395.1	WJO32092.1	WJR44053.1	WJR49633.1	WP_016713660.1	WP_016713660.1
968	serine acetyltransferase	COG2171,COG1044,COG1045,	E,R,M	Core	17	1	16	WP_016714447.1	WP_016714447.1	MBZ3670176.1	BBV94832.1	QIG16480.1	QIG21740.1	WP_016714447.1	MCJ7853350.1	AHC85532.1	AHC90900.1	WJN88545.1	WJR39635.1	WJO33403.1	WJR45232.1	WJR50813.1	WP_016714447.1	WP_016714447.1
3404	DUF1294 domain-containing protein	COG3326	S	Core	17	1	16	WP_119370171.1	WP_060498981.1	MBZ3671552.1	BBV97440.1	QIG18531.1	QIG23786.1	WP_019098578.1	MCJ7853764.1	AHC82575.1	AHC87953.1	WJN90826.1	WJR41783.1	WJO35436.1	WJR47288.1	WJR52821.1	WP_016714138.1	WP_016714138.1
3890	dihydroorotase	COG3964,COG0044	F,R	Core	17	1	16	WP_119371665.1	WP_104833831.1	MBZ3668019.1	BBV99424.1	QIG20951.1	QIG26201.1	WP_019099361.1	MCJ7849968.1	AHC84882.1	AHC90253.1	WJN87890.1	WJR38985.1	WJO32744.1	WJR44628.1	WJR50209.1	WP_016712419.1	WP_016712419.1
7097	DsbE family thiol:disulfide interchange protein	COG1225,COG0450,COG0526,	O	Core	17	1	16	WP_119369247.1	WP_012273472.1	MBZ3670113.1	BBV98252.1	QIG19834.1	QIG25086.1	WP_025753823.1	MCJ7852464.1	AHC83733.1,AHC84107.1	AHC89105.1,AHC89478.1	WJN86678.1	WJR37626.1	WJO31407.1	WJR43323.1	WJR48871.1	WP_016711756.1	WP_016711756.1
436	ParA family protein	COG3640,COG0489,COG0455,	D,U,C,P	Core	17	1	16	WP_060499722.1	WP_060499722.1	MBZ3671786.1	BBV99884.1	QIG21332.1	QIG26582.1	WP_012274913.1	MCJ7850347.1	AHC85279.1	AHC90650.1	WJN88352.1	WJR39447.1	WJO33210.1	WJR45039.1	WJR50620.1	WP_012274913.1	WP_012274913.1
42	glutaminase B	COG2066	E	Core	17	1	16	WP_016711224.1	WP_016711224.1	MBZ3669299.1	BBV97302.1	QIG19227.1	QIG24482.1	WP_025752741.1	MCJ7850748.1	AHC82006.1	AHC87383.1	WJN86029.1	WJR36986.1	WJO30618.1	WJR42743.1	WJR48182.1	WP_016711224.1	WP_016711224.1
847	LysR family transcriptional regulator	COG0583	K	Core	17	1	16	WP_105947185.1	WP_060498178.1	MBZ3668278.1	BBV99692.1	QIG21207.1	QIG26457.1	WP_016712663.1	MCJ7850220.1	AHC85126.1	AHC90497.1	WJN88140.1	WJR39235.1	WJO32996.1	WJR44877.1	WJR50458.1	WP_016712663.1	WP_016712663.1
1197	amino acid permease	COG0531,COG1113,COG0833	E	Core	17	1	16	WP_119368946.1	WP_060497906.1	MBZ3668837.1	BBV95748.1	QIG17311.1	QIG22568.1	WP_016713719.1	MCJ7851941.1	AHC84248.1	AHC89619.1	WJN87146.1	WJR38241.1	WJO32027.1	WJR43902.1	WJR49484.1	WP_016713719.1	WP_016713719.1
3428	cold-shock protein	COG0404	E	Core	17	1	16	WP_119371194.1	WP_060497452.1	MBZ3667085.1	BBV98851.1	QIG20377.1	QIG25627.1	WP_025753775.1	MCJ7851282.1	AHC81036.1	AHC86465.1	WJN89488.1	WJR40374.1	WJO34162.1	WJR46011.1	WJR51602.1	WP_016713112.1	WP_016713112.1
10343	ion transporter	COG1613,COG4588,COG1910,	R,H,P,E	Core	17	1	16	WP_119369256.1	WP_104834245.1	MBZ3670100.1	BBV98239.1	QIG19821.1	QIG25073.1	WP_016711744.1	MCJ7852450.1	AHC83716.1	AHC89090.1	WJN86665.1	WJR37613.1	WJO31394.1	WJR43310.1	WJR48858.1	WP_016711744.1	WP_016711744.1
845	DUF4399 domain-containing protein	COG0834	E	Core	17	1	16	WP_110742185.1	WP_060498109.1	MBZ3668187.1	BBV99597.1	QIG21114.1	QIG26364.1	WP_019097323.1	MCJ7850123.1	AHC85034.1	AHC90405.1	WJN88044.1	WJR39139.1	WJO32898.1	WJR44782.1	WJR50362.1	WP_016712566.1	WP_016712566.1
2648	30S ribosomal protein S21	COG0828	J	Core	17	1	16	WP_003255575.1	WP_003255575.1	MBZ3670397.1	BBV95045.1	QIG16651.1	QIG21911.1	WP_003255575.1	MCJ7853182.1	AHC80471.1	AHC85903.1	WJN88742.1	WJR39793.1	WJO33562.1	WJR45429.1	WJR51010.1	WP_003255575.1	WP_003255575.1
3678	S-methyl-5-thioribose-1-phosphate isomerase	COG0182,COG1184	J	Core	17	1	16	WP_119370977.1	WP_104834148.1	MBZ3667456.1	BBV98528.1	QIG20062.1	QIG25314.1	WP_019096978.1	MCJ7852196.1	AHC81357.1	AHC86786.1	WJN89859.1	WJR40820.1	WJO34475.1	WJR46382.1	WJR51915.1	WP_016715018.1	WP_016715018.1
404	YecA family protein	COG3318	R	Core	17	1	16	WP_105946034.1	WP_060497470.1	MBZ3667560.1	BBV98398.1	QIG19975.1	QIG25227.1	WP_019099635.1	MCJ7852610.1	AHC83915.1	AHC89286.1	WJN86815.1	WJR37763.1	WJO31545.1	WJR43461.1	WJR49009.1	WP_016711878.1	WP_016711878.1
8066	ATP-dependent zinc protease	COG4067	O	Core	17	1	16	WP_182774140.1	WP_232905545.1	MBZ3670197.1	BBV94854.1	QIG16501.1	QIG21761.1	WP_174244688.1	MCJ7853329.1	AHC85553.1	AHC90921.1	WJN91133.1	WJR42189.1	WJO35930.1	WJR47685.1	WJR53276.1	WP_025754077.1	WP_230852919.1
918	MerR family transcriptional regulator	COG0789	K	Core	17	1	16	WP_003250681.1	WP_003250681.1	MBZ3671909.1	BBV97790.1	QIG19378.1	QIG24633.1	WP_003250681.1	MCJ7850769.1	AHC82001.1	AHC87378.1	WJN86126.1	WJR37084.1	WJO30788.1	WJR42766.1	WJR48281.1	WP_003250681.1	WP_003250681.1
3658	response regulator	COG4566,COG3437,COG2201,	N,K,T	Core	17	1	16	WP_119371877.1	WP_060499689.1	MBZ3668349.1	BBV99819.1	QIG21277.1	QIG26527.1	WP_027614806.1	MCJ7850290.1	AHC85198.1	AHC90569.1	WJN88248.1	WJR39343.1	WJO33103.1	WJR44985.1	WJR50566.1	WP_016712725.1	WP_016712725.1
862	catalase	COG0753	P	Core	17	1	16	WP_119368661.1	WP_104833550.1	MBZ3671194.1	BBV95136.1	QIG16740.1	QIG22000.1	WP_019097629.1	MCJ7854355.1	AHC80565.1	AHC85997.1	WJN88848.1	WJR39882.1	WJO33669.1	WJR45519.1	WJR51099.1	WP_016715321.1	WP_016715321.1
1842	sigma-70 family RNA polymerase sigma factor	COG4941,COG2826,COG3413,	L,K,R	Core	17	1	16	WP_119371183.1	WP_060497436.1	MBZ3667103.1	BBV98833.1	QIG20360.1	QIG25610.1	WP_019098208.1	MCJ7851264.1	AHC81056.1	AHC86485.1	WJN89506.1	WJR40392.1	WJO34180.1	WJR46029.1	WJR51620.1	WP_016713094.1	WP_016713094.1
1060	metal ABC transporter ATPase	COG0410,COG4778,COG3638,	H,V,C,G,E,R,D,Q,L,F,O,P	Core	17	1	16	WP_119371623.1	WP_060500321.1	MBZ3667955.1	BBV99360.1	QIG20888.1	QIG26138.1	WP_019097685.1	MCJ7849900.1	AHC84817.1	AHC90188.1	WJN87822.1	WJR38917.1	WJO32676.1	WJR44561.1	WJR50141.1	WP_016712354.1	WP_016712354.1
3963	SDR family oxidoreductase	COG4221,COG1028,COG3967,	I,R,M,S	Core	17	1	16	WP_119370233.1	WP_104833718.1,WP_060500035.1	MBZ3671769.1,MBZ3670588.1	BBV97619.1,BBV99867.1	QIG18322.1	QIG23579.1	WP_016714249.1	MCJ7853872.1	AHC82756.1	AHC88132.1	WJN90720.1	WJR41677.1	WJO35330.1	WJR47183.1	WJR52715.1	WP_016714249.1	WP_016714249.1
655	hypothetical protein	#	#	Core	17	1	16	WP_060498703.1	WP_060498703.1	MBZ3669452.1	BBV96001.1	QIG17559.1	QIG22816.1	WP_019096930.1	MCJ7852270.1	AHC81438.1	AHC86867.1	WJN89931.1	WJR40888.1	WJO34543.1	WJR46452.1	WJR51984.1	WP_016715084.1	WP_016715084.1
4357	regulatory signaling modulator protein AmpE	COG3725	V	Core	17	1	16	WP_119368854.1	WP_104833413.1	MBZ3668563.1	BBV95475.1	QIG17031.1	QIG22291.1	WP_027609746.1	MCJ7851445.1	AHC80872.1	AHC86301.1	WJN89329.1	WJR40215.1	WJO34003.1	WJR45853.1	WJR51442.1	WP_016713262.1	WP_016713262.1
1124	arginine N-succinyltransferase	COG3138	E	Core	17	1	16	WP_119369184.1	WP_060500694.1	MBZ3667597.1	BBV98359.1	QIG19939.1	QIG25191.1	WP_027615316.1	MCJ7852572.1	AHC83832.1	AHC89203.1	WJN86779.1	WJR37727.1	WJO31509.1	WJR43425.1	WJR48973.1	WP_016711847.1	WP_016711847.1
4602	metal ABC transporter ATPase	#	#	Core	17	1	16	WP_119371622.1	WP_060500324.1	MBZ3667953.1	BBV99358.1	QIG20885.1	QIG26135.1	WP_019097687.1	MCJ7849898.1	AHC84815.1	AHC90186.1	WJN87820.1	WJR38915.1	WJO32674.1	WJR44559.1	WJR50139.1	WP_016712352.1	WP_016712352.1
1340	PasA protein	#	#	Core	17	1	16	WP_060498881.1	WP_060498881.1	MBZ3669668.1	BBV96228.1	QIG17770.1	QIG23027.1	WP_019096206.1	MCJ7853965.1	AHC81651.1	AHC87080.1	WJN90134.1	WJR41091.1	WJO34746.1	WJR46654.1	WJR52187.1	WP_016714899.1	WP_016714899.1
657	ABC transporter ATP-binding protein	COG4586,COG3845,COG4598,	C,G,E,H,V,O,P,D,Q,R,L	Core	17	1	16	WP_119370876.1	WP_016715124.1	MBZ3669498.1	BBV96045.1	QIG17601.1	QIG22858.1	WP_016715124.1	MCJ7852315.1	AHC81473.1	AHC86902.1	WJN89973.1	WJR40930.1	WJO34585.1	WJR46494.1	WJR52026.1	WP_016715124.1	WP_016715124.1
134	NAD+/NADH kinase	COG0439,COG2232,COG0151,	M,R,I,C,F,E	Core	17	1	16	WP_016715394.1	WP_104833525.1	MBZ3671121.1	BBV95227.1	QIG16812.1	QIG22072.1	WP_016715394.1	MCJ7854433.1	AHC80641.1	AHC86073.1	WJN88933.1	WJR39966.1	WJO33754.1	WJR45603.1	WJR51183.1	WP_016715394.1	WP_016715394.1
2215	histidinol-phosphate transaminase	COG1982,COG0436,COG0079,	K,E	Core	17	1	16	WP_105946924.1	WP_060501740.1	MBZ3667069.1	BBV98911.1	QIG20394.1	QIG25644.1	WP_159265905.1	MCJ7851299.1	AHC81019.1	AHC86448.1	WJN89471.1	WJR40357.1	WJO34145.1	WJR45994.1	WJR51585.1	WP_016713127.1	WP_016713127.1
1868	glucose-6-phosphate dehydrogenase	COG0111,COG1052,COG0569,	H,R,I,C,G,E,P	Core	17	1	16	WP_220453789.1	WP_232888343.1	MBZ3669882.1	BBV98022.1	QIG19545.1	QIG24799.1	WP_019096705.1	MCJ7850949.1	AHC83467.1	AHC88843.1	WJN86346.1	WJR37293.1	WJO31072.1	WJR42992.1	WJR48537.1	WP_016711530.1	WP_016711530.1
766	BolA family transcriptional regulator	COG0128,COG0766	M,E	Core	17	1	16	WP_016713130.1	WP_104834038.1	MBZ3667066.1	BBV98914.1	QIG20397.1	QIG25647.1	WP_016713130.1	MCJ7851302.1	AHC81016.1	AHC86445.1	WJN89468.1	WJR40354.1	WJO34142.1	WJR45991.1	WJR51582.1	WP_016713130.1	WP_016713130.1
9288	ABC transporter substrate-binding protein	COG0834	E	Core	17	1	16	WP_011953233.1	WP_011953233.1	MBZ3670280.1	BBV94931.1	QIG16538.1	QIG21798.1	WP_011953233.1	MCJ7853293.1	AHC85583.1	AHC90951.1	WJN88636.1	WJR39687.1	WJO33456.1	WJR45323.1	WJR50904.1	WP_011953233.1	WP_011953233.1
106	Hpt domain-containing protein	COG2197,COG2204,COG4565,	T,N,K	Core	17	1	16	WP_119371660.1	WP_104833833.1	MBZ3668008.1	BBV99413.1	QIG20940.1	QIG26190.1	WP_159266658.1	MCJ7849957.1	AHC84871.1	AHC90242.1	WJN87880.1	WJR38975.1	WJO32734.1	WJR44618.1	WJR50199.1	WP_016712411.1	WP_016712411.1
7783	quinone-dependent dihydroorotate dehydrogenase	COG0167,COG1646,COG1304,	F,C,R	Core	17	1	16	WP_119370785.1	WP_060498843.1	MBZ3669625.1	BBV96174.1	QIG17728.1	QIG22985.1	WP_025754475.1	MCJ7853923.1	AHC81605.1	AHC87034.1	WJN90090.1	WJR41047.1	WJO34702.1	WJR46611.1	WJR52143.1	WP_016714856.1	WP_016714856.1
7494	rRNA maturation RNase YbeY	COG0319	R	Core	17	1	16	WP_019098014.1	WP_060498507.1	MBZ3667816.1	BBV99219.1	QIG20750.1	QIG26000.1	WP_019098014.1	MCJ7849760.1	AHC84672.1	AHC90043.1	WJN87675.1	WJR38770.1	WJO32529.1	WJR44427.1	WJR50007.1	WP_063977372.1	WP_016712171.1
1579	helix-turn-helix transcriptional regulator	COG2944,COG3620,COG1813,	K	Core	17	1	16	WP_119371017.1	WP_060497589.1	MBZ3667401.1	BBV98583.1	QIG20113.1	QIG25365.1	WP_016715512.1	MCJ7852142.1	AHC81309.1	AHC86738.1	WJN89747.1	WJR40709.1	WJO34421.1	WJR46270.1	WJR51861.1	WP_016715512.1	WP_016715512.1
4862	acetyl-CoA C-acetyltransferase	COG0332,COG0183,COG3321	I,Q	Core	17	1	16	WP_119371456.1	WP_060499979.1	MBZ3666933.1	BBV99047.1	QIG20580.1	QIG25830.1	WP_019098820.1	MCJ7851669.1	AHC84512.1	AHC89883.1	WJN87505.1	WJR38599.1	WJO32296.1	WJR44257.1	WJR49837.1	WP_016713463.1	WP_016713463.1
1626	spore coat U domain-containing protein	COG5430	S	Core	17	1	16	WP_119370638.1	WP_060498274.1	MBZ3670762.1	BBV96496.1	QIG18026.1	QIG23283.1	WP_016714722.1	MCJ7854226.1	AHC81851.1	AHC87280.1	WJN90379.1	WJR41336.1	WJO34991.1	WJR46841.1	WJR52374.1	WP_016714722.1	WP_016714722.1
2662	threonine synthase	COG0498	E	Core	17	1	16	WP_119371145.1	WP_060497389.1	MBZ3667170.1	BBV98766.1	QIG20294.1	QIG25545.1	WP_019097654.1	MCJ7851198.1	AHC81126.1	AHC86555.1	WJN89573.1	WJR40459.1	WJO34247.1	WJR46096.1	WJR51687.1	WP_016712994.1	WP_016712994.1
3509	sarcosine oxidase subunit alpha	COG0492,COG0446,COG0404,	R,E,O	Core	17	1	16	WP_119368562.1	WP_060499133.1	MBZ3670325.1	BBV94975.1	QIG16584.1	QIG21844.1	WP_159265813.1	MCJ7853248.1	AHC85628.1	AHC90996.1	WJN88679.1	WJR39730.1	WJO33499.1	WJR45366.1	WJR50947.1	WP_063977383.1	WP_063977383.1
230	cytochrome c	COG3909	C	Core	17	1	16	WP_119371648.1	WP_104833838.1	MBZ3667989.1	BBV99394.1	QIG20922.1	QIG26172.1	WP_084296640.1	MCJ7849939.1	AHC84852.1	AHC90223.1	WJN87861.1	WJR38956.1	WJO32715.1	WJR44599.1	WJR50180.1	WP_016712392.1	WP_016712392.1
148	arsenate reductase glutaredoxin	COG1393	P	Core	17	1	16	WP_016715448.1	WP_060501877.1	MBZ3667344.1	BBV98643.1	QIG20171.1	QIG25423.1	WP_016715448.1	MCJ7852077.1	AHC81243.1	AHC86672.1	WJN89684.1	WJR40646.1	WJO34358.1	WJR46207.1	WJR51798.1	WP_016715448.1	WP_016715448.1
1077	alanine transaminase	COG0626,COG0436,COG0112,	K,M,E	Core	17	1	16	WP_119368881.1	WP_060499737.1	MBZ3668592.1	BBV95506.1	QIG17063.1	QIG22323.1	WP_016713237.1	MCJ7851415.1	AHC80898.1	AHC86327.1	WJN89358.1	WJR40244.1	WJO34032.1	WJR45882.1	WJR51471.1	WP_016713237.1	WP_016713237.1
7302	urea ABC transporter ATP-binding protein UrtD	COG4619,COG1117,COG0444,	R,D,Q,L,O,P,H,V,G,C,E	Core	17	1	16	WP_016712226.1	WP_082426368.1	MBZ3667874.1	BBV99278.1	QIG20807.1	QIG26057.1	WP_016712226.1	MCJ7849818.1	AHC84731.1	AHC90102.1	WJN87745.1	WJR38840.1	WJO32599.1	WJR44484.1	WJR50064.1	WP_016712226.1	WP_016712226.1
1334	chemotaxis protein CheW	COG3706,COG0745,COG5001,	K,N,T	Core	17	1	16	WP_119371130.1	WP_060497371.1	MBZ3667190.1	BBV98746.1	QIG20274.1	QIG25525.1	WP_019097639.1	MCJ7851178.1	AHC81151.1	AHC86580.1	WJN89593.1	WJR40479.1	WJO34267.1	WJR46116.1	WJR51707.1	WP_016712975.1	WP_016712975.1
1738	aminotransferase	COG0001,COG0161,COG0160,	E,H	Core	17	1	16	WP_019097882.1	WP_060497120.1	MBZ3669157.1	BBV97158.1	QIG19096.1	QIG24351.1	WP_019097882.1	MCJ7853501.1	AHC83259.1	AHC88635.1	WJN90531.1	WJR41488.1	WJO35141.1	WJR46993.1	WJR52526.1	WP_016715671.1	WP_016715671.1
7677	LysR family transcriptional regulator	COG0633,COG4097,COG1018,	H,R,P,C	Core	17	1	16	WP_119369014.1	WP_104833298.1	MBZ3671246.1	BBV95849.1	QIG17405.1	QIG22662.1	WP_027609916.1	MCJ7852779.1	AHC84145.1	AHC89516.1	WJN87047.1	WJR38142.1	WJO31928.1	WJR43803.1	WJR49386.1	WP_016712044.1	WP_016712044.1
3159	hypothetical protein	COG1512	R	Core	17	1	16	WP_105947456.1	WP_060497049.1	MBZ3669077.1	BBV97070.1	QIG19016.1	QIG24271.1	WP_016713816.1	MCJ7850616.1	AHC83180.1	AHC88556.1	WJN85898.1	WJR36855.1	WJO30485.1	WJR42612.1	WJR48050.1	WP_016713816.1	WP_016713816.1
7657	ATP-binding cassette domain-containing protein	COG1464,COG0715	P	Core	17	1	16	WP_105947409.1	WP_060499437.1	MBZ3670169.1	BBV94825.1	QIG16472.1	QIG21732.1	WP_019096485.1	MCJ7853357.1	AHC85524.1	AHC90892.1	WJN88538.1	WJR39628.1	WJO33396.1	WJR45225.1	WJR50806.1	WP_016714441.1	WP_016714441.1
4360	LOG family protein	COG1611	R	Core	17	1	16	WP_119371078.1	WP_104834108.1	MBZ3667330.1	BBV98657.1	QIG20185.1	QIG25437.1	WP_019099313.1	MCJ7852063.1	AHC81229.1	AHC86658.1	WJN89670.1	WJR40632.1	WJO34344.1	WJR46193.1	WJR51784.1	WP_016715437.1	WP_016715437.1
6681	PAS domain-containing protein	COG3829,COG4251,COG2202,	T,K	Core	17	1	16	WP_119369727.1	WP_104834616.1	MBZ3669006.1	BBV96996.1	QIG18945.1	QIG24200.1	WP_084296855.1	MCJ7850537.1	AHC83114.1	AHC88490.1	WJN85820.1	WJR36778.1	WJO30408.1	WJR42534.1	WJR47972.1	WP_016713896.1	WP_016713896.1
7044	hypothetical protein	COG3017	M	Core	17	1	16	WP_119368396.1	WP_060499828.1	MBZ3671416.1	BBV94720.1	QIG16358.1	QIG21618.1	WP_019099208.1	MCJ7850425.1	AHC85401.1	AHC90769.1	WJN88431.1	WJR39527.1	WJO33289.1	WJR45118.1	WJR50699.1	WP_016712839.1	WP_016712839.1
935	ribonuclease HII	COG0164,COG1039	L	Core	17	1	16	WP_119371091.1	WP_060497320.1	MBZ3667255.1	BBV98681.1	QIG20208.1	QIG25459.1	WP_019097118.1	MCJ7852038.1	AHC81206.1	AHC86635.1	WJN89646.1	WJR40532.1	WJO34320.1	WJR46169.1	WJR51760.1	WP_063977382.1	WP_016712925.1
1239	outer membrane lipoprotei OprI	#	#	Core	17	1	16	WP_003259780.1	WP_003259780.1	MBZ3670728.1	BBV96386.1	QIG17993.1	QIG23250.1	WP_003259780.1	MCJ7854260.1	AHC81814.1	AHC87243.1	WJN90347.1	WJR41304.1	WJO34959.1	WJR46809.1	WJR52342.1	WP_003259780.1	WP_003259780.1
181	M20 aminoacylase family protein	COG1473,COG0624	R,E	Core	17	1	16	WP_119370088.1	WP_060499323.1	MBZ3670960.1	BBV96673.1	QIG18654.1	QIG23909.1	WP_025754163.1	MCJ7852855.1	AHC82907.1	AHC88283.1	WJN90946.1	WJR41903.1	WJO35556.1	WJR47408.1	WJR52942.1	WP_016715583.1	WP_016715583.1
937	30S ribosomal protein S16	COG0228	J	Core	17	1	16	WP_008094480.1	WP_008094480.1	MBZ3667161.1	BBV98775.1	QIG20303.1	QIG25554.1	WP_008094480.1	MCJ7851207.1	AHC81118.1	AHC86547.1	WJN89564.1	WJR40450.1	WJO34238.1	WJR46087.1	WJR51678.1	WP_008094480.1	WP_008094480.1
1700	3-hydroxyacyl-ACP dehydratase FabZ	COG1043,COG1208,COG0110,	R,M,E	Core	17	1	16	WP_016712927.1	WP_016712927.1	MBZ3667253.1	BBV98683.1	QIG20210.1	QIG25461.1	WP_016712927.1	MCJ7852036.1	AHC81204.1	AHC86633.1	WJN89644.1	WJR40530.1	WJO34318.1	WJR46167.1	WJR51758.1	WP_016712927.1	WP_016712927.1
192	2Fe-2S iron-sulfur cluster-binding protein	COG1635,COG0404,COG1148,	H,R,E,O,C	Core	17	1	16	WP_119370516.1	WP_060497203.1	MBZ3669238.1	BBV97241.1	QIG19171.1	QIG24426.1	WP_019099483.1	MCJ7850692.1	AHC83337.1	AHC88713.1	WJN85974.1	WJR36931.1	WJO30562.1	WJR42688.1	WJR48126.1	WP_063977616.1	WP_121757683.1
9263	catechol 12-dioxygenase	COG3485	Q	Core	17	1	16	WP_060497108.1	WP_060497108.1	MBZ3669142.1	BBV97143.1	QIG19080.1	QIG24335.1	WP_159266101.1	MCJ7853515.1	AHC82847.1,AHC83253.1	AHC88223.1,AHC88629.1	WJN90537.1	WJR41494.1	WJO35147.1	WJR47000.1	WJR52532.1	WP_063977237.1,WP_063977389.1	WP_016715678.1
2220	phosphopyruvate hydratase	COG0148	G	Core	17	1	16	WP_060497315.1	WP_060497315.1	MBZ3667261.1	BBV98675.1	QIG20202.1	QIG25453.1	WP_016712919.1	MCJ7852044.1	AHC81212.1	AHC86641.1	WJN89652.1	WJR40538.1	WJO34326.1	WJR46175.1	WJR51766.1	WP_016712919.1	WP_016712919.1
1644	amino acid permease	COG0531,COG0833,COG1113	E	Core	17	1	16	WP_019097820.1	WP_060497243.1	MBZ3669284.1	BBV97286.1	QIG19213.1	QIG24468.1	WP_019097820.1	MCJ7850732.1	AHC82048.1	AHC87425.1	WJN86015.1	WJR36972.1	WJO30604.1	WJR42729.1	WJR48168.1	WP_016711208.1	WP_016711208.1
10205	type IVB secretion system protein IcmH/DotU	COG3455	S	Core	17	1	16	WP_119370362.1	WP_060499910.1	MBZ3671871.1	BBV96823.1	QIG18786.1	QIG24041.1	WP_028624847.1,WP_159266266.1	MCJ7854669.1	AHC82127.1,AHC82949.1	AHC87504.1,AHC88325.1	WJN85665.1	WJR42104.1	WJO35806.1	WJR42379.1	WJR53222.1	WP_063977451.1	WP_016714054.1
9047	chromosomal replication initiator protein DnaA	COG1484,COG1485,COG0593,	L,R	Core	17	1	16	WP_119371928.1	WP_060499728.1	MBZ3671794.1	BBV94650.1	QIG16237.1	QIG21497.1	WP_019099413.1	MCJ7850355.1	AHC85286.1	AHC90657.1	WJN88359.1	WJR39454.1	WJO33217.1	WJR45047.1	WJR50627.1	WP_016712776.1	WP_016712776.1
2128	benzoate 12-dioxygenase small subunit	COG5517	Q	Core	17	1	16	WP_119370025.1	WP_060499371.1	MBZ3671015.1	BBV96744.1	QIG18707.1	QIG23962.1	WP_025754137.1	MCJ7852920.1	AHC82851.1	AHC88227.1	WJN91014.1	WJR41971.1	WJO35624.1	WJR47476.1	WJR53010.1	WP_016715261.1	WP_016715261.1
2651	30S ribosomal protein S8	COG0096	J	Core	17	1	16	WP_009681971.1	WP_009681971.1	MBZ3671207.1	BBV95123.1	QIG16727.1	QIG21987.1	WP_019097628.1	MCJ7854342.1	AHC80552.1	AHC85984.1	WJN88835.1	WJR39869.1	WJO33656.1	WJR45506.1	WJR51086.1	WP_009681971.1	WP_009681971.1
2671	rhomboid family intramembrane serine protease	COG0705	R	Core	17	1	16	WP_119370830.1	WP_060498799.1	MBZ3669566.1	BBV96115.1	QIG17670.1	QIG22927.1	WP_159266031.1	MCJ7852383.1	AHC81547.1	AHC86976.1	WJN90039.1	WJR40996.1	WJO34651.1	WJR46560.1	WJR52092.1	WP_016714808.1	WP_016714808.1
521	FimV/HubP family polar landmark protein	COG1652,COG3170	S,N	Core	17	1	16	WP_119370847.1	WP_104835289.1	MBZ3669548.1	BBV96096.1	QIG17651.1	QIG22908.1	WP_159266027.1	MCJ7852364.1	AHC81525.1	AHC86954.1	WJN90020.1	WJR40977.1	WJO34632.1	WJR46541.1	WJR52073.1	WP_063977197.1	WP_063977197.1
7838	endopeptidase La	COG2256,COG2255,COG0464,	T,R,L,O,S	Core	17	1	16	WP_119370669.1	WP_104835174.1	MBZ3670709.1	BBV96367.1	QIG17973.1	QIG23230.1	WP_025754403.1	MCJ7854279.1	AHC81784.1	AHC87213.1	WJN90328.1	WJR41285.1	WJO34940.1	WJR46790.1	WJR52323.1	WP_016714769.1	WP_016714769.1
163	sugar ABC transporter permease	COG1177,COG4209,COG0555,	G,O,E,P	Core	17	1	16	WP_016714776.1	WP_016714776.1	MBZ3670700.1	BBV96358.1	QIG17964.1	QIG23221.1	WP_159266069.1	MCJ7854288.1	AHC81775.1	AHC87204.1	WJN90319.1	WJR41276.1	WJO34931.1	WJR46781.1	WJR52314.1	WP_063977429.1	WP_016714776.1
703	NUDIX hydrolase	COG2816,COG1051,COG0494	L,F	Core	17	1	16	WP_119369441.1	WP_060497756.1	MBZ3669857.1	BBV97997.1	QIG19521.1	QIG24775.1	WP_016711504.1	MCJ7850924.1	AHC83442.1	AHC88818.1	WJN86323.1	WJR37270.1	WJO31049.1	WJR42969.1	WJR48514.1	WP_016711504.1	WP_016711504.1
2604	Arc family DNA-binding protein	#	#	Core	17	1	16	WP_003254499.1	WP_003254499.1	MBZ3667607.1	BBV98348.1	QIG19930.1	QIG25182.1	WP_003254499.1	MCJ7852562.1	AHC83822.1	AHC89193.1	WJN86770.1	WJR37718.1	WJO31499.1	WJR43415.1	WJR48963.1	WP_003254499.1	WP_003254499.1
449	ribosome silencing factor	COG0799	S	Core	17	1	16	WP_016712189.1	WP_016712189.1	MBZ3667836.1	BBV99239.1	QIG20770.1	QIG26020.1	WP_016712189.1	MCJ7849780.1	AHC84692.1	AHC90063.1	WJN87694.1	WJR38789.1	WJO32548.1	WJR44446.1	WJR50026.1	WP_016712189.1	WP_016712189.1
4829	DUF4174 domain-containing protein	#	#	Core	17	1	16	WP_019098409.1	WP_060498250.1	MBZ3670791.1	BBV96532.1	QIG18053.1	QIG23310.1	WP_019098409.1	MCJ7854186.1	AHC81892.1	AHC87321.1	WJN90412.1	WJR41369.1	WJO35024.1	WJR46874.1	WJR52407.1	WP_016714686.1	WP_016714686.1
375	type I secretion system permease/ATPase	COG0178,COG4167,COG4107,	L,D,Q,R,P,O,V,H,E,G,C	Core	17	1	16	WP_119368427.1	WP_104833642.1	MBZ3672146.1	BBV94772.1	QIG16410.1	QIG21670.1	WP_016714386.1	MCJ7854633.1	AHC85455.1	AHC90823.1	WJN88482.1	WJR39578.1	WJO33340.1	WJR45169.1	WJR50750.1	WP_016714386.1	WP_016714386.1
2629	precorrin-3B C17-methyltransferase	COG1010,COG2241,COG2875,	H	Core	17	1	16	WP_119371572.1	WP_104833877.1	MBZ3667857.1	BBV99260.1	QIG20791.1	QIG26041.1	WP_081741844.1	MCJ7849800.1	AHC84711.1	AHC90082.1	WJN87727.1	WJR38822.1	WJO32581.1	WJR44466.1	WJR50046.1	WP_029380228.1	WP_029380228.1
2576	TIGR03915 family putative DNA repair protein	#	#	Core	17	1	16	WP_119370128.1	WP_104834799.1	MBZ3671497.1	BBV97384.1	QIG18593.1	QIG23848.1	WP_025754190.1	MCJ7852786.1	AHC83069.1	AHC88445.1	WJN90884.1	WJR41841.1	WJO35494.1	WJR47346.1	WJR52879.1	WP_016715648.1	WP_016715648.1
7742	D-glycerate dehydrogenase	COG2084,COG0499,COG0287,	C,E,R,H,I	Core	17	1	16	WP_119369856.1	WP_104834699.1	MBZ3671881.1	BBV96813.1	QIG18776.1	QIG24031.1	WP_016714063.1	MCJ7854644.1	AHC82941.1	AHC88317.1	WJN85656.1	WJR42095.1	WJO35797.1	WJR47675.1	WJR53213.1	WP_016714063.1	WP_016714063.1
3449	HAMP domain-containing sensor histidine kinase	COG0642,COG0840,COG3275,	N,L,T	Core	17	1	16	WP_119370143.1	WP_060499014.1	MBZ3671514.1	BBV97402.1	QIG18576.1	QIG23831.1	WP_019097042.1	MCJ7854520.1	AHC83081.1	AHC88457.1	WJN90863.1	WJR41820.1	WJO35473.1	WJR47325.1	WJR52858.1	WP_016714104.1	WP_016714104.1
7030	SDR family oxidoreductase	COG0300,COG1028,COG4221,	M,R,I,S	Core	17	1	16	WP_016712242.1	WP_060498564.1	MBZ3667890.1	BBV99294.1	QIG20823.1	QIG26073.1	WP_016712242.1	MCJ7849834.1	AHC84748.1	AHC90119.1	WJN87761.1	WJR38856.1	WJO32615.1	WJR44500.1	WJR50080.1	WP_016712242.1	WP_016712242.1
1312	cell division protein FtsQ/DivIB	COG1589	M	Core	17	1	16	WP_012274056.1	WP_012274056.1	MBZ3668684.1	BBV95599.1	QIG17152.1	QIG22410.1	WP_019097340.1	MCJ7851787.1	AHC84400.1	AHC89771.1	WJN87401.1	WJR38495.1	WJO32192.1	WJR44153.1	WJR49733.1	WP_012274056.1	WP_012274056.1
274	GNAT family protein	COG1181,COG1038,COG0439,	E,F,C,I,M	Core	17	1	16	WP_016712746.1	WP_016712746.1	MBZ3668372.1	BBV99842.1	QIG21299.1	QIG26549.1	WP_016712746.1	MCJ7850313.1	AHC85222.1	AHC90593.1	WJN88269.1	WJR39364.1	WJO33124.1	WJR45006.1	WJR50587.1	WP_016712746.1	WP_016712746.1
2106	PilZ domain-containing protein	#	#	Core	17	1	16	WP_060497981.1	WP_060497981.1	MBZ3668741.1	BBV95656.1	QIG17210.1	QIG22468.1	WP_025753934.1	MCJ7851846.1	AHC84340.1	AHC89711.1	WJN87341.1	WJR38435.1	WJO32132.1	WJR44093.1	WJR49673.1	WP_016713622.1	WP_016713622.1
11346	AhpA/YtjB family protein	COG3726	R	Core	17	1	16	WP_119371611.1	WP_104833858.1	MBZ3667934.1	BBV99339.1	QIG20867.1	QIG26117.1	WP_019097699.1	MCJ7849879.1	AHC84795.1	AHC90166.1	WJN87802.1	WJR38897.1	WJO32656.1	WJR44541.1	WJR50121.1	WP_019097699.1	WP_121757850.1
4664	response regulator transcription factor	COG4565,COG2197,COG2204,	N,K,T	Core	17	1	16	WP_060501868.1	WP_060501868.1	MBZ3667350.1	BBV98637.1	QIG20165.1	QIG25417.1	WP_019099304.1	MCJ7852083.1	AHC81249.1	AHC86678.1	WJN89690.1	WJR40652.1	WJO34364.1	WJR46213.1	WJR51804.1	WP_016715454.1	WP_016715454.1
2864	ATP-binding cassette domain-containing protein	COG2274,COG4161,COG4559,	P,O,L,R,D,Q,E,G,C,V,H	Core	17	1	16	WP_119371590.1	WP_019098909.1	MBZ3667892.1	BBV99296.1	QIG20825.1	QIG26075.1	WP_025752462.1	MCJ7849836.1	AHC84750.1	AHC90121.1	WJN87763.1	WJR38858.1	WJO32617.1	WJR44502.1	WJR50082.1	WP_016712244.1	WP_016712244.1
2338	phosphonoacetaldehyde hydrolase	COG0637,COG0546	R	Core	17	1	16	WP_016714972.1	WP_104835200.1	MBZ3669736.1	BBV96301.1	QIG17907.1	QIG23164.1	WP_016714972.1	MCJ7854087.1	AHC81720.1	AHC87149.1	WJN90263.1	WJR41220.1	WJO34875.1	WJR46725.1	WJR52258.1	WP_016714972.1	WP_016714972.1
222	antibiotic biosynthesis monooxygenase	COG1359	S	Core	17	1	16	WP_016713437.1	WP_016713437.1	MBZ3666904.1	BBV99076.1	QIG20609.1	QIG25859.1	WP_019098803.1	MCJ7851643.1	AHC84538.1	AHC89909.1	WJN87533.1	WJR38627.1	WJO32324.1	WJR44285.1	WJR49865.1	WP_016713437.1	WP_016713437.1
3786	YebG family protein	COG3141	S	Core	17	1	16	WP_016489064.1	WP_060499743.1	MBZ3668599.1	BBV95513.1	QIG17070.1	QIG22330.1	WP_016489064.1	MCJ7851693.1	AHC84488.1	AHC89859.1	WJN87482.1	WJR38576.1	WJO32273.1	WJR44234.1	WJR49814.1	WP_016713486.1	WP_016713486.1
2513	TIGR02281 family clan AA aspartic protease	COG4222	S	Core	17	1	16	WP_105946327.1	WP_019097696.1	MBZ3667938.1	BBV99343.1	QIG20871.1	QIG26121.1	WP_019097696.1	MCJ7849883.1	AHC84799.1	AHC90170.1	WJN87806.1	WJR38901.1	WJO32660.1	WJR44545.1	WJR50125.1	WP_028698484.1	WP_028698484.1
8853	AraC family transcriptional regulator	COG2169,COG2207,COG4753,	K,T,F	Core	17	1	16	WP_119370485.1	WP_060499278.1	MBZ3671663.1	BBV97728.1	QIG18166.1	QIG23423.1	WP_019098768.1	MCJ7850651.1	AHC83294.1	AHC88670.1	WJN85933.1	WJR36890.1	WJO30521.1	WJR42647.1	WJR48085.1	WP_016711121.1	WP_016711121.1
3617	FKBP-type peptidyl-prolyl cis-trans isomerase	COG0544,COG1047,COG0545	O	Core	17	1	16	WP_016713411.1	WP_003247607.1	MBZ3668401.1	BBV95275.1	QIG16859.1	QIG22119.1	WP_016713411.1	MCJ7851616.1	AHC80690.1	AHC86122.1	WJN88983.1	WJR40016.1	WJO33804.1	WJR45653.1	WJR51233.1	WP_016713411.1	WP_121757527.1
7119	ATP-binding protein	COG4585,COG2972,COG5000,	T,K,N	Core	17	1	16	WP_119368404.1	WP_104833647.1	MBZ3671400.1	BBV94736.1	QIG16375.1	QIG21635.1	WP_019099196.1	MCJ7850441.1	AHC85417.1	AHC90785.1	WJN88447.1	WJR39543.1	WJO33305.1	WJR45134.1	WJR50715.1	WP_063977182.1	WP_016712852.1
7725	dUTP diphosphatase	COG0717,COG0756	F	Core	17	1	16	WP_060499666.1	WP_060499666.1	MBZ3668315.1	BBV99785.1	QIG21243.1	QIG26493.1	WP_016712700.1	MCJ7850256.1	AHC85162.1	AHC90533.1	WJN88215.1	WJR39310.1	WJO33070.1	WJR44952.1	WJR50533.1	WP_016712700.1	WP_016712700.1
1146	D-serine/D-alanine/glycine transporter	COG0531,COG1113,COG0833	E	Core	17	1	16	WP_119371581.1	WP_060498549.1	MBZ3667870.1	BBV99274.1	QIG20803.1	QIG26053.1	WP_027614871.1	MCJ7849814.1	AHC84727.1	AHC90098.1	WJN87741.1	WJR38836.1	WJO32595.1	WJR44480.1	WJR50060.1	WP_016712222.1	WP_016712222.1
3023	DUF5064 family protein	#	#	Core	17	1	16	WP_119371189.1	WP_060497445.1	MBZ3667093.1	BBV98843.1	QIG20370.1	QIG25620.1	WP_016713104.1	MCJ7851274.1	AHC81046.1	AHC86475.1	WJN89496.1	WJR40382.1	WJO34170.1	WJR46019.1	WJR51610.1	WP_016713104.1	WP_016713104.1
88	iron-sulfur cluster carrier protein ApbC	COG0003,COG1348,COG0455,	D,P,C	Core	17	1	16	WP_016713757.1	WP_060497870.1	MBZ3668875.1	BBV95787.1	QIG17348.1	QIG22605.1	WP_016713757.1	MCJ7851978.1	AHC84208.1	AHC89579.1	WJN87108.1	WJR38203.1	WJO31989.1	WJR43864.1	WJR49446.1	WP_016713757.1	WP_016713757.1
2507	alginate export family protein	#	#	Core	17	1	16	WP_119371370.1	WP_060499770.1	MBZ3668631.1	BBV95545.1	QIG17102.1	QIG22361.1	WP_019097270.1	MCJ7851727.1	AHC84454.1	AHC89825.1	WJN87448.1	WJR38542.1	WJO32239.1	WJR44200.1	WJR49780.1	WP_016713520.1	WP_016713520.1
1369	peptidoglycan-associated lipoprotein Pal	COG2885,COG1360	M,N	Core	17	1	16	WP_003254755.1	WP_012273762.1	MBZ3671302.1	BBV95906.1	QIG17462.1	QIG22719.1	WP_003254755.1	MCJ7852726.1	AHC84047.1	AHC89418.1	WJN86993.1	WJR38089.1	WJO31874.1	WJR43749.1	WJR49332.1	WP_003254755.1	WP_003254755.1
979	alginate biosynthesis protein Alg44	COG0790	R	Core	17	1	16	WP_119371369.1	WP_060499771.1	MBZ3668632.1	BBV95546.1	QIG17103.1	QIG22362.1	WP_025753971.1	MCJ7851728.1	AHC84453.1	AHC89824.1	WJN87447.1	WJR38541.1	WJO32238.1	WJR44199.1	WJR49779.1	WP_016713521.1	WP_016713521.1
3603	phosphogluconate dehydratase	COG0129	E	Core	17	1	16	WP_119371181.1	WP_060497434.1	MBZ3667105.1	BBV98831.1	QIG20358.1	QIG25608.1	WP_016713092.1	MCJ7851262.1	AHC81058.1	AHC86487.1	WJN89508.1	WJR40394.1	WJO34182.1	WJR46031.1	WJR51622.1	WP_016713092.1	WP_016713092.1
1766	response regulator	COG4567,COG3629,COG3947,	K,N,T	Core	17	1	16	WP_119371832.1	WP_104833757.1	MBZ3668271.1	BBV99684.1	QIG21199.1	QIG26449.1	WP_019096453.1	MCJ7850213.1	AHC85118.1	AHC90489.1	WJN91302.1	WJR42360.1	WJO36098.1	WJR47851.1	WJR53437.1	WP_016712656.1	WP_121757857.1
6040	NADP/FAD-dependent oxidoreductase	COG0644,COG3486,COG0446,	P,E,O,C,R,Q	Core	17	1	16	WP_119369706.1	WP_104834607.1	MBZ3669034.1	BBV97027.1	QIG18973.1	QIG24228.1	WP_159266284.1	MCJ7850569.1	AHC83145.1	AHC88521.1	WJN85852.1	WJR36809.1	WJO30440.1	WJR42566.1	WJR48004.1	WP_016713865.1	WP_016713865.1
7016	ABC transporter ATP-binding protein	COG4148,COG1137,COG4555,	G,C,E,H,V,U,O,P,Q,D,R,L,K	Core	17	1	16	WP_119369160.1	WP_104834181.1	MBZ3667538.1	BBV98460.1	QIG19997.1	QIG25249.1	WP_019099148.1	MCJ7852633.1	AHC83940.1	AHC89311.1	WJN86839.1	WJR37787.1	WJO31569.1	WJR43485.1	WJR49033.1	WP_016711898.1	WP_016711898.1
2225	YciK family oxidoreductase	COG4221,COG1028,COG0623,	R,I	Core	17	1	16	WP_020371284.1	WP_020371284.1	MBZ3667453.1	BBV98531.1	QIG20065.1	QIG25317.1	WP_020371284.1	MCJ7852193.1	AHC81354.1	AHC86783.1	WJN89856.1	WJR40817.1	WJO34472.1	WJR46379.1	WJR51912.1	WP_020371284.1	WP_020371284.1
7649	ATP-binding cassette domain-containing protein	COG1079,COG4214,COG1172,	E,G,R	Core	17	1	16	WP_119371591.1	WP_014592581.1	MBZ3667894.1	BBV99298.1	QIG20827.1	QIG26077.1	WP_019098910.1	MCJ7849838.1	AHC84752.1	AHC90123.1	WJN87765.1	WJR38860.1	WJO32619.1	WJR44504.1	WJR50084.1	WP_016712246.1	WP_016712246.1
1616	ATP-dependent chaperone ClpB	COG2256,COG0419,COG0464,	S,O,L,K,D,R	Core	17	1	16	WP_119368761.1	WP_025754954.1	MBZ3668420.1	BBV95295.1	QIG16879.1	QIG22139.1	WP_025754954.1	MCJ7851596.1	AHC80702.1	AHC86134.1	WJN89003.1	WJR40036.1	WJO33824.1	WJR45673.1	WJR51253.1	WP_016713390.1	WP_016713390.1
11003	hypothetical protein	#	#	Core	17	1	16	WP_119370083.1	WP_060499426.1	MBZ3671012.1	BBV96740.1	QIG21408.1	QIG26662.1	WP_025754139.1	MCJ7852917.1	AHC82854.1	AHC88230.1	WJN91011.1	WJR41968.1	WJO35621.1	WJR47473.1	WJR53007.1	WP_016715264.1	WP_016715264.1
772	cation acetate symporter	COG4147,COG4146,COG0591,	R,H,E	Core	17	1	16	WP_105945961.1	WP_060497573.1	MBZ3667428.1	BBV98556.1	QIG20087.1	QIG25339.1	WP_016715536.1	MCJ7852169.1	AHC81335.1	AHC86764.1	WJN89774.1	WJR40736.1	WJO34448.1	WJR46297.1	WJR51888.1	WP_016715536.1	WP_016715536.1
3892	cardiolipin synthase	COG1502	I	Core	17	1	16	WP_119371899.1	WP_060499714.1	MBZ3668389.1	BBV99860.1	QIG21316.1	QIG26566.1	WP_084296599.1	MCJ7850331.1	AHC85239.1	AHC90610.1	WJN88286.1	WJR39381.1	WJO33141.1	WJR45023.1	WJR50604.1	WP_016712762.1	WP_016712762.1
2157	transglycosylase SLT domain-containing protein	COG0741,COG4623,COG1388,	M	Core	17	1	16	WP_119369345.1	WP_060497826.1	MBZ3669948.1	BBV98088.1	QIG19608.1	QIG24862.1	WP_016711612.1	MCJ7851043.1	AHC83558.1	AHC88934.1	WJN86525.1	WJR37473.1	WJO31254.1	WJR43171.1	WJR48718.1	WP_016711612.1	WP_016711612.1
4681	LLM class flavin-dependent oxidoreductase	COG1917,COG3257	S,R	Core	17	1	16	WP_013972924.1	WP_013972924.1	MBZ3668992.1	BBV96982.1	QIG18931.1	QIG24186.1	WP_013972924.1	MCJ7850524.1	AHC83100.1	AHC88476.1	WJN85807.1	WJR36765.1	WJO30395.1	WJR42521.1	WJR47959.1	WP_013972924.1	WP_013972924.1
1202	DUF853 family protein	COG0433,COG1674	R,D	Core	17	1	16	WP_119371312.1	WP_104833359.1	MBZ3668749.1	BBV95665.1	QIG17219.1	QIG22477.1	WP_159266584.1	MCJ7851855.1	AHC84332.1	AHC89703.1	WJN87332.1	WJR38426.1	WJO32123.1	WJR44084.1	WJR49664.1	WP_016713630.1	WP_016713630.1
3272	glycine zipper 2TM domain-containing protein	COG3134,COG3133	S,M	Core	17	1	16	WP_025753813.1	WP_060501846.1	MBZ3666978.1	BBV99004.1	QIG20484.1	QIG25734.1	WP_025753813.1	MCJ7851395.1	AHC80928.1	AHC86357.1	WJN89379.1	WJR40265.1	WJO34053.1	WJR45903.1	WJR51492.1	WP_029380268.1	WP_029380268.1
16	2-isopropylmalate synthase	COG4942,COG0739	M,D	Core	17	1	16	WP_019098217.1	WP_060497424.1	MBZ3667120.1	BBV98816.1	QIG20343.1	QIG25593.1	WP_159265914.1	MCJ7851247.1	AHC81074.1	AHC86503.1	WJN89522.1	WJR40408.1	WJO34196.1	WJR46045.1	WJR51636.1	WP_016713079.1	WP_016713079.1
3775	tRNA-Met	COG2898,COG0392	S	Core	17	1	16	WP_119369037.1	WP_060498616.1	MBZ3671281.1	BBV95885.1	QIG17439.1	QIG22697.1	WP_159266564.1	MCJ7852747.1	AHC84068.1	AHC89439.1	WJN87013.1	WJR38109.1	WJO31894.1	WJR43769.1	WJR49352.1	WP_063977408.1	WP_063977408.1
7417	carboxy-S-adenosyl-L-methionine synthase CmoA	COG2521,COG2227,COG2230,	J,R,Q,H,M	Core	17	1	16	WP_119368934.1	WP_060497918.1	MBZ3668823.1	BBV95734.1	QIG17297.1	QIG22555.1	WP_019097225.1	MCJ7851927.1	AHC84260.1	AHC89631.1	WJN87160.1	WJR38255.1	WJO32041.1	WJR43916.1	WJR49498.1	WP_016713705.1	WP_016713705.1
724	GNAT family N-acetyltransferase	#	#	Core	17	1	16	WP_119368929.1	WP_060497983.1	MBZ3668736.1	BBV95651.1	QIG17205.1	QIG22463.1	WP_019099616.1	MCJ7851841.1	AHC84346.1	AHC89717.1	WJN87346.1	WJR38440.1	WJO32137.1	WJR44098.1	WJR49678.1	WP_016713618.1	WP_016713618.1
7053	MFS transporter	COG2223,COG2271,COG0477,	P,G	Core	17	1	16	WP_119368804.1	WP_060500226.1	MBZ3668484.1	BBV95396.1	QIG16952.1	QIG22212.1	WP_016713335.1	MCJ7851524.1	AHC80768.1	AHC86200.1	WJN89208.1	WJR40094.1	WJO33882.1	WJR45731.1	WJR51310.1	WP_016713335.1	WP_016713335.1
3252	protein-glutamate O-methyltransferase CheR	COG1352	N	Core	17	1	16	WP_019099468.1	WP_019099468.1	MBZ3671656.1	BBV97735.1	QIG18159.1	QIG23416.1	WP_159266301.1	MCJ7850658.1	AHC83301.1	AHC88677.1	WJN85940.1	WJR36897.1	WJO30528.1	WJR42654.1	WJR48092.1	WP_016711128.1	WP_016711128.1
216	nuclear transport factor 2 family protein	COG3631	R	Core	17	1	16	WP_119368928.1	WP_060497984.1	MBZ3668735.1	BBV95650.1	QIG17204.1	QIG22462.1	WP_019099617.1	MCJ7851840.1	AHC84347.1	AHC89718.1	WJN87347.1	WJR38441.1	WJO32138.1	WJR44099.1	WJR49679.1	WP_016713617.1	WP_016713617.1
1836	M48 family metalloprotease	COG0501,COG4783,COG4784	R,O	Core	17	1	16	WP_016711983.1	WP_104833280.1	MBZ3671311.1	BBV95915.1	QIG17471.1	QIG22728.1	WP_016711983.1	MCJ7852717.1	AHC84037.1	AHC89408.1	WJN86984.1	WJR37932.1	WJO31717.1	WJR43631.1	WJR49178.1	WP_016711983.1	WP_016711983.1
2009	proteasome-type protease	COG3484	O	Core	17	1	16	WP_119370275.1	WP_060501652.1	MBZ3670560.1	BBV97647.1	QIG18296.1	QIG23553.1	WP_020371278.1	MCJ7853659.1	AHC82270.1	AHC87648.1	WJN90685.1	WJR41642.1	WJO35295.1	WJR47148.1	WJR52680.1	WP_020371278.1	WP_020371278.1
3390	ATP-binding protein	COG2205,COG2172,COG3852,	T	Core	17	1	16	WP_119369296.1	WP_060501184.1	MBZ3670026.1	BBV98165.1	QIG19680.1	QIG24932.1	WP_025754795.1	MCJ7854541.1	AHC83630.1	AHC89006.1	WJN86602.1	WJR37551.1	WJO31331.1	WJR43248.1	WJR48795.1	WP_016711681.1	WP_016711681.1
1673	aconitate hydratase AcnA	COG0293,COG4106,COG2933	J,R	Core	17	1	16	WP_019096188.1	WP_060498858.1	MBZ3669644.1	BBV96204.1	QIG17748.1	QIG23005.1	WP_019096188.1	MCJ7853941.1	AHC81625.1	AHC87054.1	WJN90111.1	WJR41068.1	WJO34723.1	WJR46631.1	WJR52164.1	WP_016714878.1	WP_016714878.1
2242	phosphoribosylamine--glycine ligase	COG0439,COG0151,COG0458,	E,F,C,I,M	Core	17	1	16	WP_016712203.1	WP_016712203.1	MBZ3667851.1	BBV99254.1	QIG20785.1	QIG26035.1	WP_019099784.1	MCJ7849794.1	AHC84706.1	AHC90077.1	WJN87721.1	WJR38816.1	WJO32575.1	WJR44460.1	WJR50040.1	WP_016712203.1	WP_016712203.1
70	alcohol dehydrogenase AdhP	COG1064,COG1062,COG0604,	R,E,C	Core	17	1	16	WP_104834439.1	WP_104834439.1	MBZ3669806.1	BBV97848.1	QIG19429.1	QIG24684.1	WP_019096527.1	MCJ7850847.1	AHC83392.1	AHC88768.1	WJN86205.1	WJR37152.1	WJO30905.1	WJR42851.1	WJR48396.1	WP_016711431.1	WP_016711431.1
2745	PepSY domain-containing protein	COG3182	S	Core	17	1	16	WP_119371580.1	WP_104833871.1	MBZ3667869.1	BBV99273.1	QIG20802.1	QIG26052.1	WP_027614872.1	MCJ7849813.1	AHC84726.1	AHC90097.1	WJN87740.1	WJR38835.1	WJO32594.1	WJR44479.1	WJR50059.1	WP_016712221.1	WP_016712221.1
4349	LysR family transcriptional regulator	COG0583	K	Core	17	1	16	WP_119369118.1	WP_060498652.1	MBZ3669392.1	BBV95941.1	QIG21369.1	QIG26621.1	WP_019098491.1	MCJ7852694.1	AHC84013.1	AHC89384.1	WJN91262.1	WJR42306.1	WJO36052.1	WJR47804.1	WJR53387.1	WP_016711955.1	WP_016711955.1
2599	LysR family transcriptional regulator	COG0583,COG1846,COG2522	K,R	Core	17	1	16	WP_119371846.1,WP_119369360.1	WP_104833752.1,WP_060497805.1	MBZ3668288.1,MBZ3669913.1	BBV98053.1,BBV99702.1	QIG19574.1,QIG21218.1	QIG24828.1,QIG26468.1	WP_016711586.1,WP_025754248.1	MCJ7850229.1,MCJ7851007.1	AHC83521.1,AHC85136.1	AHC88897.1,AHC90507.1	WJN86490.1,WJN88148.1	WJR37437.1,WJR39243.1	WJO31218.1,WJO33004.1	WJR43135.1,WJR44885.1	WJR48682.1,WJR50466.1	WP_016711586.1,WP_063977392.1	WP_016711586.1,WP_016712673.1
3418	YqcC family protein	COG3098	S	Core	17	1	16	WP_019099850.1	WP_060498416.1	MBZ3667704.1	BBV99102.1	QIG20635.1	QIG25885.1	WP_019099850.1	MCJ7849613.1	AHC84570.1	AHC89941.1	WJN87568.1	WJR38663.1	WJO32359.1	WJR44320.1	WJR49900.1	WP_016712056.1	WP_016712056.1
410	response regulator	COG4753,COG3279,COG3947,	T,K,N	Core	17	1	16	WP_119371285.1	WP_016713688.1	MBZ3668803.1	BBV95715.1	QIG17277.1	QIG22535.1	WP_016713688.1	MCJ7851907.1	AHC84282.1	AHC89653.1	WJN87180.1	WJR38275.1	WJO32061.1	WJR43936.1	WJR49518.1	WP_016713688.1	WP_016713688.1
876	formate/nitrite transporter family protein	COG2116	P	Core	17	1	16	WP_119369007.1	WP_104833302.1	MBZ3668925.1	BBV95841.1	QIG17397.1	QIG22654.1	WP_019098624.1	MCJ7852031.1	AHC84153.1	AHC89524.1	WJN87055.1	WJR38150.1	WJO31936.1	WJR43811.1	WJR49394.1	WP_063977475.1	WP_016713813.1
2024	APC family permease	COG0814,COG0531,COG1113,	E	Core	17	1	16	WP_119369564.1	WP_060497159.1	MBZ3669188.1	BBV97189.1	QIG19123.1	QIG24378.1	WP_019098893.1	MCJ7853468.1	AHC82099.1	AHC87476.1	WJN90494.1	WJR41451.1	WJO35105.1	WJR46956.1	WJR52489.1	WP_016714599.1	WP_016714599.1
1942	phosphoribosyl-ATP diphosphatase	COG1826	U	Core	17	1	16	WP_105946391.1	WP_060500611.1	MBZ3668036.1	BBV99441.1	QIG20968.1	QIG26218.1	WP_016712434.1	MCJ7849985.1	AHC84898.1	AHC90269.1	WJN87908.1	WJR39003.1	WJO32762.1	WJR44646.1	WJR50227.1	WP_016712434.1	WP_016712434.1
3514	amidophosphoribosyltransferase	COG0367,COG1926,COG0121,	R,M,E,F	Core	17	1	16	WP_016715903.1	WP_060498787.1	MBZ3669555.1	BBV96103.1	QIG17658.1	QIG22915.1	WP_016715903.1	MCJ7852371.1	AHC81532.1	AHC86961.1	WJN90027.1	WJR40984.1	WJO34639.1	WJR46548.1	WJR52080.1	WP_063977196.1	WP_016715903.1
2160	GntR family transcriptional regulator	COG1725,COG2186,COG1802,	K	Core	17	1	16	WP_012273431.1	WP_060499641.1	MBZ3670079.1	BBV98216.1	QIG19798.1	QIG25050.1	WP_012273431.1	MCJ7852429.1	AHC83696.1	AHC89070.1	WJN86645.1	WJR37593.1	WJO31374.1	WJR43290.1	WJR48838.1	WP_012273431.1	WP_012273431.1
455	autoinducer binding domain-containing protein	COG2197,COG2771,COG2909	T,K	Core	17	1	16	WP_119371430.1	WP_060499989.1	MBZ3666921.1	BBV99059.1	QIG20592.1	QIG25842.1	WP_019098812.1	MCJ7851658.1	AHC84523.1	AHC89894.1	WJN87516.1	WJR38610.1	WJO32307.1	WJR44268.1	WJR49848.1	WP_016713453.1	WP_016713453.1
861	30S ribosomal protein S12	COG0048	J	Core	17	1	16	WP_003255492.1	WP_003255492.1	MBZ3671226.1	BBV95104.1	QIG16708.1	QIG21968.1	WP_003255492.1	MCJ7854323.1	AHC80533.1	AHC85965.1	WJN88816.1	WJR39850.1	WJO33637.1	WJR45487.1	WJR51067.1	WP_003255492.1	WP_003255492.1
3733	DoxX family protein	COG2259	S	Core	17	1	16	WP_016711429.1	WP_016711429.1	MBZ3669804.1	BBV97846.1	QIG19427.1	QIG24682.1	WP_019096528.1	MCJ7850845.1	AHC83390.1	AHC88766.1	WJN86203.1	WJR37150.1	WJO30903.1	WJR42849.1	WJR48394.1	WP_016711429.1	WP_016711429.1
6602	exodeoxyribonuclease VII large subunit	COG1107,COG1570	L	Core	17	1	16	WP_026020419.1	WP_104834055.1	MBZ3667121.1	BBV98815.1	QIG20342.1	QIG25592.1	WP_026020419.1	MCJ7851246.1	AHC81075.1	AHC86504.1	WJN89523.1	WJR40409.1	WJO34197.1	WJR46046.1	WJR51637.1	WP_028698962.1	WP_028698962.1
7035	C40 family peptidase	COG0791	M	Core	17	1	16	WP_016712506.1	WP_060498059.1	MBZ3668122.1	BBV99531.1	QIG21048.1	QIG26298.1	WP_016712506.1	MCJ7850057.1	AHC84966.1	AHC90337.1	WJN87980.1	WJR39076.1	WJO32834.1	WJR44718.1	WJR50299.1	WP_016712506.1	WP_016712506.1
4948	hypothetical protein	COG4726	N	Core	17	1	16	WP_119368752.1	WP_060501382.1	MBZ3668406.1	BBV95280.1	QIG16864.1	QIG22124.1	WP_019099325.1	MCJ7851611.1	AHC80695.1	AHC86127.1	WJN88988.1	WJR40021.1	WJO33809.1	WJR45658.1	WJR51238.1	WP_016713406.1	WP_016713406.1
636	amino acid permease	COG2522,COG0583	R,K	Core	17	1	16	WP_119368785.1	WP_060500264.1	MBZ3668447.1	BBV95357.1	QIG16915.1	QIG22175.1	WP_028699914.1	MCJ7851562.1	AHC80730.1	AHC86162.1	WJN89172.1	WJR40058.1	WJO33846.1	WJR45695.1	WJR51275.1	WP_016713370.1	WP_016713370.1
530	dihydroneopterin aldolase	COG0801	H	Core	17	1	16	WP_119368622.1	WP_060499071.1	MBZ3670401.1	BBV95049.1	QIG16655.1	QIG21915.1	WP_019097140.1	MCJ7853178.1	AHC80475.1	AHC85907.1	WJN88746.1	WJR39797.1	WJO33566.1	WJR45433.1	WJR51014.1	WP_016715762.1	WP_016715762.1
1815	succinyldiaminopimelate transaminase	COG3977,COG0079,COG1167,	K,E	Core	17	1	16	WP_119371098.1	WP_060497330.1	MBZ3667238.1	BBV98698.1	QIG20225.1	QIG25476.1	WP_019097528.1	MCJ7851128.1	AHC81189.1	AHC86618.1	WJN89629.1	WJR40515.1	WJO34303.1	WJR46152.1	WJR51743.1	WP_016712938.1	WP_016712938.1
7720	hypothetical protein	#	#	Core	17	1	16	WP_119371441.1	WP_104833948.1	MBZ3666899.1	BBV99081.1	QIG20614.1	QIG25864.1	WP_084297090.1	MCJ7851638.1	AHC84544.1	AHC89915.1	WJN87538.1	WJR38632.1	WJO32329.1	WJR44290.1	WJR49870.1	WP_016713432.1	WP_016713432.1
4489	ABC transporter permease subunit	COG4597,COG2011,COG0765,	P,E	Core	17	1	16	WP_105947477.1	WP_060497029.1	MBZ3669057.1	BBV97050.1	QIG18996.1	QIG24251.1	WP_019098354.1	MCJ7850594.1	AHC83165.1	AHC88541.1	WJN85877.1	WJR36834.1	WJO30465.1	WJR42591.1	WJR48029.1	WP_016713840.1	WP_016713840.1
7148	flagellar basal body rod protein FlgB	COG4786,COG1815	N	Core	17	1	16	WP_016711821.1	WP_016711821.1	MBZ3667629.1	BBV98327.1	QIG19899.1	QIG25151.1	WP_016711821.1	MCJ7852541.1	AHC83804.1	AHC89175.1	WJN86751.1	WJR37699.1	WJO31480.1	WJR43396.1	WJR48944.1	WP_016711821.1	WP_016711821.1
2097	A24 family peptidase	COG4960,COG1989	N,O	Core	17	1	16	WP_119368765.1	WP_104833507.1	MBZ3668428.1	BBV95304.1	QIG16887.1	QIG22147.1	WP_159265860.1	MCJ7851588.1	AHC80710.1	AHC86142.1	WJN89158.1	WJR40044.1	WJO33832.1	WJR45681.1	WJR51261.1	WP_016713385.1	WP_016713385.1
8777	translation initiation factor Sui1	COG0023,COG0497	J,L	Core	17	1	16	WP_119368718.1	WP_025754639.1	MBZ3671113.1	BBV95235.1	QIG16820.1	QIG22080.1	WP_025754639.1	MCJ7854441.1	AHC80649.1	AHC86081.1	WJN88941.1	WJR39974.1	WJO33762.1	WJR45611.1	WJR51191.1	WP_016715401.1	WP_016715401.1
883	pseudouridine synthase	COG3096,COG0840,COG5283,	S,N,T,D,Q	Core	17	1	16	WP_016714875.1	WP_060498856.1	MBZ3669642.1	BBV96202.1	QIG17746.1	QIG23003.1	WP_019096186.1	MCJ7853939.1	AHC81622.1	AHC87051.1	WJN90109.1	WJR41066.1	WJO34721.1	WJR46629.1	WJR52162.1	WP_016714875.1	WP_016714875.1
604	META domain-containing protein	COG3187	O	Core	17	1	16	WP_016715450.1	WP_016715450.1	MBZ3667346.1	BBV98641.1	QIG20169.1	QIG25421.1	WP_159265993.1	MCJ7852079.1	AHC81245.1	AHC86674.1	WJN89686.1	WJR40648.1	WJO34360.1	WJR46209.1	WJR51800.1	WP_016715450.1	WP_016715450.1
7441	50S ribosomal protein L22	COG0091	J	Core	17	1	16	WP_003103908.1	WP_003103908.1	MBZ3671216.1	BBV95114.1	QIG16718.1	QIG21978.1	WP_003103908.1	MCJ7854333.1	AHC80543.1	AHC85975.1	WJN88826.1	WJR39860.1	WJO33647.1	WJR45497.1	WJR51077.1	WP_003103908.1	WP_003103908.1
1407	translational GTPase TypA	COG3276,COG1159,COG5256,	R,T,M,P,J	Core	17	1	16	WP_016712460.1	WP_016712460.1	MBZ3668064.1	BBV99471.1	QIG20993.1	QIG26243.1	WP_016712460.1	MCJ7850012.1	AHC84925.1	AHC90296.1	WJN87933.1	WJR39028.1	WJO32787.1	WJR44671.1	WJR50252.1	WP_016712460.1	WP_016712460.1
346	STAS domain-containing protein	COG1366	T	Core	17	1	16	WP_019096598.1	WP_019096598.1	MBZ3669695.1	BBV96255.1	QIG17797.1	QIG23054.1	WP_019096598.1	MCJ7853992.1	AHC81678.1	AHC87107.1	WJN90159.1	WJR41116.1	WJO34771.1	WJR46679.1	WJR52212.1	WP_009686305.1	WP_009686305.1
423	pyrophosphatase	COG1694	R	Core	17	1	16	WP_009685784.1	WP_060499502.1	MBZ3671102.1	BBV95247.1	QIG16831.1	QIG22091.1	WP_009685784.1	MCJ7854453.1	AHC80663.1	AHC86095.1	WJN88955.1	WJR39988.1	WJO33776.1	WJR45625.1	WJR51205.1	WP_009685784.1	WP_009685784.1
2046	LysR family transcriptional regulator	COG0583	K	Core	17	1	16	WP_016711885.1	WP_104834185.1	MBZ3667552.1	BBV98408.1	QIG19983.1	QIG25235.1	WP_159266553.1	MCJ7852618.1	AHC83924.1	AHC89295.1	WJN86824.1	WJR37772.1	WJO31554.1	WJR43470.1	WJR49018.1	WP_016711885.1	WP_016711885.1
2305	50S ribosomal protein L18	COG0256	J	Core	17	1	16	WP_009681973.1	WP_009681973.1	MBZ3671205.1	BBV95125.1	QIG16729.1	QIG21989.1	WP_009681973.1	MCJ7854344.1	AHC80554.1	AHC85986.1	WJN88837.1	WJR39871.1	WJO33658.1	WJR45508.1	WJR51088.1	WP_009681973.1	WP_009681973.1
4328	methionine synthase	COG0646,COG5012,COG1410,	E,R,I	Core	17	1	16	WP_119370625.1	WP_060498265.1	MBZ3670774.1	BBV96511.1	QIG18037.1	QIG23294.1	WP_159266073.1	MCJ7854206.1	AHC81870.1	AHC87299.1	WJN90396.1	WJR41353.1	WJO35008.1	WJR46858.1	WJR52391.1	WP_016714704.1	WP_016714704.1
3076	exodeoxyribonuclease V subunit alpha	COG1112,COG0507	L	Core	17	1	16	WP_119371449.1	WP_060500012.1	MBZ3666888.1	BBV99093.1	QIG20626.1	QIG25876.1	WP_159266603.1	MCJ7851627.1	AHC84561.1	AHC89932.1	WJN87559.1	WJR38654.1	WJO32350.1	WJR44311.1	WJR49891.1	WP_028699848.1	WP_028699848.1
8000	sigma-54-dependent transcriptional regulator	COG3829,COG3290,COG2204,	O,K,T,Q	Core	17	1	16	WP_016713105.1	WP_016713105.1	MBZ3667092.1	BBV98844.1	QIG20371.1	QIG25621.1	WP_016713105.1	MCJ7851275.1	AHC81045.1	AHC86474.1	WJN89495.1	WJR40381.1	WJO34169.1	WJR46018.1	WJR51609.1	WP_016713105.1	WP_016713105.1
2769	DNA gyrase inhibitor YacG	COG3024	S	Core	17	1	16	WP_119368763.1	WP_016484797.1	MBZ3668426.1	BBV95302.1	QIG16885.1	QIG22145.1	WP_016484797.1	MCJ7851590.1	AHC80708.1	AHC86140.1	WJN89156.1	WJR40042.1	WJO33830.1	WJR45679.1	WJR51259.1	WP_016484797.1	WP_016484797.1
8433	dihydrolipoyllysine-residue acetyltransferase	COG2905,COG1391	T,O	Core	17	1	16	WP_119368578.1	WP_060499118.1	MBZ3670342.1	BBV94992.1	QIG16600.1	QIG21860.1	WP_025754053.1	MCJ7853233.1	AHC85644.1	AHC91012.1	WJN88693.1	WJR39744.1	WJO33513.1	WJR45380.1	WJR50961.1	WP_016714540.1	WP_016714540.1
3694	DUF4404 family protein	COG0637	R	Core	17	1	16	WP_105945215.1	WP_104835235.1	MBZ3669691.1	BBV96251.1	QIG17793.1	QIG23050.1	WP_025754454.1	MCJ7853988.1	AHC81674.1	AHC87103.1	WJN90155.1	WJR41112.1	WJO34767.1	WJR46675.1	WJR52208.1	WP_016714918.1	WP_016714918.1
2366	ABC transporter substrate-binding protein	COG2182,COG0687,COG1840,	P,E,G,R	Core	17	1	16	WP_019099490.1	WP_104834525.1	MBZ3669250.1	BBV97253.1	QIG19183.1	QIG24438.1	WP_019099490.1	MCJ7850701.1	AHC83345.1	AHC88721.1	WJN85985.1	WJR36942.1	WJO30573.1	WJR42699.1	WJR48137.1	WP_016711176.1	WP_016711176.1
1322	hypothetical protein	#	#	Core	17	1	16	WP_016714521.1	WP_060499137.1	MBZ3670318.1	BBV94968.1	QIG16576.1	QIG21836.1	WP_027615930.1	MCJ7853255.1	AHC85621.1	AHC90989.1	WJN88672.1	WJR39723.1	WJO33492.1	WJR45359.1	WJR50940.1	WP_016714521.1	WP_016714521.1
649	succinyl-diaminopimelate desuccinylase	COG1473,COG0624,COG4187	E,R	Core	17	1	16	WP_016712946.1	WP_104834097.1	MBZ3667230.1	BBV98706.1	QIG20233.1	QIG25484.1	WP_159265932.1	MCJ7851137.1	AHC81181.1	AHC86610.1	WJN89622.1	WJR40508.1	WJO34296.1	WJR46145.1	WJR51736.1	WP_016712946.1	WP_016712946.1
3627	hypothetical protein	COG2030,COG1012,COG4230	C,I	Core	17	1	16	WP_119369992.1	WP_104834712.1	MBZ3671050.1	BBV96779.1	QIG18741.1	QIG23996.1	WP_016715224.1	MCJ7852957.1	AHC82788.1	AHC88164.1	WJN91048.1	WJR42005.1	WJO35658.1	WJR47510.1	WJR53044.1	WP_016715224.1	WP_016715224.1
7665	isoleucine--tRNA ligase	COG0143,COG0215,COG0495,	J	Core	17	1	16	WP_119368746.1	WP_060501370.1	MBZ3668399.1	BBV95273.1	QIG16857.1	QIG22117.1	WP_025754947.1	MCJ7851618.1	AHC80688.1	AHC86120.1	WJN88981.1	WJR40014.1	WJO33802.1	WJR45651.1	WJR51231.1	WP_016713413.1	WP_121757526.1
89	ATP-binding protein	COG0642,COG4251,COG3290,	T,S	Core	17	1	16	WP_119368952.1	WP_060497900.1	MBZ3668844.1	BBV95755.1	QIG17318.1	QIG22575.1	WP_025754577.1	MCJ7851947.1	AHC84239.1	AHC89610.1	WJN87139.1	WJR38234.1	WJO32020.1	WJR43895.1	WJR49477.1	WP_028698558.1	WP_028698558.1
2283	cytochrome-c oxidase cbb3-type subunit II	COG2993	C	Core	17	1	16	WP_016488340.1,WP_060501205.1	WP_016488340.1,WP_060501205.1	MBZ3670040.1,MBZ3670044.1	BBV98179.1,BBV98183.1	QIG19693.1,QIG19697.1	QIG24945.1,QIG24949.1	WP_019099854.1,WP_016488340.1	MCJ7854555.1,MCJ7854559.1	AHC83658.1,AHC83662.1	AHC89033.1,AHC89037.1	WJN86615.1,WJN86619.1	WJR37564.1,WJR37568.1	WJO31344.1,WJO31348.1	WJR43261.1,WJR43265.1	WJR48808.1,WJR48812.1	WP_016488340.1,WP_063977297.1	WP_063977297.1,WP_016488340.1
1345	Gfo/Idh/MocA family oxidoreductase	COG0673,COG4792,COG4091	E,U,R	Core	17	1	16	WP_119370375.1	WP_082426399.1	MBZ3670463.1	BBV97694.1	QIG18209.1	QIG23466.1	WP_016711092.1	MCJ7850623.1	AHC82106.1	AHC87483.1	WJN85908.1	WJR36865.1	WJO30495.1	WJR42622.1	WJR48060.1	WP_016711092.1	WP_121757680.1
7091	urate hydroxylase PuuD	COG3748	S	Core	17	1	16	WP_060499636.1	WP_060499636.1	MBZ3670086.1	BBV98223.1	QIG19805.1	QIG25057.1	WP_019099538.1	MCJ7852436.1	AHC83702.1	AHC89076.1	WJN86651.1	WJR37599.1	WJO31380.1	WJR43296.1	WJR48844.1	WP_016711730.1	WP_016711730.1
1006	NarK/NasA family nitrate transporter	COG2807,COG2271,COG2223,	G,P	Core	17	1	16	WP_119370787.1	WP_104835260.1	MBZ3669622.1	BBV96171.1	QIG17725.1	QIG22982.1	WP_019096171.1	MCJ7853920.1	AHC81602.1	AHC87031.1	WJN90087.1	WJR41044.1	WJO34699.1	WJR46608.1	WJR52140.1	WP_016714853.1	WP_016714853.1
2839	hypothetical protein	#	#	Core	17	1	16	WP_105946027.1	WP_060497481.1	MBZ3667548.1	BBV98412.1	QIG19987.1	QIG25239.1	WP_019099143.1	MCJ7852622.1	AHC83929.1	AHC89300.1	WJN86828.1	WJR37776.1	WJO31558.1	WJR43474.1	WJR49022.1	WP_016711889.1	WP_016711889.1
4797	RNA polymerase-binding protein DksA	COG1734	T	Core	17	1	16	WP_119371470.1	WP_060498427.1	MBZ3667716.1	BBV99114.1	QIG20647.1	QIG25897.1	WP_012274224.1	MCJ7849625.1	AHC84582.1	AHC89953.1	WJN87579.1	WJR38674.1	WJO32370.1	WJR44331.1	WJR49911.1	WP_016501618.1	WP_016501618.1
3457	ABC transporter substrate-binding protein	COG2113	E	Core	17	1	16	WP_119369718.1	WP_060496994.1	MBZ3669018.1	BBV97008.1	QIG18957.1	QIG24212.1	WP_027614943.1	MCJ7850554.1	AHC83129.1	AHC88505.1	WJN85837.1	WJR36794.1	WJO30425.1	WJR42551.1	WJR47989.1	WP_016713879.1	WP_016713879.1
7606	hypothetical protein	#	#	Core	17	1	16	WP_119370147.1	WP_104834808.1	MBZ3671522.1	BBV97410.1	QIG18568.1	QIG23823.1	WP_025754852.1	MCJ7854512.1	AHC83089.1	AHC88465.1	WJN90855.1	WJR41812.1	WJO35465.1	WJR47317.1	WJR52850.1	WP_016714111.1	WP_016714111.1
7212	50S ribosomal protein L1	COG0081	J	Core	17	1	16	WP_085626170.1	WP_060501592.1	MBZ3671231.1	BBV95099.1	QIG16703.1	QIG21963.1	WP_009681244.1	MCJ7854318.1	AHC80528.1	AHC85960.1	WJN88811.1	WJR39845.1	WJO33632.1	WJR45482.1	WJR51062.1	WP_009681244.1	WP_009681244.1
308	NCS2 family permease	COG0659,COG2252,COG3135	R,Q,P	Core	17	1	16	WP_119371433.1	WP_060499992.1	MBZ3666915.1	BBV99065.1	QIG20598.1	QIG25848.1	WP_019098809.1	MCJ7851652.1	AHC84529.1	AHC89900.1	WJN87522.1	WJR38616.1	WJO32313.1	WJR44274.1	WJR49854.1	WP_016713447.1	WP_016713447.1
7715	YaeQ family protein	COG4681	S	Core	17	1	16	WP_003252169.1	WP_003252169.1	MBZ3667175.1	BBV98761.1	QIG20289.1	QIG25540.1	WP_003252169.1	MCJ7851193.1	AHC81131.1	AHC86560.1	WJN89578.1	WJR40464.1	WJO34252.1	WJR46101.1	WJR51692.1	WP_003252169.1	WP_003252169.1
3477	hypothetical protein	#	#	Core	17	1	16	WP_016501064.1	WP_016501064.1	MBZ3667402.1	BBV98582.1	QIG20112.1	QIG25364.1	WP_016501064.1	MCJ7852143.1	AHC81310.1	AHC86739.1	WJN89748.1	WJR40710.1	WJO34422.1	WJR46271.1	WJR51862.1	WP_016501064.1	WP_016501064.1
1065	NADPH:quinone oxidoreductase family protein	COG1063,COG2130,COG0604,	R,C,E	Core	17	1	16	WP_119371812.1	WP_104833763.1	MBZ3668241.1	BBV99654.1	QIG21169.1	QIG26419.1	WP_025752133.1	MCJ7850183.1	AHC85091.1	AHC90462.1	WJN88097.1	WJR39192.1	WJO32951.1	WJR44834.1	WJR50415.1	WP_016712619.1	WP_016712619.1
9	PP0621 family protein	#	#	Core	17	1	16	WP_119368759.1	WP_016713394.1	MBZ3668416.1	BBV95291.1	QIG16875.1	QIG22135.1	WP_016713394.1	MCJ7851600.1	AHC80698.1	AHC86130.1	WJN88999.1	WJR40032.1	WJO33820.1	WJR45669.1	WJR51249.1	WP_016713394.1	WP_016713394.1
6187	outer membrane protein assembly factor BamD	COG0564,COG1187	J	Core	17	1	16	WP_026020366.1	WP_026020366.1	MBZ3668418.1	BBV95293.1	QIG16877.1	QIG22137.1	WP_026020366.1	MCJ7851598.1	AHC80700.1	AHC86132.1	WJN89001.1	WJR40034.1	WJO33822.1	WJR45671.1	WJR51251.1	WP_026020366.1	WP_026020366.1
1499	SDR family oxidoreductase	COG0451,COG0300,COG4221,	I,R,M	Core	17	1	16	WP_119370996.1	WP_104834141.1	MBZ3667437.1	BBV98547.1	QIG20081.1	QIG25333.1	WP_019096991.1	MCJ7852177.1	AHC81337.1	AHC86766.1	WJN89782.1	WJR40744.1	WJO34456.1	WJR46305.1	WJR51896.1	WP_016715544.1	WP_016715544.1
182	cobalamin biosynthesis protein	COG2073	H	Core	17	1	16	WP_119369829.1	WP_060499888.1	MBZ3671846.1	BBV96850.1	QIG18811.1	QIG24066.1	WP_025752929.1	MCJ7853693.1	AHC82967.1	AHC88343.1	WJN85689.1	WJR42128.1	WJO35830.1	WJR42403.1	WJR53246.1	WP_028698897.1	WP_028698897.1
7887	heavy metal translocating P-type ATPase	COG0789	K	Core	17	1	16	WP_016489679.1	WP_104833780.1	MBZ3668170.1	BBV99580.1	QIG21097.1	QIG26347.1	WP_015272183.1	MCJ7850106.1	AHC85018.1	AHC90389.1	WJN88027.1	WJR42356.1	WJO32881.1	WJR44765.1	WJR53433.1	WP_016712550.1	WP_016712550.1
3080	LD-carboxypeptidase	COG1619	V	Core	17	1	16	WP_119371557.1	WP_104833886.1	MBZ3667826.1	BBV99229.1	QIG20760.1	QIG26010.1	WP_159266641.1	MCJ7849770.1	AHC84682.1	AHC90053.1	WJN87685.1	WJR38780.1	WJO32539.1	WJR44437.1	WJR50017.1	WP_016712181.1	WP_016712181.1
7554	lipid-A-disaccharide synthase	COG4370,COG0438,COG0763	S,M	Core	17	1	16	WP_119371092.1	WP_104834103.1	MBZ3667254.1	BBV98682.1	QIG20209.1	QIG25460.1	WP_159265989.1	MCJ7852037.1	AHC81205.1	AHC86634.1	WJN89645.1	WJR40531.1	WJO34319.1	WJR46168.1	WJR51759.1	WP_016712926.1	WP_016712926.1
7171	acetyl-CoA hydrolase/transferase family protein	COG0427	C	Core	17	1	16	WP_119371851.1	WP_104833750.1	MBZ3668295.1	BBV99709.1	QIG21225.1	QIG26475.1	WP_019097520.1	MCJ7850236.1	AHC85143.1	AHC90514.1	WJN88155.1	WJR39250.1	WJO33011.1	WJR44892.1	WJR50473.1	WP_063977391.1	WP_016712679.1
11210	beta-galactosidase	COG1874	G	Core	17	1	16	WP_119368989.1	WP_104833311.1	MBZ3668900.1	BBV95813.1	QIG17372.1	QIG22629.1	WP_019096579.1	MCJ7852003.1	AHC84183.1	AHC89554.1	WJN87083.1	WJR38178.1	WJO31964.1	WJR43839.1	WJR49422.1	WP_016713787.1	WP_016713787.1
7574	tryptophan synthase subunit alpha	COG0106,COG0434,COG0159,	E,R	Core	17	1	16	WP_119368374.1	WP_060499851.1	MBZ3671451.1	BBV94683.1	QIG16324.1	QIG21584.1	WP_019098079.1	MCJ7850390.1	AHC85366.1	AHC90734.1	WJN88392.1	WJR39487.1	WJO33250.1	WJR45079.1	WJR50660.1	WP_016712808.1	WP_016712808.1
7866	flagellar brake protein	COG5581	M	Core	17	1	16	WP_119369200.1	WP_060500726.1	MBZ3667623.1	BBV98333.1	QIG19905.1	QIG25157.1	WP_025753857.1	MCJ7852547.1	AHC83810.1	AHC89181.1	WJN86757.1	WJR37705.1	WJO31486.1	WJR43402.1	WJR48950.1	WP_016711825.1	WP_016711825.1
2210	3-hydroxybutyryl-CoA dehydrogenase	COG0240,COG0569,COG1250,	P,C,I	Core	17	1	16	WP_119370487.1	WP_060499280.1	MBZ3671661.1	BBV97730.1	QIG18164.1	QIG23421.1	WP_019099464.1	MCJ7850653.1	AHC83296.1	AHC88672.1	WJN85935.1	WJR36892.1	WJO30523.1	WJR42649.1	WJR48087.1	WP_016711123.1	WP_016711123.1
191	DNA binding protein	#	#	Core	17	1	16	WP_119370495.1	WP_060499289.1	MBZ3671651.1	BBV97740.1	QIG18154.1	QIG23411.1	WP_016711134.1	MCJ7850663.1	AHC83306.1	AHC88682.1	WJN85946.1	WJR36903.1	WJO30534.1	WJR42660.1	WJR48098.1	WP_016711134.1	WP_016711134.1
7104	DNA-3-methyladenine glycosylase	COG2802	R	Core	17	1	16	WP_119371563.1	WP_016712194.1	MBZ3667842.1	BBV99245.1	QIG20776.1	QIG26026.1	WP_016712194.1	MCJ7849785.1	AHC84697.1	AHC90068.1	WJN87712.1	WJR38807.1	WJO32566.1	WJR44451.1	WJR50031.1	WP_016712194.1	WP_016712194.1
1132	dienelactone hydrolase family protein	COG1506,COG0400,COG0412	E,R,Q	Core	17	1	16	WP_016712025.1	WP_060498599.1	MBZ3671263.1	BBV95867.1	QIG17421.1	QIG22679.1	WP_016712025.1	MCJ7852763.1	AHC84084.1	AHC89455.1	WJN87028.1	WJR38124.1	WJO31909.1	WJR43784.1	WJR49367.1	WP_016712025.1	WP_016712025.1
1983	succinate dehydrogenase flavoprotein subunit	COG2142	C	Core	17	1	16	WP_003254214.1	WP_003254214.1	MBZ3669992.1	BBV98132.1	QIG19648.1	QIG24902.1	WP_003254214.1	MCJ7851087.1	AHC83605.1	AHC88981.1	WJN86567.1	WJR37515.1	WJO31296.1	WJR43213.1	WJR48760.1	WP_003254214.1	WP_003254214.1
8590	DNA replication/repair protein RecF	COG1195,COG4637,COG1106,	D,R,L	Core	17	1	16	WP_016712778.1	WP_060499729.1	MBZ3671796.1	BBV94652.1	QIG16239.1	QIG21499.1	WP_016712778.1	MCJ7850357.1	AHC85288.1	AHC90659.1	WJN88361.1	WJR39456.1	WJO33219.1	WJR45049.1	WJR50629.1	WP_016712778.1	WP_016712778.1
7339	FAD/NADP-binding oxidoreductase	COG1252,COG0446	C,R	Core	17	1	16	WP_119368358.1	WP_104833674.1	MBZ3671477.1	BBV94657.1	QIG16298.1	QIG21558.1	WP_159265780.1	MCJ7850362.1	AHC85339.1	AHC90707.1	WJN88366.1	WJR39461.1	WJO33224.1	WJR45053.1	WJR50634.1	WP_016712783.1	WP_016712783.1
4365	VWA domain-containing protein	COG1240	H	Core	17	1	16	WP_119369751.1	WP_060496950.1	MBZ3668968.1	BBV96957.1	QIG18908.1	QIG24163.1	WP_026020434.1	MCJ7850489.1	AHC82621.1	AHC87999.1	WJN85781.1	WJR36739.1	WJO35922.1	WJR42495.1	WJR47933.1	WP_016713934.1	WP_016713934.1
7736	cytochrome c4	COG2010,COG2857,COG3258,	C	Core	17	1	16	WP_016712846.1	WP_016712846.1	MBZ3671406.1	BBV94730.1	QIG16369.1	QIG21629.1	WP_016712846.1	MCJ7850435.1	AHC85411.1	AHC90779.1	WJN88441.1	WJR39537.1	WJO33299.1	WJR45128.1	WJR50709.1	WP_016712846.1	WP_016712846.1
2118	benzoate/H+ symporter BenE family transporter	COG3135	Q	Core	17	1	16	WP_119370815.1	WP_060498814.1	MBZ3669587.1	BBV96136.1	QIG17692.1	QIG22949.1	WP_019097008.1	MCJ7852403.1	AHC81572.1	AHC87001.1	WJN90059.1	WJR41016.1	WJO34671.1	WJR46580.1	WJR52112.1	WP_016714827.1	WP_016714827.1
800	lipopolysaccharide biosynthesis protein	COG0350,COG3695	L	Core	17	1	16	WP_119370107.1	WP_060501070.1	MBZ3670935.1	BBV96644.1	QIG18628.1	QIG23883.1	WP_016715610.1	MCJ7852828.1	AHC82659.1	AHC88037.1	WJN90919.1	WJR41876.1	WJO35529.1	WJR47381.1	WJR52915.1	WP_016715610.1	WP_016715610.1
3196	F0F1 ATP synthase subunit B	COG0711,COG2811,COG1196	C,D	Core	17	1	16	WP_010955888.1	WP_010955888.1	MBZ3671781.1	BBV99879.1	QIG21327.1	QIG26577.1	WP_003253189.1	MCJ7850342.1	AHC85274.1	AHC90645.1	WJN88347.1	WJR39442.1	WJO33205.1	WJR45034.1	WJR50615.1	WP_003253189.1	WP_003253189.1
2411	YecA family protein	COG3079	S	Core	17	1	16	WP_119371808.1	WP_060498147.1	MBZ3668231.1	BBV99644.1	QIG21161.1	QIG26411.1	WP_019098105.1	MCJ7850173.1	AHC85081.1	AHC90452.1	WJN88088.1	WJR39183.1	WJO32942.1	WJR44825.1	WJR50406.1	WP_016712611.1	WP_016712611.1
7938	molybdenum ABC transporter ATP-binding protein	COG1245,COG4178,COG1118,	O,P,D,Q,R,L,G,C,E,H,V	Core	17	1	16	WP_119369512.1	WP_104834444.1	MBZ3669797.1	BBV97839.1	QIG19420.1	QIG24675.1	WP_025753707.1	MCJ7850838.1	AHC83383.1	AHC88759.1	WJN86197.1	WJR37144.1	WJO30897.1	WJR42843.1	WJR48388.1	WP_016711423.1	WP_016711423.1
1264	sarcosine oxidase subunit beta family protein	COG0665,COG0579	E,R	Core	17	1	16	WP_003255680.1	WP_003255680.1	MBZ3670323.1	BBV94973.1	QIG16582.1	QIG21842.1	WP_159265812.1	MCJ7853250.1	AHC85626.1	AHC90994.1	WJN88677.1	WJR39728.1	WJO33497.1	WJR45364.1	WJR50945.1	WP_003255680.1	WP_003255680.1
246	TonB-dependent siderophore receptor	COG4773,COG4774,COG1629,	P,H	Core	17	1	16	WP_119368429.1	WP_104835400.1	MBZ3672139.1	BBV94765.1	QIG21342.1	QIG26592.1	WP_159266694.1	MCJ7854640.1	AHC85448.1	AHC90816.1	WJN91129.1	WJR42185.1	WJO35926.1	WJR47681.1	WJR53272.1	WP_050545244.1	WP_050545244.1
3387	DNA repair protein RadA	COG4930,COG3598,COG1241,	N,L,T,R,O	Core	17	1	16	WP_012274175.1	WP_060499986.1	MBZ3666924.1	BBV99056.1	QIG20589.1	QIG25839.1	WP_012274175.1	MCJ7851661.1	AHC84520.1	AHC89891.1	WJN87513.1	WJR38607.1	WJO32304.1	WJR44265.1	WJR49845.1	WP_012274175.1	WP_012274175.1
3305	ribonuclease PH	COG1185,COG0689,COG2123	J	Core	17	1	16	WP_051096411.1	WP_051096411.1	MBZ3668320.1	BBV99790.1	QIG21248.1	QIG26498.1	WP_019096649.1	MCJ7850261.1	AHC85168.1	AHC90539.1	WJN88219.1	WJR39314.1	WJO33074.1	WJR44956.1	WJR50537.1	WP_016712703.1	WP_016712703.1
1123	flagellar motor switch protein FliG	COG1536	N	Core	17	1	16	WP_003254434.1	WP_003254434.1	MBZ3667664.1	BBV98292.1	QIG19874.1	QIG25126.1	WP_003254434.1	MCJ7852503.1	AHC83780.1	AHC89152.1	WJN86717.1	WJR37665.1	WJO31446.1	WJR43362.1	WJR48910.1	WP_003254434.1	WP_003254434.1
3964	OprD family porin	#	#	Core	17	1	16	WP_119369991.1	WP_060499406.1	MBZ3671051.1	BBV96780.1	QIG21410.1	QIG26664.1	WP_027615561.1	MCJ7852958.1	AHC82787.1	AHC88163.1	WJN91214.1	WJR42262.1	WJO35997.1	WJR47758.1	WJR53343.1	WP_016715223.1	WP_016715223.1
7462	altronate dehydratase family protein	COG2721	G	Core	17	1	16	WP_119370187.1	WP_104834839.1	MBZ3671579.1	BBV97467.1	QIG18505.1	QIG23760.1	WP_159266167.1	MCJ7853791.1	AHC82547.1	AHC87926.1	WJN90800.1	WJR41757.1	WJO35410.1	WJR47263.1	WJR52795.1	WP_016714163.1	WP_016714163.1
3769	NADH-quinone oxidoreductase subunit NuoH	COG1005,COG0650	C	Core	17	1	16	WP_003251440.1	WP_003251440.1	MBZ3669928.1	BBV98068.1	QIG19588.1	QIG24842.1	WP_003251440.1	MCJ7851023.1	AHC83538.1	AHC88914.1	WJN86506.1	WJR37453.1	WJO31234.1	WJR43151.1	WJR48698.1	WP_003251440.1	WP_003251440.1
8796	ClpXP protease specificity-enhancing factor	COG2969	R	Core	17	1	16	WP_119371347.1	WP_082426418.1	MBZ3668666.1	BBV95581.1	QIG17134.1	QIG22393.1	WP_016713547.1	MCJ7851768.1	AHC84419.1	AHC89790.1	WJN87416.1	WJR38510.1	WJO32207.1	WJR44168.1	WJR49748.1	WP_016713547.1	WP_016713547.1
2076	efflux RND transporter permease subunit	COG0845,COG1566	V,M	Core	17	1	16	WP_119371790.1	WP_060498124.1	MBZ3668206.1	BBV99618.1	QIG21135.1	QIG26385.1	WP_019098648.1	MCJ7850146.1	AHC85054.1	AHC90425.1	WJN88064.1	WJR39159.1	WJO32918.1	WJR44801.1	WJR50382.1	WP_016712585.1	WP_016712585.1
2937	ankyrin repeat domain-containing protein	COG0666	R	Core	17	1	16	WP_027609494.1	WP_104834173.1	MBZ3667526.1	BBV98473.1	QIG20008.1	QIG25260.1	WP_019096938.1	MCJ7852257.1	AHC81424.1	AHC86853.1	WJN89918.1	WJR40875.1	WJO34530.1	WJR46439.1	WJR51971.1	WP_016715072.1	WP_016715072.1
2056	valine--tRNA ligase	COG0525,COG0143,COG0018,	J	Core	17	1	16	WP_019098190.1	WP_019098190.1	MBZ3667077.1	BBV98859.1	QIG20386.1	QIG25636.1	WP_019098190.1	MCJ7851290.1	AHC81027.1	AHC86456.1	WJN89480.1	WJR40366.1	WJO34154.1	WJR46003.1	WJR51594.1	WP_016713120.1	WP_016713120.1
4400	DUF2388 domain-containing protein	#	#	Core	17	1	16	WP_119368415.1	WP_012316830.1	MBZ3671382.1	BBV94754.1	QIG16393.1	QIG21653.1	WP_012316830.1	MCJ7850459.1	AHC85437.1	AHC90805.1	WJN88466.1	WJR39562.1	WJO33324.1	WJR45153.1	WJR50734.1	WP_012316830.1	WP_012316830.1
2694	RidA family protein	COG0251	J	Core	17	1	16	WP_003247927.1	WP_003247927.1	MBZ3668964.1	BBV96953.1	QIG18904.1	QIG24159.1	WP_019098525.1	MCJ7850485.1	AHC83057.1	AHC88433.1	WJN85777.1	WJR36735.1	WJO35918.1	WJR42491.1	WJR47929.1	WP_016713937.1	WP_016713937.1
4033	aspartate aminotransferase family protein	COG0001,COG0161,COG0160,	E,H	Core	17	1	16	WP_119369297.1	WP_060501182.1	MBZ3670025.1	BBV98164.1	QIG19679.1	QIG24931.1	WP_159266527.1	MCJ7854540.1	AHC83629.1	AHC89005.1	WJN86601.1	WJR37550.1	WJO31330.1	WJR43247.1	WJR48794.1	WP_016711680.1	WP_016711680.1
2627	TIGR03862 family flavoprotein	COG1249,COG1233,COG1053,	H,S,C,E,Q,R,O,P	Core	17	1	16	WP_119371539.1	WP_104833901.1	MBZ3667793.1	BBV99196.1	QIG20726.1	QIG25976.1	WP_084296665.1	MCJ7849736.1	AHC84644.1	AHC90015.1	WJN87651.1	WJR38746.1	WJO32505.1	WJR44403.1	WJR49983.1	WP_016712132.1	WP_016712132.1
4827	agmatinase	COG0010	E	Core	17	1	16	WP_119370715.1	WP_104835208.1	MBZ3669728.1	BBV96293.1	QIG17899.1	QIG23156.1	WP_159266059.1	MCJ7854078.1	AHC81708.1	AHC87137.1	WJN90254.1	WJR41211.1	WJO34866.1	WJR46716.1	WJR52249.1	WP_016714963.1	WP_016714963.1
2888	TetR/AcrR family transcriptional regulator	COG1309	K	Core	17	1	16	WP_016712425.1	WP_016712425.1	MBZ3668026.1	BBV99431.1	QIG20958.1	QIG26208.1	WP_016712425.1	MCJ7849975.1	AHC84889.1	AHC90260.1	WJN87897.1	WJR38992.1	WJO32751.1	WJR44635.1	WJR50216.1	WP_016712425.1	WP_016712425.1
1790	LysR family transcriptional regulator	COG0583	K	Core	17	1	16	WP_119369865.1	WP_016714070.1	MBZ3671884.1	BBV96810.1	QIG18773.1	QIG24028.1	WP_016714070.1	MCJ7854656.1	AHC82730.1	AHC88106.1	WJN85650.1	WJR42089.1	WJO35791.1	WJR47669.1	WJR53207.1	WP_016714070.1	WP_016714070.1
321	lytic murein transglycosylase B	COG2951	M	Core	17	1	16	WP_028698510.1	WP_025754323.1	MBZ3667832.1	BBV99235.1	QIG20766.1	QIG26016.1	WP_159266642.1	MCJ7849776.1	AHC84688.1	AHC90059.1	WJN87691.1	WJR38786.1	WJO32545.1	WJR44443.1	WJR50023.1	WP_028698510.1	WP_028698510.1
7082	type II secretion system protein	COG2165	N	Core	17	1	16	WP_105947582.1	WP_060496920.1	MBZ3668933.1	BBV96922.1	QIG18873.1	QIG24128.1	WP_016713966.1	MCJ7854488.1	AHC83029.1	AHC88405.1	WJN85748.1	WJR36706.1	WJO35889.1	WJR42462.1	WJR47900.1	WP_016713966.1	WP_016713966.1
1682	hypothetical protein	#	#	Core	17	1	16	WP_003253895.1	WP_003253895.1	MBZ3671542.1	BBV97430.1	QIG18548.1	QIG23803.1	WP_003253895.1	MCJ7853752.1	AHC82588.1	AHC87966.1	WJN90834.1	WJR41791.1	WJO35444.1	WJR47296.1	WJR52829.1	WP_003253895.1	WP_003253895.1
7995	oxidoreductase	COG0451,COG3320	Q,M	Core	17	1	16	WP_119368708.1	WP_060499521.1	MBZ3671129.1	BBV95219.1	QIG16804.1	QIG22064.1	WP_016715385.1	MCJ7854425.1	AHC80633.1	AHC86065.1	WJN88926.1	WJR39959.1	WJO33747.1	WJR45596.1	WJR51176.1	WP_016715385.1	WP_016715385.1
1375	membrane protein FxsA	COG3030	R	Core	17	1	16	WP_060498009.1	WP_060498009.1	MBZ3668703.1	BBV95618.1	QIG17172.1	QIG22430.1	WP_019098322.1	MCJ7851806.1	AHC84381.1	AHC89752.1	WJN87382.1	WJR38476.1	WJO32173.1	WJR44134.1	WJR49714.1	WP_016713584.1	WP_016713584.1
2477	molybdate ABC transporter permease subunit	COG4208,COG3833,COG0581,	H,R,E,P,O,G	Core	17	1	16	WP_016487935.1	WP_060497621.1	MBZ3669796.1	BBV97838.1	QIG19419.1	QIG24674.1	WP_016487935.1	MCJ7850837.1	AHC83382.1	AHC88758.1	WJN86196.1	WJR37143.1	WJO30896.1	WJR42842.1	WJR48387.1	WP_016711422.1	WP_016711422.1
1355	VOC family protein	COG3607,COG2764,COG3324	S,R	Core	17	1	16	WP_025752945.1	WP_104834668.1	MBZ3672002.1	BBV96889.1	QIG18842.1	QIG24097.1	WP_019099285.1	MCJ7853726.1	AHC83001.1	AHC88377.1	WJN85723.1	WJR42162.1	WJO35864.1	WJR42437.1	WJR47875.1	WP_016713993.1	WP_016713993.1
208	MoxR family ATPase	COG2256,COG0714,COG5271,	L,R	Core	17	1	16	WP_012273667.1	WP_012273667.1	MBZ3669421.1	BBV95970.1	QIG17526.1	QIG22783.1	WP_012273667.1	MCJ7852665.1	AHC83983.1	AHC89354.1	WJN86869.1	WJR37817.1	WJO31599.1	WJR43515.1	WJR49063.1	WP_012273667.1	WP_012273667.1
2013	Ldh family oxidoreductase	COG2055	C	Core	17	1	16	WP_119370186.1	WP_104834838.1	MBZ3671578.1	BBV97466.1	QIG18506.1	QIG23761.1	WP_025753039.1	MCJ7853790.1	AHC82548.1	AHC87927.1	WJN90801.1	WJR41758.1	WJO35411.1	WJR47264.1	WJR52796.1	WP_016714162.1	WP_016714162.1
7448	LysR family transcriptional regulator FinR	COG0583	K	Core	17	1	16	WP_016715443.1	WP_016715443.1	MBZ3667336.1	BBV98651.1	QIG20179.1	QIG25431.1	WP_016715443.1	MCJ7852069.1	AHC81235.1	AHC86664.1	WJN89676.1	WJR40638.1	WJO34350.1	WJR46199.1	WJR51790.1	WP_016715443.1	WP_016715443.1
2080	SDR family oxidoreductase	COG1091,COG0451	M	Core	17	1	16	WP_119371868.1	WP_060499675.1	MBZ3668331.1	BBV99801.1	QIG21259.1	QIG26509.1	WP_089229957.1	MCJ7850272.1	AHC85179.1	AHC90550.1	WJN88230.1	WJR39325.1	WJO33085.1	WJR44967.1	WJR50548.1	WP_028699259.1	WP_028699259.1
575	FAD-dependent oxidoreductase	COG0579,COG0665,COG0654,	E,C,H,R	Core	17	1	16	WP_119370551.1	WP_104834513.1	MBZ3669278.1	BBV97280.1	QIG19208.1	QIG24463.1	WP_159266309.1	MCJ7850726.1	AHC82052.1	AHC87429.1	WJN86009.1	WJR36966.1	WJO30598.1	WJR42723.1	WJR48162.1	WP_016711203.1	WP_016711203.1
9049	Fe-S cluster assembly scaffold IscU	COG0822	C	Core	17	1	16	WP_003248539.1	WP_003248539.1	MBZ3666984.1	BBV98998.1	QIG20478.1	QIG25728.1	WP_003248539.1	MCJ7851389.1	AHC80934.1	AHC86363.1	WJN89385.1	WJR40271.1	WJO34059.1	WJR45909.1	WJR51498.1	WP_003248539.1	WP_003248539.1
9705	DUF3299 domain-containing protein	COG3495	S	Core	17	1	16	WP_119368678.1	WP_060499552.1	MBZ3671171.1	BBV95176.1	QIG16762.1	QIG22022.1	WP_026020315.1	MCJ7854378.1	AHC80589.1	AHC86021.1	WJN88878.1	WJR39912.1	WJO33700.1	WJR45549.1	WJR51129.1	WP_028699117.1	WP_028699117.1
2261	ABC transporter permease subunit	COG4171,COG1174,COG2011,	P,E,G,O,V,R	Core	17	1	16	WP_105947510.1	WP_104834611.1	MBZ3669019.1	BBV97009.1	QIG18958.1	QIG24213.1	WP_159266280.1	MCJ7850555.1	AHC83130.1	AHC88506.1	WJN85838.1	WJR36795.1	WJO30426.1	WJR42552.1	WJR47990.1	WP_016713878.1	WP_016713878.1
10140	LysR family transcriptional regulator	COG0583	K	Core	17	1	16	WP_119370188.1	WP_060498958.1	MBZ3671580.1	BBV97468.1	QIG18504.1	QIG23759.1	WP_159266166.1	MCJ7853792.1	AHC82546.1	AHC87925.1	WJN90799.1	WJR41756.1	WJO35409.1	WJR47262.1	WJR52794.1	WP_016714164.1	WP_016714164.1
7141	ABC transporter permease	COG2011,COG1173,COG1174,	E,P	Core	17	1	16	WP_119368890.1	WP_060499952.1	MBZ3666962.1	BBV99019.1	QIG20551.1	QIG25801.1	WP_019098537.1	MCJ7851404.1	AHC80910.1	AHC86339.1	WJN89369.1	WJR40255.1	WJO34043.1	WJR45893.1	WJR51482.1	WP_016713226.1	WP_016713226.1
179	OprD family porin	#	#	Core	17	1	16	WP_119370020.1	WP_060499376.1	MBZ3671020.1	BBV96749.1	QIG18712.1	QIG23967.1	WP_019096253.1	MCJ7852925.1	AHC82845.1	AHC88221.1	WJN91019.1	WJR41976.1	WJO35629.1	WJR47481.1	WJR53015.1	WP_016715256.1	WP_016715256.1
8385	type I methionyl aminopeptidase	COG0243,COG0543,COG1029,	H,R,C,P	Core	17	1	16	WP_119371026.1	WP_104834130.1	MBZ3667395.1	BBV98589.1	QIG20119.1	QIG25371.1	WP_159266003.1	MCJ7852130.1	AHC81303.1	AHC86732.1	WJN89736.1	WJR40698.1	WJO34410.1	WJR46259.1	WJR51850.1	WP_016715500.1	WP_016715500.1
753	hypothetical protein	#	#	Core	17	1	16	WP_119368386.1	WP_060499839.1	MBZ3671431.1	BBV94705.1	QIG16343.1	QIG21603.1	WP_019098088.1	MCJ7850410.1	AHC85386.1	AHC90754.1	WJN88416.1	WJR39512.1	WJO33274.1	WJR45103.1	WJR50684.1	WP_016712827.1	WP_016712827.1
440	DUF523 domain-containing protein	COG1683	S	Core	17	1	16	WP_119371776.1	WP_060498110.1	MBZ3668188.1	BBV99598.1	QIG21115.1	QIG26365.1	WP_025752198.1	MCJ7850124.1	AHC85035.1	AHC90406.1	WJN88045.1	WJR39140.1	WJO32899.1	WJR44783.1	WJR50363.1	WP_016712567.1	WP_016712567.1
3118	FAD-dependent oxidoreductase	COG0029,COG0644,COG0665,	M,H,Q,R,S,C,E	Core	17	1	16	WP_119369111.1	WP_104833273.1	MBZ3669385.1	BBV95934.1	QIG17491.1	QIG22748.1	WP_159266560.1	MCJ7852700.1	AHC84019.1	AHC89390.1	WJN86904.1	WJR37852.1	WJO31634.1	WJR43550.1	WJR49098.1	WP_016711962.1	WP_016711962.1
7784	cupredoxin family protein	COG2904,COG0780	S,R	Core	17	1	16	WP_119370747.1	WP_060500423.1	MBZ3669689.1	BBV96249.1	QIG17791.1	QIG23048.1	WP_019096220.1	MCJ7853986.1	AHC81672.1	AHC87101.1	WJN90153.1	WJR41110.1	WJO34765.1	WJR46673.1	WJR52206.1	WP_016714917.1	WP_016714917.1
4055	allantoinase PuuE	COG0726	G	Core	17	1	16	WP_060499638.1	WP_060499638.1	MBZ3670083.1	BBV98220.1	QIG19802.1	QIG25054.1	WP_016711728.1	MCJ7852433.1	AHC83699.1	AHC89073.1	WJN86648.1	WJR37596.1	WJO31377.1	WJR43293.1	WJR48841.1	WP_016711728.1	WP_016711728.1
1237	hypothetical protein	#	#	Core	17	1	16	WP_060500527.1	WP_060500527.1	MBZ3669749.1	BBV96314.1	QIG17920.1	QIG23177.1	WP_025754423.1	MCJ7854100.1	AHC81735.1	AHC87164.1	WJN90276.1	WJR41233.1	WJO34888.1	WJR46738.1	WJR52271.1	WP_025754423.1	WP_025754423.1
2196	F0F1 ATP synthase subunit C	COG0636	C	Core	17	1	16	WP_003097235.1	WP_003097235.1	MBZ3671782.1	BBV99880.1	QIG21328.1	QIG26578.1	WP_003097235.1	MCJ7850343.1	AHC85275.1	AHC90646.1	WJN88348.1	WJR39443.1	WJO33206.1	WJR45035.1	WJR50616.1	WP_003097235.1	WP_003097235.1
7989	glutathione S-transferase	COG0625	O	Core	17	1	16	WP_119368573.1	WP_104833580.1	MBZ3670337.1	BBV94987.1	QIG16595.1	QIG21855.1	WP_027610129.1	MCJ7853238.1	AHC85639.1	AHC91007.1	WJN88688.1	WJR39739.1	WJO33508.1	WJR45375.1	WJR50956.1	WP_016714535.1	WP_016714535.1
96	DUF2474 domain-containing protein	#	#	Core	17	1	16	WP_016713451.1	WP_016713451.1	MBZ3666919.1	BBV99061.1	QIG20594.1	QIG25844.1	WP_016713451.1	MCJ7851656.1	AHC84525.1	AHC89896.1	WJN87518.1	WJR38612.1	WJO32309.1	WJR44270.1	WJR49850.1	WP_016713451.1	WP_016713451.1
3411	3-isopropylmalate dehydrogenase	COG0473,COG0538	C	Core	17	1	16	WP_104835290.1	WP_104835290.1	MBZ3669545.1	BBV96093.1	QIG17648.1	QIG22905.1	WP_019098755.1	MCJ7852361.1	AHC81522.1	AHC86951.1	WJN90017.1	WJR40974.1	WJO34629.1	WJR46538.1	WJR52070.1	WP_016715167.1	WP_016715167.1
4803	DEAD/DEAH box helicase	COG4581,COG1643,COG1111,	R,L,V,K	Core	17	1	16	WP_119371653.1	WP_060501028.1	MBZ3667999.1	BBV99404.1	QIG20932.1	QIG26182.1	WP_027610035.1	MCJ7849948.1	AHC84862.1	AHC90233.1	WJN87871.1	WJR38966.1	WJO32725.1	WJR44609.1	WJR50190.1	WP_016712402.1	WP_016712402.1
156	glutathione S-transferase	COG0625,COG0435	O	Core	17	1	16	WP_119370892.1	WP_060498806.1	MBZ3669575.1	BBV96124.1	QIG17680.1	QIG22937.1	WP_025754922.1	MCJ7852392.1	AHC81556.1	AHC86985.1	WJN90048.1	WJR41005.1	WJO34660.1	WJR46569.1	WJR52101.1	WP_016714816.1	WP_121757565.1
3585	GNAT family N-acetyltransferase	COG0599	S	Core	17	1	16	WP_013973174.1	WP_013973174.1	MBZ3670820.1	BBV96560.1	QIG18081.1	QIG23338.1	WP_013973174.1	MCJ7854155.1	AHC83366.1	AHC88742.1	WJN90442.1	WJR41399.1	WJO35053.1	WJR46904.1	WJR52437.1	WP_013973174.1	WP_013973174.1
1059	NADPH-hydrate dehydratase	COG2145,COG0063	H,G	Core	17	1	16	WP_119371604.1	WP_060500370.1	MBZ3667923.1	BBV99328.1	QIG20856.1	QIG26106.1	WP_159266649.1	MCJ7849868.1	AHC84784.1	AHC90155.1	WJN87791.1	WJR38886.1	WJO32645.1	WJR44530.1	WJR50110.1	WP_029380243.1	WP_029380243.1
3507	inhibitor of vertebrate lysozyme family protein	#	#	Core	17	1	16	WP_119368406.1	WP_060499815.1	MBZ3671396.1	BBV94740.1	QIG16379.1	QIG21639.1	WP_016712856.1	MCJ7850446.1	AHC85422.1	AHC90790.1	WJN88452.1	WJR39548.1	WJO33310.1	WJR45139.1	WJR50720.1	WP_016712856.1	WP_016712856.1
619	RNA polymerase sigma factor RpoH	COG1191,COG0568	K	Core	17	1	16	WP_015272155.1	WP_015272155.1	MBZ3668138.1	BBV99548.1	QIG21064.1	QIG26314.1	WP_015272155.1	MCJ7850073.1	AHC84982.1	AHC90353.1	WJN87995.1	WJR39091.1	WJO32849.1	WJR44733.1	WJR50314.1	WP_016712521.1	WP_016712521.1
1698	HAMP domain-containing sensor histidine kinase	COG5002,COG3852,COG2172,	N,T	Core	17	1	16	WP_119369176.1	WP_104834191.1	MBZ3667571.1	BBV98387.1	QIG19964.1	QIG25216.1	WP_159266550.1	MCJ7852598.1	AHC83903.1	AHC89274.1	WJN86804.1	WJR37752.1	WJO31534.1	WJR43450.1	WJR48998.1	WP_016711868.1	WP_016711868.1
991	tetraacyldisaccharide 4-kinase	COG1663	M	Core	17	1	16	WP_119370874.1	WP_104835339.1	MBZ3669504.1	BBV96051.1	QIG17607.1	QIG22864.1	WP_019098600.1	MCJ7852320.1	AHC81479.1	AHC86908.1	WJN89978.1	WJR40935.1	WJO34590.1	WJR46499.1	WJR52031.1	WP_016715128.1	WP_016715128.1
3722	TetR/AcrR family transcriptional regulator	COG1309	K	Core	17	1	16	WP_119371118.1	WP_060497355.1	MBZ3667210.1	BBV98726.1	QIG20252.1	QIG25503.1	WP_025753730.1	MCJ7851158.1	AHC81171.1	AHC86600.1	WJN89613.1	WJR40499.1	WJO34287.1	WJR46136.1	WJR51727.1	WP_016712955.1	WP_016712955.1
7429	thioredoxin TrxC	COG0526,COG4232,COG3118	O	Core	17	1	16	WP_119371704.1	WP_104833812.1	MBZ3668086.1	BBV99495.1	QIG21015.1	QIG26265.1	WP_019098292.1	MCJ7850034.1	AHC84945.1	AHC90316.1	WJN87954.1	WJR39049.1	WJO32808.1	WJR44692.1	WJR50273.1	WP_016712483.1	WP_016712483.1
982	lysophospholipid acyltransferase family protein	COG0204	I	Core	17	1	16	WP_119368922.1	WP_104833367.1	MBZ3668727.1	BBV95642.1	QIG17196.1	QIG22454.1	WP_159266587.1	MCJ7851832.1	AHC84355.1	AHC89726.1	WJN87355.1	WJR38449.1	WJO32146.1	WJR44107.1	WJR49687.1	WP_016713609.1	WP_016713609.1
7526	PepSY domain-containing protein	COG3182	S	Core	17	1	16	WP_119370504.1	WP_060501637.1	MBZ3670861.1	BBV96602.1	QIG18121.1	QIG23378.1	WP_019099840.1	MCJ7850676.1	AHC83320.1	AHC88696.1	WJN85958.1	WJR36915.1	WJO30546.1	WJR42672.1	WJR48110.1	WP_016711147.1	WP_016711147.1
6070	MFS transporter	#	#	Core	17	1	16	WP_119368980.1	WP_104833314.1	MBZ3668888.1	BBV95801.1	QIG17360.1	QIG22617.1	WP_016713768.1	MCJ7851991.1	AHC84197.1	AHC89568.1	WJN87095.1	WJR38190.1	WJO31976.1	WJR43851.1	WJR49434.1	WP_016713768.1	WP_016713768.1
7098	efflux transport transcriptional regulator TtgR	COG0845,COG1566	M,V	Core	17	1	16	WP_105945788.1	WP_060497964.1	MBZ3668765.1	BBV95680.1	QIG17235.1	QIG22493.1	WP_019097259.1	MCJ7851870.1	AHC84316.1	AHC89687.1	WJN87317.1	WJR38411.1	WJO32108.1	WJR44069.1	WJR49649.1	WP_016713644.1	WP_016713644.1
3881	MFS transporter	COG0477,COG2223,COG3104,	G,P,E	Core	17	1	16	WP_060498004.1	WP_104835382.1	MBZ3668781.1	BBV95696.1	QIG17251.1	QIG22509.1	WP_016713659.1	MCJ7851885.1	AHC84301.1	AHC89672.1	WJN87302.1	WJR38396.1	WJO32093.1	WJR44054.1	WJR49634.1	WP_016713659.1	WP_016713659.1
3157	FecR family protein	COG3712	P	Core	17	1	16	WP_119369721.1	WP_060496991.1	MBZ3669015.1	BBV97005.1	QIG18954.1	QIG24209.1	WP_025752573.1	MCJ7850551.1	AHC83126.1	AHC88502.1	WJN85834.1	WJR36791.1	WJO30422.1	WJR42548.1	WJR47986.1	WP_016713882.1	WP_016713882.1
2892	ABC transporter permease subunit	COG0226	P	Core	17	1	16	WP_060499691.1	WP_060499691.1	MBZ3668354.1	BBV99824.1	QIG21282.1	QIG26532.1	WP_019096628.1	MCJ7850295.1	AHC85203.1	AHC90574.1	WJN88252.1	WJR39347.1	WJO33107.1	WJR44989.1	WJR50570.1	WP_016712729.1	WP_016712729.1
2775	AEC family transporter	COG0679	R	Core	17	1	16	WP_025753795.1	WP_060501787.1	MBZ3667027.1	BBV98953.1	QIG20434.1	QIG25684.1	WP_025753795.1	MCJ7851341.1	AHC80979.1	AHC86408.1	WJN89432.1	WJR40317.1	WJO34106.1	WJR45954.1	WJR51545.1	WP_016713163.1	WP_016713163.1
2272	DUF4823 domain-containing protein	#	#	Core	17	1	16	WP_019098587.1	WP_019098587.1	MBZ3669528.1	BBV96076.1	QIG17631.1	QIG22888.1	WP_019098587.1	MCJ7852344.1	AHC81502.1	AHC86931.1	WJN90002.1	WJR40959.1	WJO34614.1	WJR46523.1	WJR52055.1	WP_016715149.1	WP_016715149.1
2252	TonB-dependent receptor	COG4206,COG4772,COG4774,	H,P	Core	17	1	16	WP_119371390.1	WP_104833396.1	MBZ3668608.1	BBV95522.1	QIG17079.1	QIG22339.1	WP_159266596.1	MCJ7851702.1	AHC84478.1	AHC89849.1	WJN87473.1	WJR38567.1	WJO32264.1	WJR44225.1	WJR49805.1	WP_028698632.1	WP_028698632.1
2755	tonB-system energizer ExbB	COG0811	U	Core	17	1	16	WP_119371869.1	WP_060499676.1	MBZ3668332.1	BBV99802.1	QIG21260.1	QIG26510.1	WP_019096642.1	MCJ7850273.1	AHC85180.1	AHC90551.1	WJN88231.1	WJR39326.1	WJO33086.1	WJR44968.1	WJR50549.1	WP_016712713.1	WP_016712713.1
727	DUF1656 domain-containing protein	#	#	Core	17	1	16	WP_009685040.1	WP_009685040.1	MBZ3668615.1	BBV95529.1	QIG17086.1	QIG22346.1	WP_009685040.1	MCJ7851709.1	AHC84471.1	AHC89842.1	WJN87466.1	WJR38560.1	WJO32257.1	WJR44218.1	WJR49798.1	WP_009685040.1	WP_009685040.1
725	two-component system response regulator ColR	COG4565,COG2204,COG2197,	K,T	Core	17	1	16	WP_003255215.1	WP_047933189.1	MBZ3668707.1	BBV95622.1	QIG17176.1	QIG22434.1	WP_003255215.1	MCJ7851810.1	AHC84377.1	AHC89748.1	WJN87378.1	WJR38472.1	WJO32169.1	WJR44130.1	WJR49710.1	WP_003255215.1	WP_003255215.1
1577	MFS transporter	COG1253,COG0517,COG4536,	R,K,P	Core	17	1	16	WP_119371146.1	WP_104834072.1	MBZ3667158.1	BBV98778.1	QIG20307.1	QIG25558.1	WP_019098709.1	MCJ7851210.1	AHC81115.1	AHC86544.1	WJN89561.1	WJR40447.1	WJO34235.1	WJR46084.1	WJR51675.1	WP_016713002.1	WP_016713002.1
7043	DUF883 family protein	COG4575	S	Core	17	1	16	WP_016712811.1	WP_016712811.1	MBZ3671448.1	BBV94686.1	QIG16327.1	QIG21587.1	WP_016712811.1	MCJ7850393.1	AHC85369.1	AHC90737.1	WJN88395.1	WJR39490.1	WJO33253.1	WJR45082.1	WJR50663.1	WP_016712811.1	WP_016712811.1
454	diguanylate cyclase	COG3706,COG5002,COG2199,	T	Core	17	1	16	WP_016713423.1	WP_060500010.1	MBZ3666890.1	BBV99091.1	QIG20624.1	QIG25874.1	WP_025754016.1	MCJ7851629.1	AHC84559.1	AHC89930.1	WJN87557.1	WJR38652.1	WJO32348.1	WJR44309.1	WJR49889.1	WP_016713423.1	WP_016713423.1
2418	DUF1161 domain-containing protein	#	#	Core	17	1	16	WP_025754212.1	WP_019098081.1	MBZ3671446.1	BBV94688.1	QIG16329.1	QIG21589.1	WP_025754212.1	MCJ7850395.1	AHC85371.1	AHC90739.1	WJN88397.1	WJR39492.1	WJO33255.1	WJR45084.1	WJR50665.1	WP_016712812.1	WP_016712812.1
239	orotate phosphoribosyltransferase	COG0461,COG0503,COG0856	F	Core	17	1	16	WP_119371863.1	WP_060499669.1	MBZ3668318.1	BBV99788.1	QIG21246.1	QIG26496.1	WP_016712702.1	MCJ7850259.1	AHC85165.1	AHC90536.1	WJN88217.1	WJR39312.1	WJO33072.1	WJR44954.1	WJR50535.1	WP_016712702.1	WP_016712702.1
7250	HAD family hydrolase	COG0561,COG0560,COG2217,	P,E,R	Core	17	1	16	WP_119371208.1	WP_060501748.1	MBZ3667058.1	BBV98922.1	QIG20405.1	QIG25655.1	WP_016713136.1	MCJ7851310.1	AHC81008.1	AHC86437.1	WJN89460.1	WJR40346.1	WJO34134.1	WJR45983.1	WJR51574.1	WP_016713136.1	WP_016713136.1
3599	histidine phosphatase family protein	COG2062,COG0588,COG0406	G,T	Core	17	1	16	WP_119369494.1	WP_060497630.1	MBZ3669810.1	BBV97862.1	QIG19433.1	QIG24688.1	WP_025753703.1	MCJ7850851.1	AHC83405.1	AHC88781.1	WJN86210.1	WJR37157.1	WJO30910.1	WJR42856.1	WJR48401.1	WP_016711438.1	WP_016711438.1
3024	IMP dehydrogenase	COG2524,COG3620,COG0517,	K,T,R,P,F,C	Core	17	1	16	WP_016713074.1	WP_012270723.1	MBZ3667124.1	BBV98811.1	QIG20339.1	QIG25589.1	WP_016713074.1	MCJ7851242.1	AHC81079.1	AHC86508.1	WJN89527.1	WJR40413.1	WJO34201.1	WJR46050.1	WJR51641.1	WP_016713074.1	WP_016713074.1
8801	SulP family inorganic anion transporter	COG2113	E	Core	17	1	16	WP_119368370.1	WP_104833664.1	MBZ3671455.1	BBV94679.1	QIG16320.1	QIG21580.1	WP_027609958.1	MCJ7850386.1	AHC85361.1	AHC90729.1	WJN88388.1	WJR39483.1	WJO33246.1	WJR45075.1	WJR50656.1	WP_016712804.1	WP_016712804.1
4958	DUF1654 domain-containing protein	#	#	Core	17	1	16	WP_119370501.1	WP_060499302.1	MBZ3671643.1	BBV97748.1	QIG18147.1	QIG23404.1	WP_016711142.1	MCJ7850671.1	AHC83315.1	AHC88691.1	WJN85953.1	WJR36910.1	WJO30541.1	WJR42667.1	WJR48105.1	WP_016711142.1	WP_016711142.1
9485	ABC transporter permease subunit	COG4149,COG1176,COG1177,	R,P,E,G,O	Core	17	1	16	WP_119371010.1	WP_060497582.1	MBZ3667409.1	BBV98575.1	QIG20105.1	QIG25357.1	WP_016715519.1	MCJ7852150.1	AHC81317.1	AHC86746.1	WJN89755.1	WJR40717.1	WJO34429.1	WJR46278.1	WJR51869.1	WP_016715519.1	WP_016715519.1
8505	glycosyl transferase family protein	COG0213,COG0547	E,F	Core	17	1	16	WP_119369450.1	WP_104834322.1	MBZ3669841.1	BBV97981.1	QIG19506.1	QIG24760.1	WP_019096732.1	MCJ7850908.1	AHC83426.1	AHC88802.1	WJN86307.1	WJR37254.1	WJO31033.1	WJR42953.1	WJR48498.1	WP_016711490.1	WP_016711490.1
3160	glycolate oxidase subunit GlcF	COG1146,COG0479,COG4656,	C	Core	17	1	16	WP_119370387.1	WP_104835065.1	MBZ3671670.1	BBV97721.1	QIG18173.1	QIG23430.1	WP_027608887.1	MCJ7850644.1	AHC83286.1	AHC88662.1	WJN85928.1	WJR36885.1	WJO30516.1	WJR42642.1	WJR48080.1	WP_016711115.1	WP_016711115.1
2111	APC family permease	COG0531,COG1113,COG0833	E	Core	17	1	16	WP_105945474.1	WP_060498630.1	MBZ3671308.1	BBV95912.1	QIG17468.1	QIG22725.1	WP_025753911.1	MCJ7852720.1	AHC84040.1	AHC89411.1	WJN86987.1	WJR37935.1	WJO31720.1	WJR43634.1	WJR49181.1	WP_016711986.1	WP_016711986.1
2733	formyltetrahydrofolate deformylase	COG0788,COG0223,COG0299	F,J	Core	17	1	16	WP_016713625.1	WP_016713625.1	MBZ3668744.1	BBV95659.1	QIG17213.1	QIG22471.1	WP_016713625.1	MCJ7851849.1	AHC84337.1	AHC89708.1	WJN87338.1	WJR38432.1	WJO32129.1	WJR44090.1	WJR49670.1	WP_016713625.1	WP_016713625.1
1952	TonB-dependent siderophore receptor	COG4206,COG4772,COG4774,	H,P	Core	17	1	16	WP_119368498.1	WP_060501225.1	MBZ3670215.1	BBV94872.1	QIG16520.1	QIG21780.1	WP_159265800.1	MCJ7853311.1	AHC85571.1	AHC90939.1	WJN88586.1	WJR39675.1	WJO33444.1	WJR45273.1	WJR50854.1	WP_016714481.1	WP_016714481.1
605	crossover junction endodeoxyribonuclease RuvC	COG0817	L	Core	17	1	16	WP_012273769.1	WP_003254769.1	MBZ3671294.1	BBV95898.1	QIG17454.1	QIG22711.1	WP_003254769.1	MCJ7852734.1	AHC84055.1	AHC89426.1	WJN87000.1	WJR38096.1	WJO31881.1	WJR43756.1	WJR49339.1	WP_003254769.1	WP_003254769.1
7471	cobaltochelatase subunit CobN	COG1429	H	Core	17	1	16	WP_119369749.1	WP_104834632.1	MBZ3668970.1	BBV96959.1	QIG18910.1	QIG24165.1	WP_027608929.1	MCJ7850491.1	AHC82619.1	AHC87997.1	WJN85783.1	WJR36741.1	WJO35924.1	WJR42497.1	WJR47935.1	WP_063977482.1	WP_063977482.1
7508	anthranilate synthase component I	COG1169,COG0147	H,E	Core	17	1	16	WP_119368637.1	WP_060499053.1	MBZ3670425.1	BBV95073.1	QIG16678.1	QIG21938.1	WP_025754021.1	MCJ7853154.1	AHC80501.1	AHC85933.1	WJN88768.1	WJR39819.1	WJO33588.1	WJR45456.1	WJR51036.1	WP_016715785.1	WP_016715785.1
607	DNA binding protein	#	#	Core	17	1	16	WP_060497979.1	WP_060497979.1	MBZ3668743.1	BBV95658.1	QIG17212.1	QIG22470.1	WP_019099612.1	MCJ7851848.1	AHC84338.1	AHC89709.1	WJN87339.1	WJR38433.1	WJO32130.1	WJR44091.1	WJR49671.1	WP_016713624.1	WP_016713624.1
7451	TonB-dependent siderophore receptor	COG4773,COG4771,COG1629,	H,P	Core	17	1	16	WP_119370913.1	WP_104835359.1	MBZ3669451.1	BBV96000.1	QIG17558.1	QIG22815.1	WP_027609497.1	MCJ7852269.1	AHC81437.1	AHC86866.1	WJN89930.1	WJR40887.1	WJO34542.1	WJR46451.1	WJR51983.1	WP_028698657.1	WP_028698657.1
3902	aldehyde dehydrogenase	COG0773,COG0769,COG0770,	M	Core	17	1	16	WP_119368705.1	WP_104833529.1	MBZ3671132.1	BBV95216.1	QIG16801.1	QIG22061.1	WP_019097905.1	MCJ7854422.1	AHC80630.1	AHC86062.1	WJN88923.1	WJR39956.1	WJO33744.1	WJR45593.1	WJR51173.1	WP_016715382.1	WP_016715382.1
1	lipopolysaccharide heptosyltransferase II	COG0859	M	Core	17	1	16	WP_119368579.1	WP_060499117.1	MBZ3670343.1	BBV94993.1	QIG16601.1	QIG21861.1	WP_016714541.1	MCJ7853232.1	AHC80414.1	AHC85850.1	WJN88694.1	WJR39745.1	WJO33514.1	WJR45381.1	WJR50962.1	WP_016714541.1	WP_016714541.1
5465	aspartate ammonia-lyase	COG0114,COG0165,COG1027,	F,C,E	Core	17	1	16	WP_025754235.1	WP_060499732.1	MBZ3668363.1	BBV99833.1	QIG21290.1	QIG26540.1	WP_025754235.1	MCJ7850304.1	AHC85213.1	AHC90584.1	WJN88260.1	WJR39355.1	WJO33115.1	WJR44997.1	WJR50578.1	WP_025754235.1	WP_025754235.1
3268	50S ribosomal protein L24	COG0198	J	Core	17	1	16	WP_016715319.1	WP_016715319.1	MBZ3671210.1	BBV95120.1	QIG16724.1	QIG21984.1	WP_016715319.1	MCJ7854339.1	AHC80549.1	AHC85981.1	WJN88832.1	WJR39866.1	WJO33653.1	WJR45503.1	WJR51083.1	WP_016715319.1	WP_016715319.1
7178	DUF883 family protein	COG4575	S	Core	17	1	16	WP_119370721.1	WP_016714955.1	MBZ3669721.1	BBV96286.1	QIG17893.1	QIG23150.1	WP_019098743.1	MCJ7854071.1	AHC81701.1	AHC87130.1	WJN90248.1	WJR41205.1	WJO34860.1	WJR46710.1	WJR52243.1	WP_016714955.1	WP_016714955.1
3097	recombinase RecA	COG1066,COG2874,COG0468,	L,N,T,O	Core	17	1	16	WP_105945906.1	WP_060501894.1	MBZ3667328.1	BBV98659.1	QIG20187.1	QIG25439.1	WP_016715435.1	MCJ7852061.1	AHC81227.1	AHC86656.1	WJN89668.1	WJR40630.1	WJO34342.1	WJR46191.1	WJR51782.1	WP_016715435.1	WP_016715435.1
7621	dihydrolipoyl dehydrogenase	COG0654,COG0492,COG0446,	P,O,R,Q,D,E,C,H	Core	17	1	16	WP_003254207.1	WP_003254207.1	MBZ3669987.1	BBV98127.1	QIG19643.1	QIG24897.1	WP_003254207.1	MCJ7851082.1	AHC83600.1	AHC88976.1	WJN86562.1	WJR37510.1	WJO31291.1	WJR43208.1	WJR48755.1	WP_003254207.1	WP_003254207.1
4713	DUF2288 domain-containing protein	COG0683	E	Core	17	1	16	WP_119368996.1	WP_104833306.1	MBZ3668912.1	BBV95825.1	QIG17384.1	QIG22641.1	WP_025754556.1	MCJ7852016.1	AHC84170.1	AHC89541.1	WJN87070.1	WJR38165.1	WJO31951.1	WJR43826.1	WJR49409.1	WP_016713797.1	WP_016713797.1
640	heavy metal sensor histidine kinase	COG3290,COG4251,COG0840,	T,N	Core	17	1	16	WP_119368863.1	WP_060500174.1	MBZ3668574.1	BBV95486.1	QIG17043.1	QIG22303.1	WP_159265893.1	MCJ7851434.1	AHC80883.1	AHC86312.1	WJN89340.1	WJR40226.1	WJO34014.1	WJR45864.1	WJR51453.1	WP_016713250.1	WP_016713250.1
7337	PaaI family thioesterase	COG2050	Q	Core	17	1	16	WP_105946500.1	WP_060500839.1	MBZ3669981.1	BBV98121.1	QIG19638.1	QIG24892.1	WP_019099698.1	MCJ7851076.1	AHC83594.1	AHC88970.1	WJN86557.1	WJR37505.1	WJO31286.1	WJR43203.1	WJR48750.1	WP_016711642.1	WP_016711642.1
1674	transcription-repair coupling factor	COG4098,COG1200,COG1110,	L,K,R	Core	17	1	16	WP_119370756.1	WP_104835241.1	MBZ3669677.1	BBV96237.1	QIG17779.1	QIG23036.1	WP_025754458.1	MCJ7853974.1	AHC81661.1	AHC87090.1	WJN90141.1	WJR41098.1	WJO34753.1	WJR46661.1	WJR52194.1	WP_060709828.1	WP_060709828.1
906	SCO family protein	COG1999	R	Core	17	1	16	WP_119369768.1	WP_104834644.1	MBZ3668943.1	BBV96932.1	QIG18882.1	QIG24137.1	WP_159266271.1	MCJ7854478.1	AHC83039.1	AHC88415.1	WJN85758.1	WJR36716.1	WJO35899.1	WJR42472.1	WJR47910.1	WP_016713956.1	WP_016713956.1
1096	anti-sigma factor	COG5662	K	Core	17	1	16	WP_119370154.1	WP_104834813.1	MBZ3671530.1	BBV97418.1	QIG18560.1	QIG23815.1	WP_025754857.1	MCJ7854504.1	AHC82600.1	AHC87978.1	WJN90847.1	WJR41804.1	WJO35457.1	WJR47309.1	WJR52842.1	WP_016714119.1	WP_016714119.1
8412	4-hydroxy-tetrahydrodipicolinate synthase	COG0329	E	Core	17	1	16	WP_019098479.1	WP_060498633.1	MBZ3671316.1	BBV95920.1	QIG17476.1	QIG22733.1	WP_019098479.1	MCJ7852712.1	AHC84032.1	AHC89403.1	WJN86979.1	WJR37927.1	WJO31712.1	WJR43626.1	WJR49173.1	WP_016711980.1	WP_016711980.1
1528	Rnf-Nqr domain containing protein	COG2869,COG4659,COG3901	K,C	Core	17	1	16	WP_016713753.1	WP_104833321.1	MBZ3668871.1	BBV95783.1	QIG17344.1	QIG22601.1	WP_016713753.1	MCJ7851974.1	AHC84212.1	AHC89583.1	WJN87112.1	WJR38207.1	WJO31993.1	WJR43868.1	WJR49450.1	WP_016713753.1	WP_016713753.1
1601	SLC13 family permease	COG0569,COG0471,COG1055,	P,G,S	Core	17	1	16	WP_110740744.1	WP_104834431.1	MBZ3669820.1	BBV97872.1	QIG19442.1	QIG24697.1	WP_016711447.1	MCJ7850861.1	AHC83413.1	AHC88789.1	WJN86219.1	WJR37166.1	WJO30919.1	WJR42865.1	WJR48410.1	WP_016711447.1	WP_016711447.1
4282	hypothetical protein	#	#	Core	17	1	16	WP_119370919.1	WP_016715076.1	MBZ3667531.1	BBV98468.1	QIG20004.1	QIG25256.1	WP_016715076.1	MCJ7852262.1	AHC81429.1	AHC86858.1	WJN89923.1	WJR40880.1	WJO34535.1	WJR46444.1	WJR51976.1	WP_016715076.1	WP_016715076.1
3580	aldehyde dehydrogenase family protein	COG1012,COG4230	C	Core	17	1	16	WP_119368788.1	WP_104833493.1	MBZ3668451.1	BBV95361.1	QIG16919.1	QIG22179.1	WP_019099382.1	MCJ7851558.1	AHC80734.1	AHC86166.1	WJN89176.1	WJR40062.1	WJO33850.1	WJR45699.1	WJR51279.1	WP_016713366.1	WP_016713366.1
934	SprT family zinc-dependent metalloprotease	COG3091	S	Core	17	1	16	WP_060501886.1	WP_060501886.1	MBZ3667338.1	BBV98649.1	QIG20177.1	QIG25429.1	WP_159265992.1	MCJ7852071.1	AHC81237.1	AHC86666.1	WJN89678.1	WJR40640.1	WJO34352.1	WJR46201.1	WJR51792.1	WP_016715444.1	WP_016715444.1
4785	FKBP-type peptidyl-prolyl cis-trans isomerase	COG1047,COG0545	O	Core	17	1	16	WP_016713351.1	WP_016713351.1	MBZ3668467.1	BBV95378.1	QIG16935.1	QIG22195.1	WP_016713351.1	MCJ7851542.1	AHC80749.1	AHC86181.1	WJN89192.1	WJR40078.1	WJO33866.1	WJR45715.1	WJR51294.1	WP_016713351.1	WP_016713351.1
1424	CAP domain-containing protein	COG2340	S	Core	17	1	16	WP_119369715.1	WP_060496999.1	MBZ3669023.1	BBV97013.1	QIG18962.1	QIG24217.1	WP_025752580.1	MCJ7850559.1	AHC83134.1	AHC88510.1	WJN85842.1	WJR36799.1	WJO30430.1	WJR42556.1	WJR47994.1	WP_016713874.1	WP_016713874.1
4522	methyl-accepting chemotaxis protein	COG1511,COG2770,COG4372,	N,T,S	Core	17	1	16	WP_119370665.1	WP_060498375.1	MBZ3670717.1	BBV96375.1	QIG17982.1	QIG23239.1	WP_019097179.1	MCJ7854271.1	AHC81792.1	AHC87221.1	WJN90336.1	WJR41293.1	WJO34948.1	WJR46798.1	WJR52331.1	WP_016714763.1	WP_016714763.1
3651	5/3-nucleotidase SurE	COG0496	R	Core	17	1	16	WP_119371083.1	WP_016712911.1	MBZ3667269.1	BBV98667.1	QIG20194.1	QIG25445.1	WP_016712911.1	MCJ7852052.1	AHC81220.1	AHC86649.1	WJN89660.1	WJR40546.1	WJO34334.1	WJR46183.1	WJR51774.1	WP_016712911.1	WP_016712911.1
7233	response regulator transcription factor	COG0784,COG3707,COG4753,	N,K,T	Core	17	1	16	WP_177313735.1	WP_173401663.1	MBZ3670418.1	BBV95066.1	QIG16671.1	QIG21931.1	WP_173401663.1	MCJ7853161.1	AHC80494.1	AHC85926.1	WJN91141.1	WJR42195.1	WJO35937.1	WJR47693.1	WJR53284.1	WP_173401663.1	WP_173401663.1
5888	aminodeoxychorismate synthase component I	COG0147,COG1169	H,E	Core	17	1	16	WP_119370660.1	WP_104835165.1	MBZ3670735.1	BBV96393.1	QIG18000.1	QIG23257.1	WP_159266071.1	MCJ7854253.1	AHC81821.1	AHC87250.1	WJN90354.1	WJR41311.1	WJO34966.1	WJR46816.1	WJR52349.1	WP_016714747.1	WP_016714747.1
7889	VOC family protein	COG5383	S	Core	17	1	16	WP_119371847.1	WP_060498188.1	MBZ3668289.1	BBV99703.1	QIG21219.1	QIG26469.1	WP_027609978.1	MCJ7850230.1	AHC85137.1	AHC90508.1	WJN88149.1	WJR39244.1	WJO33005.1	WJR44886.1	WJR50467.1	WP_016712674.1	WP_016712674.1
3128	MFS transporter	COG0477,COG2814	G	Core	17	1	16	WP_119371382.1	WP_104833391.1	MBZ3668619.1	BBV95533.1	QIG17090.1	QIG22350.1	WP_019098853.1	MCJ7851715.1	AHC84467.1	AHC89838.1	WJN87460.1	WJR38554.1	WJO32251.1	WJR44212.1	WJR49792.1	WP_063977229.1	WP_016713507.1
2395	hypothetical protein	#	#	Core	17	1	16	WP_003252072.1	WP_104833337.1	MBZ3668822.1	BBV95733.1	QIG17296.1	QIG22554.1	WP_009684756.1	MCJ7851926.1	AHC84261.1	AHC89632.1	WJN87161.1	WJR38256.1	WJO32042.1	WJR43917.1	WJR49499.1	WP_016713704.1	WP_016713704.1
817	AMP-binding protein	COG1021,COG1020,COG1541,	I,H,Q	Core	17	1	16	WP_119369789.1,WP_119369413.1	WP_104834306.1,WP_060500957.1	MBZ3672015.1,MBZ3669895.1	BBV96903.1,BBV98035.1	QIG18855.1,QIG19556.1	QIG24110.1,QIG24810.1	WP_159266176.1,WP_027608778.1	MCJ7853739.1,MCJ7850962.1	AHC83013.1,AHC83485.1	AHC88389.1,AHC88861.1	WJN85732.1,WJN86361.1	WJR42171.1,WJR37308.1	WJO35873.1,WJO31087.1	WJR42446.1,WJR43007.1	WJR47884.1,WJR48552.1	WP_016711543.1,WP_028698872.1	WP_028698872.1,WP_016711543.1
3740	DUF2790 domain-containing protein	COG3283,COG2204,COG3290,	K,Q,T,O	Core	17	1	16	WP_060500677.1	WP_104834196.1	MBZ3667587.1	BBV98369.1	QIG19950.1	QIG25202.1	WP_019099124.1	MCJ7852582.1	AHC83842.1	AHC89213.1	WJN86789.1	WJR37737.1	WJO31519.1	WJR43435.1	WJR48983.1	WP_016711855.1	WP_016711855.1
3421	allantoinase PuuE	COG3195	S	Core	17	1	16	WP_019099539.1	WP_060499637.1	MBZ3670084.1	BBV98221.1	QIG19803.1	QIG25055.1	WP_019099539.1	MCJ7852434.1	AHC83700.1	AHC89074.1	WJN86649.1	WJR37597.1	WJO31378.1	WJR43294.1	WJR48842.1	WP_016711729.1	WP_016711729.1
9057	MFS transporter	#	#	Core	17	1	16	WP_119369134.1	WP_060498669.1	MBZ3669412.1	BBV95961.1	QIG17517.1	QIG22774.1	WP_025753895.1	MCJ7852674.1	AHC83992.1	AHC89363.1	WJN86878.1	WJR37826.1	WJO31608.1	WJR43524.1	WJR49072.1	WP_016711937.1	WP_016711937.1
2641	YicC family protein	COG1561	S	Core	17	1	16	WP_119371864.1	WP_028699257.1	MBZ3668321.1	BBV99791.1	QIG21249.1	QIG26499.1	WP_019096648.1	MCJ7850262.1	AHC85169.1	AHC90540.1	WJN88220.1	WJR39315.1	WJO33075.1	WJR44957.1	WJR50538.1	WP_028699257.1	WP_028699257.1
4841	chemotaxis response regulator CheY	COG3947,COG3279,COG4753,	K,N,T	Core	17	1	16	WP_162241140.1	WP_010955070.1	MBZ3667684.1	BBV98272.1	QIG19854.1	QIG25106.1	WP_010955070.1	MCJ7852483.1	AHC83760.1	AHC89132.1	WJN86697.1	WJR37645.1	WJO31426.1	WJR43342.1	WJR48890.1	WP_023663319.1	WP_023663319.1
850	transcriptional regulator HexR	COG0449,COG0794,COG1737,	M,K	Core	17	1	16	WP_003253273.1	WP_003253273.1	MBZ3668375.1	BBV99845.1	QIG21302.1	QIG26552.1	WP_003253273.1	MCJ7850316.1	AHC85224.1	AHC90595.1	WJN88271.1	WJR39366.1	WJO33126.1	WJR45008.1	WJR50589.1	WP_003253273.1	WP_003253273.1
948	acyl-CoA dehydrogenase family protein	COG1960	I	Core	17	1	16	WP_119371549.1	WP_104833895.1	MBZ3667808.1	BBV99211.1	QIG20742.1	QIG25992.1	WP_089229909.1	MCJ7849752.1	AHC84661.1	AHC90032.1	WJN87667.1	WJR38762.1	WJO32521.1	WJR44419.1	WJR49999.1	WP_016712162.1	WP_016712162.1
3604	metalloprotease TldD	COG0312	R	Core	17	1	16	WP_012270646.1	WP_012270646.1	MBZ3667042.1	BBV98938.1	QIG20420.1	QIG25670.1	WP_016713149.1	MCJ7851326.1	AHC80994.1	AHC86423.1	WJN89445.1	WJR40330.1	WJO34119.1	WJR45967.1	WJR51558.1	WP_016713149.1	WP_016713149.1
2750	alpha/beta hydrolase	COG1073,COG2267,COG0429,	R,I	Core	17	1	16	WP_119371778.1	WP_104833774.1	MBZ3668191.1	BBV99601.1	QIG21117.1	QIG26367.1	WP_159266673.1	MCJ7850127.1	AHC85038.1	AHC90409.1	WJN88047.1	WJR39142.1	WJO32901.1	WJR44785.1	WJR50365.1	WP_016712570.1	WP_016712570.1
2449	DNA-binding protein HU-beta	COG0776	L	Core	17	1	16	WP_003250246.1	WP_003250246.1	MBZ3670710.1	BBV96368.1	QIG17974.1	QIG23231.1	WP_003250246.1	MCJ7854278.1	AHC81785.1	AHC87214.1	WJN90329.1	WJR41286.1	WJO34941.1	WJR46791.1	WJR52324.1	WP_003250246.1	WP_003250246.1
118	LysR family transcriptional regulator	COG0583	K	Core	17	1	16	WP_119368376.1	WP_060499850.1	MBZ3671449.1	BBV94685.1	QIG16326.1	QIG21586.1	WP_019098080.1	MCJ7850392.1	AHC85368.1	AHC90736.1	WJN88394.1	WJR39489.1	WJO33252.1	WJR45081.1	WJR50662.1	WP_016712810.1	WP_016712810.1
275	FAD-dependent oxidoreductase	COG0492,COG1249,COG0446,	R,O,C	Core	17	1	16	WP_119371871.1	WP_060499681.1	MBZ3668340.1	BBV99810.1	QIG21268.1	QIG26518.1	WP_159266686.1	MCJ7850281.1	AHC85188.1	AHC90559.1	WJN88239.1	WJR39334.1	WJO33094.1	WJR44976.1	WJR50557.1	WP_016712718.1	WP_016712718.1
7127	SCO family protein	COG1464	P	Core	17	1	16	WP_119368394.1	WP_016712836.1	MBZ3671420.1	BBV94716.1	QIG16354.1	QIG21614.1	WP_016712836.1	MCJ7850421.1	AHC85397.1	AHC90765.1	WJN88427.1	WJR39523.1	WJO33285.1	WJR45114.1	WJR50695.1	WP_016712836.1	WP_016712836.1
277	FAD-binding oxidoreductase	COG0665,COG0644,COG1233,	Q,H,R,S,J,C,E	Core	17	1	16	WP_119370036.1	WP_104834734.1	MBZ3671001.1	BBV96727.1	QIG18694.1	QIG23949.1	WP_019096269.1	MCJ7852905.1	AHC82866.1	AHC88242.1	WJN90999.1	WJR41956.1	WJO35609.1	WJR47461.1	WJR52995.1	WP_016715277.1	WP_016715277.1
6254	TonB-dependent siderophore receptor	COG4772,COG4206,COG4773,	H,P	Core	17	1	16	WP_119370688.1	WP_060498404.1	MBZ3670677.1	BBV96335.1	QIG17941.1	QIG23198.1	WP_159266064.1	MCJ7854311.1	AHC81755.1	AHC87184.1	WJN90296.1	WJR41253.1	WJO34908.1	WJR46758.1	WJR52291.1	WP_016714797.1	WP_016714797.1
1731	alpha-E domain-containing protein	COG2307	S	Core	17	1	16	WP_110741996.1	WP_060501655.1	MBZ3670562.1	BBV97645.1	QIG18298.1	QIG23555.1	WP_025753165.1	MCJ7853661.1	AHC82272.1	AHC87650.1	WJN90687.1	WJR41644.1	WJO35297.1	WJR47150.1	WJR52682.1	WP_016714283.1	WP_016714283.1
374	malonate transporter subunit MadM	#	#	Core	17	1	16	WP_060709640.1	WP_104834639.1	MBZ3668950.1	BBV96939.1	QIG18889.1	QIG24144.1	WP_016713951.1	MCJ7850471.1	AHC83044.1	AHC88420.1	WJN85763.1	WJR36721.1	WJO35904.1	WJR42477.1	WJR47915.1	WP_016713951.1	WP_016713951.1
7752	VacJ family lipoprotein	COG2853	M	Core	17	1	16	WP_016715530.1	WP_082426333.1	MBZ3667422.1	BBV98562.1	QIG20093.1	QIG25345.1	WP_027609478.1	MCJ7852163.1	AHC81329.1	AHC86758.1	WJN89768.1	WJR40730.1	WJO34442.1	WJR46291.1	WJR51882.1	WP_016715530.1	WP_016715530.1
4799	dihydrolipoyl dehydrogenase	COG0446,COG0492,COG1249,	R,E,P,O,C	Core	17	1	16	WP_119371901.1	WP_104833722.1	MBZ3668391.1	BBV99862.1	QIG21318.1	QIG26568.1	WP_016712764.1	MCJ7850333.1	AHC85241.1	AHC90612.1	WJN88288.1	WJR39383.1	WJO33143.1	WJR45025.1	WJR50606.1	WP_016712764.1	WP_016712764.1
7772	AraC family transcriptional regulator	COG2169,COG2207,COG4753,	K,T,F	Core	17	1	16	WP_119371389.1	WP_060499750.1	MBZ3668609.1	BBV95523.1	QIG17080.1	QIG22340.1	WP_019098844.1	MCJ7851703.1	AHC84477.1	AHC89848.1	WJN87472.1	WJR38566.1	WJO32263.1	WJR44224.1	WJR49804.1	WP_016713496.1	WP_016713496.1
6917	TonB-dependent receptor	COG4772,COG4206,COG4773,	H,P	Core	17	1	16	WP_182774181.1	WP_156867568.1	MBZ3669971.1	BBV98111.1	QIG21446.1	QIG26701.1	WP_176430997.1	MCJ7851066.1	AHC83584.1	AHC88960.1	WJN86547.1	WJR37495.1	WJO31276.1	WJR43193.1	WJR48740.1	WP_016711633.1	WP_016711633.1
10338	dTMP kinase	COG1136,COG1763,COG1703,	F,E,R,H,V,L	Core	17	1	16	WP_119369870.1	WP_060499925.1	MBZ3671074.1	BBV96807.1	QIG18770.1	QIG24025.1	WP_025754970.1	MCJ7853133.1	AHC82735.1	AHC88111.1	WJN85647.1	WJR42086.1	WJO35788.1	WJR47666.1	WJR53204.1	WP_016714073.1	WP_016714073.1
4396	N-formylglutamate deformylase	COG3741,COG3931	E	Core	17	1	16	WP_119371684.1	WP_060500629.1	MBZ3668050.1	BBV99457.1	QIG20980.1	QIG26230.1	WP_019098638.1	MCJ7849998.1	AHC84910.1	AHC90281.1	WJN87921.1	WJR39016.1	WJO32775.1	WJR44659.1	WJR50240.1	WP_016712447.1	WP_016712447.1
2786	UTRA domain-containing protein	COG2188,COG1167,COG2186,	K	Core	17	1	16	WP_119371007.1	WP_060497581.1	MBZ3667412.1	BBV98572.1	QIG20102.1	QIG25354.1	WP_016715522.1	MCJ7852153.1	AHC81320.1	AHC86749.1	WJN89758.1	WJR40720.1	WJO34432.1	WJR46281.1	WJR51872.1	WP_016715522.1	WP_016715522.1
322	SPFH/Band 7/PHB domain protein	COG0330,COG2268	S,O	Core	17	1	16	WP_016712216.1	WP_016712216.1	MBZ3667864.1	BBV99268.1	QIG20797.1	QIG26047.1	WP_016712216.1	MCJ7849808.1	AHC84720.1	AHC90091.1	WJN87735.1	WJR38830.1	WJO32589.1	WJR44474.1	WJR50054.1	WP_016712216.1	WP_016712216.1
7895	LLM class flavin-dependent oxidoreductase	COG2141	C	Core	17	1	16	WP_119368377.1	WP_060499849.1	MBZ3671445.1	BBV94689.1	QIG16330.1	QIG21590.1	WP_025754211.1	MCJ7850396.1	AHC85372.1	AHC90740.1	WJN88398.1	WJR39493.1	WJO33256.1	WJR45085.1	WJR50666.1	WP_063977180.1	WP_121757473.1
9915	cytochrome c-type biogenesis protein CcmH	COG3088	O	Core	17	1	16	WP_119369248.1	WP_104834242.1	MBZ3670112.1	BBV98251.1	QIG19833.1	QIG25085.1	WP_027615290.1	MCJ7852463.1	AHC83732.1,AHC84106.1	AHC89104.1,AHC89477.1	WJN86677.1	WJR37625.1	WJO31406.1	WJR43322.1	WJR48870.1	WP_016711755.1	WP_016711755.1
1409	TldD/PmbA family protein	COG0312	R	Core	17	1	16	WP_119371637.1	WP_104833845.1	MBZ3667970.1	BBV99375.1	QIG20903.1	QIG26153.1	WP_027614857.1	MCJ7849919.1	AHC84832.1	AHC90203.1	WJN87842.1	WJR38937.1	WJO32696.1	WJR44580.1	WJR50161.1	WP_016712373.1	WP_016712373.1
1565	hypothetical protein	COG3009,COG3218	R,S	Core	17	1	16	WP_119368408.1	WP_060499812.1	MBZ3671393.1	BBV94743.1	QIG16382.1	QIG21642.1	WP_159265785.1	MCJ7850449.1	AHC85425.1	AHC90793.1	WJN88455.1	WJR39551.1	WJO33313.1	WJR45142.1	WJR50723.1	WP_016712859.1	WP_016712859.1
2617	OmpA family protein	COG1360,COG2885	M,N	Core	17	1	16	WP_119368965.1	WP_104833323.1	MBZ3668864.1	BBV95776.1	QIG17338.1	QIG22595.1	WP_025754570.1	MCJ7851967.1	AHC84219.1	AHC89590.1	WJN87119.1	WJR38214.1	WJO32000.1	WJR43875.1	WJR49457.1	WP_063977472.1	WP_016713747.1
1176	glutathione S-transferase	COG0625	O	Core	17	1	16	WP_119370560.1	WP_019097826.1	MBZ3669290.1	BBV97292.1	QIG19219.1	QIG24474.1	WP_019097826.1	MCJ7850738.1	AHC82030.1	AHC87407.1	WJN86019.1	WJR36976.1	WJO30608.1	WJR42733.1	WJR48172.1	WP_016711214.1	WP_016711214.1
2023	glutamine amidotransferase family protein	COG0121,COG0449,COG0067,	R,M,E,F	Core	17	1	16	WP_119369607.1	WP_060497094.1	MBZ3669125.1	BBV97124.1	QIG19062.1	QIG24317.1	WP_016715696.1	MCJ7853533.1	AHC83229.1	AHC88605.1	WJN90556.1	WJR41513.1	WJO35166.1	WJR47019.1	WJR52551.1	WP_016715696.1	WP_016715696.1
2767	MATE family efflux transporter	COG0534	V	Core	17	1	16	WP_119368719.1	WP_104833522.1	MBZ3671111.1	BBV95237.1	QIG16822.1	QIG22082.1	WP_027609854.1	MCJ7854443.1	AHC80653.1	AHC86085.1	WJN88945.1	WJR39978.1	WJO33766.1	WJR45615.1	WJR51195.1	WP_016715403.1	WP_016715403.1
4927	cyanate transporter	COG2223,COG2807	P	Core	17	1	16	WP_119370484.1	WP_060499276.1	MBZ3671665.1	BBV97726.1	QIG18168.1	QIG23425.1	WP_027608885.1	MCJ7850649.1	AHC83291.1	AHC88667.1	WJN85932.1	WJR36889.1	WJO30520.1	WJR42646.1	WJR48084.1	WP_016711120.1	WP_016711120.1
9060	translation elongation factor Ts	COG0264	J	Core	17	1	16	WP_105946802.1	WP_104834100.1	MBZ3667242.1	BBV98694.1	QIG20221.1	QIG25472.1	WP_016712935.1	MCJ7851124.1	AHC81193.1	AHC86622.1	WJN89633.1	WJR40519.1	WJO34307.1	WJR46156.1	WJR51747.1	WP_016712935.1	WP_121757553.1
1506	ribonuclease R	COG0539,COG1098,COG0557,	J,L,K	Core	17	1	16	WP_119371595.1	WP_104833865.1	MBZ3667908.1	BBV99313.1	QIG20841.1	QIG26091.1	WP_019098922.1	MCJ7849854.1	AHC84765.1	AHC90136.1	WJN87777.1	WJR38872.1	WJO32631.1	WJR44516.1	WJR50096.1	WP_016712312.1	WP_016712312.1
3939	acylase	COG2366	R	Core	17	1	16	WP_220453796.1	WP_189658292.1	MBZ3671519.1	BBV97407.1	QIG18571.1	QIG23826.1	WP_197739520.1	MCJ7854515.1	AHC83086.1	AHC88462.1	WJN90858.1	WJR41815.1	WJO35468.1	WJR47320.1	WJR52853.1	WP_016714109.1	WP_016714109.1
1872	xanthine dehydrogenase small subunit	COG4630,COG2080,COG1319	C,F	Core	17	1	16	WP_119369268.1	WP_060499646.1	MBZ3670074.1	BBV98211.1	QIG19793.1	QIG25045.1	WP_027609452.1	MCJ7852424.1	AHC83691.1	AHC89065.1	WJN86640.1	WJR37588.1	WJO31369.1	WJR43285.1	WJR48833.1	WP_016711720.1	WP_016711720.1
9312	electron transfer flavoprotein subunit beta	COG2086	C	Core	17	1	16	WP_119368552.1	WP_003257512.1	MBZ3670312.1	BBV94963.1	QIG16571.1	QIG21831.1	WP_019096849.1	MCJ7853261.1	AHC85617.1	AHC90985.1	WJN88667.1	WJR39718.1	WJO33487.1	WJR45354.1	WJR50935.1	WP_016714516.1	WP_016714516.1
405	xenobiotic reductase XenA	COG1902	C	Core	17	1	16	WP_119369110.1	WP_060498644.1	MBZ3669384.1	BBV95933.1	QIG17490.1	QIG22747.1	WP_159266561.1	MCJ7852701.1	AHC84020.1	AHC89391.1	WJN86905.1	WJR37853.1	WJO31635.1	WJR43551.1	WJR49099.1	WP_016711963.1	WP_016711963.1
7535	bile acid:sodium symporter family protein	COG0798,COG0385	R,P	Core	17	1	16	WP_060499397.1	WP_060499397.1	MBZ3671041.1	BBV96770.1	QIG18732.1	QIG23987.1	WP_019099101.1	MCJ7852948.1	AHC82818.1	AHC88194.1	WJN91040.1	WJR41997.1	WJO35650.1	WJR47502.1	WJR53036.1	WP_016715233.1	WP_016715233.1
3648	hydroxyisourate hydrolase	COG2351	R	Core	17	1	16	WP_016711727.1	WP_060499639.1	MBZ3670082.1	BBV98219.1	QIG19801.1	QIG25053.1	WP_016711727.1	MCJ7852432.1	AHC83698.1	AHC89072.1	WJN86647.1	WJR37595.1	WJO31376.1	WJR43292.1	WJR48840.1	WP_016711727.1	WP_016711727.1
4190	Smr/MutS family protein	COG2840,COG1193	L,S	Core	17	1	16	WP_119370923.1	WP_016715062.1	MBZ3667516.1	BBV98483.1	QIG20018.1	QIG25270.1	WP_016715062.1	MCJ7852247.1	AHC81414.1	AHC86843.1	WJN89908.1	WJR40865.1	WJO34520.1	WJR46429.1	WJR51961.1	WP_016715062.1	WP_016715062.1
3236	1-acyl-sn-glycerol-3-phosphate acyltransferase	COG4651,COG0204,COG3176	P,R,I	Core	17	1	16	WP_119371030.1	WP_104834127.1	MBZ3667392.1	BBV98593.1	QIG20122.1	QIG25374.1	WP_019097085.1	MCJ7852125.1	AHC81298.1	AHC86727.1	WJN89731.1	WJR40693.1	WJO34405.1	WJR46254.1	WJR51845.1	WP_016715495.1	WP_016715495.1
8779	alpha/beta hydrolase	COG0412,COG4757,COG0429,	Q,R,I,E	Core	17	1	16	WP_119371127.1	WP_060497367.1	MBZ3667196.1	BBV98740.1	QIG20269.1	QIG25520.1	WP_025753736.1	MCJ7851172.1	AHC81157.1	AHC86586.1	WJN89598.1	WJR40484.1	WJO34272.1	WJR46121.1	WJR51712.1	WP_016712968.1	WP_016712968.1
2284	chromosome segregation protein SMC	COG4372,COG3206,COG1106,	S,P,R,D,M,L	Core	17	1	16	WP_119369269.1	WP_104834252.1	MBZ3670072.1	BBV98209.1	QIG19791.1	QIG25043.1	WP_019099547.1	MCJ7852422.1	AHC83689.1	AHC89063.1	WJN86638.1	WJR37586.1	WJO31367.1	WJR43283.1	WJR48831.1	WP_016711718.1	WP_016711718.1
2099	hypothetical protein	COG0396,COG3842,COG4608,	H,V,G,C,E,R,Q,D,L,O,P	Core	17	1	16	WP_025754696.1	WP_104833490.1	MBZ3668457.1	BBV95368.1	QIG16924.1	QIG22184.1	WP_025754696.1	MCJ7851552.1	AHC80739.1	AHC86171.1	WJN89182.1	WJR40068.1	WJO33856.1	WJR45705.1	WJR51285.1	WP_016713360.1	WP_016713360.1
7831	peptide-methionine R-S-oxide reductase MsrB	COG0229	O	Core	17	1	16	WP_016715103.1	WP_060498721.1	MBZ3669474.1	BBV96023.1	QIG17581.1	QIG22838.1	WP_016715103.1	MCJ7852291.1	AHC81460.1	AHC86889.1	WJN89952.1	WJR40909.1	WJO34564.1	WJR46473.1	WJR52005.1	WP_016715103.1	WP_016715103.1
2121	cell division protein ZapE	COG1484,COG0593,COG1485	R,L	Core	17	1	16	WP_119370712.1	WP_104835203.1	MBZ3669731.1	BBV96296.1	QIG17902.1	QIG23159.1	WP_025754431.1	MCJ7854081.1	AHC81711.1	AHC87140.1	WJN90257.1	WJR41214.1	WJO34869.1	WJR46719.1	WJR52252.1	WP_016714966.1	WP_016714966.1
678	hypothetical protein	#	#	Core	17	1	16	WP_110741194.1	WP_060498972.1	MBZ3671562.1	BBV97450.1	QIG18521.1	QIG23776.1	WP_019098569.1	MCJ7853774.1	AHC82565.1	AHC87944.1	WJN90816.1	WJR41773.1	WJO35426.1	WJR47279.1	WJR52811.1	WP_016714148.1	WP_016714148.1
4858	hypothetical protein	#	#	Core	17	1	16	WP_119369771.1	WP_060496925.1	MBZ3668938.1	BBV96927.1	QIG18878.1	QIG24133.1	WP_019097069.1	MCJ7854483.1	AHC83034.1	AHC88410.1	WJN85753.1	WJR36711.1	WJO35894.1	WJR42467.1	WJR47905.1	WP_016713961.1	WP_016713961.1
2658	thioredoxin-disulfide reductase	COG0644,COG0492,COG1249,	R,H,O,C,P,E	Core	17	1	16	WP_003247318.1	WP_003247318.1	MBZ3668559.1	BBV95471.1	QIG17027.1	QIG22287.1	WP_003247318.1	MCJ7851449.1	AHC80867.1	AHC86296.1	WJN89325.1	WJR40211.1	WJO33999.1	WJR45849.1	WJR51438.1	WP_016713266.1	WP_016713266.1
3300	DUF2470 domain-containing protein	COG0748	P	Core	17	1	16	WP_119371326.1	WP_104833374.1	MBZ3668702.1	BBV95617.1	QIG17171.1	QIG22429.1	WP_019098323.1	MCJ7851805.1	AHC84382.1	AHC89753.1	WJN87383.1	WJR38477.1	WJO32174.1	WJR44135.1	WJR49715.1	WP_016713583.1	WP_016713583.1
844	YfhL family 4Fe-4S dicluster ferredoxin	COG0266	L	Core	17	1	16	WP_119371751.1	WP_025340985.1	MBZ3668153.1	BBV99563.1	QIG21080.1	QIG26330.1	WP_016712536.1	MCJ7850090.1	AHC84999.1	AHC90370.1	WJN88012.1	WJR39108.1	WJO32866.1	WJR44750.1	WJR50331.1	WP_016712536.1	WP_016712536.1
3693	MOSC domain-containing protein	COG3217	R	Core	17	1	16	WP_119370764.1	WP_060498867.1	MBZ3669659.1	BBV96219.1	QIG17761.1	QIG23018.1	WP_019096198.1	MCJ7853956.1	AHC81642.1	AHC87071.1	WJN90125.1	WJR41082.1	WJO34737.1	WJR46645.1	WJR52178.1	WP_016714891.1	WP_016714891.1
970	polyphosphate kinase 2	COG2326	S	Core	17	1	16	WP_119368533.1	WP_104833596.1	MBZ3670285.1	BBV94936.1	QIG16543.1	QIG21803.1	WP_027610142.1	MCJ7853289.1	AHC85587.1	AHC90955.1	WJN88641.1	WJR39692.1	WJO33461.1	WJR45328.1	WJR50909.1	WP_016714495.1	WP_016714495.1
654	DUF2897 family protein	#	#	Core	17	1	16	WP_016500979.1	WP_003252762.1	MBZ3667507.1	BBV98494.1	QIG20028.1	QIG25280.1	WP_003252762.1	MCJ7852237.1	AHC81399.1	AHC86828.1	WJN89899.1	WJR40856.1	WJO34511.1	WJR46420.1	WJR51952.1	WP_016715054.1	WP_016715054.1
4347	3-phosphoglycerate kinase	#	#	Core	17	1	16	WP_025753884.1	WP_028697750.1	MBZ3667542.1	BBV98456.1	QIG19993.1	QIG25245.1	WP_159266557.1	MCJ7852629.1	AHC83936.1	AHC89307.1	WJN86835.1	WJR37783.1	WJO31565.1	WJR43481.1	WJR49029.1	WP_025753884.1	WP_025753884.1
4298	MBL fold metallo-hydrolase	COG0595,COG1237,COG1782,	R,J	Core	17	1	16	WP_119369049.1	WP_060498635.1	MBZ3671318.1	BBV95922.1	QIG17478.1	QIG22735.1	WP_019098480.1	MCJ7852710.1	AHC84030.1	AHC89401.1	WJN86977.1	WJR37925.1	WJO31710.1	WJR43624.1	WJR49171.1	WP_015271459.1	WP_015271459.1
8434	LysR family transcriptional regulator	COG0583	K	Core	17	1	16	WP_119368597.1	WP_060499087.1	MBZ3670374.1	BBV95024.1	QIG16631.1	QIG21891.1	WP_012270171.1	MCJ7853201.1	AHC80445.1	AHC85881.1	WJN88725.1	WJR39776.1	WJO33545.1	WJR45412.1	WJR50993.1	WP_012270171.1	WP_012270171.1
1011	TolC family protein	COG1538	M	Core	17	1	16	WP_119369543.1	WP_104835130.1	MBZ3670802.1	BBV96540.1	QIG18063.1	QIG23320.1	WP_159266076.1	MCJ7854174.1	AHC81904.1	AHC87333.1	WJN90423.1	WJR41380.1	WJO35035.1	WJR46885.1	WJR52418.1	WP_016714674.1	WP_016714674.1
1350	DUF3016 domain-containing protein	#	#	Core	17	1	16	WP_105948061.1	WP_104834778.1	MBZ3670938.1	BBV96647.1	QIG18631.1	QIG23886.1	WP_159266240.1	MCJ7852831.1	AHC82662.1	AHC88040.1	WJN90922.1	WJR41879.1	WJO35532.1	WJR47384.1	WJR52918.1	WP_016715607.1	WP_016715607.1
2963	DUF1289 domain-containing protein	COG3313	R	Core	17	1	16	WP_016715730.1	WP_060497059.1	MBZ3669088.1	BBV97084.1	QIG19026.1	QIG24281.1	WP_025754486.1	MCJ7853569.1	AHC83191.1	AHC88567.1	WJN90589.1	WJR41546.1	WJO35199.1	WJR47052.1	WJR52584.1	WP_016715730.1,WP_019751569.1	WP_016715730.1
7611	hypothetical protein	#	#	Core	17	1	16	WP_105948817.1	WP_060497065.1	MBZ3669093.1	BBV97091.1	QIG19031.1	QIG24286.1	WP_016715725.1	MCJ7853564.1	AHC83196.1	AHC88572.1	WJN90584.1	WJR41541.1	WJO35194.1	WJR47047.1	WJR52579.1	WP_016715725.1	WP_016715725.1
9920	extracellular solute-binding protein	COG0687,COG1840,COG1613	P,E	Core	17	1	16	WP_119371008.1	WP_016715521.1	MBZ3667411.1	BBV98573.1	QIG20103.1	QIG25355.1	WP_016715521.1	MCJ7852152.1	AHC81319.1	AHC86748.1	WJN89757.1	WJR40719.1	WJO34431.1	WJR46280.1	WJR51871.1	WP_016715521.1	WP_016715521.1
1795	alanine racemase	COG0787,COG3457,COG3616	M,E	Core	17	1	16	WP_119369584.1	WP_060497124.1	MBZ3669161.1	BBV97162.1	QIG19100.1	QIG24355.1	WP_019097886.1	MCJ7853497.1	AHC83264.1	AHC88640.1	WJN90527.1	WJR41484.1	WJO35137.1	WJR46989.1	WJR52522.1	WP_016715667.1	WP_016715667.1
7419	MDR family MFS transporter	COG0477,COG2271,COG2814	G	Core	17	1	16	WP_119371305.1	WP_104833354.1	MBZ3668767.1	BBV95682.1	QIG17237.1	QIG22495.1	WP_159266582.1	MCJ7851872.1	AHC84314.1	AHC89685.1	WJN87315.1	WJR38409.1	WJO32106.1	WJR44067.1	WJR49647.1	WP_016713646.1	WP_016713646.1
1549	MFS transporter	COG0477,COG2814	G	Core	17	1	16	WP_119371330.1	WP_104833375.1	MBZ3668698.1	BBV95613.1	QIG17167.1	QIG22425.1	WP_159266589.1	MCJ7851801.1	AHC84386.1	AHC89757.1	WJN87387.1	WJR38481.1	WJO32178.1	WJR44139.1	WJR49719.1	WP_016713579.1	WP_016713579.1
3712	preprotein translocase subunit SecE	COG0690	U	Core	17	1	16	WP_003255502.1	WP_003255502.1	MBZ3671234.1	BBV95096.1	QIG16700.1	QIG21960.1	WP_019096595.1	MCJ7854315.1	AHC80525.1	AHC85957.1	WJN88808.1	WJR39842.1	WJO33629.1	WJR45479.1	WJR51059.1	WP_003255502.1	WP_003255502.1
992	alpha/beta fold hydrolase	COG1647,COG0596,COG2267	R,I	Core	17	1	16	WP_119370854.1	WP_060498768.1	MBZ3669536.1	BBV96084.1	QIG17639.1	QIG22896.1	WP_019098750.1	MCJ7852352.1	AHC81512.1	AHC86941.1	WJN90009.1	WJR40966.1	WJO34621.1	WJR46530.1	WJR52062.1	WP_016715159.1	WP_016715159.1
539	transcriptional regulator	COG2932	K	Core	17	1	16	WP_119368700.1	WP_060499530.1	MBZ3671142.1	BBV95206.1	QIG16791.1	QIG22051.1	WP_016715373.1	MCJ7854412.1	AHC80620.1	AHC86052.1	WJN88913.1	WJR39946.1	WJO33734.1	WJR45583.1	WJR51163.1	WP_016715373.1	WP_016715373.1
2992	DUF1365 domain-containing protein	COG3496	S	Core	17	1	16	WP_119370521.1	WP_060497208.1	MBZ3669243.1	BBV97246.1	QIG19176.1	QIG24431.1	WP_019097377.1	MCJ7852991.1	AHC82161.1	AHC87539.1	WJN91082.1	WJR42038.1	WJO35692.1	WJR47543.1	WJR53078.1	WP_016715191.1	WP_016715191.1
135	multidrug effflux MFS transporter	COG2814,COG0477	G	Core	17	1	16	WP_119368730.1	WP_060499492.1	MBZ3671092.1	BBV95257.1	QIG16841.1	QIG22101.1	WP_016715421.1	MCJ7854463.1	AHC80673.1	AHC86105.1	WJN88965.1	WJR39998.1	WJO33786.1	WJR45635.1	WJR51215.1	WP_016715421.1	WP_121757524.1
2085	ATP-binding cassette domain-containing protein	COG3840,COG1127,COG4170,	V,H,E,C,G,S,L,R,D,Q,P,O	Core	17	1	16	WP_119368464.1	WP_060499438.1	MBZ3670168.1	BBV94824.1	QIG16471.1	QIG21731.1	WP_019096486.1	MCJ7853358.1	AHC85523.1	AHC90891.1	WJN88537.1	WJR39627.1	WJO33395.1	WJR45224.1	WJR50805.1	WP_016714440.1	WP_016714440.1
2331	pyridoxal phosphate-dependent aminotransferase	COG1168,COG1167,COG0079,	M,K,E	Core	17	1	16	WP_119370902.1	WP_019099440.1	MBZ3669473.1	BBV96022.1	QIG17580.1	QIG22837.1	WP_019099440.1	MCJ7852290.1	AHC81459.1	AHC86888.1	WJN89951.1	WJR40908.1	WJO34563.1	WJR46472.1	WJR52004.1	WP_016715102.1	WP_016715102.1
137	RidA family protein	COG0251	J	Core	17	1	16	WP_016713365.1	WP_016713365.1	MBZ3668452.1	BBV95362.1	QIG21357.1	QIG26607.1	WP_016713365.1	MCJ7851557.1	AHC80735.1	AHC86167.1	WJN89177.1	WJR40063.1	WJO33851.1	WJR45700.1	WJR51280.1	WP_016713365.1	WP_016713365.1
981	putative 2-dehydropantoate 2-reductase	COG1893	H	Core	17	1	16	WP_119371332.1	WP_060498015.1	MBZ3668695.1	BBV95610.1	QIG17164.1	QIG22422.1	WP_159266590.1	MCJ7851798.1	AHC84389.1	AHC89760.1	WJN87390.1	WJR38484.1	WJO32181.1	WJR44142.1	WJR49722.1	WP_016713576.1	WP_016713576.1
7516	GNAT family N-acetyltransferase	COG1670,COG0456,COG1247,	K,R,M,J	Core	17	1	16	WP_119369031.1	WP_060498606.1	MBZ3671271.1	BBV95875.1	QIG17429.1	QIG22687.1	WP_019098114.1	MCJ7852755.1	AHC84076.1	AHC89447.1	WJN87020.1	WJR38116.1	WJO31901.1	WJR43776.1	WJR49359.1	WP_016712017.1	WP_016712017.1
799	HAD family phosphatase	COG0561,COG1011,COG0546,	R,E	Core	17	1	16	WP_119370059.1	WP_104834756.1	MBZ3670965.1	BBV96678.1	QIG18659.1	QIG23914.1	WP_019099093.1	MCJ7852860.1	AHC82901.1	AHC88277.1	WJN90967.1	WJR41924.1	WJO35577.1	WJR47429.1	WJR52963.1	WP_016715310.1	WP_016715310.1
7103	acyl-CoA dehydrogenase family protein	COG3290,COG4251,COG0642,	T,N	Core	17	1	16	WP_119371550.1	WP_104833894.1	MBZ3667809.1	BBV99212.1	QIG20743.1	QIG25993.1	WP_159266638.1	MCJ7849753.1	AHC84665.1	AHC90036.1	WJN87668.1	WJR38763.1	WJO32522.1	WJR44420.1	WJR50000.1	WP_063977371.1	WP_063977371.1
1984	chemotaxis protein CheW	#	#	Core	17	1	16	WP_119369241.1	WP_104834238.1	MBZ3667691.1	BBV98265.1	QIG19847.1	QIG25099.1	WP_016711767.1	MCJ7852476.1	AHC83753.1	AHC89125.1	WJN86690.1	WJR37638.1	WJO31419.1	WJR43335.1	WJR48883.1	WP_016711767.1	WP_016711767.1
1367	agmatinase	COG0010	E	Core	17	1	16	WP_003254586.1	WP_003254586.1	MBZ3667554.1	BBV98405.1	QIG19981.1	QIG25233.1	WP_003254586.1	MCJ7852616.1	AHC83922.1	AHC89293.1	WJN86821.1	WJR37769.1	WJO31551.1	WJR43467.1	WJR49015.1	WP_003254586.1	WP_003254586.1
2509	carbon starvation protein A	COG1966	T	Core	17	1	16	WP_119371427.1	WP_060499983.1	MBZ3666927.1	BBV99053.1	QIG20586.1	QIG25836.1	WP_019098817.1	MCJ7851664.1	AHC81040.1,AHC84517.1	AHC86469.1,AHC89888.1	WJN87510.1	WJR38604.1	WJO32301.1	WJR44262.1	WJR49842.1	WP_016713458.1	WP_016713458.1
7647	D-alanyl-D-alanine carboxypeptidase	COG1686,COG2367,COG1680,	M,V	Core	17	1	16	WP_119371558.1	WP_016712184.1	MBZ3667830.1	BBV99233.1	QIG20764.1	QIG26014.1	WP_016712184.1	MCJ7849774.1	AHC84686.1	AHC90057.1	WJN87689.1	WJR38784.1	WJO32543.1	WJR44441.1	WJR50021.1	WP_016712184.1	WP_016712184.1
419	cytosine permease	COG0531,COG1457,COG1953	E,F	Core	17	1	16	WP_119368811.1	WP_060500209.1,WP_104834461.1	MBZ3668494.1	BBV95406.1	QIG16961.1	QIG22221.1	WP_159265885.1	MCJ7851514.1	AHC80777.1	AHC86209.1	WJN89218.1	WJR40104.1	WJO33892.1	WJR45741.1	WJR51320.1	WP_016713325.1	WP_016713325.1
2179	DNA/RNA nuclease SfsA	COG1489	R	Core	17	1	16	WP_119371468.1	WP_060498425.1	MBZ3667714.1	BBV99112.1	QIG20645.1	QIG25895.1	WP_159266608.1	MCJ7849623.1	AHC84580.1	AHC89951.1	WJN87577.1	WJR38672.1	WJO32368.1	WJR44329.1	WJR49909.1	WP_016712066.1	WP_016712066.1
2406	RsiV family protein	COG1457,COG1953	F	Core	17	1	16	WP_119371617.1	WP_104833855.1	MBZ3667945.1	BBV99350.1	QIG20877.1	QIG26127.1	WP_027610050.1	MCJ7849890.1	AHC84806.1	AHC90177.1	WJN87812.1	WJR38907.1	WJO32666.1	WJR44551.1	WJR50131.1	WP_016712345.1	WP_016712345.1
4050	hypothetical protein	#	#	Core	17	1	16	WP_119370909.1	WP_060498709.1	MBZ3669458.1	BBV96007.1	QIG17565.1	QIG22822.1	WP_025754760.1	MCJ7852276.1	AHC81443.1	AHC86872.1	WJN89937.1	WJR40894.1	WJO34549.1	WJR46458.1	WJR51990.1	WP_016715090.1	WP_016715090.1
7553	cobyrinate ac-diamide synthase	COG0132,COG0311,COG1492,	H,R	Core	17	1	16	WP_119371057.1	WP_104834116.1	MBZ3667368.1	BBV98619.1	QIG20146.1	QIG25398.1	WP_027609866.1	MCJ7852101.1	AHC81270.1	AHC86699.1	WJN89708.1	WJR40670.1	WJO34382.1	WJR46231.1	WJR51822.1	WP_016715470.1	WP_016715470.1
3016	peptide-methionine S-S-oxide reductase MsrA	COG0225	O	Core	17	1	16	WP_119368574.1	WP_060499122.1	MBZ3670338.1	BBV94988.1	QIG16596.1	QIG21856.1	WP_016714536.1	MCJ7853237.1	AHC85640.1	AHC91008.1	WJN88689.1	WJR39740.1	WJO33509.1	WJR45376.1	WJR50957.1	WP_016714536.1	WP_016714536.1
289	aminomethyl-transferring glycine dehydrogenase	COG0112,COG0403,COG1003,	E	Core	17	1	16	WP_119371192.1	WP_060497450.1	MBZ3667087.1	BBV98849.1	QIG20375.1	QIG25625.1	WP_089230304.1	MCJ7851280.1	AHC81038.1	AHC86467.1	WJN89490.1	WJR40376.1	WJO34164.1	WJR46013.1	WJR51604.1	WP_016713110.1	WP_016713110.1
2429	DNA-directed RNA polymerase subunit alpha	COG0202	K	Core	17	1	16	WP_003255452.1	WP_003255452.1	MBZ3671196.1	BBV95134.1	QIG16738.1	QIG21998.1	WP_003255452.1	MCJ7854353.1	AHC80563.1	AHC85995.1	WJN88846.1	WJR39880.1	WJO33667.1	WJR45517.1	WJR51097.1	WP_003255452.1	WP_003255452.1
10341	helix-turn-helix domain-containing protein	COG3450,COG1917,COG3655,	K,R,S	Core	17	1	16	WP_016715694.1	WP_060497095.1	MBZ3669127.1	BBV97126.1	QIG19064.1	QIG24319.1	WP_016715694.1	MCJ7853531.1	AHC83231.1	AHC88607.1	WJN90554.1	WJR41511.1	WJO35164.1	WJR47017.1	WJR52549.1	WP_016715694.1	WP_016715694.1
5535	MFS transporter	COG2807,COG0477,COG2814	G,P	Core	17	1	16	WP_119370561.1	WP_060497249.1	MBZ3669291.1	BBV97293.1	QIG19220.1	QIG24475.1	WP_159266311.1	MCJ7850739.1	AHC82029.1	AHC87406.1	WJN86020.1	WJR36977.1	WJO30609.1	WJR42734.1	WJR48173.1	WP_016711215.1	WP_016711215.1
7147	aspartate aminotransferase family protein	COG0001,COG0436,COG0161,	E,H	Core	17	1	16	WP_019099128.1	WP_019099128.1	MBZ3667595.1	BBV98361.1	QIG19941.1	QIG25193.1	WP_084296999.1	MCJ7852574.1	AHC83834.1	AHC89205.1	WJN86781.1	WJR37729.1	WJO31511.1	WJR43427.1	WJR48975.1	WP_016711849.1	WP_016711849.1
7892	DNA helicase II	COG1074,COG0210,COG3973,	R,L	Core	17	1	16	WP_119371893.1	WP_060499705.1	MBZ3668377.1	BBV99847.1	QIG21304.1	QIG26554.1	WP_019098444.1	MCJ7850318.1	AHC85227.1	AHC90598.1	WJN88273.1	WJR39368.1	WJO33128.1	WJR45010.1	WJR50591.1	WP_016712749.1	WP_016712749.1
2286	choline ABC transporter permease subunit	COG2011,COG1178,COG0555,	P,E,O	Core	17	1	16	WP_174244689.1	WP_174244689.1	MBZ3670296.1	BBV94947.1	QIG16554.1	QIG21814.1	WP_174244689.1	MCJ7853278.1	AHC85598.1	AHC90966.1	WJN91135.1	WJR42190.1	WJO35931.1	WJR47688.1	WJR53278.1	WP_174244689.1	WP_174244689.1
2659	heme o synthase	COG0382,COG0109	H,O	Core	17	1	16	WP_012270561.1	WP_012270561.1	MBZ3668591.1	BBV95505.1	QIG17062.1	QIG22322.1	WP_012270561.1	MCJ7851416.1	AHC80897.1	AHC86326.1	WJN89357.1	WJR40243.1	WJO34031.1	WJR45881.1	WJR51470.1	WP_012270561.1	WP_012270561.1
4859	helix-turn-helix domain-containing protein	COG4189,COG0640	K	Core	17	1	16	WP_025753907.1	WP_060498643.1	MBZ3669383.1	BBV95932.1	QIG17489.1	QIG22746.1	WP_025753907.1	MCJ7852702.1	AHC84021.1	AHC89392.1	WJN86906.1	WJR37854.1	WJO31636.1	WJR43552.1	WJR49100.1	WP_025753907.1	WP_025753907.1
4464	outer membrane lipoprotein chaperone LolA	COG2834	M	Core	17	1	16	WP_019096729.1	WP_019096729.1	MBZ3669847.1	BBV97987.1	QIG19512.1	QIG24766.1	WP_159266492.1	MCJ7850914.1	AHC83432.1	AHC88808.1	WJN86313.1	WJR37260.1	WJO31039.1	WJR42959.1	WJR48504.1	WP_016711496.1	WP_016711496.1
2526	Trk system potassium transporter TrkA	COG0569,COG1748,COG1226,	E,P	Core	17	1	16	WP_016712794.1	WP_016712794.1	MBZ3671465.1	BBV94669.1	QIG16310.1	QIG21570.1	WP_016712794.1	MCJ7850374.1	AHC85351.1	AHC90719.1	WJN88378.1	WJR39473.1	WJO33236.1	WJR45065.1	WJR50646.1	WP_016712794.1	WP_016712794.1
7755	cysteine hydrolase	COG1335,COG1535	Q	Core	17	1	16	WP_016715064.1	WP_016715064.1	MBZ3667518.1	BBV98481.1	QIG20016.1	QIG25268.1	WP_016715064.1	MCJ7852249.1	AHC81416.1	AHC86845.1	WJN89910.1	WJR40867.1	WJO34522.1	WJR46431.1	WJR51963.1	WP_016715064.1	WP_016715064.1
7252	chemotaxis protein CheW	COG0835	N	Core	17	1	16	WP_110742225.1	WP_060497373.1	MBZ3667187.1	BBV98749.1	QIG20277.1	QIG25528.1	WP_019097642.1	MCJ7851181.1	AHC81148.1	AHC86577.1	WJN89590.1	WJR40476.1	WJO34264.1	WJR46113.1	WJR51704.1	WP_016712978.1	WP_016712978.1
898	hypothetical protein	#	#	Core	17	1	16	WP_003253897.1	WP_003253897.1	MBZ3671544.1	BBV97432.1	QIG18546.1	QIG23801.1	WP_003253897.1	MCJ7853754.1	AHC82586.1	AHC87964.1	WJN90832.1	WJR41789.1	WJO35442.1	WJR47294.1	WJR52827.1	WP_003253897.1	WP_003253897.1
4299	HIT domain-containing protein	COG0537	F	Core	17	1	16	WP_119369039.1	WP_104833284.1	MBZ3671286.1	BBV95890.1	QIG17446.1	QIG22703.1	WP_019098461.1	MCJ7852742.1	AHC84063.1	AHC89434.1	WJN87008.1	WJR38104.1	WJO31889.1	WJR43764.1	WJR49347.1	WP_028700138.1	WP_028700138.1
2363	sigma-70 family RNA polymerase sigma factor	COG1595	K	Core	17	1	16	WP_119369698.1	WP_060497015.1	MBZ3669040.1	BBV97033.1	QIG18979.1	QIG24234.1	WP_019098366.1	MCJ7850578.1	AHC83149.1	AHC88525.1	WJN85861.1	WJR36818.1	WJO30449.1	WJR42575.1	WJR48013.1	WP_016713856.1	WP_016713856.1
3417	HTH-type transcriptional regulator CatR	COG0583	K	Core	17	1	16	WP_119369593.1	WP_104834567.1	MBZ3669145.1	BBV97146.1	QIG19083.1	QIG24338.1	WP_019097871.1	MCJ7853512.1	AHC83256.1	AHC88632.1	WJN90534.1	WJR41491.1	WJO35144.1	WJR46997.1	WJR52529.1	WP_063977240.1,WP_016715675.1	WP_016715675.1
2043	flagellar biosynthesis protein FlhB	COG2257,COG4792,COG1377	S,N,U	Core	17	1	16	WP_027609441.1	WP_104834234.1	MBZ3667679.1	BBV98277.1	QIG19859.1	QIG25111.1	WP_027609441.1	MCJ7852488.1	AHC83765.1	AHC89137.1	WJN86702.1	WJR37650.1	WJO31431.1	WJR43347.1	WJR48895.1	WP_028699354.1	WP_028699354.1
7390	arylesterase	COG2755	E	Core	17	1	16	WP_060498368.1	WP_060498368.1	MBZ3670725.1	BBV96383.1	QIG17990.1	QIG23247.1	WP_019097588.1	MCJ7854263.1	AHC81811.1	AHC87240.1	WJN90344.1	WJR41301.1	WJO34956.1	WJR46806.1	WJR52339.1	WP_016714755.1	WP_016714755.1
30	aldolase	COG0235	G	Core	17	1	16	WP_119370813.1	WP_060498816.1	MBZ3669589.1	BBV96138.1	QIG17694.1	QIG22951.1	WP_159266037.1	MCJ7852405.1	AHC81575.1	AHC87004.1	WJN90061.1	WJR41018.1	WJO34673.1	WJR46582.1	WJR52114.1	WP_016714829.1	WP_016714829.1
225	DNA-3-methyladenine glycosylase	COG0586,COG0671	S,I	Core	17	1	16	WP_119371562.1	WP_060498527.1	MBZ3667841.1	BBV99244.1	QIG20775.1	QIG26025.1	WP_019099046.1	MCJ7849784.1	AHC84696.1	AHC90067.1	WJN87711.1	WJR38806.1	WJO32565.1	WJR44450.1	WJR50030.1	WP_016712193.1	WP_016712193.1
227	replicative DNA helicase	COG0468,COG0305,COG0467	T,L	Core	17	1	16	WP_025752446.1	WP_060500398.1	MBZ3667902.1	BBV99307.1	QIG20835.1	QIG26085.1	WP_025752446.1	MCJ7849848.1	AHC84759.1	AHC90130.1	WJN87771.1	WJR38866.1	WJO32625.1	WJR44510.1	WJR50090.1	WP_025752446.1,WP_004575970.1	WP_025752446.1
1950	OsmC family protein	COG1764,COG1765	O	Core	17	1	16	WP_119368378.1	WP_016712814.1	MBZ3671444.1	BBV94690.1	QIG16331.1	QIG21591.1	WP_016712814.1	MCJ7850397.1	AHC85373.1	AHC90741.1	WJN88399.1	WJR39494.1	WJO33257.1	WJR45086.1	WJR50667.1	WP_016712814.1	WP_016712814.1
5611	ethanolamine ammonia-lyase subunit EutB	COG4303	E	Core	17	1	16	WP_060499526.1	WP_060499526.1	MBZ3671136.1	BBV95212.1	QIG16797.1	QIG22057.1	WP_159265847.1	MCJ7854418.1	AHC80626.1	AHC86058.1	WJN88919.1	WJR39952.1	WJO33740.1	WJR45589.1	WJR51169.1	WP_016715378.1	WP_016715378.1
195	NCS1 family nucleobase:cation symporter-1	COG1953,COG1457	F	Core	17	1	16	WP_119369430.1	WP_104834315.1	MBZ3669874.1	BBV98014.1	QIG19537.1	QIG24791.1	WP_019096710.1	MCJ7850941.1	AHC83459.1	AHC88835.1	WJN86338.1	WJR37285.1	WJO31064.1	WJR42984.1	WJR48529.1	WP_016711522.1	WP_016711522.1
6921	dTMP kinase	COG0125	F	Core	17	1	16	WP_119370863.1	WP_104835298.1	MBZ3669523.1	BBV96070.1	QIG17626.1	QIG22883.1	WP_016715145.1	MCJ7852339.1	AHC81497.1	AHC86926.1	WJN89997.1	WJR40954.1	WJO34609.1	WJR46518.1	WJR52050.1	WP_016715145.1	WP_016715145.1
2270	CsbD family protein	COG3237	S	Core	17	1	16	WP_119369146.1	WP_060498688.1	MBZ3669432.1	BBV95981.1	QIG17538.1	QIG22795.1	WP_019099157.1	MCJ7852652.1	AHC83959.1	AHC89330.1	WJN86857.1	WJR37805.1	WJO31587.1	WJR43503.1	WJR49051.1	WP_016711918.1	WP_016711918.1
2931	sulfate adenylyltransferase subunit CysD	COG0327	S	Core	17	1	16	WP_119371356.1	WP_104833383.1	MBZ3668649.1	BBV95564.1	QIG17119.1	QIG22378.1	WP_025753966.1	MCJ7851745.1	AHC84436.1	AHC89807.1	WJN87431.1	WJR38525.1	WJO32222.1	WJR44183.1	WJR49763.1	WP_016713535.1	WP_016713535.1
739	YdiU family protein	COG0397	S	Core	17	1	16	WP_119371703.1	WP_060498027.1	MBZ3668085.1	BBV99493.1	QIG21014.1	QIG26264.1	WP_016712482.1	MCJ7850033.1	AHC84944.1	AHC90315.1	WJN87953.1	WJR39048.1	WJO32807.1	WJR44691.1	WJR50272.1	WP_016712482.1	WP_016712482.1
7418	alpha/beta hydrolase	COG0596,COG2267	I,R	Core	17	1	16	WP_105945805.1	WP_060497941.1	MBZ3668791.1	BBV95704.1	QIG17264.1	QIG22522.1	WP_027609155.1	MCJ7851895.1	AHC84293.1	AHC89664.1	WJN87192.1	WJR38287.1	WJO32072.1	WJR43948.1	WJR49530.1	WP_016713677.1	WP_016713677.1
3193	D-hexose-6-phosphate mutarotase	COG0676,COG2017	G	Core	17	1	16	WP_119371880.1	WP_060499693.1	MBZ3668357.1	BBV99827.1	QIG21285.1	QIG26535.1	WP_016712732.1	MCJ7850298.1	AHC85206.1	AHC90577.1	WJN88254.1	WJR39349.1	WJO33109.1	WJR44991.1	WJR50572.1	WP_016712732.1	WP_016712732.1
197	GNAT family N-acetyltransferase	COG1247,COG0456	M,R	Core	17	1	16	WP_119369365.1	WP_060497800.1	MBZ3669908.1	BBV98048.1	QIG19569.1	QIG24823.1	WP_016711581.1	MCJ7851002.1	AHC83515.1	AHC88891.1	WJN86485.1	WJR37432.1	WJO31213.1	WJR43130.1	WJR48677.1	WP_016711581.1	WP_016711581.1
932	NADP-dependent oxidoreductase	COG4221,COG0604,COG1063,	C,E,R	Core	17	1	16	WP_119370930.1	WP_060497507.1	MBZ3667509.1	BBV98490.1	QIG20025.1	QIG25277.1	WP_019096945.1	MCJ7852240.1	AHC81405.1	AHC86834.1	WJN89901.1	WJR40858.1	WJO34513.1	WJR46422.1	WJR51954.1	WP_016715056.1	WP_016715056.1
7733	formate dehydrogenase accessory protein FdhE	COG3058	O	Core	17	1	16	WP_119368670.1	WP_060499561.1	MBZ3671182.1	BBV95165.1	QIG16751.1	QIG22011.1	WP_159265833.1	MCJ7854367.1	AHC80577.1	AHC86009.1	WJN88867.1	WJR39901.1	WJO33689.1	WJR45538.1	WJR51118.1	WP_016715334.1	WP_016715334.1
599	phosphoheptose isomerase	COG1737,COG0279,COG0449,	K,M,G	Core	17	1	16	WP_016713550.1	WP_012274070.1	MBZ3668668.1	BBV95583.1	QIG17136.1	QIG22395.1	WP_016713550.1	MCJ7851771.1	AHC84416.1	AHC89787.1	WJN87413.1	WJR38507.1	WJO32204.1	WJR44165.1	WJR49745.1	WP_016713550.1	WP_016713550.1
7111	DUF2868 domain-containing protein	#	#	Core	17	1	16	WP_119371759.1	WP_104833784.1	MBZ3668163.1	BBV99573.1	QIG21090.1	QIG26340.1	WP_159266671.1	MCJ7850099.1	AHC85010.1	AHC90381.1	WJN88020.1	WJR39116.1	WJO32874.1	WJR44758.1	WJR50339.1	WP_016712543.1	WP_016712543.1
7514	tetratricopeptide repeat protein	COG1729	S	Core	17	1	16	WP_019099615.1	WP_016713621.1	MBZ3668740.1	BBV95655.1	QIG17209.1	QIG22467.1	WP_019099615.1	MCJ7851845.1	AHC84341.1	AHC89712.1	WJN87342.1	WJR38436.1	WJO32133.1	WJR44094.1	WJR49674.1	WP_016713621.1	WP_016713621.1
3381	amino-acid N-acetyltransferase	COG3153,COG1246,COG0456,	R,E,C	Core	17	1	16	WP_119371796.1	WP_060498133.1	MBZ3668215.1	BBV99628.1	QIG21145.1	QIG26395.1	WP_013974710.1	MCJ7850157.1	AHC85065.1	AHC90436.1	WJN88073.1	WJR39168.1	WJO32927.1	WJR44810.1	WJR50391.1	WP_016712595.1	WP_016712595.1
2392	hypothetical protein	#	#	Core	17	1	16	WP_105945875.1	WP_060497839.1	MBZ3668916.1	BBV95830.1	QIG17390.1	QIG22647.1	WP_025754553.1	MCJ7852021.1	AHC84166.1	AHC89537.1	WJN87065.1	WJR38160.1	WJO31946.1	WJR43821.1	WJR49404.1	WP_016713803.1	WP_016713803.1
55	peptidylprolyl isomerase	COG0760	O	Core	17	1	16	WP_016715601.1	WP_016715601.1	MBZ3670943.1	BBV96653.1	QIG18637.1	QIG23892.1	WP_016715601.1	MCJ7852837.1	AHC82714.1	AHC88090.1	WJN90928.1	WJR41885.1	WJO35538.1	WJR47390.1	WJR52924.1	WP_016715601.1	WP_016715601.1
2451	25-didehydrogluconate reductase DkgB	COG0656,COG0667,COG4989,	C,R	Core	17	1	16	WP_119370630.1	WP_104835147.1	MBZ3670769.1	BBV96505.1	QIG18032.1	QIG23289.1	WP_027609722.1	MCJ7854214.1	AHC81864.1	AHC87293.1	WJN90390.1	WJR41347.1	WJO35002.1	WJR46852.1	WJR52385.1	WP_016714710.1	WP_016714710.1
4207	LysR family transcriptional regulator	COG0583	K	Core	17	1	16	WP_105945392.1	WP_104835355.1	MBZ3669463.1	BBV96012.1	QIG17570.1	QIG22827.1	WP_027615875.1	MCJ7852281.1	AHC81448.1	AHC86877.1	WJN89942.1	WJR40899.1	WJO34554.1	WJR46463.1	WJR51995.1	WP_016715093.1	WP_016715093.1
2471	cupin domain-containing protein	COG0477,COG4993,COG1835,	I,G,S	Core	17	1	16	WP_119369710.1	WP_104834609.1	MBZ3669029.1	BBV97019.1	QIG18968.1	QIG24223.1	WP_159266283.1	MCJ7850565.1	AHC83139.1	AHC88515.1	WJN85848.1	WJR36805.1	WJO30436.1	WJR42562.1	WJR48000.1	WP_016713869.1	WP_016713869.1
2508	HPF/RaiA family ribosome-associated protein	#	#	Core	17	1	16	WP_105945688.1	WP_060499745.1	MBZ3668602.1	BBV95516.1	QIG17073.1	QIG22333.1	WP_016713489.1	MCJ7851696.1	AHC84484.1	AHC89855.1	WJN87479.1	WJR38573.1	WJO32270.1	WJR44231.1	WJR49811.1	WP_016713489.1	WP_016713489.1
4525	universal stress protein	COG0589	T	Core	17	1	16	WP_060498870.1	WP_060498870.1	MBZ3669662.1	BBV96222.1	QIG17764.1	QIG23021.1	WP_019096201.1	MCJ7853959.1	AHC81645.1	AHC87074.1	WJN90128.1	WJR41085.1	WJO34740.1	WJR46648.1	WJR52181.1	WP_016714894.1	WP_016714894.1
3720	ABC transporter substrate-binding protein	COG0747,COG4166,COG4533	E,R	Core	17	1	16	WP_119371227.1,WP_119371228.1	WP_104834031.1,WP_060501791.1	MBZ3667022.1,MBZ3667023.1	BBV98957.1,BBV98958.1	QIG20438.1,QIG20439.1	QIG25688.1,QIG25689.1	WP_159265903.1,WP_025753796.1	MCJ7851345.1,MCJ7851346.1	AHC80974.1,AHC80975.1	AHC86403.1,AHC86404.1	WJN89427.1,WJN89428.1	WJR40313.1,WJR40314.1	WJO34101.1,WJO34102.1	WJR45950.1,WJR45951.1	WJR51540.1,WJR51541.1	WP_016713167.1,WP_016713166.1	WP_016713167.1,WP_016713166.1
143	rod shape-determining protein MreD	COG2891	M	Core	17	1	16	WP_016713154.1	WP_060501773.1	MBZ3667037.1	BBV98943.1	QIG20425.1	QIG25675.1	WP_016713154.1	MCJ7851331.1	AHC80989.1	AHC86418.1	WJN89440.1	WJR40325.1	WJO34114.1	WJR45962.1	WJR51553.1	WP_016713154.1	WP_016713154.1
1384	phosphate signaling complex protein PhoU	COG0704,COG1283	P	Core	17	1	16	WP_016712726.1	WP_016712726.1	MBZ3668350.1	BBV99820.1	QIG21278.1	QIG26528.1	WP_019096631.1	MCJ7850291.1	AHC85199.1	AHC90570.1	WJN88249.1	WJR39344.1	WJO33104.1	WJR44986.1	WJR50567.1	WP_016712726.1	WP_016712726.1
2158	PaaI family thioesterase	COG2050	Q	Core	17	1	16	WP_119369324.1	WP_060500841.1	MBZ3669980.1	BBV98120.1	QIG19637.1	QIG24891.1	WP_016711641.1	MCJ7851075.1	AHC83593.1	AHC88969.1	WJN86556.1	WJR37504.1	WJO31285.1	WJR43202.1	WJR48749.1	WP_016711641.1	WP_016711641.1
390	3-oxoadipate enol-lactonase	COG1506,COG2267,COG0596	E,I,R	Core	17	1	16	WP_119371309.1	WP_016713638.1	MBZ3668758.1	BBV95673.1	QIG17228.1	QIG22486.1	WP_019099600.1	MCJ7851863.1	AHC84322.1	AHC89693.1	WJN87324.1	WJR38418.1	WJO32115.1	WJR44076.1	WJR49656.1	WP_016713638.1	WP_016713638.1
2621	putative lipid II flippase FtsW	COG0472	M	Core	17	1	16	WP_016713560.1	WP_016713560.1	MBZ3668678.1	BBV95593.1	QIG17146.1	QIG22404.1	WP_016713560.1	MCJ7851781.1	AHC84406.1	AHC89777.1	WJN87405.1	WJR38499.1	WJO32196.1	WJR44157.1	WJR49737.1	WP_016713560.1	WP_016713560.1
8415	FecR family protein	COG4254,COG3712	S,P	Core	17	1	16	WP_119371391.1	WP_104833397.1	MBZ3668607.1	BBV95521.1	QIG17078.1	QIG22338.1	WP_019098842.1	MCJ7851701.1	AHC84479.1	AHC89850.1	WJN87474.1	WJR38568.1	WJO32265.1	WJR44226.1	WJR49806.1	WP_016713494.1	WP_016713494.1
2178	sulfite exporter TauE/SafE family protein	COG0671,COG2453	T,I	Core	17	1	16	WP_119371440.1	WP_104833949.1	MBZ3666900.1	BBV99080.1	QIG20613.1	QIG25863.1	WP_159266600.1	MCJ7851639.1	AHC84543.1	AHC89914.1	WJN87537.1	WJR38631.1	WJO32328.1	WJR44289.1	WJR49869.1	WP_063977312.1	WP_016713433.1
2890	alpha/beta hydrolase	COG3545	R	Core	17	1	16	WP_119371784.1	WP_060498117.1	MBZ3668195.1	BBV99607.1	QIG21123.1	QIG26373.1	WP_019097334.1	MCJ7850135.1	AHC85046.1	AHC90417.1	WJN88053.1	WJR39148.1	WJO32907.1	WJR44791.1	WJR50371.1	WP_016712575.1	WP_016712575.1
2404	Hsp70 family protein	COG0443,COG1077	D,O	Core	17	1	16	WP_060498557.1	WP_060498557.1	MBZ3667879.1	BBV99283.1	QIG20812.1	QIG26062.1	WP_016712231.1	MCJ7849823.1	AHC84736.1	AHC90107.1	WJN87750.1	WJR38845.1	WJO32604.1	WJR44489.1	WJR50069.1	WP_016712231.1	WP_016712231.1
1676	HTH-type transcriptional regulator CysB	COG0583	K	Core	17	1	16	WP_010953293.1	WP_010953293.1	MBZ3670733.1	BBV96391.1	QIG17998.1	QIG23255.1	WP_010953293.1	MCJ7854255.1	AHC81819.1	AHC87248.1	WJN90352.1	WJR41309.1	WJO34964.1	WJR46814.1	WJR52347.1	WP_010953293.1	WP_010953293.1
2117	O-succinylhomoserine sulfhydrylase	COG0156,COG1104,COG1167,	K,H,R,P,E	Core	17	1	16	WP_119370843.1	WP_060498788.1	MBZ3669556.1	BBV96104.1	QIG17659.1	QIG22916.1	WP_016715902.1	MCJ7852372.1	AHC81533.1	AHC86962.1	WJN90028.1	WJR40985.1	WJO34640.1	WJR46549.1	WJR52081.1	WP_016715902.1	WP_016715902.1
1833	TetR/AcrR family transcriptional regulator	COG1309,COG3226	K,S	Core	17	1	16	WP_019099774.1	WP_019099774.1	MBZ3671087.1	BBV95263.1	QIG16847.1	QIG22107.1	WP_019099774.1	MCJ7854469.1	AHC80678.1	AHC86110.1	WJN88971.1	WJR40004.1	WJO33792.1	WJR45641.1	WJR51221.1	WP_016715425.1	WP_016715425.1
1656	HlyD family secretion protein	COG0845,COG1566	M,V	Core	17	1	16	WP_119369002.1	WP_060497837.1	MBZ3668921.1	BBV95836.1	QIG17394.1	QIG22651.1	WP_025754551.1	MCJ7852026.1	AHC84160.1	AHC89531.1	WJN87059.1	WJR38154.1	WJO31940.1	WJR43815.1	WJR49398.1	WP_016713808.1	WP_016713808.1
1094	ABC transporter substrate-binding protein	COG0190	H	Core	17	1	16	WP_016714772.1	WP_060498383.1	MBZ3670704.1	BBV96362.1	QIG17968.1	QIG23225.1	WP_016714772.1	MCJ7854284.1	AHC81779.1	AHC87208.1	WJN90323.1	WJR41280.1	WJO34935.1	WJR46785.1	WJR52318.1	WP_016714772.1	WP_016714772.1
1289	TonB-dependent receptor	COG4774,COG1629,COG4771,	P,H	Core	17	1	16	WP_119370219.1	WP_104834926.1	MBZ3670614.1	BBV97594.1	QIG18346.1	QIG23603.1	WP_027615172.1	MCJ7853859.1	AHC82254.1	AHC87632.1	WJN90733.1	WJR41690.1	WJO35343.1	WJR47196.1	WJR52728.1	WP_063977570.1	WP_016714235.1
746	50S ribosomal protein L28	COG0227	J	Core	17	1	16	WP_003253504.1	WP_003253504.1	MBZ3668311.1	BBV99725.1	QIG21240.1	QIG26490.1	WP_003253504.1	MCJ7850252.1	AHC85158.1	AHC90529.1	WJN88171.1	WJR39266.1	WJO33026.1	WJR44908.1	WJR50489.1	WP_003253504.1	WP_003253504.1
2530	S4 domain-containing protein	COG0564,COG1188,COG1189	J	Core	17	1	16	WP_119368483.1	WP_060501258.1	MBZ3670198.1	BBV94855.1	QIG16502.1	QIG21762.1	WP_016714465.1	MCJ7853328.1	AHC85554.1	AHC90922.1	WJN88565.1	WJR39655.1	WJO33423.1	WJR45252.1	WJR50833.1	WP_016714465.1	WP_016714465.1
7937	general stress protein	COG3729	R	Core	17	1	16	WP_119369993.1	WP_104834338.1,WP_104834713.1	MBZ3671048.1,MBZ3672101.1	BBV96777.1	QIG18399.1,QIG18739.1	QIG23655.1,QIG23994.1	WP_016715226.1	MCJ7852955.1	AHC82285.1,AHC82790.1	AHC87663.1,AHC88166.1	WJN91046.1	WJR42003.1	WJO35656.1,WJO30835.1	WJR47508.1,WJR42812.1	WJR53042.1,WJR48326.1	WP_016715226.1,WP_004573951.1	WP_016715226.1,WP_004573951.1
1426	response regulator	COG2204,COG2197,COG4565,	K,N,T	Core	17	1	16	WP_119370643.1	WP_104835155.1	MBZ3670757.1	BBV96491.1	QIG18021.1	QIG23278.1	WP_019098000.1	MCJ7854231.1	AHC81846.1	AHC87275.1	WJN90374.1	WJR41331.1	WJO34986.1	WJR46836.1	WJR52369.1	WP_016714727.1	WP_016714727.1
2082	glycine--tRNA ligase subunit beta	COG0751	J	Core	17	1	16	WP_016712790.1	WP_016712790.1	MBZ3671470.1	BBV94664.1	QIG16305.1	QIG21565.1	WP_027609960.1	MCJ7850369.1	AHC85346.1	AHC90714.1	WJN88373.1	WJR39468.1	WJO33231.1	WJR45060.1	WJR50641.1	WP_016712790.1	WP_016712790.1
3091	DUF1631 domain-containing protein	#	#	Core	17	1	16	WP_119368852.1	WP_104833414.1	MBZ3668561.1	BBV95473.1	QIG17029.1	QIG22289.1	WP_159265892.1	MCJ7851447.1	AHC80870.1	AHC86299.1	WJN89327.1	WJR40213.1	WJO34001.1	WJR45851.1	WJR51440.1	WP_016713264.1	WP_016713264.1
7888	P-II family nitrogen regulator	COG0347	E	Core	17	1	16	WP_002555808.1	WP_002555808.1	MBZ3668264.1	BBV99677.1	QIG21193.1	QIG26443.1	WP_002555808.1	MCJ7850206.1	AHC85113.1	AHC90484.1	WJN88120.1	WJR39215.1	WJO32974.1	WJR44857.1	WJR50438.1	WP_002555808.1	WP_002555808.1
7627	flagellar basal body L-ring protein FlgH	COG2063	N	Core	17	1	16	WP_119369205.1	WP_012273524.1	MBZ3667636.1	BBV98320.1	QIG19892.1	QIG25144.1	WP_016711815.1	MCJ7852534.1	AHC83797.1	AHC89168.1	WJN86744.1	WJR37692.1	WJO31473.1	WJR43389.1	WJR48937.1	WP_016711815.1	WP_016711815.1
3129	CidA/LrgA family protein	COG1380	R	Core	17	1	16	WP_016713476.1	WP_060499961.1	MBZ3666950.1	BBV99031.1	QIG20563.1	QIG25813.1	WP_016713476.1	MCJ7851683.1	AHC84498.1	AHC89869.1	WJN87491.1	WJR38585.1	WJO32282.1	WJR44243.1	WJR49823.1	WP_016713476.1	WP_016713476.1
168	FAD-dependent oxidoreductase	COG0665,COG3573,COG0578,	C,E,D,H,R	Core	17	1	16	WP_119370376.1	WP_060499240.1	MBZ3670461.1	BBV97696.1	QIG18207.1	QIG23464.1	WP_027608899.1	MCJ7850625.1	AHC82104.1	AHC87481.1	WJN85910.1	WJR36867.1	WJO30497.1	WJR42624.1	WJR48062.1	WP_016711094.1	WP_016711094.1
1613	malate synthase G	COG2225	C	Core	17	1	16	WP_003255621.1	WP_104833571.1	MBZ3670359.1	BBV95009.1	QIG16616.1	QIG21876.1	WP_016714557.1	MCJ7853216.1	AHC80430.1	AHC85866.1	WJN88710.1	WJR39761.1	WJO33530.1	WJR45397.1	WJR50978.1	WP_016714557.1	WP_016714557.1
5889	fimbria/pilus outer membrane usher protein	COG3188	N	Core	17	1	16	WP_233444394.1	WP_104835473.1	MBZ3670764.1	BBV96498.1	QIG21378.1	QIG26630.1	WP_026020411.1	MCJ7854224.1	AHC81853.1	AHC87282.1	WJN91189.1	WJR42237.1	WJO35973.1	WJR47732.1	WJR53319.1	WP_016714720.1	WP_016714720.1
3665	12-phenylacetyl-CoA epoxidase subunit B	COG3460	Q	Core	17	1	16	WP_004374528.1	WP_004374528.1	MBZ3671056.1	BBV96786.1	QIG18747.1	QIG24002.1	WP_004374528.1	MCJ7852964.1	AHC82781.1	AHC88157.1	WJN91054.1	WJR42011.1	WJO35664.1	WJR47516.1	WJR53050.1	WP_004374528.1	WP_004374528.1
7013	MFS transporter	COG0583	K	Core	17	1	16	WP_105946048.1	WP_104834194.1	MBZ3667582.1	BBV98375.1	QIG19955.1	QIG25207.1	WP_016711859.1	MCJ7852587.1	AHC83847.1	AHC89218.1	WJN86795.1	WJR37743.1	WJO31525.1	WJR43441.1	WJR48989.1	WP_016711859.1	WP_016711859.1
1763	DUF493 domain-containing protein	COG3147,COG3087,COG0797	D,M,S	Core	17	1	16	WP_119371559.1	WP_104833885.1	MBZ3667831.1	BBV99234.1	QIG20765.1	QIG26015.1	WP_016712185.1	MCJ7849775.1	AHC84687.1	AHC90058.1	WJN87690.1	WJR38785.1	WJO32544.1	WJR44442.1	WJR50022.1	WP_016712185.1	WP_016712185.1
3212	phosphohistidine phosphatase SixA	COG0406,COG0588,COG2062	G,T	Core	17	1	16	WP_119369331.1	WP_060500861.1	MBZ3669968.1	BBV98108.1	QIG19626.1	QIG24880.1	WP_159266515.1	MCJ7851063.1	AHC83581.1	AHC88957.1	WJN86544.1	WJR37492.1	WJO31273.1	WJR43190.1	WJR48737.1	WP_016711630.1	WP_016711630.1
6481	DNA mismatch repair endonuclease MutL	COG0323,COG0642	T,L	Core	17	1	16	WP_119371603.1	WP_060500374.1	MBZ3667920.1	BBV99325.1	QIG20853.1	QIG26103.1	WP_019097354.1	MCJ7849865.1	AHC84781.1	AHC90152.1	WJN87788.1	WJR38883.1	WJO32642.1	WJR44527.1	WJR50107.1	WP_016712321.1	WP_016712321.1
867	hypothetical protein	#	#	Core	17	1	16	WP_119368793.1	WP_016713357.1	MBZ3668460.1	BBV95371.1	QIG16927.1	QIG22187.1	WP_025754694.1	MCJ7851549.1	AHC80742.1	AHC86174.1	WJN89185.1	WJR40071.1	WJO33859.1	WJR45708.1	WJR51288.1	WP_016713357.1	WP_016713357.1
3887	sel1 repeat family protein	COG0790	R	Core	17	1	16	WP_016712168.1	WP_016712168.1	MBZ3667813.1	BBV99216.1	QIG20747.1	QIG25997.1	WP_016712168.1	MCJ7849757.1	AHC84669.1	AHC90040.1	WJN87672.1	WJR38767.1	WJO32526.1	WJR44424.1	WJR50004.1	WP_016712168.1	WP_016712168.1
3805	cytochrome c-550 PedF	COG0834,COG4623	E,M	Core	17	1	16	WP_119370281.1	WP_104834964.1	MBZ3670548.1	BBV97659.1	QIG18285.1	QIG23542.1	WP_019099518.1	MCJ7853649.1	AHC82181.1	AHC87559.1	WJN90672.1	WJR41629.1	WJO35282.1	WJR47135.1	WJR52667.1	WP_016714300.1	WP_016714300.1
3628	MFS transporter	COG0477,COG2807,COG2814	P,G	Core	17	1	16	WP_119369864.1	WP_192576900.1	MBZ3671883.1	BBV96811.1	QIG18774.1	QIG24029.1	WP_019099394.1	MCJ7854657.1	AHC82729.1	AHC88105.1	WJN85651.1	WJR42090.1	WJO35792.1	WJR47670.1	WJR53208.1	WP_016714069.1	WP_016714069.1
4996	ScpA family protein	COG1354	S	Core	17	1	16	WP_161751096.1	WP_164525265.1	MBZ3667578.1	BBV98380.1	QIG19958.1	QIG25210.1	WP_161751096.1	MCJ7852591.1	AHC83896.1	AHC89267.1	WJN91259.1	WJR42303.1	WJO36049.1	WJR47801.1	WJR53384.1	WP_161751096.1	WP_161751096.1
7080	excinuclease ABC subunit UvrA	COG4170,COG4178,COG1127,	P,O,L,R,Q,D,E,C,G,V,H	Core	17	1	16	WP_119370090.1	WP_104834765.1	MBZ3670958.1	BBV96671.1	QIG18652.1	QIG23907.1	WP_159266232.1	MCJ7852853.1	AHC82937.1	AHC88313.1	WJN90944.1	WJR41901.1	WJO35554.1	WJR47406.1	WJR52940.1	WP_016715585.1	WP_016715585.1
865	acetyl-CoA C-acetyltransferase	COG0183	I	Core	17	1	16	WP_119368727.1	WP_060499499.1	MBZ3671099.1	BBV95250.1	QIG16834.1	QIG22094.1	WP_159265856.1	MCJ7854456.1	AHC80666.1	AHC86098.1	WJN88958.1	WJR39991.1	WJO33779.1	WJR45628.1	WJR51208.1	WP_016715415.1	WP_016715415.1
3151	ABC transporter ATP-binding protein/permease	COG1119,COG4133,COG1239,	C,G,E,H,U,V,O,F,P,Q,D,R,I	Core	17	1	16	WP_119370690.1	WP_060498407.1	MBZ3670673.1	BBV96331.1	QIG17938.1	QIG23195.1	WP_027615743.1	MCJ7854313.1	AHC81753.1	AHC87182.1	WJN90294.1	WJR41251.1	WJO34906.1	WJR46756.1	WJR52289.1	WP_063977428.1	WP_063977428.1
2448	2-aminoethylphosphonate--pyruvate transaminase	COG2005,COG1846,COG0583	R,K	Core	17	1	16	WP_119370707.1	WP_060500512.1	MBZ3669738.1	BBV96303.1	QIG17909.1	QIG23166.1	WP_019097510.1	MCJ7854089.1	AHC81722.1	AHC87151.1	WJN90265.1	WJR41222.1	WJO34877.1	WJR46727.1	WJR52260.1	WP_016714974.1	WP_016714974.1
920	Bax inhibitor-1/YccA family protein	COG0670	R	Core	17	1	16	WP_003251184.1	WP_003251184.1	MBZ3669835.1	BBV97975.1	QIG19500.1	QIG24754.1	WP_003251184.1	MCJ7850902.1	AHC83420.1	AHC88796.1	WJN86301.1	WJR37248.1	WJO31027.1	WJR42947.1	WJR48492.1	WP_003251184.1	WP_003251184.1
10132	thiazole synthase	COG0214,COG2022	H	Core	17	1	16	WP_119371736.1	WP_060498066.1	MBZ3668134.1	BBV99544.1	QIG21060.1	QIG26310.1	WP_019097203.1	MCJ7850069.1	AHC84978.1	AHC90349.1	WJN87992.1	WJR39088.1	WJO32846.1	WJR44730.1	WJR50311.1	WP_016712518.1	WP_121757853.1
3501	diguanylate cyclase	COG3447,COG5001,COG2199,	T	Core	17	1	16	WP_119369491.1	WP_104834430.1	MBZ3669821.1	BBV97873.1	QIG19443.1	QIG24698.1	WP_025753698.1	MCJ7850862.1	AHC83414.1	AHC88790.1	WJN86220.1	WJR37167.1	WJO30920.1	WJR42866.1	WJR48411.1	WP_029380196.1	WP_029380196.1
4394	DUF1820 family protein	COG4517	S	Core	17	1	16	WP_060498505.1	WP_060498505.1	MBZ3667814.1	BBV99217.1	QIG20748.1	QIG25998.1	WP_016712169.1	MCJ7849758.1	AHC84670.1	AHC90041.1	WJN87673.1	WJR38768.1	WJO32527.1	WJR44425.1	WJR50005.1	WP_016712169.1	WP_016712169.1
4798	DUF3299 domain-containing protein	COG0027,COG0026,COG0458,	I,H,E,F	Core	17	1	16	WP_016502259.1	WP_104833732.1	MBZ3668360.1	BBV99830.1	QIG21287.1	QIG26537.1	WP_016502259.1	MCJ7850301.1	AHC85209.1	AHC90580.1	WJN88257.1	WJR39352.1	WJO33112.1	WJR44994.1	WJR50575.1	WP_016712734.1	WP_016712734.1
842	S41 family peptidase	COG0793,COG3480,COG3975,	O,R,T,M	Core	17	1	16	WP_016712472.1	WP_060500663.1	MBZ3668076.1	BBV99483.1	QIG21005.1	QIG26255.1	WP_016712472.1	MCJ7850024.1	AHC84936.1	AHC90307.1	WJN87945.1	WJR39040.1	WJO32799.1	WJR44683.1	WJR50264.1	WP_016712472.1	WP_016712472.1
1154	TonB system transport protein ExbD	COG0848	U	Core	17	1	16	WP_003253367.1	WP_003253367.1	MBZ3668333.1	BBV99803.1	QIG21261.1	QIG26511.1	WP_003253367.1	MCJ7850274.1	AHC85181.1	AHC90552.1	WJN88232.1	WJR39327.1	WJO33087.1	WJR44969.1	WJR50550.1	WP_003253367.1	WP_003253367.1
4327	acetyl-CoA C-acyltransferase	COG0183,COG0304	I	Core	17	1	16	WP_119370700.1	WP_060500524.1	MBZ3669744.1	BBV96309.1	QIG17915.1	QIG23172.1	WP_027609685.1	MCJ7854095.1	AHC81727.1	AHC87156.1	WJN90271.1	WJR41228.1	WJO34883.1	WJR46733.1	WJR52266.1	WP_016714980.1	WP_016714980.1
1174	EAL domain-containing protein	COG2199,COG4943,COG2200,	T,R	Core	17	1	16	WP_119369696.1	WP_104834601.1	MBZ3669045.1	BBV97038.1	QIG18984.1	QIG24239.1	WP_019098362.1	MCJ7850582.1	AHC83153.1	AHC88529.1	WJN85865.1	WJR36822.1	WJO30453.1	WJR42579.1	WJR48017.1	WP_063977420.1	WP_063977420.1
1408	SCP2 sterol-binding domain-containing protein	COG0661,COG0478	T,R	Core	17	1	16	WP_119371673.1	WP_060500607.1	MBZ3668033.1	BBV99438.1	QIG20965.1	QIG26215.1	WP_025752338.1	MCJ7849982.1	AHC84895.1	AHC90266.1	WJN87905.1	WJR39000.1	WJO32759.1	WJR44643.1	WJR50224.1	WP_016712433.1	WP_016712433.1
253	GTPase/DUF3482 domain-containing protein	COG2274,COG4674,COG4559,	L,D,Q,R,P,O,F,V,H,T,E,G,C	Core	17	1	16	WP_119371763.1	WP_104833782.1	MBZ3668167.1	BBV99577.1	QIG21094.1	QIG26344.1	WP_016712547.1	MCJ7850103.1	AHC85015.1	AHC90386.1	WJN88024.1	WJR39120.1	WJO32878.1	WJR44762.1	WJR50343.1	WP_016712547.1	WP_016712547.1
3938	WecB/TagA/CpsF family glycosyltransferase	COG1922	M	Core	17	1	16	WP_119370084.1	WP_060499425.1	MBZ3670993.1	BBV96716.1	QIG21407.1	QIG26661.1	WP_025754144.1	MCJ7852900.1	AHC82871.1	AHC88247.1	WJN91212.1	WJR42260.1	WJO35995.1	WJR47756.1	WJR53341.1	WP_028699179.1	WP_028699179.1
1855	MarC family protein	COG2095	U	Core	17	1	16	WP_016712205.1	WP_016712205.1	MBZ3667853.1	BBV99256.1	QIG20787.1	QIG26037.1	WP_016712205.1	MCJ7849796.1	AHC84708.1	AHC90079.1	WJN87723.1	WJR38818.1	WJO32577.1	WJR44462.1	WJR50042.1	WP_016712205.1	WP_016712205.1
7532	urease accessory protein UreF	COG0830	O	Core	17	1	16	WP_119370182.1	WP_104834831.1	MBZ3671566.1	BBV97454.1	QIG18517.1	QIG23772.1	WP_025753023.1	MCJ7853778.1	AHC82561.1	AHC87940.1	WJN90812.1	WJR41769.1	WJO35422.1	WJR47275.1	WJR52807.1	WP_016714151.1	WP_016714151.1
1504	acetolactate synthase 3 large subunit	COG0028,COG1165,COG0674,	E,C,G,R,H	Core	17	1	16	WP_060498430.1	WP_104835408.1	MBZ3667703.1	BBV99101.1	QIG20634.1	QIG25884.1	WP_159266605.1	MCJ7849612.1	AHC84569.1	AHC89940.1	WJN87567.1	WJR38662.1	WJO32358.1	WJR44319.1	WJR49899.1	WP_026020528.1	WP_026020528.1
7196	molybdenum cofactor guanylyltransferase MobA	COG0746	H	Core	17	1	16	WP_119369790.1	WP_104834659.1	MBZ3672014.1	BBV96902.1	QIG18854.1	QIG24109.1	WP_084297328.1	MCJ7853738.1	AHC83012.1	AHC88388.1	WJN91223.1	WJR42267.1	WJO36007.1	WJR47769.1	WJR53352.1	WP_033740241.1	WP_042131607.1
7428	urocanate hydratase	COG2987	E	Core	17	1	16	WP_119371687.1	WP_104833819.1,WP_104834490.1	MBZ3668054.1	BBV99461.1	QIG20984.1	QIG26234.1	WP_016712451.1	MCJ7850002.1	AHC84914.1	AHC90285.1	WJN87925.1	WJR39020.1	WJO32779.1	WJR44663.1	WJR50244.1	WP_016712451.1	WP_016712451.1
1078	Fe-S protein assembly chaperone HscA	COG1077,COG0443,COG4820,	D,O,E	Core	17	1	16	WP_119368896.1	WP_104834021.1	MBZ3666987.1	BBV98995.1	QIG20475.1	QIG25725.1	WP_019098532.1	MCJ7851386.1	AHC80937.1	AHC86366.1	WJN89388.1	WJR40274.1	WJO34062.1	WJR45912.1	WJR51501.1	WP_016713206.1	WP_016713206.1
2535	malonyl-ACP O-methyltransferase BioC	COG0357,COG2230,COG4976,	J,L,R,M,H,Q	Core	17	1	16	WP_119368594.1	WP_060499095.1	MBZ3670368.1	BBV95018.1	QIG16625.1	QIG21885.1	WP_019097160.1	MCJ7853207.1	AHC80439.1	AHC85875.1	WJN88719.1	WJR39770.1	WJO33539.1	WJR45406.1	WJR50987.1	WP_016714566.1	WP_016714566.1
8703	dimethylglycine demethylation protein DgcA	COG3349,COG1233,COG0492,	Q,H,R,E,S,C,O	Core	17	1	16	WP_019096852.1	WP_019096852.1	MBZ3670309.1	BBV94960.1	QIG16568.1	QIG21828.1	WP_019096852.1	MCJ7853264.1	AHC85614.1	AHC90982.1	WJN88664.1	WJR39715.1	WJO33484.1	WJR45351.1	WJR50932.1	WP_016714513.1	WP_016714513.1
4163	type II secretion system major pseudopilin GspG	COG2165	N	Core	17	1	16	WP_003253843.1	WP_003253843.1	MBZ3671832.1	BBV96864.1	QIG21415.1	QIG26669.1	WP_003253843.1	MCJ7853707.1	AHC82981.1	AHC88357.1	WJN85703.1	WJR42142.1	WJO35844.1	WJR42417.1	WJR53260.1	WP_003253843.1	WP_003253843.1
1058	precorrin-2 C20-methyltransferase	COG0007,COG2875,COG1010,	H	Core	17	1	16	WP_016712210.1	WP_177337099.1	MBZ3667858.1	BBV99261.1	QIG21479.1	QIG26738.1	WP_178092332.1	MCJ7849801.1	AHC84712.1	AHC90083.1	WJN87728.1	WJR38823.1	WJO32582.1	WJR44467.1	WJR50047.1	WP_016712210.1	WP_016712210.1
185	transcriptional regulator	COG5566	S	Core	17	1	16	WP_019097046.1	WP_060499007.1	MBZ3671523.1	BBV97411.1	QIG18567.1	QIG23822.1	WP_019097046.1	MCJ7854511.1	AHC83090.1	AHC88466.1	WJN90854.1	WJR41811.1	WJO35464.1	WJR47316.1	WJR52849.1	WP_016714112.1	WP_016714112.1
7524	universal stress protein	COG0589	T	Core	17	1	16	WP_016714749.1	WP_104835167.1	MBZ3670732.1	BBV96390.1	QIG17997.1	QIG23254.1	WP_016714749.1	MCJ7854256.1	AHC81818.1	AHC87247.1	WJN90351.1	WJR41308.1	WJO34963.1	WJR46813.1	WJR52346.1	WP_016714749.1	WP_016714749.1
4072	LysR family transcriptional regulator	COG0583	K	Core	17	1	16	WP_119370681.1	WP_104835183.1	MBZ3670688.1	BBV96346.1	QIG17952.1	QIG23209.1	WP_019097195.1	MCJ7854300.1	AHC81763.1	AHC87192.1	WJN90307.1	WJR41264.1	WJO34919.1	WJR46769.1	WJR52302.1	WP_016714788.1	WP_016714788.1
7121	uroporphyrinogen-III C-methyltransferase	COG4372,COG2959,COG3264	H,M,S	Core	17	1	16	WP_119368444.1	WP_060499465.1	MBZ3670142.1	BBV94796.1	QIG16432.1	QIG21692.1	WP_027610187.1	MCJ7853397.1	AHC85481.1	AHC90849.1	WJN88502.1	WJR39598.1	WJO33360.1	WJR45189.1	WJR50770.1	WP_016714407.1	WP_016714407.1
7284	LysR family transcriptional regulator	COG0583	K	Core	17	1	16	WP_119370647.1	WP_060498283.1	MBZ3670753.1	BBV96487.1	QIG18017.1	QIG23274.1	WP_025754393.1	MCJ7854235.1	AHC81840.1	AHC87269.1	WJN90370.1	WJR41327.1	WJO34982.1	WJR46832.1	WJR52365.1	WP_016714731.1	WP_016714731.1
7099	molybdopterin synthase catalytic subunit MoaE	COG0314	H	Core	17	1	16	WP_119371361.1	WP_060499776.1	MBZ3668641.1	BBV95556.1	QIG17111.1	QIG22370.1	WP_016713528.1	MCJ7851737.1	AHC84444.1	AHC89815.1	WJN87439.1	WJR38533.1	WJO32230.1	WJR44191.1	WJR49771.1	WP_016713528.1	WP_016713528.1
7678	elongation factor P	COG0231	J	Core	17	1	16	WP_012271109.1	WP_012271109.1	MBZ3669460.1	BBV96009.1	QIG17567.1	QIG22824.1	WP_012271109.1	MCJ7852278.1	AHC81445.1	AHC86874.1	WJN89939.1	WJR40896.1	WJO34551.1	WJR46460.1	WJR51992.1	WP_012271109.1	WP_012271109.1
187	OsmC domain/YcaO domain-containing protein	COG1765,COG1944	S,O	Core	17	1	16	WP_119369673.1	WP_060497052.1	MBZ3669081.1	BBV97077.1	QIG19019.1	QIG24274.1	WP_159266115.1	MCJ7853576.1	AHC83184.1	AHC88560.1	WJN90595.1	WJR41552.1	WJO35205.1	WJR47058.1	WJR52590.1	WP_016715737.1	WP_016715737.1
1737	gamma-glutamyltransferase	COG0405	E	Core	17	1	16	WP_119369730.1	WP_104834620.1	MBZ3668998.1	BBV96988.1	QIG18937.1	QIG24192.1	WP_084296858.1	MCJ7850529.1	AHC83103.1	AHC88479.1	WJN85812.1	WJR36770.1	WJO30400.1	WJR42526.1	WJR47964.1	WP_028698841.1	WP_028698841.1
931	LysR family transcriptional regulator	COG0583	K	Core	17	1	16	WP_016711896.1	WP_060497487.1	MBZ3667541.1	BBV98457.1	QIG19994.1	QIG25246.1	WP_016711896.1	MCJ7852630.1	AHC83937.1	AHC89308.1	WJN86836.1	WJR37784.1	WJO31566.1	WJR43482.1	WJR49030.1	WP_016711896.1	WP_016711896.1
2761	cystine ABC transporter permease	COG0834,COG4623	E,M	Core	17	1	16	WP_016714446.1	WP_016714446.1	MBZ3670175.1	BBV94831.1	QIG16479.1	QIG21739.1	WP_019096907.1	MCJ7853351.1	AHC85531.1	AHC90899.1	WJN88544.1	WJR39634.1	WJO33402.1	WJR45231.1	WJR50812.1	WP_016714446.1	WP_016714446.1
8655	septation protein A	COG2917	D	Core	17	1	16	WP_119369177.1	WP_016711865.1	MBZ3667575.1	BBV98383.1	QIG19960.1	QIG25212.1	WP_019099115.1	MCJ7852594.1	AHC83899.1	AHC89270.1	WJN86800.1	WJR37748.1	WJO31530.1	WJR43446.1	WJR48994.1	WP_016711865.1	WP_016711865.1
1867	DUF4404 family protein	#	#	Core	17	1	16	WP_003248815.1	WP_019471256.1	MBZ3669690.1	BBV96250.1	QIG17792.1	QIG23049.1	WP_003248815.1	MCJ7853987.1	AHC81673.1	AHC87102.1	WJN90154.1	WJR41111.1	WJO34766.1	WJR46674.1	WJR52207.1	WP_003248815.1	WP_003248815.1
525	MarR family transcriptional regulator	COG1695,COG1339,COG1846,	K	Core	17	1	16	WP_016715092.1	WP_060498712.1	MBZ3669462.1	BBV96011.1	QIG17569.1	QIG22826.1	WP_027615876.1	MCJ7852280.1	AHC81447.1	AHC86876.1	WJN89941.1	WJR40898.1	WJO34553.1	WJR46462.1	WJR51994.1	WP_016715092.1	WP_016715092.1
7963	amino acid ABC transporter permease	COG4597,COG4160,COG4215,	P,E	Core	17	1	16	WP_019096550.1	WP_060497898.1	MBZ3668847.1	BBV95758.1	QIG17321.1	QIG22578.1	WP_159266572.1	MCJ7851950.1	AHC84236.1	AHC89607.1	WJN87136.1	WJR38231.1	WJO32017.1	WJR43892.1	WJR49474.1	WP_016713729.1	WP_016713729.1
3008	hypothetical protein	COG0834	E	Core	17	1	16	WP_119371652.1	WP_060501026.1	MBZ3667998.1	BBV99403.1	QIG20931.1	QIG26181.1	WP_159266656.1	MCJ7849947.1	AHC84861.1	AHC90232.1	WJN87870.1	WJR38965.1	WJO32724.1	WJR44608.1	WJR50189.1	WP_016712401.1	WP_016712401.1
527	YheU family protein	COG3089	S	Core	17	1	16	WP_119370994.1	WP_060497566.1	MBZ3667439.1	BBV98545.1	QIG20079.1	QIG25331.1	WP_004575803.1	MCJ7852179.1	AHC81339.1	AHC86768.1	WJN89784.1	WJR40746.1	WJO34458.1	WJR46307.1	WJR51898.1	WP_004575803.1	WP_004575803.1
1685	hypothetical protein	COG1196,COG3206,COG3944	D,M	Core	17	1	16	WP_119370051.1	WP_060499340.1	MBZ3670979.1	BBV96701.1	QIG18672.1	QIG23927.1	WP_019096227.1	MCJ7852886.1	AHC82885.1	AHC88261.1	WJN90981.1	WJR41938.1	WJO35591.1	WJR47443.1	WJR52977.1	WP_016715297.1	WP_016715297.1
5270	RND family transporter	COG0342,COG3696,COG1033,	U,V,R,P	Core	17	1	16	WP_033724164.1	WP_060498803.1	MBZ3669571.1	BBV96120.1	QIG17675.1	QIG22932.1	WP_027615857.1	MCJ7852388.1	AHC81552.1	AHC86981.1	WJN90044.1	WJR41001.1	WJO34656.1	WJR46565.1	WJR52097.1	WP_033724164.1	WP_033724164.1
366	ABC transporter permease	COG0600,COG0581,COG3833,	O,G,P,E,R,H	Core	17	1	16	WP_016715782.1	WP_016715782.1	MBZ3670422.1	BBV95070.1	QIG16675.1	QIG21935.1	WP_016715782.1	MCJ7853157.1	AHC80498.1	AHC85930.1	WJN88765.1	WJR39816.1	WJO33585.1	WJR45453.1	WJR51033.1	WP_016715782.1	WP_016715782.1
4979	DeoR family transcriptional regulator	COG2345,COG1349,COG0640,	K	Core	17	1	16	WP_016712766.1	WP_016712766.1	MBZ3671774.1	BBV99872.1	QIG21320.1	QIG26570.1	WP_016712766.1	MCJ7850335.1	AHC85267.1	AHC90638.1	WJN88340.1	WJR39435.1	WJO33198.1	WJR45027.1	WJR50608.1	WP_016712766.1	WP_016712766.1
1352	DUF485 domain-containing protein	COG4389,COG3162	S,L	Core	17	1	16	WP_119369989.1	WP_104834710.1	MBZ3671052.1	BBV96782.1	QIG18743.1	QIG23998.1	WP_016715221.1	MCJ7852960.1	AHC82785.1	AHC88161.1	WJN91050.1	WJR42007.1	WJO35660.1	WJR47512.1	WJR53046.1	WP_016715221.1	WP_016715221.1
2419	methionine ABC transporter ATP-binding protein	COG4674,COG4161,COG4559,	R,D,Q,L,O,P,H,V,G,C,E	Core	17	1	16	WP_016712837.1	WP_060499830.1	MBZ3671418.1	BBV94718.1	QIG16356.1	QIG21616.1	WP_019099210.1	MCJ7850423.1	AHC85399.1	AHC90767.1	WJN88429.1	WJR39525.1	WJO33287.1	WJR45116.1	WJR50697.1	WP_016712837.1	WP_016712837.1
299	recombination mediator RecR	COG0632,COG0353	L	Core	17	1	16	WP_119369273.1	WP_027609459.1	MBZ3670055.1	BBV98194.1	QIG19708.1	QIG24960.1	WP_025754785.1	MCJ7854570.1	AHC83673.1	AHC89047.1	WJN86630.1	WJR37578.1	WJO31359.1	WJR43275.1	WJR48823.1	WP_016711711.1	WP_016711711.1
4378	50S ribosomal protein L11 methyltransferase	COG3897,COG2813,COG1092,	R,H,J	Core	17	1	16	WP_119368683.1	WP_060499545.1	MBZ3671164.1	BBV95183.1	QIG16769.1	QIG22029.1	WP_027609839.1	MCJ7854384.1	AHC80595.1	AHC86027.1	WJN88884.1	WJR39918.1	WJO33706.1	WJR45555.1	WJR51135.1	WP_016715352.1	WP_016715352.1
8468	5-carboxyaminoimidazole ribonucleotide mutase	COG1691,COG0041	R,F	Core	17	1	16	WP_009684500.1	WP_009684500.1	MBZ3668361.1	BBV99831.1	QIG21288.1	QIG26538.1	WP_009684500.1	MCJ7850302.1	AHC85210.1	AHC90581.1	WJN88258.1	WJR39353.1	WJO33113.1	WJR44995.1	WJR50576.1	WP_009684500.1	WP_009684500.1
2516	phasin family protein	#	#	Core	17	1	16	WP_119371669.1	WP_060500600.1	MBZ3668028.1	BBV99433.1	QIG20960.1	QIG26210.1	WP_019099359.1	MCJ7849977.1	AHC84891.1	AHC90262.1	WJN87899.1	WJR38994.1	WJO32753.1	WJR44637.1	WJR50218.1	WP_016712427.1	WP_016712427.1
7085	response regulator transcription factor	COG3707,COG0784,COG3279,	K,N,T	Core	17	1	16	WP_119369725.1	WP_104835452.1	MBZ3669011.1	BBV97001.1	QIG18950.1	QIG24205.1	WP_084296853.1	MCJ7850547.1	AHC83123.1	AHC88499.1	WJN85830.1	WJR36788.1	WJO30418.1	WJR42544.1	WJR47982.1	WP_016713886.1	WP_016713886.1
7007	RidA family protein	COG0251	J	Core	17	1	16	WP_016713864.1	WP_016713864.1	MBZ3669035.1	BBV97028.1	QIG18974.1	QIG24229.1	WP_016713864.1	MCJ7850570.1	AHC83146.1	AHC88522.1	WJN85853.1	WJR36810.1	WJO30441.1	WJR42567.1	WJR48005.1	WP_016713864.1	WP_016713864.1
3783	glutathione S-transferase family protein	COG0625	O	Core	17	1	16	WP_119371336.1	WP_060498019.1	MBZ3668691.1	BBV95606.1	QIG17160.1	QIG22418.1	WP_019097336.1	MCJ7851794.1	AHC84393.1	AHC89764.1	WJN87394.1	WJR38488.1	WJO32185.1	WJR44146.1	WJR49726.1	WP_016713571.1	WP_016713571.1
4358	ABC transporter ATP-binding protein	COG1132,COG4525,COG0411,	R,D,Q,L,O,P,H,V,C,G,E	Core	17	1	16	WP_119371232.1	WP_104834029.1	MBZ3667017.1	BBV98963.1	QIG20444.1	QIG25694.1	WP_159265901.1	MCJ7851351.1	AHC80969.1	AHC86398.1	WJN89422.1	WJR40308.1	WJO34096.1	WJR45945.1	WJR51535.1	WP_016713171.1	WP_016713171.1
3800	SDR family NADP-dependent oxidoreductase	COG0451,COG4221,COG1028,	R,M,I	Core	17	1	16	WP_119370701.1	WP_060500522.1	MBZ3669743.1	BBV96308.1	QIG17914.1	QIG23171.1	WP_019097505.1	MCJ7854094.1	AHC81726.1	AHC87155.1	WJN90270.1	WJR41227.1	WJO34882.1	WJR46732.1	WJR52265.1	WP_016714979.1	WP_016714979.1
3543	apolipoprotein N-acyltransferase	COG0815,COG0388	R,M	Core	17	1	16	WP_119371552.1	WP_060498508.1	MBZ3667818.1	BBV99221.1	QIG20752.1	QIG26002.1	WP_027614884.1	MCJ7849762.1	AHC84674.1	AHC90045.1	WJN87677.1	WJR38772.1	WJO32531.1	WJR44429.1	WJR50009.1	WP_016712173.1	WP_016712173.1
1198	HDOD domain-containing protein	COG3434,COG1639	T	Core	17	1	16	WP_119371284.1	WP_060497928.1	MBZ3668805.1	BBV95717.1	QIG17279.1	QIG22537.1	WP_025754590.1	MCJ7851909.1	AHC84280.1	AHC89651.1	WJN87178.1	WJR38273.1	WJO32059.1	WJR43934.1	WJR49516.1	WP_025754590.1	WP_025754590.1
669	vanillin reductase	COG1063,COG0604,COG1062,	E,C,R	Core	17	1	16	WP_016714652.1	WP_104835115.1	MBZ3670824.1	BBV96564.1	QIG18085.1	QIG23342.1	WP_016714652.1	MCJ7854148.1	AHC83362.1	AHC88738.1	WJN90446.1	WJR41403.1	WJO35057.1	WJR46908.1	WJR52441.1	WP_016714652.1	WP_016714652.1
3269	MFS transporter	COG2814,COG2807	P,G	Core	17	1	16	WP_060500224.1	WP_060500224.1	MBZ3668486.1	BBV95398.1	QIG16953.1	QIG22213.1	WP_084297413.1	MCJ7851522.1	AHC80770.1	AHC86202.1	WJN89210.1	WJR40096.1	WJO33884.1	WJR45733.1	WJR51312.1	WP_016713333.1	WP_016713333.1
9632	acyl-CoA synthetase	COG1960	I	Core	17	1	16	WP_119369722.1	WP_104834613.1	MBZ3672136.1,MBZ3669014.1	BBV97004.1,BBV97490.1	QIG18953.1	QIG24208.1	WP_027608916.1	MCJ7850550.1	AHC83125.1	AHC88501.1	WJN85833.1	WJR36790.1	WJO30421.1	WJR42547.1	WJR47985.1	WP_016713883.1	WP_016713883.1
3427	type II secretion system protein GspL	#	#	Core	17	1	16	WP_119371269.1	WP_104835415.1	MBZ3667147.1	BBV98789.1	QIG20318.1	QIG25569.1	WP_025753751.1	MCJ7851221.1	AHC81103.1	AHC86532.1	WJN89550.1	WJR40436.1	WJO34224.1	WJR46073.1	WJR51664.1	WP_028698970.1	WP_028698970.1
4847	DUF3772 domain-containing protein	COG3206,COG1269,COG0668,	C,M	Core	17	1	16	WP_119368809.1	WP_104833485.1	MBZ3668491.1	BBV95403.1	QIG16958.1	QIG22218.1	WP_159265882.1	MCJ7851517.1	AHC80773.1	AHC86205.1	WJN89215.1	WJR40101.1	WJO33889.1	WJR45738.1	WJR51317.1	WP_028699491.1	WP_028699491.1
2647	EamA family transporter RarD	COG2962,COG0697	R,G	Core	17	1	16	WP_060499101.1	WP_060499101.1	MBZ3670361.1	BBV95011.1	QIG16618.1	QIG21878.1	WP_016714559.1	MCJ7853214.1	AHC80432.1	AHC85868.1	WJN88712.1	WJR39763.1	WJO33532.1	WJR45399.1	WJR50980.1	WP_016714559.1	WP_016714559.1
25	alpha/beta fold hydrolase	COG0412,COG0657,COG0596,	I,Q,R	Core	17	1	16	WP_119370921.1	WP_060497499.1	MBZ3667521.1	BBV98478.1	QIG20014.1	QIG25266.1	WP_016715067.1	MCJ7852252.1	AHC81419.1	AHC86848.1	WJN89913.1	WJR40870.1	WJO34525.1	WJR46434.1	WJR51966.1	WP_016715067.1	WP_016715067.1
7509	30S ribosomal protein S7	COG0049	J	Core	17	1	16	WP_003246741.1	WP_003246741.1	MBZ3671225.1	BBV95105.1	QIG16709.1	QIG21969.1	WP_003246741.1	MCJ7854324.1	AHC80534.1	AHC85966.1	WJN88817.1	WJR39851.1	WJO33638.1	WJR45488.1	WJR51068.1	WP_003246741.1	WP_003246741.1
1850	glycosyltransferase 61 family protein	#	#	Core	17	1	16	WP_119369802.1	WP_060500927.1	MBZ3671999.1	BBV96886.1	QIG18839.1	QIG24094.1	WP_019099282.1	MCJ7853723.1	AHC82997.1	AHC88373.1	WJN85720.1	WJR42159.1	WJO35861.1	WJR42434.1	WJR47872.1	WP_016713996.1	WP_016713996.1
2103	FUSC family protein	COG4129,COG1289	S	Core	17	1	16	WP_016713501.1	WP_016713501.1	MBZ3668614.1	BBV95528.1	QIG17085.1	QIG22345.1	WP_019098848.1	MCJ7851708.1	AHC84472.1	AHC89843.1	WJN87467.1	WJR38561.1	WJO32258.1	WJR44219.1	WJR49799.1	WP_016713501.1	WP_016713501.1
3657	acetylglutamate kinase	COG0263,COG0548,COG1608	E,R	Core	17	1	16	WP_060499668.1	WP_060499668.1	MBZ3668317.1	BBV99787.1	QIG21245.1	QIG26495.1	WP_004575216.1	MCJ7850258.1	AHC85164.1	AHC90535.1	WJN88216.1	WJR39311.1	WJO33071.1	WJR44953.1	WJR50534.1	WP_004575216.1	WP_004575216.1
7159	phosphatidylglycerophosphatase A	COG0834	E	Core	17	1	16	WP_110741771.1	WP_104833535.1	MBZ3671154.1	BBV95193.1	QIG16778.1	QIG22038.1	WP_159265840.1	MCJ7854394.1	AHC80605.1	AHC86037.1	WJN88895.1	WJR39928.1	WJO33716.1	WJR45565.1	WJR51145.1	WP_016715357.1	WP_016715357.1
2553	cold-shock protein	COG1278	K	Core	17	1	16	WP_003252255.1	WP_003252255.1	MBZ3667227.1	BBV98709.1	QIG20236.1	QIG25487.1	WP_003252255.1	MCJ7851140.1	AHC81178.1	AHC86607.1	WJN89619.1	WJR40505.1	WJO34293.1	WJR46142.1	WJR51733.1	WP_003252255.1	WP_003252255.1
7406	shikimate 5-dehydrogenase	COG0169	E	Core	17	1	16	WP_119370497.1	WP_104835074.1	MBZ3671648.1	BBV97743.1	QIG18151.1	QIG23408.1	WP_159266302.1	MCJ7850666.1	AHC83309.1	AHC88685.1	WJN85949.1	WJR36906.1	WJO30537.1	WJR42663.1	WJR48101.1	WP_016711137.1	WP_016711137.1
5890	ATP-dependent DNA helicase	COG1199	K	Core	17	1	16	WP_119370185.1	WP_104834836.1	MBZ3671574.1	BBV97462.1	QIG21400.1	QIG26654.1	WP_019099103.1	MCJ7853786.1	AHC82552.1	AHC87931.1	WJN90804.1	WJR41761.1	WJO35414.1	WJR47267.1	WJR52799.1	WP_016714158.1	WP_016714158.1
3302	cyclic pyranopterin monophosphate synthase MoaC	COG0315	H	Core	17	1	16	WP_119371363.1	WP_003251775.1	MBZ3668639.1	BBV95554.1	QIG17110.1	QIG22369.1	WP_003251775.1	MCJ7851735.1	AHC84446.1	AHC89817.1	WJN87440.1	WJR38534.1	WJO32231.1	WJR44192.1	WJR49772.1	WP_003251775.1	WP_003251775.1
7179	response regulator	COG0745,COG2202,COG4251,	F,K,T	Core	17	1	16	WP_119370644.1	WP_104835156.1	MBZ3670756.1	BBV96490.1	QIG18020.1	QIG23277.1	WP_027609728.1	MCJ7854232.1	AHC81845.1	AHC87274.1	WJN90373.1	WJR41330.1	WJO34985.1	WJR46835.1	WJR52368.1	WP_016714728.1	WP_016714728.1
452	outer membrane protein assembly factor BamE	COG2867	I	Core	17	1	16	WP_060498454.1	WP_060498454.1	MBZ3667757.1	BBV99154.1	QIG20688.1	QIG25938.1	WP_016712097.1	MCJ7849666.1	AHC84624.1	AHC89995.1	WJN87618.1	WJR38713.1	WJO32409.1	WJR44370.1	WJR49950.1	WP_016712097.1	WP_016712097.1
2001	HPP family protein	COG4109,COG3448,COG4129,	P,S,K,T,R	Core	17	1	16	WP_119370648.1	WP_060498284.1	MBZ3670752.1	BBV96486.1	QIG18016.1	QIG23273.1	WP_019097602.1	MCJ7854236.1	AHC81839.1	AHC87268.1	WJN90369.1	WJR41326.1	WJO34981.1	WJR46831.1	WJR52364.1	WP_016714732.1	WP_016714732.1
1435	NADP/FAD-dependent oxidoreductase	COG0644,COG2509,COG0445	C,R,D	Core	17	1	16	WP_119368993.1	WP_016713793.1	MBZ3668906.1	BBV95819.1	QIG17378.1	QIG22635.1	WP_019096585.1	MCJ7852010.1	AHC84176.1	AHC89547.1	WJN87076.1	WJR38171.1	WJO31957.1	WJR43832.1	WJR49415.1	WP_016713793.1	WP_016713793.1
3966	type 4a pilus biogenesis protein PilO	COG3167	N	Core	17	1	16	WP_119369773.1	WP_104834647.1	MBZ3668936.1	BBV96925.1	QIG18876.1	QIG24131.1	WP_019097067.1	MCJ7854485.1	AHC83032.1	AHC88408.1	WJN85751.1	WJR36709.1	WJO35892.1	WJR42465.1	WJR47903.1	WP_016713963.1	WP_016713963.1
2337	aspartate aminotransferase family protein	COG4992,COG0160,COG0076,	H,E	Core	17	1	16	WP_119370734.1,WP_119371793.1	WP_060498130.1,WP_060500459.1	MBZ3668212.1,MBZ3669709.1	BBV96274.1,BBV99624.1	QIG17881.1,QIG21141.1	QIG23138.1,QIG26391.1	WP_016714939.1,WP_019098656.1	MCJ7850154.1,MCJ7854055.1	AHC82154.1,AHC85062.1	AHC87532.1,AHC90433.1	WJN90233.1,WJN88070.1	WJR41190.1,WJR39165.1	WJO34845.1,WJO32924.1	WJR46695.1,WJR44807.1	WJR52228.1,WJR50388.1	WP_016712591.1,WP_016714939.1	WP_016714939.1,WP_016712591.1
428	ABC transporter ATP-binding protein	COG1126,COG0411,COG1129,	V,H,E,C,G,N,L,R,D,Q,P,O	Core	17	1	16	WP_119368633.1	WP_104833555.1	MBZ3670419.1	BBV95067.1	QIG16672.1	QIG21932.1	WP_016715779.1	MCJ7853160.1	AHC80495.1	AHC85927.1	WJN88762.1	WJR39813.1	WJO33582.1	WJR45450.1	WJR51030.1	WP_016715779.1	WP_016715779.1
2074	hydrolase	COG0596,COG2945,COG1506,	E,I,Q,R	Core	17	1	16	WP_119371746.1	WP_104833790.1	MBZ3668145.1	BBV99555.1	QIG21072.1	QIG26322.1	WP_019097915.1	MCJ7850082.1	AHC84991.1	AHC90362.1	WJN88004.1	WJR39100.1	WJO32858.1	WJR44742.1	WJR50323.1	WP_016712530.1	WP_016712530.1
91	glycosyltransferase family 1 protein	COG0438,COG0297	M,G	Core	17	1	16	WP_119371314.1	WP_060497976.1	MBZ3668747.1	BBV95663.1	QIG17217.1	QIG22475.1	WP_019099609.1	MCJ7851853.1	AHC84334.1	AHC89705.1	WJN87334.1	WJR38428.1	WJO32125.1	WJR44086.1	WJR49666.1	WP_016713628.1	WP_016713628.1
3987	MFS transporter	COG2508,COG2204,COG4706,	K,I,T	Core	17	1	16	WP_119370013.1	WP_104834725.1	MBZ3671025.1	BBV96754.1	QIG18717.1	QIG23972.1	WP_159266213.1	MCJ7852934.1	AHC82836.1	AHC88212.1	WJN91027.1	WJR41984.1	WJO35637.1	WJR47489.1	WJR53023.1	WP_016715248.1	WP_016715248.1
2696	DUF1615 domain-containing protein	#	#	Core	17	1	16	WP_119370509.1	WP_104835089.1	MBZ3670853.1	BBV96594.1	QIG18113.1	QIG23370.1	WP_027608879.1	MCJ7850684.1	AHC83328.1	AHC88704.1	WJN85966.1	WJR36923.1	WJO30554.1	WJR42680.1	WJR48118.1	WP_016711155.1	WP_016711155.1
2054	ATPase T2SS/T4P/T4SS family	COG3267,COG1419,COG0630,	U,N	Core	17	1	16	WP_119371158.1	WP_104834065.1	MBZ3667141.1	BBV98795.1	QIG20324.1	QIG26729.1	WP_019098380.1	MCJ7851227.1	AHC81097.1	AHC86526.1	WJN91167.1	WJR42212.1	WJO35954.1	WJR47711.1	WJR53301.1	WP_016713019.1	WP_016713019.1
1041	flagellar motor switch protein FliM	COG1868	N	Core	17	1	16	WP_012273501.1	WP_012273501.1	MBZ3667673.1	BBV98283.1	QIG19865.1	QIG25117.1	WP_012273501.1	MCJ7852494.1	AHC83771.1	AHC89143.1	WJN86708.1	WJR37656.1	WJO31437.1	WJR43353.1	WJR48901.1	WP_012273501.1	WP_012273501.1
1975	cold shock domain-containing protein CspD	COG1278	K	Core	17	1	16	WP_119369443.1	WP_060497754.1	MBZ3669854.1	BBV97994.1	QIG19518.1	QIG24772.1	WP_019096726.1	MCJ7850921.1	AHC83439.1	AHC88815.1	WJN86320.1	WJR37267.1	WJO31046.1	WJR42966.1	WJR48511.1	WP_016711501.1	WP_016711501.1
7395	amino acid synthesis family protein	#	#	Core	17	1	16	WP_016715710.1	WP_003256068.1	MBZ3669110.1	BBV97109.1	QIG19047.1	QIG24302.1	WP_016715710.1	MCJ7853548.1	AHC83214.1	AHC88590.1	WJN90570.1	WJR41527.1	WJO35180.1	WJR47033.1	WJR52565.1	WP_016715710.1	WP_016715710.1
1955	DUF4197 domain-containing protein	#	#	Core	17	1	16	WP_028699975.1	WP_060497341.1	MBZ3667224.1	BBV98712.1	QIG20239.1	QIG25490.1	WP_019098058.1	MCJ7851143.1	AHC81174.1	AHC86603.1	WJN89617.1	WJR40503.1	WJO34291.1	WJR46140.1	WJR51731.1	WP_016712950.1	WP_016712950.1
2889	outer membrane protein assembly factor BamE	#	#	Core	17	1	16	WP_003249234.1	WP_003249234.1	MBZ3668059.1	BBV99466.1	QIG20989.1	QIG26239.1	WP_003249234.1	MCJ7850007.1	AHC84919.1	AHC90290.1	WJN87929.1	WJR39024.1	WJO32783.1	WJR44667.1	WJR50248.1	WP_003249234.1	WP_003249234.1
10335	type II secretion system minor pseudopilin GspH	COG4968,COG4966,COG4967,	N,U	Core	17	1	16	WP_119371156.1	WP_060497409.1	MBZ3667144.1	BBV98792.1	QIG20321.1	QIG25572.1	WP_025753753.1	MCJ7851224.1	AHC81100.1	AHC86529.1	WJN89547.1	WJR40433.1	WJO34221.1	WJR46070.1	WJR51661.1	WP_016713016.1	WP_016713016.1
4317	HAD family hydrolase	COG1011,COG0647,COG2179,	R,E,G	Core	17	1	16	WP_119371826.1	WP_104833759.1	MBZ3668261.1	BBV99674.1	QIG21190.1	QIG26440.1	WP_025752109.1	MCJ7850203.1	AHC85110.1	AHC90481.1	WJN88117.1	WJR39212.1	WJO32971.1	WJR44854.1	WJR50435.1	WP_016712638.1	WP_016712638.1
4256	VacJ family lipoprotein	COG2853	M	Core	17	1	16	WP_119370746.1	WP_060500427.1	MBZ3669692.1	BBV96252.1	QIG17794.1	QIG23051.1	WP_025754453.1	MCJ7853989.1	AHC81675.1	AHC87104.1	WJN90156.1	WJR41113.1	WJO34768.1	WJR46676.1	WJR52209.1	WP_016714919.1	WP_016714919.1
2233	LysE family translocator	COG1279,COG1280	E,R	Core	17	1	16	WP_119369804.1	WP_060500923.1	MBZ3671997.1	BBV96884.1	QIG18838.1	QIG24093.1	WP_019099280.1	MCJ7853721.1	AHC82995.1	AHC88371.1	WJN85718.1	WJR42157.1	WJO35859.1	WJR42432.1	WJR47870.1	WP_029380292.1	WP_029380292.1
651	adenosylcobinamide-GDP ribazoletransferase	COG0368	H	Core	17	1	16	WP_119371049.1	WP_060500768.1	MBZ3667376.1	BBV98611.1	QIG20138.1	QIG25390.1	WP_025754894.1	MCJ7852109.1	AHC81278.1	AHC86707.1	WJN89716.1	WJR40678.1	WJO34390.1	WJR46239.1	WJR51830.1	WP_016715478.1	WP_016715478.1
1361	NADP-dependent oxidoreductase	COG0493,COG1142,COG2081,	M,H,S,C,E,Q,R,I,O,P	Core	17	1	16	WP_119369428.1	WP_104834314.1	MBZ3669876.1	BBV98016.1	QIG19539.1	QIG24793.1	WP_089230019.1	MCJ7850943.1	AHC83461.1	AHC88837.1	WJN86340.1	WJR37287.1	WJO31066.1	WJR42986.1	WJR48531.1	WP_016711524.1	WP_016711524.1
7770	DUF1329 domain-containing protein	#	#	Core	17	1	16	WP_119368843.1	WP_104833422.1	MBZ3668545.1	BBV95458.1	QIG17013.1	QIG22273.1	WP_019099594.1	MCJ7851462.1	AHC80848.1	AHC86277.1	WJN89312.1	WJR40199.1	WJO33986.1	WJR45837.1	WJR51425.1	WP_016713278.1	WP_016713278.1
303	phosphoribosyl-ATP diphosphatase	COG0140	E	Core	17	1	16	WP_013974545.1	WP_060500609.1	MBZ3668035.1	BBV99440.1	QIG20967.1	QIG26217.1	WP_013974545.1	MCJ7849984.1	AHC84897.1	AHC90268.1	WJN87907.1	WJR39002.1	WJO32761.1	WJR44645.1	WJR50226.1	WP_013974545.1	WP_013974545.1
3030	acyl-CoA synthetase	COG1022,COG0318,COG0365,	I,H,Q	Core	17	1	16	WP_119370702.1	WP_060500519.1	MBZ3669742.1	BBV96307.1	QIG17913.1	QIG23170.1	WP_027609684.1	MCJ7854093.1	AHC81725.1	AHC87154.1	WJN90269.1	WJR41226.1	WJO34881.1	WJR46731.1	WJR52264.1	WP_016714978.1	WP_016714978.1
7837	2-aminoethylphosphonate--pyruvate transaminase	COG3844,COG1104,COG1932,	E,H	Core	17	1	16	WP_119370708.1	WP_060500510.1	MBZ3669737.1	BBV96302.1	QIG17908.1	QIG23165.1	WP_027609681.1	MCJ7854088.1	AHC81721.1	AHC87150.1	WJN90264.1	WJR41221.1	WJO34876.1	WJR46726.1	WJR52259.1	WP_016714973.1	WP_016714973.1
3403	fe2+ zn2+ uptake regulation protein	COG0735	P	Core	17	1	16	WP_016714110.1	WP_060499009.1	MBZ3671520.1	BBV97408.1	QIG18570.1	QIG23825.1	WP_016714110.1	MCJ7854514.1	AHC83087.1	AHC88463.1	WJN90857.1	WJR41814.1	WJO35467.1	WJR47319.1	WJR52852.1	WP_016714110.1	WP_016714110.1
2127	transcriptional repressor LexA	COG5404,COG4544	S,D	Core	17	1	16	WP_119370058.1	WP_060499330.1	MBZ3670967.1	BBV96680.1	QIG18661.1	QIG23916.1	WP_019099079.1	MCJ7852874.1	AHC82897.1	AHC88273.1	WJN90969.1	WJR41926.1	WJO35579.1	WJR47431.1	WJR52965.1	WP_016715308.1	WP_016715308.1
9048	arginine decarboxylase	COG1166,COG0019	E	Core	17	1	16	WP_016715402.1	WP_016715402.1	MBZ3671112.1	BBV95236.1	QIG16821.1	QIG22081.1	WP_019097111.1	MCJ7854442.1	AHC80650.1	AHC86082.1	WJN88942.1	WJR39975.1	WJO33763.1	WJR45612.1	WJR51192.1	WP_016715402.1	WP_016715402.1
775	phosphoribosylanthranilate isomerase	COG0285,COG0771,COG0769,	M,H	Core	17	1	16	WP_119370845.1	WP_060498784.1	MBZ3669552.1	BBV96100.1	QIG17655.1	QIG22912.1	WP_025754982.1	MCJ7852368.1	AHC81529.1	AHC86958.1	WJN90024.1	WJR40981.1	WJO34636.1	WJR46545.1	WJR52077.1	WP_025754982.1	WP_025754982.1
3245	3-oxoadipyl-CoA thiolase	COG0183,COG0304,COG3321	Q,I	Core	17	1	16	WP_119369985.1	WP_104834706.1	MBZ3671059.1	BBV96789.1	QIG18750.1	QIG24005.1	WP_159266208.1	MCJ7852967.1	AHC82778.1	AHC88154.1	WJN91057.1	WJR42014.1	WJO35667.1	WJR47519.1	WJR53053.1	WP_016715215.1	WP_016715215.1
1519	ABC transporter substrate-binding protein	COG0683,COG2857	E,C	Core	17	1	16	WP_233444352.1	WP_225850563.1	MBZ3668942.1	BBV96931.1	QIG21418.1	QIG26672.1	WP_233454271.1	MCJ7854479.1	AHC83038.1	AHC88414.1	WJN85757.1	WJR36715.1	WJO35898.1	WJR42471.1	WJR47909.1	WP_230852984.1	WP_230852984.1
7449	adenosylcobinamide-phosphate synthase CbiB	COG1270,COG3725	V,H	Core	17	1	16	WP_119371055.1	WP_016715472.1	MBZ3667370.1	BBV98617.1	QIG20144.1	QIG25396.1	WP_159265999.1	MCJ7852103.1	AHC81272.1	AHC86701.1	WJN89710.1	WJR40672.1	WJO34384.1	WJR46233.1	WJR51824.1	WP_016715472.1	WP_016715472.1
984	ATP-dependent DNA ligase	COG1793	L	Core	17	1	16	WP_119368975.1	WP_104833317.1	MBZ3668882.1	BBV95795.1	QIG17355.1	QIG22612.1	WP_159266570.1	MCJ7851985.1	AHC84201.1	AHC89572.1	WJN87101.1	WJR38196.1	WJO31982.1	WJR43857.1	WJR49440.1	WP_028698543.1	WP_028698543.1
2772	uracil-xanthine permease family protein	COG3135,COG2233,COG0659	P,F,Q	Core	17	1	16	WP_016713295.1	WP_016713295.1	MBZ3668524.1	BBV95437.1	QIG16991.1	QIG22251.1	WP_016713295.1	MCJ7851483.1	AHC80829.1	AHC86259.1	WJN89249.1	WJR40135.1	WJO33923.1	WJR45773.1	WJR51362.1	WP_016713295.1	WP_016713295.1
1182	sulfurtransferase complex subunit TusC	COG2923	P	Core	17	1	16	WP_119369453.1	WP_060497742.1	MBZ3669838.1	BBV97978.1	QIG19503.1	QIG24757.1	WP_019096734.1	MCJ7850905.1	AHC83423.1	AHC88799.1	WJN86304.1	WJR37251.1	WJO31030.1	WJR42950.1	WJR48495.1	WP_016711487.1	WP_016711487.1
2752	GlxA family transcriptional regulator	COG4651,COG1226,COG0569,	P	Core	17	1	16	WP_119371836.1	WP_104833755.1	MBZ3668276.1	BBV99689.1	QIG21204.1	QIG26454.1	WP_016712661.1	MCJ7850218.1	AHC85123.1	AHC90494.1	WJN88138.1	WJR39233.1	WJO32994.1	WJR44875.1	WJR50456.1	WP_016712661.1	WP_016712661.1
2255	co-chaperone GroES	COG0234	O	Core	17	1	16	WP_003260750.1	WP_003260750.1	MBZ3668704.1	BBV95619.1	QIG17173.1	QIG22431.1	WP_016488938.1	MCJ7851807.1	AHC84380.1	AHC89751.1	WJN87381.1	WJR38475.1	WJO32172.1	WJR44133.1	WJR49713.1	WP_003260750.1	WP_003260750.1
4061	DNA-directed RNA polymerase subunit omega	COG2357,COG0317	S,T	Core	17	1	16	WP_016712710.1	WP_060499673.1	MBZ3668328.1	BBV99798.1	QIG21256.1	QIG26506.1	WP_019096645.1	MCJ7850269.1	AHC85176.1	AHC90547.1	WJN88227.1	WJR39322.1	WJO33082.1	WJR44964.1	WJR50545.1	WP_016712710.1	WP_016712710.1
14	response regulator transcription factor	COG3604,COG4753,COG3284,	K,T,Q	Core	17	1	16	WP_003255244.1	WP_003255244.1	MBZ3667026.1	BBV98954.1	QIG20435.1	QIG25685.1	WP_003255244.1	MCJ7851342.1	AHC80978.1	AHC86407.1	WJN89431.1	WJR42208.1	WJO34105.1	WJR47707.1	WJR51544.1	WP_003255244.1	WP_003255244.1
1623	response regulator transcription factor	COG3706,COG1595,COG4565,	K,N,R,T	Core	17	1	16	WP_119370766.1	WP_060498864.1	MBZ3669655.1	BBV96215.1	QIG17758.1	QIG23015.1	WP_019096195.1	MCJ7853952.1	AHC81638.1	AHC87067.1	WJN90121.1	WJR41078.1	WJO34733.1	WJR46641.1	WJR52174.1	WP_016714887.1	WP_016714887.1
7617	GTP pyrophosphokinase	COG0317	T	Core	17	1	16	WP_119369525.1	WP_019096842.1	MBZ3669774.1	BBV97816.1	QIG19399.1	QIG24654.1	WP_019096842.1	MCJ7850815.1	AHC81980.1	AHC87357.1	WJN86174.1	WJR37121.1	WJO30874.1	WJR42820.1	WJR48365.1	WP_016711405.1	WP_016711405.1
7389	Na+/H+ antiporter subunit E	COG1863	P	Core	17	1	16	WP_019098773.1	WP_060500536.1	MBZ3669753.1	BBV96317.1	QIG17924.1	QIG23181.1	WP_019098773.1	MCJ7854104.1	AHC81739.1	AHC87168.1	WJN90280.1	WJR41237.1	WJO34892.1	WJR46742.1	WJR52275.1	WP_016714987.1	WP_016714987.1
553	protease HtpX	COG4219,COG0501,COG4783	K,R,O	Core	17	1	16	WP_003259721.1	WP_016500929.1	MBZ3669472.1	BBV96021.1	QIG17579.1	QIG22836.1	WP_016715101.1	MCJ7852289.1	AHC81458.1	AHC86887.1	WJN89950.1	WJR40907.1	WJO34562.1	WJR46471.1	WJR52003.1	WP_016715101.1	WP_016715101.1
2895	TerC family protein	COG0861	P	Core	17	1	16	WP_119368413.1	WP_060499805.1	MBZ3671386.1	BBV94750.1	QIG16389.1	QIG21649.1	WP_016712866.1	MCJ7850455.1	AHC85433.1	AHC90801.1	WJN88462.1	WJR39558.1	WJO33320.1	WJR45149.1	WJR50730.1	WP_016712866.1	WP_016712866.1
7786	ribonuclease HI	COG0328	L	Core	17	1	16	WP_016711609.1	WP_060497824.1	MBZ3669945.1	BBV98085.1	QIG19605.1	QIG24859.1	WP_016711609.1	MCJ7851040.1	AHC83555.1	AHC88931.1	WJN86522.1	WJR37470.1	WJO31251.1	WJR43168.1	WJR48715.1	WP_016711609.1	WP_016711609.1
4280	type II secretion system protein GspM	#	#	Core	17	1	16	WP_119371153.1	WP_060497406.1	MBZ3667148.1	BBV98788.1	QIG20317.1	QIG25568.1	WP_159265920.1	MCJ7851220.1	AHC81104.1	AHC86533.1	WJN89551.1	WJR40437.1	WJO34225.1	WJR46074.1	WJR51665.1	WP_016713012.1	WP_016713012.1
3582	aspartate--tRNA ligase	COG0173,COG0017,COG1190,	J	Core	17	1	16	WP_019098464.1	WP_019098464.1	MBZ3671292.1	BBV95896.1	QIG17452.1	QIG22709.1	WP_019098464.1	MCJ7852736.1	AHC84057.1	AHC89428.1	WJN87002.1	WJR38098.1	WJO31883.1	WJR43758.1	WJR49341.1	WP_019098464.1	WP_019098464.1
2591	hypothetical protein	#	#	Core	17	1	16	WP_016498900.1	WP_060497634.1	MBZ3669815.1	BBV97867.1	QIG19438.1	QIG24693.1	WP_159266316.1	MCJ7850856.1	AHC83410.1	AHC88786.1	WJN86215.1	WJR37162.1	WJO30915.1	WJR42861.1	WJR48406.1	WP_016711442.1	WP_016711442.1
3725	methyltransferase domain-containing protein	COG4122,COG2230,COG2263,	Q,M,H,R,J	Core	17	1	16	WP_119370849.1	WP_060498774.1	MBZ3669544.1	BBV96092.1	QIG17647.1	QIG22904.1	WP_159266026.1	MCJ7852360.1	AHC81521.1	AHC86950.1	WJN90016.1	WJR40973.1	WJO34628.1	WJR46537.1	WJR52069.1	WP_016715166.1	WP_016715166.1
1473	3-hydroxyacyl-ACP dehydratase FabZ	COG0764,COG4706	I	Core	17	1	16	WP_003252314.1	WP_003252314.1	MBZ3667252.1	BBV98684.1	QIG20211.1	QIG25462.1	WP_003252314.1	MCJ7852035.1	AHC81203.1	AHC86632.1	WJN89643.1	WJR40529.1	WJO34317.1	WJR46166.1	WJR51757.1	WP_003252314.1	WP_003252314.1
1017	citrate-proton symporter	COG2814,COG0477	G	Core	17	1	16	WP_119370087.1	WP_104834762.1	MBZ3670961.1	BBV96674.1	QIG18655.1	QIG23910.1	WP_019099097.1	MCJ7852856.1	AHC82906.1	AHC88282.1	WJN90947.1	WJR41904.1	WJO35557.1	WJR47409.1	WJR52943.1	WP_063977184.1	WP_063977184.1
4520	thiaminase II	COG0819,COG5424	H,K	Core	17	1	16	WP_119370007.1	WP_104834718.1	MBZ3671034.1	BBV96763.1	QIG18725.1	QIG23980.1	WP_019098392.1	MCJ7852942.1	AHC82828.1	AHC88204.1	WJN91213.1	WJR42261.1	WJO35996.1	WJR47757.1	WJR53342.1	WP_028699194.1	WP_028699194.1
7023	polysaccharide deacetylase family protein	COG3233,COG0726	G,R	Core	17	1	16	WP_119371315.1	WP_104833360.1	MBZ3668746.1	BBV95662.1	QIG17216.1	QIG22474.1	WP_025753931.1	MCJ7851852.1	AHC84335.1	AHC89706.1	WJN87335.1	WJR38429.1	WJO32126.1	WJR44087.1	WJR49667.1	WP_016713627.1	WP_016713627.1
3375	carbon-nitrogen hydrolase family protein	COG0815,COG0388	M,R	Core	17	1	16	WP_119368604.1	WP_060499080.1	MBZ3670384.1	BBV95033.1	QIG16640.1	QIG21900.1	WP_016714577.1	MCJ7853191.1	AHC80454.1	AHC85890.1	WJN88733.1	WJR39784.1	WJO33553.1	WJR45420.1	WJR51001.1	WP_016714577.1	WP_016714577.1
2065	DUF493 domain-containing protein	COG2921	S	Core	17	1	16	WP_003249736.1	WP_003249736.1	MBZ3667829.1	BBV99232.1	QIG20763.1	QIG26013.1	WP_003249736.1	MCJ7849773.1	AHC84685.1	AHC90056.1	WJN87688.1	WJR38783.1	WJO32542.1	WJR44440.1	WJR50020.1	WP_003249736.1	WP_003249736.1
7517	peptidoglycan-associated lipoprotein Pal	COG0823,COG1506,COG5616,	U,S,E	Core	17	1	16	WP_019098470.1	WP_019098470.1	MBZ3671301.1	BBV95905.1	QIG17461.1	QIG22718.1	WP_019098470.1	MCJ7852727.1	AHC84048.1	AHC89419.1	WJN91264.1	WJR42317.1	WJO36063.1	WJR47814.1	WJR53398.1	WP_019098470.1	WP_019098470.1
1523	5-formyltetrahydrofolate cyclo-ligase	COG0212	H	Core	17	1	16	WP_119371820.1	WP_060498155.1	MBZ3668234.1	BBV99647.1	QIG21163.1	QIG26413.1	WP_025752146.1	MCJ7850176.1	AHC85084.1	AHC90455.1	WJN88090.1	WJR39185.1	WJO32944.1	WJR44827.1	WJR50408.1	WP_016712613.1	WP_016712613.1
121	tetratricopeptide repeat protein	COG0790	R	Core	17	1	16	WP_119368432.1	WP_060499479.1	MBZ3670127.1	BBV94781.1	QIG16417.1	QIG21677.1	WP_025754965.1	MCJ7853411.1	AHC85464.1	AHC90832.1	WJN88488.1	WJR39584.1	WJO33346.1	WJR45175.1	WJR50756.1	WP_016714395.1	WP_016714395.1
2345	LLM class flavin-dependent oxidoreductase	COG2141	C	Core	17	1	16	WP_119369645.1	WP_060497081.1	MBZ3669109.1	BBV97108.1	QIG19046.1	QIG24301.1	WP_016715711.1	MCJ7853549.1	AHC83213.1	AHC88589.1	WJN90571.1	WJR41528.1	WJO35181.1	WJR47034.1	WJR52566.1	WP_016715711.1	WP_016715711.1
563	peptidylprolyl isomerase	COG0760	O	Core	17	1	16	WP_054884552.1	WP_054884552.1	MBZ3670952.1	BBV96662.1	QIG18645.1	QIG23900.1	WP_016715592.1	MCJ7852846.1	AHC82723.1	AHC88099.1	WJN90937.1	WJR41894.1	WJO35547.1	WJR47399.1	WJR52933.1	WP_016715592.1	WP_016715592.1
4450	HU family DNA-binding protein	COG2263,COG2890,COG4123,	L,R,J	Core	17	1	16	WP_119371199.1	WP_060501725.1	MBZ3667076.1	BBV98860.1	QIG20387.1	QIG25637.1	WP_019098189.1	MCJ7851291.1	AHC81026.1	AHC86455.1	WJN89479.1	WJR40365.1	WJO34153.1	WJR46002.1	WJR51593.1	WP_016713121.1	WP_016713121.1
2006	HD domain-containing phosphohydrolase	COG2203,COG5002,COG2206,	T,K	Core	17	1	16	WP_119370380.1	WP_104835044.1	MBZ3670456.1	BBV97701.1	QIG18202.1	QIG23459.1	WP_019096240.1	MCJ7850627.1	AHC82103.1	AHC87480.1	WJN85911.1	WJR36868.1	WJO30498.1	WJR42625.1	WJR48063.1	WP_016711096.1	WP_121757681.1
3790	hypothetical protein	COG0784,COG4567,COG3707,	T,K,N	Core	17	1	16	WP_012273922.1	WP_003258489.1,WP_003253420.1	MBZ3671810.1,MBZ3671825.1,MBZ3668821.1	BBV95732.1,BBV99756.1,BBV99773.1	QIG16274.1,QIG16291.1,QIG17295.1	QIG21534.1,QIG21551.1,QIG22553.1	WP_159266574.1	MCJ7851925.1	AHC84262.1,AHC85313.1,AHC85329.1	AHC89633.1,AHC90681.1,AHC90697.1	WJN89099.1,WJN87162.1,WJN88191.1,WJN88208.1	WJR37990.1,WJR38257.1,WJR39286.1,WJR39303.1	WJO31775.1,WJO32043.1,WJO33046.1,WJO33063.1	WJR43690.1,WJR43918.1,WJR44928.1,WJR44945.1	WJR49253.1,WJR49500.1,WJR50509.1,WJR50526.1	WP_003253420.1,WP_003253457.1,WP_019751564.1,WP_063977599.1	WP_016713703.1,WP_003253457.1,WP_003253420.1
939	arginine-ornithine antiporter	COG0531,COG0814	E	Core	17	1	16	WP_119371186.1,WP_105946906.1	WP_104834043.1,WP_104834044.1	MBZ3667097.1,MBZ3667098.1	BBV98838.1,BBV98839.1	QIG20365.1,QIG20366.1	QIG25615.1,QIG25616.1	WP_019098202.1,WP_019098203.1	MCJ7851269.1,MCJ7851270.1	AHC81050.1,AHC81051.1	AHC86479.1,AHC86480.1	WJN89500.1,WJN89501.1	WJR40386.1,WJR40387.1	WJO34174.1,WJO34175.1	WJR46023.1,WJR46024.1	WJR51614.1,WJR51615.1	WP_016713100.1	WP_016713100.1,WP_016713099.1
7019	EstA family serine hydrolase	COG1680	V	Core	17	1	16	WP_119368990.1	WP_060497849.1	MBZ3668901.1	BBV95814.1	QIG17373.1	QIG22630.1	WP_019096580.1	MCJ7852004.1	AHC84182.1	AHC89553.1	WJN87082.1	WJR38177.1	WJO31963.1	WJR43838.1	WJR49421.1	WP_016713788.1	WP_016713788.1
592	hypothetical protein	#	#	Core	17	1	16	WP_119370165.1	WP_060498990.1	MBZ3671543.1	BBV97431.1	QIG18547.1	QIG23802.1	WP_025752985.1	MCJ7853753.1	AHC82587.1	AHC87965.1	WJN90833.1	WJR41790.1	WJO35443.1	WJR47295.1	WJR52828.1	WP_016714131.1	WP_016714131.1
1769	YheV family putative metal-binding protein	COG3529	R	Core	17	1	16	WP_119368382.1	WP_060499843.1	MBZ3671436.1	BBV94698.1	QIG16339.1	QIG21599.1	WP_019098084.1	MCJ7850405.1	AHC85381.1	AHC90749.1	WJN88407.1	WJR39502.1	WJO33265.1	WJR45094.1	WJR50675.1	WP_016712822.1	WP_016712822.1
4204	DUF1513 domain-containing protein	COG0845,COG1566	M,V	Core	17	1	16	WP_119371320.1	WP_060498002.1	MBZ3668713.1	BBV95628.1	QIG17182.1	QIG22440.1	WP_019099631.1	MCJ7851818.1	AHC84371.1	AHC89742.1	WJN87369.1	WJR38463.1	WJO32160.1	WJR44121.1	WJR49701.1	WP_016713596.1	WP_016713596.1
2322	ABC transporter permease subunit	COG4239,COG4174,COG0601,	P,E,R,V	Core	17	1	16	WP_012316108.1	WP_060501798.1	MBZ3667019.1	BBV98961.1	QIG20442.1	QIG25692.1	WP_012316108.1	MCJ7851349.1	AHC80971.1	AHC86400.1	WJN89424.1	WJR40310.1	WJO34098.1	WJR45947.1	WJR51537.1	WP_012316108.1	WP_012316108.1
1366	N-succinylarginine dihydrolase	COG3724	E	Core	17	1	16	WP_119369186.1	WP_104834198.1	MBZ3667599.1	BBV98357.1	QIG19937.1	QIG25189.1	WP_084296998.1	MCJ7852570.1	AHC83830.1	AHC89201.1	WJN86777.1	WJR37725.1	WJO31507.1	WJR43423.1	WJR48971.1	WP_016711845.1	WP_016711845.1
2485	NADH-quinone oxidoreductase subunit NuoE	COG1905	C	Core	17	1	16	WP_012273294.1	WP_012273294.1	MBZ3669925.1	BBV98065.1	QIG19585.1	QIG24839.1	WP_012273294.1	MCJ7851020.1	AHC83535.1	AHC88911.1	WJN86503.1	WJR37450.1	WJO31231.1	WJR43148.1	WJR48695.1	WP_012273294.1	WP_012273294.1
4251	hypothetical protein	#	#	Core	17	1	16	WP_105948464.1	WP_104834535.1	MBZ3669215.1	BBV97218.1	QIG19150.1	QIG24405.1	WP_019097298.1	MCJ7853437.1	AHC82078.1	AHC87455.1	WJN90469.1	WJR41426.1	WJO35080.1	WJR46931.1	WJR52464.1	WP_016714626.1	WP_016714626.1
7238	MFS transporter	COG2814,COG2211,COG2223,	P,G	Core	17	1	16	WP_016712787.1	WP_028699544.1	MBZ3671473.1	BBV94661.1	QIG16302.1	QIG21562.1	WP_019099405.1	MCJ7850366.1	AHC85343.1	AHC90711.1	WJN88370.1	WJR39465.1	WJO33228.1	WJR45057.1	WJR50638.1	WP_016712787.1	WP_016712787.1
581	oxaloacetate decarboxylase	COG2224,COG2513	G,C	Core	17	1	16	WP_027609145.1	WP_003259571.1	MBZ3668768.1	BBV95683.1	QIG17238.1	QIG22496.1	WP_027609145.1	MCJ7851873.1	AHC84313.1	AHC89684.1	WJN87314.1	WJR38408.1	WJO32105.1	WJR44066.1	WJR49646.1	WP_016713647.1	WP_016713647.1
1387	KinB sensor domain-containing domain	COG3283,COG3706,COG4566,	O,N,K,R,T,Q	Core	17	1	16	WP_060499817.1	WP_060499817.1	MBZ3671399.1	BBV94737.1	QIG16376.1	QIG21636.1	WP_019099195.1	MCJ7850442.1	AHC85418.1	AHC90786.1	WJN88448.1	WJR39544.1	WJO33306.1	WJR45135.1	WJR50716.1	WP_016712853.1	WP_016712853.1
1305	AraC family transcriptional regulator	COG2207,COG2169,COG4977,	T,K,F	Core	17	1	16	WP_119370582.1	WP_060498223.1	MBZ3670823.1	BBV96563.1	QIG18084.1	QIG23341.1	WP_019098437.1	MCJ7854149.1	AHC83363.1	AHC88739.1	WJN90445.1	WJR41402.1	WJO35056.1	WJR46907.1	WJR52440.1	WP_063977432.1	WP_121757639.1
7320	sulfate ABC transporter permease subunit CysT	COG0573,COG1177,COG4132,	G,O,E,P,R,H	Core	17	1	16	WP_012274724.1	WP_104833771.1	MBZ3668201.1	BBV99613.1	QIG21129.1	QIG26379.1	WP_012274724.1	MCJ7850141.1	AHC85049.1	AHC90420.1	WJN88059.1	WJR39154.1	WJO32913.1	WJR44797.1	WJR50377.1	WP_063977395.1	WP_016712580.1
676	peroxiredoxin	COG2077,COG0450,COG0678	O	Core	17	1	16	WP_119370272.1	WP_104834955.1	MBZ3670570.1	BBV97638.1	QIG18305.1	QIG23562.1	WP_159266135.1	MCJ7853899.1	AHC82739.1	AHC88115.1	WJN90693.1	WJR41650.1	WJO35303.1	WJR47156.1	WJR52688.1	WP_016714276.1	WP_016714276.1
570	DUF4105 domain-containing protein	#	#	Core	17	1	16	WP_119368794.1	WP_104833489.1	MBZ3668461.1	BBV95372.1	QIG16928.1	QIG22188.1	WP_159265878.1	MCJ7851548.1	AHC80743.1	AHC86175.1	WJN89186.1	WJR40072.1	WJO33860.1	WJR45709.1	WJR51289.1	WP_016713356.1	WP_016713356.1
9272	mechanosensitive channel MscK	COG1196,COG3096,COG4372,	S,M,D,L	Core	17	1	16	WP_119371702.1	WP_060498026.1	MBZ3668084.1	BBV99492.1	QIG21013.1	QIG26263.1	WP_084296629.1	MCJ7850032.1	AHC84943.1	AHC90314.1	WJN87952.1	WJR39047.1	WJO32806.1	WJR44690.1	WJR50271.1	WP_016712481.1	WP_016712481.1
1411	extracellular solute-binding protein	COG1653,COG0725,COG4143,	H,G,P,E	Core	17	1	16	WP_119371596.1	WP_104833864.1	MBZ3667909.1	BBV99314.1	QIG20842.1	QIG26092.1	WP_025752435.1	MCJ7849855.1	AHC84766.1	AHC90137.1	WJN87778.1	WJR38873.1	WJO32632.1	WJR44517.1	WJR50097.1	WP_016712313.1	WP_016712313.1
7541	response regulator	COG5000,COG2972,COG3947,	K,N,L,T	Core	17	1	16	WP_119369578.1	WP_104834556.1	MBZ3669167.1	BBV97168.1	QIG19106.1	QIG24361.1	WP_159266098.1	MCJ7853491.1	AHC83270.1	AHC88646.1	WJN90521.1	WJR41478.1	WJO35131.1	WJR46983.1	WJR52516.1	WP_016715660.1	WP_016715660.1
493	hypothetical protein	COG3221,COG0834,COG0715,	E,P,R	Core	17	1	16	WP_119369738.1	WP_060496969.1	MBZ3668990.1	BBV96980.1	QIG18929.1	QIG24184.1	WP_019096308.1	MCJ7850522.1	AHC83098.1	AHC88474.1	WJN85805.1	WJR36763.1	WJO30393.1	WJR42519.1	WJR47957.1	WP_016713910.1	WP_016713910.1
4467	MFS transporter	COG2814	G	Core	17	1	16	WP_119369166.1	WP_104834184.1	MBZ3667551.1	BBV98409.1	QIG19984.1	QIG25236.1	WP_159266554.1	MCJ7852619.1	AHC83925.1	AHC89296.1	WJN86825.1	WJR37773.1	WJO31555.1	WJR43471.1	WJR49019.1	WP_016711886.1	WP_016711886.1
4589	benzoate 12-dioxygenase large subunit	COG4638,COG2146	P	Core	17	1	16	WP_016715262.1	WP_016715262.1	MBZ3671014.1	BBV96743.1	QIG18706.1	QIG23961.1	WP_019096258.1	MCJ7852919.1	AHC82852.1	AHC88228.1	WJN91013.1	WJR41970.1	WJO35623.1	WJR47475.1	WJR53009.1	WP_016715262.1	WP_016715262.1
3237	YggL family protein	COG3171	S	Core	17	1	16	WP_003248695.1	WP_060498846.1	MBZ3669630.1	BBV96179.1	QIG17734.1	QIG22991.1	WP_003248695.1	MCJ7853928.1	AHC81610.1	AHC87039.1	WJN90095.1	WJR41052.1	WJO34707.1	WJR46616.1	WJR52148.1	WP_003248695.1	WP_003248695.1
7822	PTS IIA-like nitrogen regulatory protein PtsN	COG4668,COG1762	G	Core	17	1	16	WP_016713139.1	WP_015269060.1	MBZ3667052.1	BBV98928.1	QIG20411.1	QIG25661.1	WP_016713139.1	MCJ7851316.1	AHC81002.1	AHC86431.1	WJN89454.1	WJR40340.1	WJO34128.1	WJR45977.1	WJR51568.1	WP_016713139.1	WP_016713139.1
445	carbamoyltransferase	COG2192	O	Core	17	1	16	WP_119371630.1	WP_016712363.1	MBZ3667964.1	BBV99369.1	QIG20897.1	QIG26147.1	WP_016712363.1	MCJ7849909.1	AHC84826.1	AHC90197.1	WJN87831.1	WJR38926.1	WJO32685.1	WJR44569.1	WJR50150.1	WP_016712363.1	WP_016712363.1
6122	chemotaxis protein CheA	COG0642,COG3290,COG3275,	T,N	Core	17	1	16	WP_119369238.1	WP_104834236.1	MBZ3667686.1	BBV98270.1	QIG19852.1	QIG25104.1	WP_025753828.1	MCJ7852481.1	AHC83758.1	AHC89130.1	WJN86695.1	WJR37643.1	WJO31424.1	WJR43340.1	WJR48888.1	WP_016711772.1	WP_121757737.1
4087	choline-sulfatase	COG3119,COG3083,COG1368	M,R,P	Core	17	1	16	WP_119368371.1	WP_104833663.1	MBZ3671454.1	BBV94680.1	QIG16321.1	QIG21581.1	WP_019098076.1	MCJ7850387.1	AHC85362.1	AHC90730.1	WJN88389.1	WJR39484.1	WJO33247.1	WJR45076.1	WJR50657.1	WP_016712805.1	WP_016712805.1
2596	DUF4880 domain-containing protein	COG1595,COG3712	P,K	Core	17	1	16	WP_119369408.1	WP_104834304.1	MBZ3669902.1	BBV98042.1	QIG19563.1	QIG24817.1	WP_027608773.1	MCJ7850969.1	AHC83493.1	AHC88869.1	WJN86368.1	WJR37315.1	WJO31094.1	WJR43014.1	WJR48559.1	WP_016711550.1	WP_016711550.1
82	DUF962 domain-containing protein	COG4323	S	Core	17	1	16	WP_016711872.1	WP_060497463.1	MBZ3667567.1	BBV98391.1	QIG19968.1	QIG25220.1	WP_016711872.1	MCJ7852602.1	AHC83907.1	AHC89278.1	WJN86808.1	WJR37756.1	WJO31538.1	WJR43454.1	WJR49002.1	WP_016711872.1	WP_016711872.1
2983	UDP-N-acetylmuramate dehydrogenase	COG0812,COG0277	M,C	Core	17	1	16	WP_119370871.1	WP_060498749.1	MBZ3669508.1	BBV96055.1	QIG17611.1	QIG22868.1	WP_025754830.1	MCJ7852324.1	AHC81483.1	AHC86912.1	WJN89982.1	WJR40939.1	WJO34594.1	WJR46503.1	WJR52035.1	WP_016715131.1	WP_016715131.1
4346	flagellar basal body P-ring protein FlgI	COG1706	N	Core	17	1	16	WP_016711814.1	WP_019471398.1	MBZ3667637.1	BBV98319.1	QIG19891.1	QIG25143.1	WP_016711814.1	MCJ7852533.1	AHC83796.1	AHC89167.1	WJN86743.1	WJR37691.1	WJO31472.1	WJR43388.1	WJR48936.1	WP_016711814.1	WP_162998279.1
836	16S ribosomal RNA	COG2041	R	Core	17	1	16	WP_119371460.1	WP_104833943.1	MBZ3667699.1	BBV99097.1	QIG20630.1	QIG25880.1	WP_019099849.1	MCJ7849608.1	AHC84565.1	AHC89936.1	WJN87563.1	WJR38658.1	WJO32354.1	WJR44315.1	WJR49895.1	WP_016712054.1	WP_016712054.1
2499	DUF2288 domain-containing protein	COG1172,COG4214,COG4177,	G,E	Core	17	1	16	WP_003254876.1	WP_003254876.1	MBZ3668911.1	BBV95824.1	QIG17383.1	QIG22640.1	WP_016713796.1	MCJ7852015.1	AHC84171.1	AHC89542.1	WJN87071.1	WJR38166.1	WJO31952.1	WJR43827.1	WJR49410.1	WP_016713796.1	WP_016713796.1
282	aminoacyl-tRNA hydrolase	COG1825	J	Core	17	1	16	WP_016713313.1	WP_060500186.1	MBZ3668506.1	BBV95419.1	QIG16973.1	QIG22233.1	WP_016713313.1	MCJ7851501.1	AHC80805.1	AHC86235.1	WJN89231.1	WJR40117.1	WJO33905.1	WJR45754.1	WJR51344.1	WP_016713313.1	WP_016713313.1
7781	NADPH-dependent 24-dienoyl-CoA reductase	COG1902,COG1251,COG0493,	R,C,E	Core	17	1	16	WP_119370834.1	WP_060498793.1	MBZ3669561.1	BBV96109.1	QIG17664.1	QIG22921.1	WP_159266029.1	MCJ7852377.1	AHC81541.1	AHC86970.1	WJN90033.1	WJR40990.1	WJO34645.1	WJR46554.1	WJR52086.1	WP_016714804.1	WP_016714804.1
804	carbohydrate porin	COG3659	M	Core	17	1	16	WP_119369709.1	WP_104834608.1	MBZ3669030.1	BBV97020.1	QIG18969.1	QIG24224.1	WP_016713868.1	MCJ7850566.1	AHC83140.1	AHC88516.1	WJN85849.1	WJR36806.1	WJO30437.1	WJR42563.1	WJR48001.1	WP_016713868.1	WP_016713868.1
713	ABC transporter permease	COG1178,COG4160,COG4215,	E,P	Core	17	1	16	WP_003254523.1	WP_060500685.1	MBZ3667591.1	BBV98365.1	QIG19946.1	QIG25198.1	WP_003254523.1	MCJ7852578.1	AHC83838.1	AHC89209.1	WJN86785.1	WJR37733.1	WJO31515.1	WJR43431.1	WJR48979.1	WP_003254523.1	WP_003254523.1
7912	ACP S-malonyltransferase	COG0331,COG3321	I,Q	Core	17	1	16	WP_016715139.1	WP_082426376.1	MBZ3669517.1	BBV96064.1	QIG17620.1	QIG22877.1	WP_027609509.1	MCJ7852333.1	AHC81491.1	AHC86920.1	WJN89991.1	WJR40948.1	WJO34603.1	WJR46512.1	WJR52044.1	WP_016715139.1	WP_016715139.1
2836	GNAT family N-acetyltransferase	COG3221,COG0834	P,E	Core	17	1	16	WP_119369287.1	WP_060501196.1	MBZ3670035.1	BBV98174.1	QIG21449.1	QIG26706.1	WP_019099857.1	MCJ7854550.1	AHC83653.1	AHC89028.1	WJN91254.1	WJR42297.1	WJO36045.1	WJR47796.1	WJR53380.1	WP_016711690.1	WP_016711690.1
3884	fumarylacetoacetase	COG0179	Q	Core	17	1	16	WP_119371412.1	WP_060499740.1	MBZ3668595.1	BBV95509.1	QIG17066.1	QIG22326.1	WP_159266597.1	MCJ7851689.1	AHC84492.1	AHC89863.1	WJN87485.1	WJR38579.1	WJO32276.1	WJR44237.1	WJR49817.1	WP_016713482.1	WP_016713482.1
2653	hypothetical protein	#	#	Core	17	1	16	WP_016715419.1	WP_060499494.1	MBZ3671094.1	BBV95255.1	QIG16839.1	QIG22099.1	WP_016715419.1	MCJ7854461.1	AHC80671.1	AHC86103.1	WJN88963.1	WJR39996.1	WJO33784.1	WJR45633.1	WJR51213.1	WP_016715419.1	WP_016715419.1
1242	hypothetical protein	COG2373	R	Core	17	1	16	WP_016711149.1	WP_104835084.1	MBZ3670859.1	BBV96600.1	QIG18119.1	QIG23376.1	WP_025752682.1	MCJ7850678.1	AHC83322.1	AHC88698.1	WJN85960.1	WJR36917.1	WJO30548.1	WJR42674.1	WJR48112.1	WP_016711149.1	WP_016711149.1
2673	YqjD family protein	COG4575	S	Core	17	1	16	WP_119370779.1	WP_060498851.1	MBZ3669636.1	BBV96196.1	QIG17740.1	QIG22997.1	WP_019096180.1	MCJ7853933.1	AHC81616.1	AHC87045.1	WJN90103.1	WJR41060.1	WJO34715.1	WJR46623.1	WJR52156.1	WP_016714869.1	WP_016714869.1
7126	sulfur carrier protein ThiS	COG2104	H	Core	17	1	16	WP_119371743.1	WP_012274654.1	MBZ3668135.1	BBV99545.1	QIG21061.1	QIG26311.1	WP_012274654.1	MCJ7850070.1	AHC84979.1	AHC90350.1	WJN87993.1	WJR39089.1	WJO32847.1	WJR44731.1	WJR50312.1	WP_012274654.1	WP_012274654.1
659	cytochrome b	COG3038	C	Core	17	1	16	WP_060498795.1	WP_060498795.1	MBZ3669562.1	BBV96111.1	QIG17666.1	QIG22923.1	WP_019098178.1	MCJ7852379.1	AHC81543.1	AHC86972.1	WJN90035.1	WJR40992.1	WJO34647.1	WJR46556.1	WJR52088.1	WP_016714806.1	WP_016714806.1
4397	DUF3299 domain-containing protein	COG2261,COG1287	R,S	Core	17	1	16	WP_010955824.1	WP_010955824.1	MBZ3668359.1	BBV99829.1	QIG21286.1	QIG26536.1	WP_010955824.1	MCJ7850300.1	AHC85208.1	AHC90579.1	WJN88256.1	WJR39351.1	WJO33111.1	WJR44993.1	WJR50574.1	WP_010955824.1	WP_010955824.1
26	DUF1127 domain-containing protein	COG5457	S	Core	17	1	16	WP_119370906.1	WP_060498714.1	MBZ3669466.1	BBV96015.1	QIG17573.1	QIG22830.1	WP_019099444.1	MCJ7852284.1	AHC81451.1	AHC86880.1	WJN89945.1	WJR40902.1	WJO34557.1	WJR46466.1	WJR51998.1	WP_016715095.1	WP_016715095.1
7315	ribosome modulation factor	COG0421,COG1041,COG4123,	E,J,L,R	Core	17	1	16	WP_104835258.1	WP_104835258.1	MBZ3669627.1	BBV96176.1	QIG17730.1	QIG22987.1	WP_019096175.1	MCJ7853925.1	AHC81606.1	AHC87035.1	WJN90092.1	WJR41049.1	WJO34704.1	WJR46613.1	WJR52145.1	WP_027609585.1	WP_027609585.1
4248	5-guanidino-2-oxopentanoate decarboxylase	COG0583	K	Core	17	1	16	WP_119371301.1	WP_060497959.1	MBZ3668772.1	BBV95688.1	QIG17242.1	QIG22500.1	WP_159266580.1	MCJ7851877.1	AHC84309.1	AHC89680.1	WJN87310.1	WJR38404.1	WJO32101.1	WJR44062.1	WJR49642.1	WP_016713651.1	WP_016713651.1
116	F0F1 ATP synthase subunit I	COG3312	C	Core	17	1	16	WP_008092225.1	WP_008092225.1	MBZ3671784.1	BBV99882.1	QIG21330.1	QIG26580.1	WP_011536507.1	MCJ7850345.1	AHC85277.1	AHC90648.1	WJN88350.1	WJR39445.1	WJO33208.1	WJR45037.1	WJR50618.1	WP_011536507.1	WP_011536507.1
2616	collagen-like protein	#	#	Core	17	1	16	WP_119368986.1	WP_104833313.1	MBZ3668897.1	BBV95810.1	QIG17369.1	QIG22626.1	WP_019096577.1	MCJ7852000.1	AHC84186.1	AHC89557.1	WJN87086.1	WJR38181.1	WJO31967.1	WJR43842.1	WJR49425.1	WP_016713784.1	WP_016713784.1
69	hypothetical protein	#	#	Core	17	1	16	WP_119370581.1	WP_060498221.1	MBZ3670825.1	BBV96565.1	QIG18086.1	QIG23343.1	WP_019098439.1	MCJ7854147.1	AHC83361.1	AHC88737.1	WJN90447.1	WJR41404.1	WJO35058.1	WJR46909.1	WJR52442.1	WP_016714651.1	WP_016714651.1
2049	DUF2798 domain-containing protein	#	#	Core	17	1	16	WP_119371041.1	WP_104834122.1	MBZ3667380.1	BBV98605.1	QIG20134.1	QIG25386.1	WP_027615810.1	MCJ7852113.1	AHC81289.1	AHC86718.1	WJN89720.1	WJR40682.1	WJO34394.1	WJR46243.1	WJR51834.1	WP_016715483.1	WP_016715483.1
4324	GGDEF domain-containing protein	COG2199,COG5001,COG3706	T	Core	17	1	16	WP_105947302.1	WP_060499089.1	MBZ3670372.1	BBV95022.1	QIG16629.1	QIG21889.1	WP_019097156.1	MCJ7853203.1	AHC80443.1	AHC85879.1	WJN88723.1	WJR39774.1	WJO33543.1	WJR45410.1	WJR50991.1	WP_016714570.1	WP_016714570.1
1881	SCO family protein	COG1225,COG1999	R,O	Core	17	1	16	WP_016714700.1	WP_016714700.1	MBZ3670778.1	BBV96515.1	QIG18041.1	QIG23298.1	WP_016714700.1	MCJ7854202.1	AHC81874.1	AHC87303.1	WJN90399.1	WJR41356.1	WJO35011.1	WJR46861.1	WJR52394.1	WP_016714700.1	WP_016714700.1
849	chorismate lyase	COG3161	H	Core	17	1	16	WP_119371872.1	WP_060499682.1	MBZ3668342.1	BBV99812.1	QIG21270.1	QIG26520.1	WP_019096636.1	MCJ7850283.1	AHC85190.1	AHC90561.1	WJN88241.1	WJR39336.1	WJO33096.1	WJR44978.1	WJR50559.1	WP_016712719.1	WP_016712719.1
2202	12-phenylacetyl-CoA epoxidase subunit PaaE	COG3894,COG0543,COG2375,	H,R,C,P	Core	17	1	16	WP_119369988.1	WP_060499409.1	MBZ3671053.1	BBV96783.1	QIG18744.1	QIG23999.1	WP_019097403.1	MCJ7852961.1	AHC82784.1	AHC88160.1	WJN91051.1	WJR42008.1	WJO35661.1	WJR47513.1	WJR53047.1	WP_063977247.1	WP_016715220.1
3059	flagellar basal body-associated protein FliL	COG1580	N	Core	17	1	16	WP_025753836.1	WP_025753836.1	MBZ3667672.1	BBV98284.1	QIG19866.1	QIG25118.1	WP_019099665.1	MCJ7852495.1	AHC83772.1	AHC89144.1	WJN86709.1	WJR37657.1	WJO31438.1	WJR43354.1	WJR48902.1	WP_016711783.1	WP_016711783.1
2766	ABC transporter ATP-binding protein	COG1119,COG4133,COG1101,	V,H,E,C,G,L,D,Q,R,P,O	Core	17	1	16	WP_119368680.1	WP_060499550.1	MBZ3671169.1	BBV95178.1	QIG16764.1	QIG22024.1	WP_019096675.1	MCJ7854380.1	AHC80591.1	AHC86023.1	WJN88880.1	WJR39914.1	WJO33702.1	WJR45551.1	WJR51131.1	WP_016715348.1	WP_016715348.1
3079	drug/metabolite exporter YedA	COG5006,COG0697	R,G	Core	17	1	16	WP_119371541.1	WP_104833899.1	MBZ3667795.1	BBV99198.1	QIG20728.1	QIG25978.1	WP_025754311.1	MCJ7849738.1	AHC84646.1	AHC90017.1	WJN87653.1	WJR38748.1	WJO32507.1	WJR44405.1	WJR49985.1	WP_016712134.1	WP_016712134.1
1097	aldo/keto reductase	COG0656,COG0667,COG1453,	R,C	Core	17	1	16	WP_119370055.1	WP_104834751.1	MBZ3670970.1	BBV96683.1	QIG18664.1	QIG23919.1	WP_019099076.1	MCJ7852877.1	AHC82894.1	AHC88270.1	WJN90972.1	WJR41929.1	WJO35582.1	WJR47434.1	WJR52968.1	WP_016715305.1	WP_016715305.1
3432	redox-sensitive transcriptional activator SoxR	COG2452,COG0789	K,L	Core	17	1	16	WP_119370805.1	WP_060498819.1	MBZ3669595.1	BBV96142.1	QIG17699.1	QIG22956.1	WP_019097014.1	MCJ7852408.1	AHC81583.1	AHC87012.1	WJN90064.1	WJR41021.1	WJO34676.1	WJR46585.1	WJR52117.1	WP_016714832.1	WP_016714832.1
7739	acetyl-CoA C-acyltransferase family protein	COG0332,COG0183,COG0304,	Q,I	Core	17	1	16	WP_119370486.1	WP_060499279.1	MBZ3671662.1	BBV97729.1	QIG18165.1	QIG23422.1	WP_027608884.1	MCJ7850652.1	AHC83295.1	AHC88671.1	WJN85934.1	WJR36891.1	WJO30522.1	WJR42648.1	WJR48086.1	WP_016711122.1	WP_016711122.1
3560	sigma 54-interacting transcriptional regulator	COG2901,COG3284,COG3604,	O,K,L,T,R,Q	Core	17	1	16	WP_119370096.1	WP_104834769.1	MBZ3670948.1	BBV96658.1	QIG18642.1	QIG23897.1	WP_159266234.1	MCJ7852842.1	AHC82719.1	AHC88095.1	WJN90933.1	WJR41890.1	WJO35543.1	WJR47395.1	WJR52929.1	WP_016715596.1	WP_121757660.1
2114	hypothetical protein	COG4394	S	Core	17	1	16	WP_119370908.1	WP_104835356.1	MBZ3669459.1	BBV96008.1	QIG17566.1	QIG22823.1	WP_027609500.1	MCJ7852277.1	AHC81444.1	AHC86873.1	WJN89938.1	WJR40895.1	WJO34550.1	WJR46459.1	WJR51991.1	WP_016715091.1	WP_016715091.1
2511	dihydropteroate synthase	COG1410,COG0294	H,E	Core	17	1	16	WP_119371485.1	WP_060498446.1	MBZ3667742.1	BBV99139.1	QIG20674.1	QIG25924.1	WP_019098157.1	MCJ7849651.1	AHC84609.1	AHC89980.1	WJN87603.1	WJR38698.1	WJO32394.1	WJR44355.1	WJR49935.1	WP_016712087.1	WP_016712087.1
4908	DUF2986 domain-containing protein	#	#	Core	17	1	16	WP_119369555.1	WP_082426317.1	MBZ3669206.1	BBV97207.1	QIG19140.1	QIG24395.1	WP_016714615.1	MCJ7853447.1	AHC82094.1	AHC87471.1	WJN90479.1	WJR41436.1	WJO35090.1	WJR46941.1	WJR52474.1	WP_016714615.1	WP_016714615.1
4765	hypothetical protein	#	#	Core	17	1	16	WP_119371077.1	WP_060501891.1	MBZ3667331.1	BBV98656.1	QIG20184.1	QIG25436.1	WP_019099312.1	MCJ7852064.1	AHC81230.1	AHC86659.1	WJN89671.1	WJR40633.1	WJO34345.1	WJR46194.1	WJR51785.1	WP_016715438.1	WP_016715438.1
7336	CaiB/BaiF CoA-transferase family protein	COG1804	C	Core	17	1	16	WP_119368420.1	WP_104833644.1	MBZ3671372.1	BBV94764.1	QIG16403.1	QIG21663.1	WP_019099180.1	MCJ7850469.1	AHC85447.1	AHC90815.1	WJN88476.1	WJR39572.1	WJO33334.1	WJR45163.1	WJR50744.1	WP_016712876.1	WP_016712876.1
8490	hypothetical protein	#	#	Core	17	1	16	WP_119370714.1	WP_104835206.1	MBZ3669729.1	BBV96294.1	QIG17900.1	QIG23157.1	WP_019097516.1	MCJ7854079.1	AHC81709.1	AHC87138.1	WJN90255.1	WJR41212.1	WJO34867.1	WJR46717.1	WJR52250.1	WP_016714964.1	WP_016714964.1
8804	UMP kinase	COG0528,COG0263,COG0527,	F,E,R	Core	17	1	16	WP_003252294.1	WP_003252294.1	MBZ3667243.1	BBV98693.1	QIG20220.1	QIG25471.1	WP_003252294.1	MCJ7851123.1	AHC81194.1	AHC86623.1	WJN89634.1	WJR40520.1	WJO34308.1	WJR46157.1	WJR51748.1	WP_003252294.1	WP_003252294.1
2815	DNA oxidative demethylase AlkB	COG3145	L	Core	17	1	16	WP_119369837.1	WP_104835455.1	MBZ3671862.1	BBV96834.1	QIG18795.1	QIG24050.1	WP_026020489.1	MCJ7853679.1	AHC82954.1	AHC88330.1	WJN85674.1	WJR42113.1	WJO35815.1	WJR42388.1	WJR53231.1	WP_028698905.1	WP_028698905.1
1902	ribosome-associated translation inhibitor RaiA	COG1544	J	Core	17	1	16	WP_003255135.1	WP_003255135.1	MBZ3667053.1	BBV98927.1	QIG20410.1	QIG25660.1	WP_003255135.1	MCJ7851315.1	AHC81003.1	AHC86432.1	WJN89455.1	WJR40341.1	WJO34129.1	WJR45978.1	WJR51569.1	WP_003255135.1	WP_003255135.1
3199	GFA family protein	COG3791	S	Core	17	1	16	WP_105947048.1	WP_060499804.1	MBZ3671384.1	BBV94752.1	QIG16391.1	QIG21651.1	WP_019099185.1	MCJ7850457.1	AHC85435.1	AHC90803.1	WJN88464.1	WJR39560.1	WJO33322.1	WJR45151.1	WJR50732.1	WP_016712868.1	WP_016712868.1
908	SDR family oxidoreductase	COG0300,COG1028,COG4221,	R,M,I	Core	17	1	16	WP_119369726.1	WP_060496984.1	MBZ3669007.1	BBV96997.1	QIG18946.1	QIG24201.1	WP_019099734.1	MCJ7850538.1	AHC83115.1	AHC88491.1	WJN85821.1	WJR36779.1	WJO30409.1	WJR42535.1	WJR47973.1	WP_016713895.1	WP_016713895.1
414	response regulator	COG3437,COG2204,COG4565,	O,U,N,K,H,R,T	Core	17	1	16	WP_119368845.1	WP_060500151.1	MBZ3668547.1	BBV95460.1	QIG17015.1	QIG22275.1	WP_019099592.1	MCJ7851460.1	AHC80850.1	AHC86279.1	WJN89314.1	WJR40201.1	WJO33988.1	WJR45839.1	WJR51427.1	WP_016713276.1	WP_016713276.1
600	polysaccharide deacetylase family protein	#	#	Core	17	1	16	WP_119371365.1	WP_060499774.1	MBZ3668637.1	BBV95552.1	QIG17108.1	QIG22367.1	WP_019097266.1	MCJ7851733.1	AHC84448.1	AHC89819.1	WJN87442.1	WJR38536.1	WJO32233.1	WJR44194.1	WJR49774.1	WP_016713526.1	WP_016713526.1
1160	aminopeptidase N	COG3975,COG0308	R,E	Core	17	1	16	WP_119370827.1	WP_104835282.1	MBZ3669569.1	BBV96118.1	QIG17673.1	QIG22930.1	WP_159266032.1	MCJ7852386.1	AHC81550.1	AHC86979.1	WJN90042.1	WJR40999.1	WJO34654.1	WJR46563.1	WJR52095.1	WP_016714811.1	WP_016714811.1
7558	calcium/sodium antiporter	COG0154	J	Core	17	1	16	WP_119371224.1	WP_060501777.1	MBZ3667033.1	BBV98947.1	QIG20429.1	QIG25679.1	WP_159265904.1	MCJ7851335.1	AHC80985.1	AHC86414.1	WJN89437.1	WJR40322.1	WJO34111.1	WJR45959.1	WJR51550.1	WP_016713157.1	WP_016713157.1
946	carbamoyl-phosphate synthase large subunit	COG1821,COG0439,COG2232,	C,F,E,R,H,M,I	Core	17	1	16	WP_119371487.1	WP_060498449.1	MBZ3667748.1	BBV99145.1	QIG20679.1	QIG25929.1	WP_019098158.1	MCJ7849657.1	AHC84615.1	AHC89986.1	WJN87609.1	WJR38704.1	WJO32400.1	WJR44361.1	WJR49941.1	WP_016712091.1	WP_016712091.1
3972	flagellar motor switch protein FliN	COG1868,COG1886	N	Core	17	1	16	WP_025753835.1	WP_025753835.1	MBZ3667674.1	BBV98282.1	QIG19864.1	QIG25116.1	WP_159266538.1	MCJ7852493.1	AHC83770.1	AHC89142.1	WJN86707.1	WJR37655.1	WJO31436.1	WJR43352.1	WJR48900.1	WP_025753835.1	WP_025753835.1
7578	pyrroloquinoline-quinone synthase PqqC	COG1235	R	Core	17	1	16	WP_119368602.1	WP_060499082.1	MBZ3670381.1	BBV95031.1	QIG16638.1	QIG21898.1	WP_019097150.1	MCJ7853194.1	AHC80452.1	AHC85888.1	WJN88731.1	WJR39782.1	WJO33551.1	WJR45418.1	WJR50999.1	WP_016714575.1	WP_016714575.1
1496	acyl-CoA dehydrogenase	COG1960	I	Core	17	1	16	WP_119370878.1	WP_060498739.1	MBZ3669495.1	BBV96042.1	QIG17598.1	QIG22855.1	WP_027609505.1	MCJ7852313.1	AHC81471.1	AHC86900.1	WJN89971.1	WJR40928.1	WJO34583.1	WJR46492.1	WJR52024.1	WP_016715122.1	WP_016715122.1
7401	beta-propeller fold lactonase family protein	COG2706,COG2319,COG3391	S,G,R	Core	17	1	16	WP_119369766.1	WP_104834642.1	MBZ3668945.1	BBV96934.1	QIG18884.1	QIG24139.1	WP_019098790.1	MCJ7854476.1	AHC83041.1	AHC88417.1	WJN85760.1	WJR36718.1	WJO35901.1	WJR42474.1	WJR47912.1	WP_016713954.1	WP_016713954.1
2635	malate dehydrogenase	COG0334,COG0281	C,E	Core	17	1	16	WP_119371725.1	WP_060498054.1	MBZ3668115.1	BBV99524.1	QIG21041.1	QIG26291.1	WP_026020363.1	MCJ7850050.1	AHC84959.1	AHC90330.1	WJN87973.1	WJR39069.1	WJO32827.1	WJR44711.1	WJR50292.1	WP_060709875.1	WP_060709875.1
534	heme exporter protein CcmB	COG4559,COG4161,COG4674,	V,H,E,C,G,L,R,D,Q,P,O,F	Core	17	1	16	WP_012273478.1	WP_060499612.1	MBZ3670119.1	BBV98258.1	QIG19840.1	QIG25092.1	WP_012273478.1	MCJ7852470.1	AHC83739.1	AHC89111.1	WJN86683.1	WJR37631.1	WJO31412.1	WJR43328.1	WJR48876.1	WP_016711761.1	WP_016711761.1
7108	DUF971 domain-containing protein	COG3536	S	Core	17	1	16	WP_084296637.1	WP_060500591.1	MBZ3668022.1	BBV99427.1	QIG20954.1	QIG26204.1	WP_027610031.1	MCJ7849971.1	AHC84885.1	AHC90256.1	WJN87893.1	WJR38988.1	WJO32747.1	WJR44631.1	WJR50212.1	WP_016712421.1	WP_016712421.1
9694	hypothetical protein	#	#	Core	17	1	16	WP_119370116.1	WP_060501703.1	MBZ3670930.1	BBV96637.1	QIG21404.1	QIG26658.1	WP_019097553.1	MCJ7852808.1	AHC82634.1	AHC88012.1	WJN91210.1	WJR42258.1	WJO35993.1	WJR47754.1	WJR53339.1	WP_016715630.1	WP_016715630.1
9056	BCCT family transporter	COG1292	M	Core	17	1	16	WP_119369668.1	WP_104834587.1	MBZ3669090.1	BBV97086.1	QIG19028.1	QIG24283.1	WP_159266112.1	MCJ7853567.1	AHC83193.1	AHC88569.1	WJN90587.1	WJR41544.1	WJO35197.1	WJR47050.1	WJR52582.1	WP_063977385.1	WP_121757645.1
1024	cytochrome c	COG2863,COG3258,COG2010	C	Core	17	1	16	WP_119369851.1	WP_060499915.1	MBZ3671876.1	BBV96818.1	QIG18781.1	QIG24036.1	WP_084297557.1	MCJ7854649.1	AHC82946.1	AHC88322.1	WJN85661.1	WJR42100.1	WJO35802.1	WJR47680.1	WJR53218.1	WP_016714058.1	WP_016714058.1
2942	class II glutamine amidotransferase	COG0121,COG0449,COG0034	R,M,F	Core	17	1	16	WP_060498670.1	WP_060498670.1	MBZ3669413.1	BBV95962.1	QIG17518.1	QIG22775.1	WP_016711936.1	MCJ7852673.1	AHC83991.1	AHC89362.1	WJN86877.1	WJR37825.1	WJO31607.1	WJR43523.1	WJR49071.1	WP_016711936.1	WP_016711936.1
645	carbamate kinase	COG0263,COG0528,COG0549,	F,E,R	Core	17	1	16	WP_119371188.1	WP_060497444.1	MBZ3667094.1	BBV98842.1	QIG20369.1	QIG25619.1	WP_159265908.1	MCJ7851273.1	AHC81047.1	AHC86476.1	WJN89497.1	WJR40383.1	WJO34171.1	WJR46020.1	WJR51611.1	WP_016713103.1	WP_016713103.1
4122	cysteine desulfurase	COG1044,COG2171,COG1045	E,M	Core	17	1	16	WP_119371101.1	WP_060497332.1	MBZ3667235.1	BBV98701.1	QIG20228.1	QIG25479.1	WP_019097531.1	MCJ7851132.1	AHC81186.1	AHC86615.1	WJN89627.1	WJR40513.1	WJO34301.1	WJR46150.1	WJR51741.1	WP_016712941.1	WP_016712941.1
7071	IclR family transcriptional regulator	COG1414,COG2512,COG3355,	K,S	Core	17	1	16	WP_110742318.1	WP_060499239.1	MBZ3670462.1	BBV97695.1	QIG18208.1	QIG23465.1	WP_016711093.1	MCJ7850624.1	AHC82105.1	AHC87482.1	WJN85909.1	WJR36866.1	WJO30496.1	WJR42623.1	WJR48061.1	WP_016711093.1	WP_016711093.1
1421	xanthine phosphoribosyltransferase	COG0503,COG0461	F	Core	17	1	16	WP_003253535.1	WP_003253535.1	MBZ3668294.1	BBV99708.1	QIG21224.1	QIG26474.1	WP_003253535.1	MCJ7850235.1	AHC85142.1	AHC90513.1	WJN88154.1	WJR39249.1	WJO33010.1	WJR44891.1	WJR50472.1	WP_003253535.1	WP_003253535.1
11128	amino acid permease	COG0833,COG1113,COG0531	E	Core	17	1	16	WP_119371226.1	WP_104834032.1	MBZ3667028.1	BBV98952.1	QIG20433.1	QIG25683.1	WP_084297186.1	MCJ7851340.1	AHC80980.1	AHC86409.1	WJN89433.1	WJR40318.1	WJO34107.1	WJR45955.1	WJR51546.1	WP_016713162.1	WP_016713162.1
[truncated: 9,952 more rows]
