# Supplementary material for: Genomic Insights into Cyanide Biodegradation in the Pseudomonas Genus
Source: Int J Mol Sci. 2024 Apr 18;25(8):4456. doi: 10.3390/ijms25084456 (PMC11049912; doi:10.3390/ijms25084456)
Supplement: Supplementary file 1 [file ijms-25-04456-s001.zip › Table S7.xlsx]

## Sheet: Pseudomonas genus
Table S7. Pan-genome of the Pseudomonas genus.
ClutserID	Function	Cluster type	Total Genomes	nit1C Genomes	No-nit1C Genomes	Pseudomonas_pseudoalcaligenes_CECT_5344_complete	Pseudomonas_fluorescens_NCIMB_11764	Pseudomonas_monteilii_BCN3_CONTIG_120	Pseudomonas_mandelii_KGI_MA19	Pseudomonas_arsenicoxydans_CECT_7543_assembly	Pseudomonas_reinekei_BS3776_assembly	Pseudomonas_viridiflava_CFBP_1590_assembly	Pseudomonas_aeruginosa_PAO1	Pseudomonas_syringae_pv_tomato_DC3000	Pseudomonas_entomophila_L48	Pseudomonas_amygdali_pv_tabaci_ATCC_11528	Pseudomonas_coronafaciens_pv_oryzae_1_6	Pseudomonas_lactis_SS101	Pseudomonas_putida_NBRC_14164_DNA	Pseudomonas_soli_SJ10	Pseudomonas_cichorii_JBC1	Pseudomonas_donghuensis_P482	Pseudomonas_mendocina_S52	Pseudomonas_rhizosphaerae_DSM_16299	Pseudomonas_simiae_PCL1751	Pseudomonas_versuta_L1010	Pseudomonas_agarici_NCPPB_2472	Pseudomonas_citronellolis_P3B5	Pseudomonas_glycinae_MS586	Pseudomonas_alcaligenes_NEB_585	Pseudomonas_yamanorum_LBUM636	Pseudomonas_silesiensis_A3	Pseudomonas_corrugata_RM1_1_4	Pseudomonas_lurida_L228	Pseudomonas_frederiksbergensis_ERDD5_01	Pseudomonas_veronii_R02	Pseudomonas_phragmitis_S_6_2	Pseudomonas_furukawaii_KF707	Pseudomonas_izuensis_LAB_08	Pseudomonas_mosselii_PtA1	Pseudomonas_ogarae_FR1	Pseudomonas_paraeruginosa_Cr1	Pseudomonas_rhizophila_S211	Pseudomonas_kribbensis_46_2	Pseudomonas_plecoglossicida_XSDHY_P	Pseudomonas_cavernae_K2W31S_8	Pseudomonas_monteilii_B5	Pseudomonas_sessilinigenes_CMR12a	Pseudomonas_synxantha_R6_28_08
223	DNA polymerase III subunit beta	Core	143	7	136	CDM38618.1	AKV05834.1	WP_016712777.1	QZA98196.1	SDN70394.1	SDP04131.1	SMS07666.1	AAG03392.1	AAO53559.1	CAK12999.1	QED87287.1	QGL59430.1	EIK60623.1	BAN51855.1	AIN61122.1	AHF65158.1	KDN99881.1	ALN21532.1	AIS18861.1	AJP49711.1	WP_060696348.1	WP_017132233.1	WP_061560269.1	WP_011331733.1	WP_021702521.1	WP_003213582.1	WP_064680536.1	WP_024777776.1	WP_010207719.1	WP_071552646.1	WP_017848945.1	WP_080048949.1	WP_003458032.1	WP_034149405.1	WP_028690031.1	WP_014335787.1	WP_034080765.1	WP_007903001.1	WP_085713095.1	WP_016394309.1	WP_119891499.1	WP_016712777.1	WP_068576591.1	WP_005783345.1
42413	DNA topoisomerase ATP-hydrolyzing subunit B	Core	143	7	136	CDM38620.1	AKV10789.1	WP_119371929.1	QZA98198.1	SDN70299.1	SDP04190.1	SMS07668.1	AAG03394.1	AAO53561.1	CAK13001.1	QED87289.1	QGL59432.1	EIK64061.1	BAN51857.1	AIN61124.1	AHF65160.1	KDN99883.1	ALN21530.1	AIS18859.1	AJP49713.1	WP_060696350.1	WP_017132231.1	WP_043313934.1	WP_064379642.1	WP_061902834.1	WP_017477902.1	WP_064680829.1	WP_024777774.1	WP_025854386.1	WP_071552645.1	WP_017848946.1	WP_080048947.1	WP_003458036.1	WP_096515614.1	WP_084940915.1	WP_041476220.1	WP_011979039.1	WP_047230120.1	WP_085686140.1	WP_016394307.1	WP_119891501.1	WP_016712779.1	WP_068576594.1	WP_043048232.1
492	glycine--tRNA ligase subunit beta	Core	143	7	136	CDM38631.1	AKV05839.1	WP_016712790.1	QZA98207.1	SDN70181.1	SDP04345.1	SMS07674.1	AAG03398.1	AAO53739.1	CAK13011.1	QED87292.1	QGL59438.1	EIK59742.1	BAN51905.1	AIN61189.1	AHF65165.1	KDN99895.1	ALN21491.1	AIS18852.1	AJP49719.1	WP_060696355.1	WP_017132199.1	WP_061560272.1	WP_064379634.1	WP_061902841.1	WP_063033741.1	WP_064680541.1	WP_055135071.1	WP_069078628.1	WP_071552637.1	WP_079442536.1	WP_080048942.1	WP_003458045.1	WP_096514121.1	WP_096049047.1	WP_003196162.1	WP_058174438.1	WP_107323179.1	WP_114880852.1	WP_016394297.1	WP_119891504.1	WP_016712790.1	WP_124345385.1	WP_057023234.1
90128	glycine--tRNA ligase subunit alpha	Core	143	7	136	CDM38632.1	AKV05840.1	WP_003253126.1	QZA98208.1	SDN70132.1	SDP04378.1	SMS07675.1	AAG03399.1	AAO53738.1	CAK13012.1	QED87293.1	QGL59439.1	EIK59810.1	BAN51906.1	AIN61190.1	AHF65166.1	KDN99896.2	ALN21691.1	AIS18851.1	AJP49720.1	WP_003437964.1	WP_017132198.1	WP_058487944.1	WP_064384049.1	WP_061905607.1	WP_003213601.1	WP_064680830.1	WP_024777767.1	WP_003187265.1	WP_031319418.1	WP_003213601.1	WP_080048941.1	WP_003458047.1	WP_003213601.1	WP_096049046.1	WP_003177094.1	WP_011979042.1	WP_107323308.1	WP_003187265.1	WP_012269869.1	WP_119891505.1	WP_003253126.1	WP_003177094.1	WP_057023233.1
3031	16S rRNA cytosine967-C5-methyltransferase RsmB	Core	143	7	136	CDM38641.1	AKV05846.1	WP_119368363.1	QZA98214.1	SDN69902.1	SDP04561.1	SMS07679.1	AAG03407.1	AAO53733.1	CAK13017.1	QED87298.1	QGL59444.1	EIK61567.1	BAN51911.1	AIN61195.1	AHF65170.1	KDN99901.1	ALN21464.1	AIS18847.1	AJP49725.1	WP_060696360.1	WP_017132192.1	WP_061560280.1	WP_064379625.1	WP_061902845.1	WP_063033738.1	WP_064680546.1	WP_055135676.1	WP_034110516.1	WP_071552631.1	WP_079442539.1	WP_080048935.1	WP_003458055.1	WP_096514115.1	WP_096049044.1	WP_014335853.1	WP_053813154.1	WP_107323191.1	WP_114880855.1	WP_016394292.1	WP_119891510.1	WP_016712795.1	WP_124345388.1	WP_057023229.1
67261	methionyl-tRNA formyltransferase	Core	143	7	136	CDM38642.1	AKV05847.1	WP_119368364.1	QZA98215.1	SDN69871.1	SDP04582.1	SMS07680.1	AAG03408.1	AAO53732.1	CAK13018.1	QED87299.1	QGL59445.1	EIK63916.1	BAN51912.1	AIN61196.1	AHF65171.1	KDN99902.1	ALN21463.1	AIS18846.1	AJP49726.1	WP_060696361.1	WP_060783058.1	WP_061560281.1	WP_064379623.1	WP_061902846.1	WP_063033737.1	WP_064680547.1	WP_055135675.1	WP_069078629.1	WP_071552630.1	WP_079442540.1	WP_080048934.1	WP_003458056.1	WP_096514114.1	WP_096049043.1	WP_014335852.1	WP_034080774.1	WP_107323190.1	WP_114880856.1	WP_016394291.1	WP_119891511.1	WP_016712796.1	WP_124345389.1	WP_057023228.1
70015	peptide deformylase	Core	143	7	136	CDM38643.1	AKV05848.1	WP_016712797.1	QZA98216.1	SDN69837.1	SDP04609.1	SMS07681.1	AAG03409.1	AAO53731.1	CAK13019.1	QED87300.1	QGL59446.1	EIK60535.1	BAN51913.1	AIN61197.1	AHF65172.1	KDN99903.1	ALN21462.1	AIS18845.1	AJP49727.1	WP_060696362.1	WP_017132190.1	WP_009614487.1	WP_039764933.1	WP_021700840.1	WP_003213617.1	WP_064680548.1	WP_024778439.1	WP_034110518.1	WP_071552629.1	WP_017848967.1	WP_080048933.1	WP_003458057.1	WP_096514113.1	WP_096049042.1	WP_003196300.1	WP_011979050.1	WP_003196300.1	WP_007954104.1	WP_016394290.1	WP_119891512.1	WP_016712797.1	WP_068576636.1	WP_046070226.1
63388	oxygen-dependent coproporphyrinogen oxidase	Core	143	7	136	CDM38648.1	AKV05853.1	WP_104833667.1	QZA98221.1	SDN69642.1	SDP04745.1	SMS07686.1	AAG03414.1	AAO53724.1	CAK13024.1	QED87305.1	QGL59451.1	EIK63280.1	BAN51919.1	AIN61202.1	AHF65177.1	KDN99907.2	ALN21688.1	AIS18840.1	AJP49732.1	WP_060696365.1	WP_017132185.1	WP_058071057.1	WP_064384048.1	WP_061905608.1	WP_003213625.1	WP_064680553.1	WP_024778435.1	WP_034110527.1	WP_071552624.1	WP_079442543.1	WP_080048929.1	WP_003458063.1	WP_096514108.1	WP_096049039.1	WP_014335847.1	WP_011979055.1	WP_047229813.1	WP_114880864.1	WP_016394285.1	WP_119891517.1	WP_016712801.1	WP_124345390.1	WP_056847525.1
94211	shikimate dehydrogenase	Core	143	7	136	CDM38649.1	AKV05854.1	WP_119368368.1	QZA98222.1	SDN69610.1	SDP04774.1	SMS07687.1	AAG03415.1	AAO53723.1	CAK13025.1	QED87306.1	QGL59452.1	EIK64029.1	BAN51920.1	AIN61203.1	AHF65178.1	KDN99908.1	ALN21457.1	AIS18839.1	AJP49733.1	WP_060696366.1	WP_060783055.1	WP_061560285.1	WP_064379616.1	WP_061902851.1	WP_063033733.1	WP_064680554.1	WP_055135683.1	WP_034110529.1	WP_071552623.1	WP_079442544.1	WP_080048928.1	WP_003458065.1	WP_096515612.1	WP_096049038.1	WP_014335846.1	WP_107113612.1	WP_107323188.1	WP_114880865.1	WP_016394284.1	WP_119891518.1	WP_016712802.1	WP_124345391.1	WP_057023225.1
68033	NADP-dependent succinate-semialdehyde dehydrogenase	Core	143	7	136	CDM38770.1,CDM42298.1	AKV05989.1	WP_119368460.1	QZA98364.1	SDN63775.1	SDO96586.1,SDP67318.1	SMS07993.1	AAG03654.1	AAO53845.1	CAK13161.1	QED82241.1	QGL54971.1	EIK62564.1	BAN52084.1	AIN58560.1,AIN60884.1,AIN61260.1	AHF65455.1	KDN99236.1	ALN17657.1,ALN21267.1	AIS18744.1	AJP49882.1	WP_003438213.1	WP_060783209.1	WP_009615037.1,WP_061561484.1,WP_061561511.1,WP_061562370.1	WP_064382691.1	WP_061902943.1	WP_063033638.1	WP_064675340.1	WP_053190479.1	WP_025855477.1	WP_071552496.1	WP_046385078.1	WP_080051591.1,WP_080049185.1	WP_003454403.1,WP_003455103.1,WP_003450130.1	WP_096513966.1	WP_028688580.1	WP_003196484.1	WP_012073886.1	WP_107323124.1	WP_085712649.1	WP_016394128.1	WP_119891604.1	WP_015268576.1	WP_068578910.1	WP_043049124.1
41519	hydroxymethylbilane synthase	Core	143	7	136	CDM38816.1	AKV05560.1	WP_119368442.1	QZA97978.1	SDN80302.1	SDP08917.1	SMS07848.1	AAG08645.1	AAO53682.1	CAK17970.1	QED87344.1	QGL59496.1	EIK61052.1	BAN52037.1	AIN60923.1	AHF65370.1	KDO00491.1	ALN21213.1	AIS19007.1	AJP55034.1	WP_060696254.1	WP_060782057.1	WP_061560467.1	WP_064379892.1	WP_061902651.1	WP_008439333.1	WP_064680390.1	WP_024780545.1	WP_034110224.1	WP_071552829.1	WP_017845160.1	WP_080049249.1	WP_036994519.1	WP_096514270.1	WP_096048985.1	WP_014340813.1	WP_012077869.1	WP_047226122.1	WP_085708934.1	WP_016394097.1	WP_119895807.1	WP_016714405.1	WP_068575950.1	WP_057022731.1
17525	thioredoxin TrxA	Core	143	7	136	CDM38843.1	AKV05531.1	WP_016712622.1	QZA97955.1	SDN81605.1	SDP09899.1	SMS07877.1	AAG08625.1	AAO58669.1	CAK17951.1	QED82435.1	QGL55040.1	EIK62626.1	BAN57143.1	AIN61403.1	AHF65396.1	KDO00515.1	ALN21181.1	AIS19024.1	AJP55004.1	WP_003438289.1	WP_017130580.1	WP_009615069.1	WP_064379931.1	WP_021699063.1	WP_003213989.1	WP_064680366.1	WP_024780513.1	WP_034110164.1	WP_003206727.1	WP_079444907.1	WP_080049256.1	WP_003457525.1	WP_003206727.1	WP_096049119.1	WP_003206727.1	WP_003150179.1	WP_047226095.1	WP_003206727.1	WP_016392405.1	WP_119895418.1	WP_016712622.1	WP_003206727.1	WP_003213989.1
1126	glycine cleavage system protein GcvH	Core	143	7	136	CDM38865.1	AKV05507.1	WP_119371802.1	QZA97931.1	SDN82601.1	SDP10701.1	SMS07899.1	AAG08599.1	AAO53862.1	CAK17928.1	QED82385.1	QGL54987.1	EIK60946.1	BAN57118.1	AIN60856.1	AHF65420.1	KDO00538.1	ALN21161.1	AIS19043.1	AJP54979.1	WP_060696213.1	WP_017130560.1	WP_009615120.1	WP_011336464.1	WP_061903037.1	WP_017476603.1	WP_064680350.1	WP_024780496.1	WP_034110119.1	WP_071552871.1	WP_079444900.1	WP_080049436.1	WP_003457468.1	WP_096514311.1	WP_062572484.1	WP_014340771.1	WP_034079797.1	WP_047226076.1	WP_114886207.1	WP_016392424.1	WP_119895400.1	WP_016712603.1	WP_068576033.1	WP_057022770.1
99945	polyamine ABC transporter ATP-binding protein	Core	143	7	136	CDM38881.1	AKV05480.1,AKV09301.1	WP_013974704.1	QZA95785.1,QZA97909.1	SDN83600.1,SDO72661.1	SDP11414.1,SDP73546.1	SMS07943.1	AAG03691.1	AAO58729.1	CAK17914.1	QED87016.1	QGL59164.1	EIK62266.1	BAN57104.1	AIN60842.1	AHF70067.1	KDO00552.1	ALN21147.1	AIS19059.1	AJP54952.1	WP_060692115.1,WP_060696509.1	WP_017132558.1	WP_009613989.1	WP_007957110.1,WP_007953506.1	WP_021699092.1	WP_003195240.1	WP_064678172.1,WP_064680327.1	WP_024780474.1	WP_033897564.1	WP_071552895.1,WP_071554766.1	WP_046383267.1,WP_017845078.1	WP_080049233.1	WP_003455775.1	WP_096510717.1,WP_096514335.1	WP_062359856.1	WP_014340741.1	WP_012073925.1	WP_047226052.1	WP_007957110.1,WP_085708998.1	WP_016392438.1	WP_119891683.1	WP_016712588.1	WP_068595531.1,WP_068575409.1	WP_046069993.1
58086	ABC transporter permease subunit	Core	143	7	136	CDM38882.1	AKV05479.1,AKV09302.1	WP_177337089.1	QZB01019.1,QZB01105.1	SDN83637.1,SDO72623.1	SDP11444.1,SDP73570.1	SMS07944.1	AAG03692.1	AAO58728.1	CAK17913.1	QED87015.1	QGL59163.1	EIK62855.1	BAN57103.1	AIN60841.1	AHF70066.1	KDO00553.1	ALN21146.1	AIS19060.1	AJP54951.1	WP_060692113.1,WP_060696508.1	WP_017132557.1	WP_173427895.1	WP_039770920.1,WP_170844921.1	WP_162149669.1	WP_003213882.1	WP_162493654.1,WP_237140750.1	WP_053190582.1	WP_069078511.1	WP_174553360.1,WP_167368577.1	WP_167379495.1,WP_079444893.1	WP_165443800.1	WP_003455774.1	WP_172901670.1,WP_096514336.1	WP_172402367.1	WP_014340740.1	WP_079383449.1	WP_047226051.1	WP_085708654.1,WP_170931574.1	WP_016392439.1	WP_162935035.1	WP_016712587.1	WP_164487352.1,WP_235777338.1	WP_005792353.1
6766	ABC transporter permease subunit	Core	143	7	136	CDM38883.1	AKV05478.1,AKV09303.1	WP_016712586.1	QZA95786.1,QZA97908.1	SDN83666.1,SDO72581.1	SDP11470.1,SDP73597.1	SMS07945.1	AAG03693.1	AAO58727.1	CAK17912.1	QED87014.1	QGL59162.1	EIK63440.1	BAN57102.1	AIN60840.1	AHF70065.1	KDO00554.1	ALN21145.1	AIS19061.1	AJP54950.1	WP_060692111.1,WP_060696507.1	WP_017132556.1	WP_009613985.1	WP_011333555.1,WP_064379994.1	WP_021699090.1	WP_017476583.1	WP_064678174.1,WP_064680325.1	WP_024780472.1	WP_003195236.1	WP_071552897.1,WP_071554762.1	WP_046383265.1,WP_046381717.1	WP_080049232.1	WP_003455773.1	WP_096510713.1,WP_096514337.1	WP_028688537.1	WP_014340739.1	WP_003153279.1	WP_047226050.1	WP_085708655.1,WP_085709000.1	WP_016392440.1	WP_119891685.1	WP_016712586.1	WP_068587157.1,WP_022641701.1	WP_003195236.1
14055	two-component system response regulator OmpR	Core	143	7	136	CDM38893.1	AKV06037.1	WP_016484407.1	QZA98410.1	SDN61305.1	SDO95232.1	SMS07910.1	AAG08585.1	AAO53873.1	CAK13194.1	QED82395.1	QGL54998.1	EIK63027.1	BAN52118.1	AIN61428.1	AHF70093.1	KDO00589.1	ALN21135.1	AIS19084.1	AJP49935.1	WP_003438667.1	WP_017130548.1	WP_009614957.1	WP_064382744.1	WP_021699027.1	WP_003213175.1	WP_064675389.1	WP_024777980.1	WP_016979041.1	WP_054595095.1	WP_003213175.1	WP_080049178.1	WP_003457435.1	WP_096513915.1	WP_028689209.1	WP_014336035.1	WP_003096259.1	WP_025211284.1	WP_007952694.1	WP_016394161.1	WP_119895383.1	WP_016484407.1	WP_022644207.1	WP_043047388.1
42161	phosphoenolpyruvate carboxykinase	Core	143	7	136	CDM38901.1	AKV06045.1	WP_119368486.1	QZA98416.1	SDN60976.1	SDO95031.1	SMS07917.1	AAG08577.1	AAO53785.1	CAK13201.1	QED82292.1	QGL54918.1	EIK59646.1	BAN52125.1	AIN61435.1	AHF70118.1	KDO00597.1	ALN21128.1	AIS19091.1	AJP49943.1	WP_060696051.1	WP_060782027.1	WP_009614971.1	WP_064382748.1	WP_021699020.1	WP_017478115.1	WP_064675396.1	WP_055134907.1	WP_034108643.1	WP_071552444.1	WP_017848568.1	WP_080049497.1	WP_003457413.1	WP_096513911.1	WP_050703331.1	WP_014336039.1	WP_003151006.1	WP_047226846.1	WP_085712715.1	WP_016394166.1	WP_119895375.1	WP_016714468.1	WP_068580183.1	WP_057024760.1
96030	ADP compounds hydrolase NudE	Core	143	7	136	CDM38913.1	AKV06060.1	WP_060501240.1	QZA98439.1	SDN60422.1	SDO94554.1	SMS12830.1	AAG08561.1	AAO58824.1	CAK13210.1	QED87100.1	QGL59233.1	EIK61558.1	BAN52134.1	AIN61444.1	AHF70193.1	KDO00607.1	ALN21104.1	AIS19098.1	AJP49957.1	WP_060696193.1	WP_060783181.1	WP_009615159.1	WP_064382762.1	WP_021699971.1	WP_003213218.1	WP_064675408.1	WP_024777996.1	WP_025858594.1	WP_071552430.1	WP_017848557.1	WP_080049491.1	WP_003451726.1	WP_096513901.1	WP_050703344.1	WP_003196729.1	WP_003096206.1	WP_047226858.1	WP_085712729.1	WP_016394173.1	WP_119895360.1	WP_016714473.1	WP_124345505.1	WP_043047369.1
405	dihydroorotase	Core	143	7	136	CDM38916.1	AKV05396.1	WP_119371665.1	QZA97828.1	SDN86707.1	SDP13561.1	SMS12457.1	AAG03790.1	AAO58469.1	CAK17695.1	QED82619.1	QGL55209.1	EIK60113.1	BAN56919.1	AIN60601.1	AHF69960.1	KDN99454.1	ALN21101.1	AIS18594.1	AJP54870.1	WP_060696590.1	WP_017130473.1	WP_061560517.1	WP_064380100.1	WP_061903066.1	WP_063026517.1	WP_064680250.1	WP_024778888.1	WP_069078481.1	WP_071552972.1	WP_057003953.1	WP_080049164.1	WP_003455579.1	WP_096514411.1	WP_096048865.1	WP_013694464.1	WP_033999668.1	WP_076383024.1	WP_114886087.1	WP_016395344.1	WP_119891773.1	WP_016712419.1	WP_124347172.1	WP_057022836.1
44989	aspartate carbamoyltransferase catalytic subunit	Core	143	7	136	CDM38917.1	AKV05395.1	WP_011536054.1	QZA97827.1	SDN86743.1	SDP13593.1	SMS12456.1	AAG03791.1	AAO58468.1	CAK17694.1	QED82620.1	QGL55210.1	EIK60982.1	BAN56918.1	AIN60600.1	AHF69959.1	KDN99455.1	ALN21100.1	AIS18593.1	AJP54869.1	WP_004419674.1	WP_060781990.1	WP_061560518.1	WP_007913665.1	WP_061903067.1	WP_063026518.1	WP_064680249.1	WP_024778887.1	WP_025857712.1	WP_071552973.1	WP_017845002.1	WP_080049165.1	WP_003455578.1	WP_096514412.1	WP_096048864.1	WP_003177495.1	WP_003157750.1	WP_047226003.1	WP_025109148.1	WP_016395343.1	WP_119891774.1	WP_011536054.1	WP_022641617.1	WP_057022837.1
80835	glutathione synthase	Core	143	7	136	CDM38922.1	AKV05390.1	WP_119371662.1	QZA97822.1	SDN86941.1	SDP13738.1	SMS12451.1	AAG03796.1	AAO58463.1	CAK17689.1	QED82625.1	QGL55215.1	EIK60358.1	BAN56913.1	AIN60595.1	AHF69954.1	KDN99461.1	ALN21095.1	AIS18588.1	AJP54864.1	WP_060696595.1	WP_017130467.1	WP_043317848.1	WP_064380105.1	WP_061903072.1	WP_010167673.1	WP_064680245.1	WP_069018351.1	WP_069078479.1	WP_071552977.1	WP_017844998.1	WP_080049170.1	WP_003455571.1	WP_096514417.1	WP_062572611.1	WP_014340666.1	WP_012073999.1	WP_107321400.1	WP_114886081.1	WP_016395338.1	WP_119891779.1	WP_016712415.1	WP_068576674.1	WP_046069926.1
125	adenosylmethionine--8-amino-7-oxononanoate transaminase	Core	143	7	136	CDM38933.1	AKV05368.1	WP_119371657.1	QZA97798.1	SDN87846.1	SDP14336.1	SMS08059.1	AAG03809.1	AAO58502.1	CAK17680.1	QED82590.1	QGL55182.1	EIK61199.1	BAN56904.1	AIN60586.1	AHF69921.1	KDN99470.1	ALN21085.1	AIS18646.1	AJP54841.1	WP_060696608.1	WP_017130448.1	WP_061560522.1	WP_064380137.1	WP_061903084.1	WP_063026563.1	WP_064680226.1	WP_055135802.1	WP_069078466.1	WP_071553048.1	WP_046381777.1	WP_080051601.1	WP_003455551.1	WP_096514442.1	WP_096048860.1	WP_014340648.1	WP_012074008.1	WP_076383370.1	WP_114886054.1	WP_016395330.1	WP_119891789.1	WP_016712407.1	WP_068576712.1	WP_057022862.1
14200	methylenetetrahydrofolate reductase [NADPH]	Core	143	7	136	CDM38939.1	AKV05362.1	WP_060501022.1	QZA97792.1	SDN88091.1	SDP14610.1	SMS08064.1	AAG03819.1	AAO58496.1	CAK17672.1	QED82597.1	QGL55187.1	EIK62900.1	BAN56895.1	AIN60579.1	AHF69915.1	KDN99478.1	ALN21077.1	AIS18639.1	AJP54835.1	WP_060696604.1	WP_060781979.1	WP_043268424.1	WP_064380144.1	WP_061903089.1	WP_063033886.1	WP_064680220.1	WP_024778854.1	WP_034109880.1	WP_071553054.1	WP_017844969.1	WP_080049383.1	WP_003455528.1	WP_096514458.1	WP_062572621.1	WP_014340641.1	WP_003151226.1	WP_047230426.1	WP_114886047.1	WP_016395323.1	WP_119891792.1	WP_016712399.1	WP_068576719.1	WP_057022868.1
55133	adenosylhomocysteinase	Core	143	7	136	CDM38940.1	AKV05361.1	WP_119371650.1	QZA97791.1	SDN88130.1	SDP14633.1	SMS08065.1	AAG03821.1	AAO58495.1	CAK17671.1	QED82598.1	QGL55188.1	EIK63509.1	BAN56894.1	AIN60578.1	AHF69914.1	KDN99479.1	ALN21076.1	AIS18638.1	AJP54834.1	WP_060696603.1	WP_060781978.1	WP_009613696.1	WP_039767963.1	WP_237034845.1	WP_063026571.1	WP_064680219.1	WP_024778853.1	WP_034109878.1	WP_071553055.1	WP_017844968.1	WP_080049384.1	WP_003455525.1	WP_096514460.1	WP_028688336.1	WP_014340640.1	WP_034080829.1	WP_076383373.1	WP_085709106.1	WP_016395322.1	WP_119891793.1	WP_016712398.1	WP_068576721.1	WP_043046226.1
767	fructose-bisphosphate aldolase class II	Core	143	7	136	CDM38963.1	AKV05345.1	WP_012274520.1	QZA97728.1	SDN88935.1	SDP15182.1	SMS08098.1	AAG03944.1	AAO53934.1	CAK17653.1	QED86930.1	QGL59095.1	EIK59043.1	BAN56878.1	AIN60562.1	AHF65641.1	KDN99497.2	ALN21060.1	AIS19121.1	AJP54816.1	WP_060696631.1	WP_060781866.1	WP_009613660.1	WP_064380164.1	WP_021698963.1	WP_003177554.1	WP_046045276.1	WP_024778835.1	WP_003177554.1	WP_007981624.1	WP_003177554.1	WP_080049391.1	WP_003455473.1	WP_019694035.1	WP_028688320.1	WP_003177554.1	WP_003155167.1	WP_003177554.1	WP_007959708.1	WP_008093958.1	WP_119891804.1	WP_016712383.1	WP_068576753.1	WP_003177554.1
58083	phosphoribosyl-ATP diphosphatase	Core	143	7	136	CDM39017.1	AKV06219.1	WP_013974545.1	QZA98556.1	SDN55838.1	SDO91188.1	SMS12529.1	AAG08452.1	AAO58580.1	CAK17710.1	QED82517.1	QGL55118.1	EIK63566.1	BAN56935.1	AIN60616.1	AHF70007.1	KDN99439.1	ALN21003.1	AIS18544.1	AJP50068.1	WP_003438737.1	WP_017132779.1	WP_009615404.1	WP_007952422.1	WP_021698858.1	WP_017478214.1	WP_003220849.1	WP_003186671.1	WP_003209299.1	WP_018929162.1	WP_017849885.1	WP_080048758.1	WP_036993227.1	WP_046816939.1	WP_028688373.1	WP_014336147.1	WP_003155136.1	WP_003186671.1	WP_007952422.1	WP_016395360.1	WP_119895285.1	WP_013974545.1	WP_068589321.1	WP_003209299.1
70399	phosphoribosyl-AMP cyclohydrolase	Core	143	7	136	CDM39018.1	AKV06220.1	WP_119371674.1	QZA98557.1	SDN55800.1	SDO91158.1	SMS12528.1	AAG08451.1	AAO58579.1	CAK17709.1	QED82518.1	QGL55119.1	EIK60006.1	BAN56934.1	AIN60615.1	AHF70006.1	KDN99440.1	ALN21002.1	AIS18543.1	AJP50069.1	WP_060696014.1	WP_017132778.1	WP_009615405.1	WP_007909357.1	WP_061903190.1	WP_010169173.1	WP_064675487.1	WP_024779928.1	WP_012721796.1	WP_071552324.1	WP_017849884.1	WP_080048757.1	WP_003453231.1	WP_007989281.1	WP_011536069.1	WP_003196931.1	WP_003155134.1	WP_003196931.1	WP_025110285.1	WP_016395359.1	WP_119895284.1	WP_003249284.1	WP_068589318.1	WP_057010637.1
56581	bifunctional demethylmenaquinone methyltransferase/2-methoxy-6-polyprenyl-14-benzoquinol methylase UbiE	Core	143	7	136	CDM39021.1	AKV06223.1	WP_119371672.1	QZA98560.1	SDN55680.1	SDO91045.1	SMS12525.1	AAG08448.1	AAO58576.1	CAK17706.1	QED82521.1	QGL55122.1	EIK59324.1	BAN56931.1	AIN60612.1	AHF70003.1	KDN99443.1	ALN20999.1	AIS18540.1	AJP50072.1	WP_003438744.1	WP_060783390.1	WP_043319126.1	WP_007952418.1	WP_021698854.1	WP_003209306.1	WP_007948968.1	WP_024779926.1	WP_003171186.1	WP_071552321.1	WP_017849881.1	WP_080048754.1	WP_003453225.1	WP_007989286.1	WP_028688370.1	WP_003196937.1	WP_034081760.1	WP_047225985.1	WP_007952418.1	WP_016395356.1	WP_119895281.1	WP_016712431.1	WP_068589310.1	WP_003171186.1
96927	50S ribosomal protein L31	Core	143	7	136	CDM39036.1	AKV06236.1	WP_012274639.1	QZA98574.1	SDN55112.1	SDO90490.1	SMS12509.1	AAG08434.1	AAO58563.1	CAK13286.1	QED82534.1	QGL55131.1	EIK62858.1	BAN57005.1	AIN60706.1	AHF69988.1	KDN99347.1	ALN20985.1	AIS18532.1	AJP50087.1	WP_003438761.1	WP_017132761.1	WP_009615432.1	WP_007952398.1	WP_021698839.1	WP_003209330.1	WP_064675501.1	WP_024779913.1	WP_005784030.1	WP_071552309.1	WP_017849866.1	WP_080048740.1	WP_003453200.1	WP_008047849.1	WP_011531746.1	WP_014336159.1	WP_003148783.1	WP_047225972.1	WP_007952398.1	WP_016393374.1	WP_119895267.1	WP_012274639.1	WP_011058815.1	WP_005784030.1
54304	malate dehydrogenase	Core	143	7	136	CDM39039.1	AKV06238.1	WP_119371725.1	QZA98576.1	SDN55035.1	SDO90423.1	SMS12507.1	AAG08431.1	AAO58561.1	CAK13288.1	QED82536.1	QGL55132.1	EIK60951.1	BAN57003.1	AIN60704.1	AHF69986.1	KDN99349.1	ALN20982.1	AIS18530.1	AJP50089.1	WP_003438767.1	WP_060783381.1	WP_043269415.1	WP_007952395.1	WP_061903204.1	WP_017478238.1	WP_064675503.1,WP_064676907.1	WP_024779911.1	WP_016979185.1	WP_071552307.1	WP_017849864.1,WP_046382600.1	WP_080048737.1	WP_003453197.1	WP_096513799.1	WP_028689114.1	WP_014336160.1	WP_107114570.1	WP_047225970.1	WP_085711053.1	WP_016393376.1	WP_119895264.1	WP_060709875.1	WP_068576296.1	WP_005784034.1
53172	uroporphyrinogen decarboxylase	Core	143	7	136	CDM39057.1	AKV06249.1	WP_019098287.1	QZA98588.1	SDN54496.1	SDO89996.1	SMS12548.1	AAG08419.1	AAO58545.1	CAK13299.1	QED82551.1	QGL55145.1	EIK61078.1	BAN56992.1	AIN60694.1	AHF65546.1	KDN99360.1	ALN20971.1	AIS19164.1	AJP50100.1	WP_060695964.1	WP_017132748.1	WP_061562992.1	WP_064382841.1	WP_021698824.1	WP_063033464.1	WP_064675514.1	WP_024779899.1	WP_034105892.1	WP_071552296.1	WP_017849853.1	WP_080049321.1	WP_003453178.1	WP_096513788.1	WP_096049178.1	WP_014336172.1	WP_034081245.1	WP_107321412.1	WP_007952372.1	WP_016393387.1	WP_119895252.1	WP_016712488.1	WP_068578682.1	WP_057023501.1
42159	pyruvate dehydrogenase acetyl-transferring homodimeric type	Core	143	7	136	CDM39079.1	AKV06309.1	WP_119368577.1	QZA98633.1	SDN52070.1	SDO88673.1	SMS12406.1	AAG08400.1	AAO58433.1	CAK17773.1	QED82657.1	QGL55246.1	EIK59478.1	BAN52222.1	AIN61524.1	AHF65659.1	KDO00297.1	ALN20918.1	AIS19179.1	AJP50141.1	WP_060695871.1	WP_017133381.1	WP_061561732.1,WP_009613590.1	WP_011332129.1	WP_061903259.1	WP_063033429.1	WP_064675557.1	WP_024779841.1	WP_034105812.1	WP_071552253.1	WP_046384939.1	WP_080049660.1	WP_003453152.1	WP_096513749.1	WP_028689093.1	WP_014336242.1	WP_033999948.1	WP_047225912.1	WP_114881168.1	WP_016393282.1	WP_119895219.1	WP_016714539.1	WP_124345591.1	WP_046070602.1
81139	lipopolysaccharide heptosyltransferase II	Core	143	7	136	CDM39082.1	AKV06311.1	WP_119368579.1	QZA98635.1	SDN51989.1	SDO88623.1	SMS12404.1	AAG08397.1	AAO58431.1	CAK17771.1	QED82659.1	QGL55248.1	EIK62908.1	BAN52224.1	AIN61526.1	AHF65662.1	KDO00302.2	ALN20915.1	AIS19181.1	AJP50143.1	WP_060695865.1	WP_060783597.1	WP_061562986.1	WP_039766536.1	WP_061903262.1	WP_063033427.1	WP_064675559.1	WP_055134892.1	WP_034105809.1	WP_071552251.1	WP_017849806.1	WP_080049662.1	WP_036993210.1	WP_096513747.1	WP_028689091.1	WP_014336244.1	WP_034081263.1	WP_107321432.1	WP_114881170.1	WP_016393280.1	WP_119895216.1	WP_016714541.1	WP_068576533.1	WP_057023463.1
55130	lipopolysaccharide heptosyltransferase I	Core	143	7	136	CDM39083.1	AKV06312.1	WP_119368580.1	QZA98636.1	SDN51954.1	SDO88593.1	SMS12403.1	AAG08396.1	AAO58430.1	CAK17770.1	QED82660.1	QGL55249.1	EIK62204.1	BAN52225.1	AIN61527.1	AHF65663.1	KDO00303.1	ALN20914.1	AIS19182.1	AJP50144.1	WP_060695863.1	WP_026013333.1	WP_061562985.1	WP_007952288.1	WP_061903263.1	WP_017478297.1	WP_064675560.1	WP_024781450.1	WP_034105807.1	WP_071552250.1	WP_046384936.1	WP_080049663.1	WP_003453145.1	WP_096513746.1	WP_062362878.1	WP_014336245.1	WP_043101563.1	WP_047225909.1	WP_114881171.1	WP_016393279.1	WP_119895215.1	WP_016714542.1	WP_124345593.1	WP_043050738.1
28762	lipid A export permease/ATP-binding protein MsbA	Core	143	7	136	CDM39097.1	AKV06326.1	WP_119371623.1	QZA98652.1	SDN51279.1	SDO88054.1	SMS12388.1	AAG08382.1	AAO58412.1	CAK17626.1	QED82675.1	QGL55264.1	EIK61575.1	BAN56852.1	AIN60536.1	AHF65674.1	KDN99525.1	ALN20896.1	AIS19203.1	AJP50158.1	WP_060695833.1	WP_017133366.1	WP_058070717.1	WP_064382893.1	WP_061903274.1	WP_063033414.1	WP_064675576.1	WP_024781435.1	WP_069021556.1	WP_071552183.1	WP_046384924.1	WP_080049677.1	WP_003453110.1	WP_096513733.1	WP_028688296.1	WP_014336260.1	WP_034081273.1	WP_047225897.1	WP_085711122.1	WP_016395282.1	WP_119895203.1	WP_016712354.1	WP_068576504.1	WP_057023532.1
7896	bifunctional D-glycero-beta-D-manno-heptose-7-phosphate kinase/D-glycero-beta-D-manno-heptose 1-phosphate adenylyltransferase HldE	Core	143	7	136	CDM39098.1	AKV06327.1	WP_019097686.1	QZA98655.1	SDN51141.1	SDO87975.1	SMS12387.1	AAG08381.1	AAO58411.1	CAK17625.1	QED82676.1	QGL55265.1	EIK62158.1	BAN56851.1	AIN60535.1	AHF65677.1	KDN99526.1	ALN20893.1	AIS19204.1	AJP50159.1	WP_060695831.1	WP_060783595.1	WP_061562978.1	WP_064382894.1	WP_061903276.1	WP_026078080.1	WP_064675577.1	WP_024781432.1	WP_069021554.1	WP_071552179.1	WP_026140386.1	WP_080049678.1	WP_003453101.1	WP_096513730.1	WP_062572654.1	WP_041475688.1	WP_107114563.1	WP_047225895.1	WP_085711125.1	WP_016395281.1	WP_119895202.1	WP_016712353.1	WP_068576498.1	WP_057023450.1
47706	DNA topoisomerase IV subunit A	Core	143	7	136	CDM39101.1	AKV06347.1	WP_119371613.1	QZA98673.1	SDN50355.1	SDO87362.1	SMS12369.1	AAG08349.1	AAO58388.1	CAK17607.1	QED82694.1	QGL55285.1	EIK59149.1	BAN56832.1	AIN60517.1	AHF65693.1	KDN99544.1	ALN20889.1	AIS18472.1	AJP50177.1	WP_060695794.1	WP_017133349.1	WP_009613518.1	WP_064382912.1	WP_061905474.1	WP_063033401.1	WP_064675593.1	WP_055135265.1	WP_034105742.1	WP_071552147.1	WP_017849774.1	WP_080049693.1	WP_003453055.1	WP_096513714.1	WP_096048820.1	WP_014336284.1	WP_034081289.1	WP_047227291.1	WP_114881200.1	WP_016395263.1	WP_119895181.1	WP_016712337.1	WP_124345610.1	WP_057023439.1
26452	DNA topoisomerase IV subunit B	Core	143	7	136	CDM39104.1	AKV06344.1	WP_016712340.1	QZA98670.1	SDN50486.1	SDO87448.1	SMS12372.1	AAG08352.1	AAO58391.1	CAK17610.1	QED82691.1	QGL55282.1	EIK63813.1	BAN56835.1	AIN60520.1	AHF65690.1	KDN99541.1	ALN20886.1	AIS18475.1	AJP50175.1	WP_060695800.1	WP_017133352.1	WP_061562963.1	WP_064382910.1	WP_021701028.1	WP_003209518.1	WP_064675590.1	WP_053194263.1	WP_034105746.1	WP_071552151.1	WP_046384916.1	WP_080049691.1	WP_003453060.1	WP_096513717.1	WP_062360164.1	WP_014336281.1	WP_003151483.1	WP_047227288.1	WP_114881197.1	WP_016395266.1	WP_119895184.1	WP_016712340.1	WP_124345608.1	WP_046070629.1
45729	aldo/keto reductase	Core	143	7	136	CDM39115.1	AKV06332.1	WP_119371621.1	QZA98657.1	SDN51059.1	SDO87914.1	SMS12385.1	AAG08377.1	AAO58409.1	CAK17623.1	QED82678.1	QGL55267.1	EIK61907.1	BAN56849.1	AIN60533.1	AHF65679.1	KDN99528.1	ALN20875.1	AIS19206.1	AJP50162.1	WP_060695827.1	WP_017133364.1	WP_061562976.1	WP_064382899.1	WP_061903278.1	WP_063033412.1	WP_064675579.1	WP_024781430.1	WP_034105769.1	WP_071552175.1	WP_017849788.1	WP_080049683.1	WP_003453089.1	WP_096513728.1	WP_028688293.1	WP_014336265.1	WP_003156831.1	WP_047225893.1	WP_114881186.1	WP_016395279.1	WP_162935024.1	WP_016712351.1	WP_124345602.1	WP_057023449.1
81406	oligoribonuclease	Core	143	7	136	CDM39128.1	AKV06358.1	WP_043198134.1	QZA98685.1	SDN49769.1	SDO86749.1	SMS12358.1	AAG08336.1	AAO58378.1	CAK17596.1	QED82704.1	QGL55295.1	EIK59151.1	BAN56822.1	AIN60506.1	AHF65705.1	KDN99555.1	ALN20862.1	AIS18459.1	AJP50187.1	WP_060695778.1	WP_060783586.1	WP_061562958.1	WP_011332176.1	WP_061903291.1	WP_063033393.1	WP_064675605.1	WP_024780809.1	WP_034105723.1	WP_071552134.1	WP_017849764.1	WP_080049706.1	WP_003453031.1	WP_096513705.1	WP_028688268.1	WP_014336295.1	WP_003157127.1	WP_047227302.1	WP_114881207.1	WP_016395252.1	WP_119891842.1	WP_016712326.1	WP_068576449.1	WP_010213620.1
54696	RNA chaperone Hfq	Core	143	7	136	CDM39135.1	AKV06366.1	WP_003258160.1	QZA98691.1	SDN49446.1	SDO86528.1	SMS12350.1	AAG08329.1	AAO58370.1	CAK17587.1	QED82712.1	QGL55302.1	EIK58744.1	BAN56813.1	AIN60498.1	AHF65713.1	KDN99563.2	ALN20856.1	AIS18446.1	AJP50195.1	WP_003439025.1	WP_017133328.1	WP_003095657.1	WP_007902656.1	WP_021701802.1	WP_003217515.1	WP_064675613.1	WP_003186419.1	WP_034105706.1	WP_019691505.1	WP_017849756.1	WP_080049712.1	WP_003453015.1	WP_007902656.1	WP_028688261.1	WP_003186419.1	WP_003095657.1	WP_047227310.1	WP_007902656.1	WP_003258160.1	WP_119891849.1	WP_003258160.1	WP_007921378.1	WP_003188059.1
54885	protease modulator HflC	Core	143	7	136	CDM39138.1	AKV06369.1	WP_105946312.1	QZA98694.1	SDN49325.1	SDO86414.1	SMS12347.1	AAG08326.1	AAO58367.1	CAK17584.1	QED82715.1	QGL55305.1	EIK62530.1	BAN56810.1	AIN60495.1	AHF65716.1	KDN99566.1	ALN20853.1	AIS18443.1	AJP50198.1	WP_003439032.1	WP_017133325.1	WP_009613467.1	WP_064379101.1	WP_021701805.1	WP_017478342.1	WP_064675616.1	WP_053194256.1	WP_069021527.1	WP_019691508.1	WP_046384902.1	WP_080049715.1	WP_003453009.1	WP_096513695.1	WP_062360850.1	WP_014336306.1	WP_012077632.1	WP_047227313.1	WP_027611416.1	WP_016395242.1	WP_119891852.1	WP_012274454.1	WP_068576430.1	WP_010213607.1
95179	adenylosuccinate synthase	Core	143	7	136	CDM39141.1	AKV06371.1	WP_119371599.1	QZA98696.1	SDN49251.1	SDO86353.1	SMS12345.1	AAG08323.1	AAO58365.1	CAK17582.1	QED82717.1	QGL55307.1	EIK58982.1	BAN56808.1	AIN60493.1	AHF65718.1	KDN99568.1	ALN20850.1	AIS18441.1	AJP50200.1	WP_003439037.1	WP_017133323.1	WP_009613464.1	WP_064379102.1	WP_021701808.1	WP_003217505.1	WP_064675618.1	WP_024780797.1	WP_034105699.1	WP_071552121.1	WP_017849751.1	WP_080049718.1	WP_003453003.1	WP_095192127.1	WP_028688256.1	WP_003186407.1	WP_012077630.1	WP_003186407.1	WP_085711159.1	WP_016395240.1	WP_119891855.1	WP_016712316.1	WP_068576425.1	WP_057023428.1
51630	30S ribosomal protein S6	Core	143	7	136	CDM39147.1	AKV06378.1	WP_003249557.1	QZA98702.1	SDN48987.1	SDO86171.1	SMS12340.1	AAG08320.1	AAO58361.1	CAK17575.1	QED82721.1	QGL55311.1	EIK59518.1	BAN56801.1	AIN60487.1	AHF65722.1	KDN99574.1	ALN20846.1	AIS18435.1	AJP50206.1	WP_003439045.1	WP_060783578.1	WP_009613460.1	WP_007950702.1	WP_021701046.1	WP_003217491.1	WP_003217491.1	WP_003186395.1	WP_003236224.1	WP_007939579.1	WP_003217491.1	WP_080049721.1	WP_003452994.1	WP_007939579.1	WP_011535936.1	WP_003186395.1	WP_003095636.1	WP_003186395.1	WP_007950702.1	WP_003249557.1	WP_119891858.1	WP_003249557.1	WP_022641809.1	WP_003236224.1
54831	30S ribosomal protein S18	Core	143	7	136	CDM39148.1	AKV06379.1	WP_003249563.1	QZA98703.1	SDN48941.1	SDO86138.1	SMS12339.1	AAG08319.1	AAO58360.1	CAK17574.1	QED82722.1	QGL55312.1	EIK60288.1	BAN56800.1	AIN60486.1	AHF65723.1	KDN99575.1	ALN20845.1	AIS18434.1	AJP50207.1	WP_003171373.1	WP_002551829.1	WP_009613459.1	WP_002551829.1	WP_021701047.1	WP_002551829.1	WP_002551829.1	WP_002551829.1	WP_002551829.1	WP_002551829.1	WP_002551829.1	WP_080049722.1	WP_003452992.1	WP_002551829.1	WP_003249563.1	WP_002551829.1	WP_003095634.1	WP_002551829.1	WP_002551829.1	WP_003249563.1	WP_119891859.1	WP_003249563.1	WP_002551829.1	WP_002551829.1
96966	50S ribosomal protein L9	Core	143	7	136	CDM39150.1	AKV06381.1	WP_003249568.1	QZA98705.1	SDN48863.1	SDO86082.1	SMS12337.1	AAG08317.1	AAO58358.1	CAK17572.1	QED82724.1	QGL55314.1	EIK61776.1	BAN56798.1	AIN60484.1	AHF65725.1	KDN99577.1	ALN20843.1	AIS18432.1	AJP50209.1	WP_003439047.1	WP_017133317.1	WP_009613455.1	WP_003186385.1	WP_021701049.1	WP_003171376.1	WP_003197251.1	WP_003186385.1	WP_003171376.1	WP_003197251.1	WP_010563337.1	WP_080049724.1	WP_003452987.1	WP_008058981.1	WP_028688249.1	WP_003197251.1	WP_003095627.1	WP_047227319.1	WP_003186385.1	WP_008101037.1	WP_119891861.1	WP_003249568.1	WP_007921484.1	WP_003171376.1
230	replicative DNA helicase	Core	143	7	136	CDM39151.1	AKV06382.1	WP_025752446.1	QZA98706.1	SDN48824.1	SDO86054.1	SMS12336.1	AAG08316.1	AAO58357.1	CAK17571.1	QED82725.1	QGL55315.1	EIK62677.1	BAN56797.1	AIN60483.1	AHF65726.1	KDN99578.1	ALN20842.1	AIS18431.1	AJP50210.1	WP_048360319.1	WP_017125058.1	WP_009613453.1	WP_011332193.1	WP_021701050.1	WP_003217484.1	WP_064675625.1	WP_024779176.1	WP_016976916.1	WP_071552116.1,WP_071555873.1,WP_071555873.1	WP_017849744.1	WP_080049725.1	WP_003452985.1	WP_077045379.1	WP_023629368.1	WP_014336312.1	WP_034081307.1	WP_027911801.1	WP_085711165.1	WP_016395232.1	WP_119891862.1	WP_025752446.1	WP_068577111.1	WP_003188079.1
82314	bifunctional phosphoribosylaminoimidazolecarboxamide formyltransferase/IMP cyclohydrolase	Core	143	7	136	CDM39211.1	AKV06453.1	WP_119371567.1	QZA98778.1	SDN45316.1	SDO83201.1	SMS08450.1	AAG08239.1	AAO58295.1	CAK17515.1	QED86590.1	QGL55372.1	EIK63738.1	BAN56742.1	AIN60430.1	AHF69829.1	KDN99642.1	ALN20774.1	AIS18381.1	AJP50281.1	WP_003439208.1	WP_060783552.1	WP_061562894.1	WP_039772035.1	WP_061903506.1	WP_003217323.1	WP_064675699.1	WP_024781408.1	WP_034105566.1	WP_071551986.1	WP_046384852.1	WP_080049728.1	WP_003452834.1	WP_096513616.1	WP_096048781.1	WP_014336383.1	WP_058175422.1	WP_047227385.1	WP_114881275.1	WP_016395180.1	WP_119895152.1	WP_016712202.1	WP_124345650.1	WP_057023366.1
1135	acetyl-CoA carboxylase biotin carboxylase subunit	Core	143	7	136	CDM39216.1	AKV06458.1	WP_016715394.1	QZA98783.1	SDN45090.1	SDO83049.1	SMS08455.1	AAG08233.1	AAO58290.1	CAK17510.1	QED86585.1	QGL55377.1	EIK63721.1	BAN52483.1	AIN60352.1	AHF69822.1	KDN99653.1	ALN20768.1	AIS18376.1	AJP50286.1	WP_060695629.1	WP_060783549.1	WP_009613299.1	WP_064379208.1	WP_061903510.1	WP_010174033.1	WP_064675703.1	WP_024781402.1	WP_025857634.1	WP_071551981.1	WP_017849667.1	WP_080049733.1	WP_003452824.1	WP_096513612.1	WP_028691199.1	WP_003197421.1	WP_003095391.1	WP_047227390.1	WP_085711231.1	WP_016395176.1	WP_119895147.1	WP_016715394.1	WP_124345653.1	WP_057023363.1
82773	acetyl-CoA carboxylase biotin carboxyl carrier protein	Core	143	7	136	CDM39217.1	AKV06459.1	WP_016715395.1	QZA98784.1	SDN45036.1	SDO83017.1	SMS08456.1	AAG08232.1	AAO58289.1	CAK17509.1	QED86584.1	QGL55378.1	EIK61494.1	BAN52484.1	AIN60351.1	AHF69821.1	KDN99654.1	ALN20767.1	AIS18375.1	AJP50287.1	WP_003439221.1	WP_060783548.1	WP_009613297.1	WP_064379210.1	WP_021701440.1	WP_003217309.1	WP_033059578.1	WP_024781401.1	WP_017136744.1	WP_071551980.1	WP_017849666.1	WP_080049734.1	WP_003452823.1	WP_096513611.1	WP_062572765.1	WP_003197423.1	WP_003110495.1	WP_047227391.1	WP_064379210.1	WP_016395175.1	WP_119895146.1	WP_016715395.1	WP_068577169.1	WP_056847064.1
1851	serine hydroxymethyltransferase	Core	143	7	136	CDM39258.1,CDM41577.1,CDM42491.1	AKV04956.1,AKV05303.1	WP_119368560.1,WP_016713363.1	QZA97358.1,QZA97678.1	SDN90861.1,SDO04082.1,SDP14593.1	SDP16401.1,SDP25649.1	SMS08114.1,SMS08581.1	AAG05832.1,AAG07990.1,AAG08800.1	AAO54005.1,AAO58078.1	CAK13722.1,CAK17790.1	QED86476.1,QED86861.1	QGL55540.1,QGL59028.1	EIK61277.1,EIK60887.1	BAN52202.1,BAN54981.1,BAN56457.1	AIN61252.1,AIN61505.1,AIN61861.1	AHF65610.1,AHF69550.1	KDO01933.1,KDO00274.1	ALN17530.1,ALN20238.1,ALN20700.1	AIS18516.1,AIS19488.1	AJP54445.1,AJP54772.1	WP_060690650.1,WP_060696666.1	WP_060781890.1,WP_017132809.1	WP_043269972.1,WP_061560697.1	WP_011336274.1,WP_009045723.1	WP_061905412.1	WP_063026656.1,WP_063027005.1	WP_064675799.1,WP_064678311.1,WP_064680165.1	WP_024780756.1,WP_024779447.1	WP_015885982.1,WP_034109781.1	WP_071553032.1,WP_071553230.1	WP_017848268.1,WP_017847878.1	WP_080048221.1	WP_003453789.1,WP_004420182.1	WP_096515295.1,WP_008022534.1,WP_096514568.1	WP_096048897.1,WP_028691350.1	WP_014340294.1,WP_003206308.1	WP_107114078.1,WP_012077340.1,WP_012077998.1	WP_047230150.1,WP_047228145.1	WP_007950978.1,WP_114885977.1	WP_016393300.1,WP_016392865.1	WP_119893868.1,WP_119895008.1	WP_121757513.1,WP_016713363.1	WP_124347206.1,WP_068576407.1	WP_057024514.1,WP_046069843.1
45136	peptide chain release factor 3	Core	143	7	136	CDM39300.1	AKV06622.1	WP_119371236.1	QZA98968.1	SDN36477.1	SDO76469.1	SMS12242.1	AAG07290.1	AAO58025.1	CAK13948.1	QED86462.1	QGL55556.1	EIK59776.1	BAN56252.1	AIN60138.1	AHF65834.1	KDO01330.1	ALN20663.1	AIS16427.1	AJP50492.1	WP_060690705.1	WP_060783280.1	WP_043272311.1	WP_011332431.1	WP_021701259.1	WP_017477767.1	WP_064679762.1	WP_024781134.1	WP_034102126.1	WP_071551845.1	WP_017845444.1	WP_080049510.1	WP_003452032.1	WP_096513483.1	WP_028689614.1	WP_014336596.1	WP_033997653.1	WP_047229034.1	WP_085608055.1	WP_016391145.1	WP_119894942.1	WP_016713179.1	WP_068575740.1	WP_056845524.1
827	NCS2 family permease	Core	143	7	136	CDM39320.1	AKV04973.1	WP_119371433.1	QZA97381.1	SDO03074.1	SDP25103.1	SMS08561.1	AAG08105.1	AAO58099.1	CAK17437.1	QED86493.1	QGL55523.1	EIK62426.1	BAN52557.1	AIN61845.1	AHF69567.1	KDO01907.1	ALN20644.1	AIS16420.1,AIS19470.1	AJP54465.1	WP_060690635.1	WP_060783806.1	WP_061560694.1	WP_011336038.1	WP_021701077.1	WP_063026981.1	WP_064675782.1	WP_055135900.1	WP_034107162.1	WP_071553216.1	WP_017848284.1	WP_080049624.1	WP_004420235.1	WP_096515008.1	WP_062575240.1	WP_014340318.1	WP_003148531.1	WP_047229568.1	WP_085712226.1	WP_016392348.1	WP_119895031.1	WP_016713447.1	WP_068576378.1	WP_034117796.1
39103	Asp-tRNAAsn/Glu-tRNAGln amidotransferase subunit GatB	Core	143	7	136	CDM39336.1	AKV06646.1	WP_016713158.1	QZA98995.1	SDN35353.1	SDO75642.1	SMS08690.1	AAG07872.1	AAO57924.1	CAK13971.1	QED86366.1	QGL55649.1	EIK63834.1	BAN56231.1	AIN62128.1	AHF69453.1	KDO01354.1	ALN20632.1	AIS16560.1	AJP50533.1	WP_060695130.1	WP_060782126.1	WP_061560768.1	WP_064382547.1	WP_061903387.1	WP_017477741.1	WP_064679738.1	WP_041024438.1	WP_034102179.1	WP_071551820.1	WP_017845406.1	WP_080048370.1	WP_003452046.1	WP_096513459.1	WP_096048642.1	WP_014336619.1	WP_260394497.1	WP_047228683.1	WP_114881417.1	WP_016391491.1	WP_119894911.1	WP_016713158.1	WP_068575774.1	WP_046070910.1
234	Asp-tRNAAsn/Glu-tRNAGln amidotransferase subunit GatA	Core	143	7	136	CDM39337.1	AKV06647.1	WP_119371224.1	QZA98996.1	SDN35308.1	SDO75613.1	SMS08691.1	AAG07871.1	AAO57923.1	CAK13972.1	QED86365.1	QGL55650.1	EIK60571.1	BAN56230.1	AIN62129.1	AHF69452.1	KDO01355.1	ALN20631.1	AIS16561.1	AJP50534.1	WP_060695129.1	WP_060782127.1	WP_009617766.1	WP_064382546.1	WP_061903388.1	WP_063027136.1	WP_064679737.1	WP_024777472.1	WP_069021761.1	WP_071551819.1	WP_057004249.1	WP_080048369.1	WP_003452048.1	WP_096513458.1	WP_096048641.1	WP_003197814.1	WP_079977092.1	WP_107321878.1	WP_114881418.1	WP_016391490.1	WP_119894910.1	WP_016713157.1	WP_124345749.1	WP_057021568.1
54757	rod shape-determining protein MreB	Core	143	7	136	CDM39339.1	AKV06649.1	WP_003255163.1	QZA98998.1	SDN35239.1	SDO75546.1	SMS08693.1	AAG07869.1	AAO57921.1	CAK13974.1	QED86363.1	QGL55652.1	EIK59492.1	BAN56228.1	AIN62131.1	AHF69450.1	KDO01357.1	ALN20629.1	AIS16563.1	AJP50536.1	WP_003439856.1	WP_002555108.1	WP_009617768.1	WP_002555108.1	WP_021701292.1	WP_002555108.1	WP_002555108.1	WP_015093487.1	WP_002555108.1	WP_002555108.1	WP_002555108.1	WP_080048367.1	WP_003452051.1	WP_002555108.1	WP_003255163.1	WP_002555108.1	WP_003094393.1	WP_002555108.1	WP_002555108.1	WP_003255163.1	WP_119894908.1	WP_003255163.1	WP_068575778.1	WP_002555108.1
67773	ribonuclease G	Core	143	7	136	CDM39343.1	AKV06653.1	WP_119371221.1	QZA99001.1	SDN35114.1	SDO75413.1	SMS08697.1	AAG07865.1	AAO57917.1	CAK13978.1	QED86359.1	QGL55656.1	EIK62622.1	BAN56224.1	AIN62135.1	AHF69445.1	KDO01362.1	ALN20626.1	AIS16567.1	AJP50540.1	WP_060695120.1	WP_060782129.1	WP_009617773.1	WP_064382542.1	WP_021701296.1	WP_003216085.1	WP_064679733.1	WP_024777476.1	WP_010213134.1	WP_071551815.1	WP_046384684.1	WP_080048364.1	WP_003448531.1	WP_096513454.1	WP_096048639.1	WP_003177988.1	WP_003156999.1	WP_047228677.1	WP_065260839.1	WP_016392695.1	WP_119894904.1	WP_016713152.1	WP_068575787.1	WP_046070915.1
81385	metalloprotease TldD	Core	143	7	136	CDM39346.1	AKV06656.1	WP_012270646.1	QZA99004.1	SDN35007.1	SDO75302.1	SMS08700.1	AAG07862.1	AAO57914.1	CAK13981.1	QED86356.1	QGL55659.1	EIK61488.1	BAN56221.1	AIN62138.1	AHF69442.1	KDO01365.1	ALN20624.1	AIS16569.1	AJP50543.1	WP_060695117.1	WP_060782133.1	WP_009617779.1	WP_064382539.1	WP_061903393.1	WP_063027147.1	WP_064679729.1	WP_024777479.1	WP_012722229.1	WP_071551812.1	WP_046384681.1	WP_080048361.1	WP_003448528.1	WP_096513451.1	WP_062572904.1	WP_003197828.1	WP_003156635.1	WP_047228674.1	WP_085711794.1	WP_016392692.1	WP_119894901.1	WP_016713149.1	WP_068575792.1	WP_046070918.1
29945	glutamate-1-semialdehyde 21-aminomutase	Core	143	7	136	CDM39360.1	AKV05062.1	WP_019098013.1	QZA97424.1	SDO01050.1	SDP23790.1	SMS12272.1	AAG07364.1	AAO58229.1	CAK17461.1	QED86527.1	QGL55435.1	EIK63585.1	BAN56705.1	AIN61772.1	AHF69607.1	KDN97153.1	ALN17901.1	AIS19404.1	AJP54510.1	WP_060690606.1	WP_060783952.1	WP_058488471.1	WP_064382167.1	WP_061903342.1	WP_063026923.1	WP_064675732.1	WP_055135877.1	WP_034109415.1	WP_071552040.1	WP_046381936.1	WP_080049780.1	WP_004420311.1	WP_096514926.1	WP_062575293.1	WP_014340358.1	WP_012074441.1	WP_107321822.1	WP_085712269.1	WP_016393490.1	WP_119895057.1	WP_028698514.1	WP_068579618.1	WP_057024466.1
59323	chaperonin GroEL	Core	143	7	136	CDM39458.1	AKV10502.1	WP_085592107.1	QZA96958.1	SDO21191.1	SDP34208.1	SMS08784.1	AAG07773.1	AAO57826.1	CAK17143.1	QED86267.1	QGL55740.1	EIK61999.1	BAN52725.1	AIN62118.1	AHF69338.1	KDN97752.1	ALN17987.1	AIS16653.1	AJP54170.1	WP_060690976.1	WP_017131648.1	WP_009617969.1	WP_064383822.1	WP_021700384.1	WP_003208597.1	WP_064679462.1	WP_024779526.1	WP_034109202.1	WP_071553595.1	WP_017846111.1	WP_080051494.1	WP_003454484.1	WP_096509256.1	WP_028689693.1	WP_014339862.1	WP_012077175.1	WP_047227000.1	WP_096818431.1	WP_028625787.1	WP_119894823.1	WP_016713585.1	WP_068585064.1	WP_057021655.1
42533	co-chaperone GroES	Core	143	7	136	CDM39459.1	AKV10503.1	WP_003260750.1	QZA96959.1	SDO21160.1	SDP34177.1	SMS08783.1	AAG07774.1	AAO57827.1	CAK17144.1	QED86268.1	QGL55739.1	EIK62545.1	BAN52724.1	AIN62117.1	AHF69339.1	KDN97753.1	ALN17988.1	AIS16652.1	AJP54171.1	WP_003442977.1	WP_017131649.1	WP_009617968.1	WP_064383823.1	WP_061905256.1	WP_003208599.1	WP_030128183.1	WP_024779525.1	WP_003175874.1	WP_008032125.1	WP_017846112.1	WP_080051495.1	WP_003454482.1	WP_007985847.1	WP_028689692.1	WP_003204913.1	WP_003094064.1	WP_047227001.1	WP_011335724.1	WP_016395539.1	WP_119894824.1	WP_003260750.1	WP_029614823.1	WP_043051598.1
80377	50S ribosomal protein L27	Core	143	7	136	CDM39465.1	AKV04938.1	WP_003247464.1	QZA97341.1	SDO04882.1	SDP26093.1	SMS08596.1	AAG07955.1	AAO54340.1	CAK13740.1	QED82837.1	QGL58666.1	EIK59840.1	BAN56439.1	AIN61879.1	AHF69535.1	KDO01950.2	ALN17994.1	AIS19502.1	AJP54313.1	WP_003443913.1	WP_017132822.1	WP_009617551.1	WP_003228360.1	WP_021702937.1	WP_003215862.1	WP_003215862.1	WP_003176049.1	WP_003176049.1	WP_071553243.1	WP_007901871.1	WP_080049628.1	WP_004420146.1	WP_003281574.1	WP_003247464.1	WP_003176049.1	WP_003094760.1	WP_003205738.1	WP_003228360.1	WP_003247464.1	WP_119894995.1	WP_003247464.1	WP_003228360.1	WP_003176049.1
6451	ATP-dependent chaperone ClpB	Core	143	7	136	CDM39506.1	AKV04913.1	WP_119368761.1	QZA97318.1	SDO05899.1	SDP26808.1	SMS08620.1	AAG07930.1	AAO54370.1	CAK17347.1	QED82870.1	QGL58637.1	EIK63635.1	BAN56485.1	AIN60274.1	AHF69510.1	KDN97422.2	ALN18033.1	AIS19526.1	AJP50457.1	WP_060690676.1	WP_017132845.1	WP_061560717.1	WP_064382092.1	WP_061905385.1	WP_063027048.1	WP_064675838.1	WP_069018331.1	WP_034102084.1	WP_071553265.1	WP_017845477.1	WP_080048199.1	WP_004420113.1	WP_096515104.1	WP_069016171.1	WP_003205692.1	WP_058129589.1	WP_047229871.1	WP_114885605.1	WP_016392900.1	WP_119894965.1	WP_016713390.1	WP_068580965.1	WP_043049306.1
401	SsrA-binding protein SmpB	Core	143	7	136	CDM39511.1	AKV06574.1	WP_012274261.1	QZB00927.1	SDN38387.1	SDO78065.1	SMS12106.1	AAG08154.1	AAO57963.1	CAK13688.1	QED86399.1	QGL55613.1	EIK60275.1	BAN56567.1	AIN60421.1	AHF65917.1	KDN97323.1	ALN18038.1	AIS18298.1	AJP54419.1	WP_003439570.1	WP_017126797.1	WP_043268990.1	WP_007953781.1	WP_021700446.1	WP_017478553.1	WP_007900551.1	WP_024779966.1	WP_025857098.1	WP_019691770.1	WP_017847403.1	WP_080048502.1	WP_003457325.1	WP_018929470.1	WP_011532120.1	WP_003197663.1	WP_003100496.1	WP_047229073.1	WP_007953781.1	WP_016391772.1	WP_119892257.1	WP_012274261.1	WP_022642145.1	WP_014719962.1
41032	type II toxin-antitoxin system RatA family toxin	Core	143	7	136	CDM39513.1	AKV06576.1	WP_060498454.1	QZA98919.1	SDN38307.1	SDO78000.1	SMS12104.1	AAG08153.1	AAO57961.1	CAK13689.1	QED86398.1	QGL55614.1	EIK61998.1	BAN56566.1	AIN60420.1	AHF65918.1	KDN97322.1	ALN18040.1	AIS18297.1	AJP54418.1	WP_060695342.1	WP_017133110.1	WP_043268992.1	WP_003221509.1	WP_061905293.1	WP_063033221.1	WP_064679803.1	WP_024779964.1	WP_025857099.1	WP_071551882.1	WP_046382036.1	WP_080048500.1	WP_003457324.1	WP_096513522.1	WP_028691270.1	WP_014336563.1	WP_003148703.1	WP_047229072.1	WP_003221509.1	WP_016391773.1	WP_119892258.1	WP_016712097.1	WP_068577761.1	WP_005791512.1
74257	nucleotide exchange factor GrpE	Core	143	7	136	CDM39518.1	AKV06581.1	WP_119371490.1	QZA98924.1	SDN38135.1	SDO77849.1	SMS12099.1	AAG08148.1	AAO57954.1	CAK13694.1	QED86393.1	QGL55619.1	EIK61255.1	BAN56562.1	AIN60416.1	AHF65923.1	KDN97316.1	ALN18045.1	AIS18292.1	AJP54413.1	WP_060695332.1	WP_060783493.1	WP_009613068.1	WP_011332394.1	WP_061905290.1	WP_003212224.1	WP_064679798.1	WP_024779959.1	WP_025857103.1	WP_071551878.1	WP_017847409.1	WP_080048496.1	WP_003457318.1	WP_077046411.1	WP_096048773.1	WP_014336567.1	WP_012077496.1	WP_076383527.1	WP_085685597.1	WP_016391777.1	WP_119892263.1	WP_016712094.1	WP_068577771.1	WP_056845709.1
98430	molecular chaperone DnaK	Core	143	7	136	CDM39519.1	AKV06582.1	WP_119371489.1	QZA98925.1	SDN38101.1	SDO77820.1	SMS12098.1	AAG08147.1	AAO57953.1	CAK13695.1	QED86392.1	QGL55620.1	EIK60844.1	BAN56561.1	AIN60415.1	AHF65924.1	KDN97315.1	ALN18046.1	AIS18291.1	AJP54412.1	WP_060695330.1	WP_060783492.1	WP_009613067.1	WP_064382592.1	WP_061905289.1	WP_063033219.1	WP_064679797.1	WP_024779958.1	WP_025857104.1	WP_071551877.1	WP_017847410.1	WP_080048495.1	WP_003457317.1	WP_096513518.1	WP_096048772.1	WP_256211756.1	WP_012077495.1	WP_047229066.1	WP_085711857.1	WP_016391778.1	WP_119892264.1	WP_016712093.1	WP_068577772.1	WP_124356309.1
54541	4-hydroxy-tetrahydrodipicolinate reductase	Core	143	7	136	CDM39521.1	AKV06584.1	WP_119371488.1	QZA98927.1	SDN38032.1	SDO77763.1	SMS12096.1	AAG08145.1	AAO57951.1	CAK13697.1	QED86390.1	QGL55622.1	EIK62697.1	BAN56559.1	AIN60413.1	AHF65927.1	KDN97313.2	ALN18048.1	AIS18289.1	AJP54410.1	WP_060695326.1	WP_060783491.1	WP_009613065.1	WP_064382591.1	WP_021700437.1	WP_063033217.1	WP_064679795.1	WP_055135537.1	WP_069078289.1	WP_071551876.1	WP_026140082.1	WP_080048493.1	WP_003457315.1	WP_096513517.1	WP_062572730.1	WP_014336570.1	WP_034082153.1	WP_107321860.1	WP_114881376.1	WP_016391780.1	WP_119892266.1	WP_016712092.1	WP_124345714.1	WP_057025025.1
80094	glutamine-hydrolyzing carbamoyl-phosphate synthase small subunit	Core	143	7	136	CDM39524.1	AKV06585.1	WP_003249935.1	QZA98928.1	SDN37990.1	SDO77722.1	SMS12095.1	AAG08144.1	AAO57950.1	CAK13698.1	QED86389.1	QGL55623.1	EIK63279.1	BAN56558.1	AIN60412.1	AHF65928.1	KDN97312.2	ALN18049.1	AIS18288.1	AJP54409.1	WP_060695324.1	WP_017133101.1	WP_043269001.1	WP_007953761.1	WP_061905288.1	WP_063033216.1	WP_064679794.1	WP_024779956.1	WP_025857106.1	WP_071551875.1	WP_046382040.1	WP_080048491.1	WP_003457313.1	WP_096513516.1	WP_096048771.1	WP_003197697.1	WP_033998100.1	WP_047229063.1	WP_114881377.1	WP_016391781.1	WP_119892267.1	WP_003249935.1	WP_068577776.1	WP_057025024.1
54227	carbamoyl-phosphate synthase large subunit	Core	143	7	136	CDM39525.1	AKV06586.1	WP_119371487.1	QZA98929.1	SDN37961.1	SDO77697.1	SMS12094.1	AAG08142.1	AAO57949.1	CAK13699.1	QED86388.1	QGL55624.1	EIK63850.1	BAN56557.1	AIN60411.1	AHF65929.1	KDN97311.1	ALN18050.1	AIS18287.1	AJP54408.1	WP_060695322.1	WP_060783490.1	WP_009613059.1	WP_039769162.1	WP_061905287.1	WP_003212212.1	WP_064679793.1	WP_024779955.1	WP_010206612.1	WP_071551874.1	WP_017847414.1	WP_080048490.1	WP_003457311.1	WP_096513515.1	WP_062572731.1	WP_014336571.1	WP_003148721.1	WP_047229062.1	WP_085711853.1	WP_016391782.1	WP_119892268.1	WP_016712091.1	WP_124345715.1	WP_057025023.1
67752	transcription elongation factor GreA	Core	143	7	136	CDM39526.1	AKV06587.1	WP_003249939.1	QZA98930.1	SDN37922.1	SDO77670.1	SMS12093.1	AAG08141.1	AAO57948.1	CAK13700.1	QED86387.1	QGL55625.1	EIK59055.1	BAN56556.1	AIN60410.1	AHF65930.1	KDN97310.1	ALN18051.1	AIS18286.1	AJP54407.1	WP_060695320.1	WP_026013297.1	WP_009613057.1	WP_064382590.1	WP_021700434.1	WP_003212209.1	WP_064679792.1	WP_024779954.1	WP_003235048.1	WP_071555727.1	WP_017847415.1	WP_080048489.1	WP_003457309.1	WP_096515573.1	WP_003249939.1	WP_027911987.1	WP_003095206.1	WP_027911987.1	WP_085711852.1	WP_008098898.1	WP_119892269.1	WP_016712090.1	WP_068577785.1	WP_043048492.1
77786	ATP-dependent zinc metalloprotease FtsH	Core	143	7	136	CDM39530.1	AKV06591.1	WP_119371486.1	QZA98934.1	SDN37797.1	SDO77545.1	SMS12090.1	AAG08137.1	AAO57945.1	CAK13704.1	QED86384.1	QGL55628.1	EIK59319.1	BAN56552.1	AIN60406.1	AHF65934.1	KDN97306.1	ALN18055.1	AIS18282.1	AJP54403.1	WP_003439601.1	WP_060783489.1	WP_024128095.1	WP_011332403.1	WP_021700431.1	WP_017478564.1	WP_064679790.1	WP_024779950.1	WP_032803717.1	WP_054594064.1	WP_017847418.1	WP_080048485.1	WP_003457301.1	WP_096513512.1	WP_028691259.1	WP_013692252.1	WP_003095200.1	WP_047229059.1	WP_085711849.1	WP_016391786.1	WP_162935039.1	WP_016712088.1	WP_068577793.1	WP_046069552.1
13855	phosphoglucosamine mutase	Core	143	7	136	CDM39532.1	AKV06593.1	WP_119371484.1	QZA98936.1	SDN37733.1	SDO77485.1	SMS12088.1	AAG08135.1	AAO57943.1	CAK13706.1	QED86382.1	QGL55630.1	EIK63578.1	BAN56550.1	AIN60404.1	AHF65936.1	KDN97304.1	ALN18057.1	AIS18280.1	AJP54401.1	WP_060695314.1	WP_017133093.1	WP_009613051.1	WP_064382585.1	WP_061905284.1	WP_063033213.1	WP_064679788.1	WP_024779948.1	WP_034107070.1	WP_071551869.1	WP_017847420.1	WP_080048483.1	WP_003457297.1	WP_096513510.1	WP_084942453.1	WP_014336574.1	WP_012077489.1	WP_107321862.1	WP_114881380.1	WP_016391788.1	WP_119895660.1	WP_016712086.1	WP_068577797.1	WP_043051840.1
54459	transcription termination factor NusA	Core	143	7	136	CDM39536.1	AKV06596.1	WP_009685349.1	QZA98940.1	SDN37567.1	SDO77330.1	SMS12085.1	AAG08131.1	AAO57939.1	CAK13710.1	QED86379.1	QGL55634.1	EIK60414.1	BAN56546.1	AIN60400.1	AHF65939.1	KDN97301.1	ALN18061.1	AIS18276.1	AJP54398.1	WP_003439619.1	WP_060783486.1	WP_009613044.1	WP_039769175.1	WP_021700425.1	WP_003212187.1	WP_007900474.1	WP_024779944.1	WP_025857112.1	WP_071551867.1	WP_008057419.1	WP_080048480.1	WP_003457289.1	WP_096513508.1	WP_028691253.1	WP_003177868.1	WP_003095192.1	WP_047229054.1	WP_003221546.1	WP_016391792.1	WP_119892276.1	WP_009685349.1	WP_068581166.1	WP_043051766.1
57552	translation initiation factor IF-2	Core	143	7	136	CDM39537.1	AKV06597.1	WP_060498442.1	QZA98941.1	SDN37529.1	SDO77296.1	SMS12084.1	AAG08130.1	AAO57938.1	CAK13711.1	QED86378.1	QGL55635.1	EIK61213.1	BAN56545.1	AIN60399.1	AHF65940.1	KDN97300.1	ALN18062.1	AIS18275.1	AJP54397.1	WP_060695310.1	WP_060783485.1	WP_009613042.1	WP_064382584.1	WP_021700424.1	WP_003212186.1	WP_064679786.1	WP_069018456.1	WP_025857113.1	WP_071551866.1	WP_079444708.1	WP_080048479.1	WP_003457287.1	WP_096513507.1	WP_062572735.1	WP_014336576.1	WP_003148734.1	WP_047229053.1	WP_085711845.1	WP_016391793.1	WP_119892277.1	WP_016712082.1	WP_068581169.1	WP_046069550.1
13210	30S ribosome-binding factor RbfA	Core	143	7	136	CDM39538.1	AKV06598.1	WP_009685351.1	QZA98942.1	SDN37492.1	SDO77267.1	SMS12083.1	AAG08129.1	AAO57937.1	CAK13712.1	QED86377.1	QGL55636.1	EIK59239.1	BAN56544.1	AIN60398.1	AHF65941.1	KDN97299.1	ALN18063.1	AIS18274.1	AJP54396.1	WP_060695308.1	WP_060783484.1	WP_009613040.1	WP_007953741.1	WP_021700423.1	WP_017478568.1	WP_064679785.1	WP_024779942.1	WP_016973761.1	WP_019691795.1	WP_017847424.1	WP_080048478.1	WP_003457286.1	WP_008149016.1	WP_028691251.1	WP_003177871.1	WP_003148736.1	WP_003177871.1	WP_085698395.1	WP_016391794.1	WP_119892278.1	WP_009685351.1	WP_068581172.1	WP_003176137.1
41527	30S ribosomal protein S15	Core	143	7	136	CDM39540.1	AKV06600.1	WP_003249971.1	QZA98944.1	SDN37425.1	SDO77210.1	SMS12081.1	AAG08127.1	AAO57936.1	CAK13714.1	QED86375.1	QGL55638.1	EIK60510.1	BAN56542.1	AIN60396.1	AHF65943.1	KDN97297.1	ALN18065.1	AIS18272.1	AJP54394.1	WP_003439639.1	WP_002555121.1	WP_009613036.1	WP_011332409.1	WP_021700421.1	WP_003177875.1	WP_064679783.1	WP_002555121.1	WP_003177875.1	WP_003197723.1	WP_003176135.1	WP_080048476.1	WP_003457281.1	WP_002555121.1	WP_003249971.1	WP_018612847.1	WP_003095184.1	WP_024684882.1	WP_085698397.1	WP_016391796.1	WP_119892280.1	WP_003249971.1	WP_060837491.1	WP_003176135.1
47428	polyribonucleotide nucleotidyltransferase	Core	143	7	136	CDM39541.1	AKV06601.1	WP_014859357.1	QZA98945.1	SDN37385.1	SDO77179.1	SMS12080.1	AAG08126.1	AAO57935.1	CAK13715.1	QED86374.1	QGL55639.1	EIK60043.1	BAN56541.1	AIN60395.1	AHF65944.1	KDN97295.2	ALN18066.1	AIS18271.1	AJP54393.1	WP_060695306.1	WP_060783482.1	WP_009613034.1	WP_011332410.1	WP_021700420.1	WP_003212180.1	WP_010463478.1	WP_024779940.1	WP_017528788.1	WP_071551864.1	WP_017847425.1	WP_080048475.1	WP_003457279.1	WP_096513505.1	WP_028691249.1	WP_003197725.1	WP_003148740.1	WP_047229052.1	WP_007953735.1	WP_016391797.1	WP_119892281.1	WP_003249974.1	WP_068581177.1	WP_017528788.1
13876	RNA polymerase-binding protein DksA	Core	143	7	136	CDM39558.1	AKV04875.1	WP_119371470.1	QZA97288.1	SDO07552.1	SDP27727.1	SMS12059.1	AAG08109.1	AAO54503.1	CAK17387.1	QED83049.1	QGL58463.1	EIK63088.1	BAN56524.1	AIN60377.1	AHF65963.1	KDN97279.2	ALN18086.1	AIS18257.1	AJP54377.1	WP_003439669.1	WP_017133065.1	WP_009612973.1	WP_039771633.1	WP_021700399.1	WP_010174401.1	WP_007902025.1	WP_024779597.1	WP_025857127.1	WP_071553291.1	WP_017847439.1	WP_080048453.1	WP_003457224.1	WP_093230212.1	WP_096048760.1	WP_018609331.1	WP_003095122.1	WP_047229844.1	WP_114885567.1	WP_016391812.1	WP_119892301.1	WP_016501618.1	WP_011063504.1	WP_005791430.1
52115	acetolactate synthase 3 large subunit	Core	143	7	136	CDM39577.1	AKV10746.1	WP_060498430.1	QZA97273.1	SDO08171.1	SDP28027.1	SMS12047.1	AAG08082.1	AAO54515.1	CAK17373.1	QED83060.1	QGL58452.1	EIK58883.1	BAN56511.1	AIN60363.1	AHF65979.1	KDN97265.2	ALN21558.1	AIS18248.1	AJP54364.1	WP_060696971.1	WP_060784014.1	WP_043269074.1	WP_011335952.1	WP_043216673.1	WP_003212127.1	WP_064680608.1	WP_055135621.1	WP_025857141.1	WP_071555788.1	WP_026140092.1	WP_080048421.1	WP_003457184.1	WP_096515648.1	WP_028691217.1	WP_003205612.1	WP_012077454.1	WP_047229879.1	WP_085712358.1	WP_016391825.1	WP_119892319.1	WP_026020528.1	WP_068575538.1	WP_057025061.1
23667	ribosomal protein S18-alanine N-acetyltransferase	Core	143	7	136	CDM39589.1	AKV10738.1	WP_012316291.1	QZA97261.1	SDO08727.1	SDP28414.1	SMS12037.1	AAG08065.1	AAO54526.1	CAK13748.1	QED83071.1	QGL58441.1	EIK62411.1	BAN56431.1	AIN61887.1	AHF65992.1	KDO01958.2	ALN18124.1	AIS16415.1	AJP50352.1	WP_003439747.1	WP_017130595.1	WP_009617416.1	WP_007951758.1	WP_061903456.1	WP_003214382.1	WP_064675896.1	WP_003205585.1	WP_003188286.1	WP_071553315.1	WP_079442761.1	WP_080048414.1	WP_004422817.1	WP_007978046.1	WP_050706883.1	WP_003205585.1	WP_012077442.1	WP_047229376.1	WP_085709267.1	WP_008095185.1	WP_119892335.1	WP_016713340.1	WP_053132139.1	WP_003188286.1
26217	IMP dehydrogenase	Core	143	7	136	CDM39653.1	AKV06862.1	WP_016713074.1	QZA97071.1	SDO16656.1	SDO67482.1	SMS11719.1	AAG07157.1	AAO54970.1	CAK17077.1	QED83453.1	QGL58087.1	EIK63797.1	BAN56138.1	AIN60052.1	AHF66311.1	KDO01453.1	ALN18212.1	AIS19648.1	AJP54224.1	WP_060690842.1	WP_060783367.1	WP_009616195.1	WP_011335798.1	WP_061905219.1	WP_017478674.1	WP_064679547.1	WP_024777063.1	WP_034109244.1	WP_071553519.1	WP_017846162.1	WP_080049568.1	WP_003448805.1	WP_077047833.1	WP_028691634.1	WP_014336709.1	WP_003092702.1	WP_047227487.1	WP_085709413.1	WP_016392819.1	WP_119892590.1	WP_016713074.1	WP_022640682.1	WP_016977684.1
16152	glutamine-hydrolyzing GMP synthase	Core	143	7	136	CDM39654.1	AKV06863.1	WP_105946886.1	QZA97070.1	SDO16717.1	SDO67445.1	SMS11718.1	AAG07156.1	AAO54971.1	CAK17076.1	QED83454.1	QGL58086.1	EIK62093.1	BAN56137.1	AIN60051.1	AHF66313.1	KDO01454.1	ALN18213.1	AIS19649.1	AJP54223.1	WP_060690843.1	WP_017131711.1	WP_043271436.1	WP_011335797.1	WP_061905218.1	WP_003209644.1	WP_064679546.1	WP_053192656.1	WP_034109243.1	WP_071553520.1	WP_017846161.1	WP_080049569.1	WP_003448806.1	WP_096513281.1	WP_062360446.1	WP_014336710.1	WP_024915449.1	WP_047227488.1	WP_085709414.1	WP_016392820.1	WP_119892591.1	WP_016713073.1	WP_124347502.1	WP_057013183.1
28758	signal recognition particle protein	Core	143	7	136	CDM39674.1	AKV06891.1	WP_012270758.1	QZA99179.1	SDP52712.1	SDP32737.1	SMS11698.1	AAG07133.1	AAO54993.1	CAK16948.1	QED83470.1	QGL58066.1	EIK61194.1	BAN56103.1	AIN60006.1	AHF66340.1	KDO01498.1	ALN18234.1	AIS19671.1	AJP54196.1	WP_060694855.1	WP_017130801.1	WP_061562596.1	WP_064382415.1,WP_064382415.1	WP_061905201.1	WP_003209589.1	WP_064676035.1	WP_024778942.1	WP_003175900.1	WP_019692014.1	WP_017846136.1	WP_080048248.1	WP_003451504.1	WP_095193056.1	WP_028691590.1	WP_003198085.1	WP_034081128.1	WP_047227501.1	WP_085711647.1	WP_008094479.1	WP_119892606.1	WP_016713000.1	WP_124345823.1	WP_010207982.1
93885	30S ribosomal protein S16	Core	143	7	136	CDM39675.1	AKV06892.1	WP_008094480.1	QZA99180.1	SDP52664.1	SDP32792.1	SMS11697.1	AAG07132.1	AAO54994.1	CAK16947.1	QED83471.1	QGL58065.1	EIK59384.1	BAN56102.1	AIN60005.1	AHF66341.1	KDO01499.1	ALN18235.1	AIS19672.1	AJP54195.1	WP_003440261.1	WP_017130802.1	WP_009616346.1	WP_003185073.1,WP_003185073.1	WP_021700306.1	WP_003209587.1	WP_003198088.1	WP_007927680.1	WP_025854836.1	WP_003209587.1	WP_003175899.1	WP_080048247.1	WP_003451507.1	WP_003198088.1	WP_011535318.1	WP_003198088.1	WP_003092643.1	WP_003198088.1	WP_003198088.1	WP_008094480.1	WP_119892607.1	WP_008094480.1	WP_007927680.1	WP_003175899.1
41460	50S ribosomal protein L19	Core	143	7	136	CDM39678.1	AKV06895.1	WP_003252148.1	QZA99183.1	SDP52594.1	SDP32889.1	SMS11694.1	AAG07129.1	AAO54997.1	CAK16944.1	QED83474.1	QGL58062.1	EIK62273.1	BAN56099.1	AIN60002.1	AHF66344.1	KDO01502.1	ALN18238.1	AIS19675.1	AJP54192.1	WP_060694850.1	WP_003175895.1	WP_009616363.1	WP_003175895.1,WP_003175895.1	WP_021700303.1	WP_003175895.1	WP_055103485.1	WP_003175895.1	WP_003175895.1	WP_003175895.1	WP_003175895.1	WP_080048244.1	WP_003451517.1	WP_003175895.1	WP_011535315.1	WP_003175895.1	WP_003092637.1	WP_003175895.1	WP_009047143.1	WP_008094487.1	WP_119892610.1	WP_003252148.1	WP_009047143.1	WP_003175895.1
55406	homoserine dehydrogenase	Core	143	7	136	CDM39682.1	AKV10834.1	WP_016712995.1	QZB00936.1	SDP52523.1	SDP33006.1	SMS11690.1	AAG07123.1	AAO55001.1	CAK16939.1	QED83477.1	QGL58059.1	EIK63470.1	BAN56094.1	AIN59995.1	AHF66347.1	KDO01509.1	ALN18245.1	AIS19678.1	AJP54188.1	WP_060694839.1	WP_017130808.1	WP_061562594.1	WP_011332618.1,WP_011332618.1	WP_061905194.1	WP_003209580.1	WP_064680615.1	WP_024778948.1	WP_034109217.1	WP_071551688.1	WP_017846133.1	WP_080048242.1	WP_003451538.1	WP_096509222.1	WP_023630110.1	WP_003198098.1	WP_003153969.1	WP_047227506.1	WP_011332618.1	WP_016391454.1	WP_119892615.1	WP_016712995.1	WP_068583601.1	WP_043046862.1
26190	lysine--tRNA ligase	Core	143	7	136	CDM39694.1	AKV06925.1	WP_016712972.1	QZA99216.1	SDP52007.1	SDO64410.1	SMS11669.1	AAG07088.1	AAO55021.1	CAK14148.1	QED83498.1	QGL58039.1	EIK63848.1	BAN56069.1	AIN59922.1	AHF66366.1	KDO01536.1	ALN18264.1	AIS19696.1	AJP50882.1	WP_060694812.1	WP_017130827.1	WP_061562550.1	WP_011332646.1	WP_061903595.1	WP_063032942.1	WP_064676061.1	WP_024778974.1	WP_008431110.1	WP_071551674.1	WP_024073787.1	WP_080048183.1	WP_004420991.1	WP_096513202.1	WP_062574969.1	WP_014336754.1	WP_003152290.1	WP_107321556.1	WP_114881548.1	WP_016391422.1	WP_119892637.1	WP_016712972.1	WP_068583697.1	WP_034118409.1
85990	adenylate kinase	Core	143	7	136	CDM39703.1	AKV06936.1	WP_016712963.1	QZA99226.1	SDP51810.1	SDO63969.1	SMS11658.1	AAG07074.1	AAO55029.1	CAK14158.1	QED83507.1	QGL58032.1	EIK60115.1	BAN56058.1	AIN59931.1	AHF66375.1	KDO01546.1	ALN18275.1	AIS19707.1	AJP50894.1	WP_060694792.1	WP_017130835.1	WP_009616548.1	WP_064378963.1	WP_061903602.1	WP_017479444.1	WP_064676071.1	WP_024778984.1	WP_010212617.1	WP_071551668.1	WP_017844708.1	WP_080048153.1	WP_004421026.1	WP_096513194.1	WP_028691565.1	WP_014336764.1	WP_107113864.1	WP_047227535.1	WP_085712812.1	WP_016392339.1	WP_119892645.1	WP_016712963.1	WP_068583723.1	WP_057021888.1
317	Grx4 family monothiol glutaredoxin	Core	143	7	136	CDM39723.1	AKV10525.1	WP_016713741.1	QZA96982.1	SDO19567.1	SDP33559.1	SMS08982.1	AAG06921.1	AAO57617.1	CAK14098.1	QED86057.1	QGL55892.1	EIK59922.1	BAN52877.1	AIN59888.1	AHF69134.1	KDN97561.1	ALN18294.1	AIS16870.1	AJP50806.1	WP_060690887.1	WP_017131299.1	WP_058070522.1	WP_039765841.1	WP_021702757.1	WP_034118308.1	WP_064679482.1	WP_024779504.1	WP_016970749.1	WP_071553577.1	WP_046384543.1	WP_080050099.1	WP_003453456.1	WP_007938922.1	WP_016713741.1	WP_014339880.1	WP_003092082.1	WP_047227021.1	WP_039765841.1	WP_016395685.1	WP_119894516.1	WP_016713741.1	WP_022640619.1	WP_005785264.1
103977	superoxide dismutase [Fe]	Core	143	7	136	CDM39741.1	AKV10490.1	WP_012274023.1	QZA96944.1	SDP47951.1	SDP34586.1	SMS08806.1	AAG07754.1	AAO57813.1	CAK14021.1	QED86254.1	QGL55752.1	EIK61476.1	BAN52741.1	AIN56772.1,AIN62173.1	AHF69322.1	KDN97738.1	ALN18310.1	AIS16664.1	AJP54049.1	WP_060690988.1	WP_017125974.1	WP_009615879.1	WP_003227660.1	WP_061903557.1	WP_003212997.1	WP_064679447.1	WP_024781210.1	WP_003212997.1	WP_071553613.1	WP_017847176.1	WP_080051307.1	WP_003451390.1	WP_096509270.1	WP_062572927.1	WP_003198616.1	WP_012077164.1	WP_047228326.1	WP_016773431.1	WP_016395553.1	WP_119894805.1	WP_012274023.1	WP_016966196.1	WP_043049045.1
98183	GTP cyclohydrolase I FolE	Core	143	7	136	CDM39773.1,CDM41126.1	AKV06707.1,AKV08807.1,AKV09683.1	WP_119370924.1	QZA99055.1,QZA95446.1,QZA96461.1	SDN33183.1,SDO42394.1,SDO99287.1	SDO73981.1,SDP47156.1,SDP59432.1	SMS09489.1,SMS11922.1	AAG05063.1,AAG06826.1	AAO54709.1,AAO55553.1	CAK14387.1	QED83209.1,QED87450.1	QGL56356.1,QGL58313.1	EIK63777.1,EIK63491.1	BAN55809.1	AIN57288.1	AHF66849.1	KDN97846.1	ALN18365.1,ALN18947.1	AIS16104.1	AJP53537.1,AJP54301.1	WP_060692683.1,WP_003442011.1,WP_060695038.1	WP_060782147.1,WP_017131545.1	WP_009618627.1,WP_009616046.1	WP_011333202.1,WP_064382509.1	WP_061904486.1,WP_021700792.1	WP_003204506.1,WP_063033095.1	WP_064676624.1,WP_064679681.1	WP_003204506.1,WP_024777516.1	WP_069023161.1,WP_003442011.1,WP_025858052.1	WP_071551778.1,WP_071554020.1	WP_017845839.1,WP_017847762.1	WP_080048333.1	WP_004422399.1,WP_036993599.1,WP_003456558.1	WP_096513412.1,WP_096511936.1,WP_007988130.1	WP_028614330.1,WP_023631546.1	WP_014338777.1,WP_010456659.1,WP_014340148.1	WP_034081885.1,WP_034078835.1	WP_003204506.1,WP_047228635.1	WP_085711759.1,WP_003204506.1	WP_016391972.1	WP_218567600.1,WP_119893932.1	WP_012271077.1,WP_016714087.1	WP_068584140.1,WP_011062625.1	WP_043051833.1,WP_003194072.1
263	fumarate hydratase	Core	143	7	136	CDM39804.1	AKV10461.1	WP_016488901.1	QZA96913.1	SDP47185.1	SDP35189.1	SMS08826.1	AAG07721.1	AAO57790.1	CAK14043.1	QED86235.1	QGL55769.1	EIK60869.1	BAN52760.1	AIN56794.1	AHF69298.1	KDN97721.1	ALN18396.1	AIS16765.1	AJP54140.1	WP_060694345.1	WP_017131960.1	WP_043273308.1	WP_007960181.1	WP_021700789.1	WP_003214142.1	WP_008156025.1	WP_055135162.1	WP_010208051.1	WP_071553636.1	WP_017846082.1	WP_080051294.1	WP_003451468.1	WP_096509296.1	WP_011532463.1	WP_014339954.1	WP_003155448.1	WP_047227110.1	WP_007960181.1	WP_016395572.1	WP_119894777.1	WP_012274004.1	WP_068585160.1	WP_046069363.1
81890		Specific	143	7	136	CDM39892.1	AKV10271.1	WP_119369024.1	QZA96725.1	SDP40288.1	SDP39713.1	SMS09130.1	AAG04545.1	AAO55191.1	CAK14216.1	QED85844.1	QGL56045.1	EIK64031.1	BAN52973.1	AIN59803.1	AHF68988.1	KDN98020.1	ALN18529.1	AIS16759.1	AJP53928.1	WP_060694371.1	WP_017133027.1	WP_009621764.1	WP_011335505.1	WP_061903800.1	WP_063027882.1	WP_064676274.1	WP_024779766.1	WP_034108386.1	WP_071553835.1	WP_046382345.1	WP_080050193.1	WP_003454786.1	WP_096509469.1	WP_062573113.1	WP_003204723.1	WP_107114334.1	WP_047228755.1	WP_114884855.1	WP_016391630.1	WP_119894372.1	WP_016712029.1	WP_068587566.1	WP_043050107.1
105919	fatty acid oxidation complex subunit alpha FadB	Core	143	7	136	CDM39980.1	AKV07736.1	WP_119370761.1	QZA96301.1	SDO50891.1	SDO31409.1	SMS10980.1	AAG06402.1	AAO56992.1	CAK16448.1	QED85353.1	QGL57555.1	EIK62649.1	BAN55567.1	AIN57610.1	AHF68341.1	KDN98285.1	ALN20001.1	AIS17233.1	AJP51244.1	WP_060691212.1	WP_017134138.1	WP_058071960.1	WP_064381107.1	WP_061904729.1	WP_063032264.1	WP_064676757.1	WP_024777911.1	WP_069022379.1	WP_071550962.1	WP_017848773.1	WP_080050457.1	WP_003456263.1	WP_096512657.1	WP_050704828.1	WP_014339362.1	WP_034078457.1	WP_107322908.1	WP_064598124.1	WP_016391298.1	WP_119894101.1	WP_016714896.1	WP_068587867.1	WP_057022090.1
67732	acetyl-CoA C-acyltransferase FadA	Core	143	7	136	CDM39981.1	AKV07737.1	WP_013971712.1	QZA96300.1	SDO50926.1	SDO31385.1	SMS10979.1	AAG06401.1	AAO56991.1	CAK16447.1	QED85352.1	QGL57554.1	EIK59694.1	BAN55566.1	AIN57611.1	AHF68340.1	KDN98284.1	ALN20000.1	AIS17234.1	AJP51245.1	WP_060691213.1	WP_060783800.1	WP_043319022.1	WP_007953060.1	WP_061904728.1	WP_003218978.1	WP_064676758.1	WP_024777912.1	WP_016971415.1	WP_019692749.1	WP_026140242.1	WP_080050458.1	WP_036993979.1	WP_096512656.1	WP_050704829.1	WP_024618393.1	WP_003138585.1	WP_025212747.1	WP_007953060.1	WP_003248768.1	WP_119894100.1	WP_013971712.1	WP_068587866.1	WP_043047500.1
26716	type I DNA topoisomerase	Core	143	7	136	CDM39983.1	AKV07739.1	WP_060498873.1	QZA96298.1	SDO51004.1	SDO31332.1	SMS10977.1	AAG06399.1	AAO56989.1	CAK16445.1	QED85350.1	QGL57552.1	EIK63826.1	BAN55564.1	AIN57613.1	AHF68338.1	KDN98282.1	ALN19998.1	AIS17236.1	AJP51247.1	WP_060691215.1	WP_060783799.1	WP_061561099.1	WP_007953057.1	WP_061904727.1	WP_017477200.1	WP_064676760.1	WP_024777914.1	WP_069022381.1	WP_071550960.1	WP_079443076.1	WP_080050460.1	WP_003456255.1	WP_096512655.1	WP_069016672.1	WP_014339360.1	WP_043102403.1	WP_107322907.1	WP_114884388.1	WP_016391296.1	WP_119894098.1	WP_016714898.1	WP_068587864.1	WP_043047499.1
22818	transcription-repair coupling factor	Core	143	7	136	CDM39993.1	AKV09800.1	WP_119370756.1	QZA96288.1	SDO51369.1	SDO31053.1	SMS09540.1	AAG06390.1	AAO55619.1	CAK16435.1	QED84016.1	QGL56398.1	EIK60486.1	BAN55554.1	AIN57622.1	AHF68328.1	KDN98272.1	ALN19990.1	AIS17253.1	AJP51256.1	WP_060691220.1	WP_017134128.1	WP_061561102.1	WP_064381090.1	WP_061904720.1	WP_063032254.1	WP_064676770.1	WP_069018513.1	WP_034102550.1	WP_071555699.1	WP_026140243.1	WP_080051729.1	WP_036994030.1	WP_096512645.1	WP_062574610.1	WP_014339352.1	WP_107114664.1	WP_047227216.1	WP_085713146.1	WP_016391286.1	WP_119894087.1	WP_060709828.1	WP_124346270.1	WP_057022098.1
46759	glyceraldehyde-3-phosphate dehydrogenase	Core	143	7	136	CDM39994.1	AKV09799.1	WP_119370755.1	QZA96287.1	SDO51408.1	SDO31026.1	SMS09541.1	AAG06389.1	AAO55620.1	CAK16434.1	QED84017.1	QGL56399.1	EIK61251.1	BAN55553.1	AIN57623.1	AHF68327.1	KDN98271.2	ALN19989.1	AIS17254.1	AJP51257.1	WP_060691221.1	WP_060783796.1	WP_043267306.1	WP_011335187.1	WP_021700506.1	WP_023659083.1	WP_064676771.1	WP_041020650.1	WP_034102551.1	WP_071550952.1	WP_046384318.1	WP_080050471.1	WP_036993975.1	WP_096512644.1	WP_036986701.1	WP_041476049.1	WP_033977644.1	WP_047227217.1	WP_085713147.1	WP_043172485.1	WP_119894086.1	WP_016714907.1	WP_068587842.1	WP_043047491.1
199	Si-specific NADP+ transhydrogenase	Core	143	7	136	CDM40003.1	AKV09795.1	WP_105945223.1	QZA96284.1	SDO51532.1	SDO30863.1	SMS09547.1	AAG06379.1	AAO55624.1	CAK16432.1	QED84021.1	QGL56402.1	EIK63193.1	BAN55551.1	AIN57625.1	AHF68322.1	KDN98269.1	ALN19980.1	AIS18132.1	AJP51259.1	WP_060691224.1	WP_017134124.1	WP_043267287.1	WP_007953019.1	WP_061904714.1	WP_063032248.1	WP_064676772.1	WP_024778205.1	WP_010212052.1	WP_071550948.1	WP_046384317.1	WP_080050479.1	WP_003456215.1	WP_007972111.1	WP_023631920.1	WP_003183399.1	WP_003156864.1	WP_047227219.1	WP_085713150.1	WP_016394642.1	WP_119894084.1	WP_016714908.1	WP_031321327.1	WP_056847305.1
35842	ferredoxin family protein	Core	143	7	136	CDM40008.1	AKV07004.1	WP_051097441.1	QZA99342.1	SDP50076.1	SDO60859.1	SMS11599.1	AAG07009.1	AAO57516.1	CAK16877.1	QED83559.1	QGL57977.1	EIK59532.1	BAN55996.1	AIN56920.1	AHF66433.1	KDO01607.1	ALN18663.1	AIS15978.1	AJP50820.1	WP_003443045.1	WP_003222178.1	WP_009616706.1	WP_007908827.1	WP_021702261.1	WP_003208688.1	WP_008154011.1	WP_024779043.1	WP_003208688.1	WP_071551614.1	WP_003222178.1	WP_080051492.1	WP_004421111.1	WP_095197066.1	WP_028690650.1	WP_014336809.1	WP_003092272.1	WP_076386173.1	WP_007908827.1	WP_016392282.1	WP_119892730.1	WP_016712908.1	WP_007924025.1	WP_046071163.1
56721	lipoprotein-releasing ABC transporter ATP-binding protein LolD	Core	143	7	136	CDM40035.1	AKV09791.1	WP_174244669.1	QZA96280.1	SDO51686.1	SDO30766.1	SMS09551.1	AAG06375.1	AAO55627.1	CAK16428.1	QED84025.1	QGL56406.1	EIK60111.1	BAN55546.1	AIN57629.1	AHF68318.1	KDN98265.2	ALN19975.1	AIS18128.1	AJP51263.1	WP_165439647.1	WP_167375440.1	WP_009621390.1	WP_162831788.1	WP_061904710.1	WP_017477213.1	WP_167355116.1	WP_167355730.1	WP_162830773.1	WP_167368529.1	WP_017477213.1	WP_080050483.1	WP_003456210.1	WP_172901624.1	WP_198405098.1	WP_162843734.1	WP_107113967.1	WP_162843734.1	WP_167443782.1	WP_171817239.1	WP_119894079.1	WP_174244669.1	WP_164487274.1	WP_019818240.1
41854	Trm112 family protein	Core	143	7	136	CDM40042.1	AKV10202.1	WP_003247142.1	QZA99706.1	SDP38234.1	SDO50820.1	SMS11410.1	AAG06368.1	AAO57311.1	CAK14463.1	QED83803.1	QGL57842.1	EIK59249.1	BAN55740.1	AIN57441.1	AHF68630.1	KDN98178.1	ALN19968.1	AIS16788.1	AJP52886.1	WP_003442540.1	WP_010447200.1	WP_009621404.1	WP_003179363.1	WP_021700485.1	WP_003174668.1	WP_007945752.1	WP_003179363.1	WP_003174668.1	WP_071551147.1	WP_003174668.1	WP_080050489.1	WP_003456202.1	WP_007945752.1	WP_011532874.1	WP_003179363.1	WP_003157522.1	WP_003179363.1	WP_003179363.1	WP_003247142.1	WP_119894072.1	WP_003247142.1	WP_056836870.1	WP_003174668.1
88928	23S rRNA pseudouridine955/2504/2580 synthase RluC	Core	143	7	136	CDM40047.1	AKV10193.1	WP_025754829.1	QZA99715.1	SDP37971.1	SDO50446.1	SMS11406.1	AAG06363.1	ABK79683.1	CAK14468.1	QED83808.1	QGL57838.1	EIK62776.1	BAN55735.1	AIN57446.1	AHF68625.1	KDN98172.1	ALN19963.1	AIS15997.1	AJP53916.1	WP_060691103.1	WP_017134176.1	WP_061561117.1	WP_064383490.1	WP_021700480.1	WP_063027926.1	WP_064676343.1	WP_024776912.1	WP_033901273.1	WP_071551139.1	WP_046382359.1	WP_080050494.1	WP_036994234.1	WP_096512922.1	WP_062573282.1	WP_033062944.1	WP_012075168.1	WP_047228192.1	WP_011335441.1	WP_016391237.1	WP_119894067.1	WP_025754829.1	WP_068577974.1	WP_003175615.1
41669	50S ribosomal protein L32	Core	143	7	136	CDM40052.1	AKV10188.1	WP_003247154.1	QZA99720.1	SDP37817.1	SDO50284.1	SMS11401.1	AAG06358.1	AAO57303.1	CAK14473.1	QED83813.1	QGL57833.1	EIK63045.1	BAN55730.1	AIN57450.1	AHF68620.1	KDN98167.1	ALN19958.1	AIS16001.1	AJP53911.1	WP_003442519.1	WP_017134171.1	WP_009621425.1	WP_003179396.1	WP_021700475.1	WP_004371305.1	WP_008152339.1	WP_003179396.1	WP_003179396.1	WP_003179396.1	WP_008152339.1	WP_080050498.1	WP_004422311.1	WP_003179396.1	WP_028690987.1	WP_003179396.1	WP_003091143.1	WP_003179396.1	WP_003179396.1	WP_010223221.1	WP_037048542.1	WP_003247154.1	WP_010447173.1	WP_003179396.1
27408	ACP S-malonyltransferase	Core	143	7	136	CDM40054.1	AKV10186.1	WP_016715139.1	QZA99722.1	SDP37746.1	SDO50220.1	SMS11399.1	AAG06356.1	AAO57301.1	CAK14475.1	QED83815.1	QGL57831.1	EIK59178.1	BAN55728.1	AIN57452.1	AHF68618.1	KDN98165.2	ALN19957.1	AIS16003.1	AJP53909.1	WP_073508816.1	WP_026013437.1	WP_043316160.1	WP_007950787.1	WP_061904698.1	WP_063027936.1	WP_064676348.1	WP_024776907.1	WP_034108358.1	WP_071551134.1	WP_046489281.1	WP_080050500.1	WP_004422315.1	WP_096512917.1	WP_028690989.1	WP_041476068.1	WP_033998429.1	WP_107322018.1	WP_114884744.1	WP_028626101.1	WP_119894061.1	WP_016715139.1	WP_124346176.1	WP_046069150.1
54569	3-oxoacyl-ACP reductase FabG	Core	143	7	136	CDM40055.1	AKV10185.1	WP_016715140.1	QZA99723.1	SDP37712.1	SDO50029.1	SMS11398.1	AAG06355.1	AAO57300.1	CAK14476.1	QED83816.1	QGL57830.1	EIK59743.1	BAN55727.1	AIN57453.1	AHF68617.1	KDN98164.1	ALN19956.1	AIS16004.1	AJP53908.1	WP_060691110.1	WP_017134168.1	WP_009621431.1	WP_007950790.1	WP_061904697.1	WP_063027938.1	WP_007942004.1	WP_024776906.1	WP_069078077.1	WP_007942004.1	WP_046382365.1	WP_080050501.1	WP_004422317.1	WP_096512916.1	WP_023630496.1	WP_014339502.1	WP_003155792.1	WP_107322019.1	WP_085710930.1	WP_016391230.1	WP_119894060.1	WP_016715140.1	WP_124346177.1	WP_003189275.1
89498	acyl carrier protein	Core	143	7	136	CDM40056.1	AKV10184.1	WP_019098593.1	QZA99724.1	SDP37682.1	SDO49997.1	SMS11397.1	AAG06354.1	AAO57299.1	CAK14477.1	QED83817.1	QGL57829.1	EIK60325.1	BAN55726.1	AIN57454.1	AHF68616.1	KDN98163.1	ALN19955.1	AIS16005.1	AJP53907.1	WP_003442511.1	WP_017134167.1	WP_007160597.1	WP_003175607.1	WP_021700471.1	WP_010165887.1	WP_003442511.1	WP_024776905.1	WP_069022646.1,WP_003175607.1	WP_003442511.1	WP_003175607.1	WP_044499790.1	WP_004422318.1	WP_003175607.1	WP_096048365.1	WP_003175607.1	WP_003091135.1	WP_047228199.1	WP_003175607.1	WP_016391229.1	WP_058066290.1	WP_016715141.1	WP_004884578.1	WP_003175607.1
640	beta-ketoacyl-ACP synthase II	Core	143	7	136	CDM40057.1	AKV10183.1	WP_119370866.1	QZA99725.1	SDP37650.1	SDO49962.1	SMS11396.1	AAG06353.1	AAO57298.1	CAK14478.1	QED83818.1	QGL57828.1	EIK61280.1	BAN55725.1	AIN57455.1	AHF68615.1	KDN98162.2	ALN19954.1	AIS16006.1	AJP53906.1	WP_060691111.1	WP_060783826.1	WP_082816280.1	WP_007908259.1	WP_061904696.1	WP_026077774.1	WP_064676349.1	WP_024776904.1	WP_034108354.1	WP_071551133.1	WP_046382366.1	WP_080050502.1	WP_036994129.1	WP_096512915.1	WP_096048364.1	WP_041476067.1	WP_012075175.1	WP_047228200.1	WP_007908259.1	WP_016391228.1	WP_119894059.1	WP_016715142.1	WP_068577959.1	WP_057025525.1
71555	alanine--tRNA ligase	Core	143	7	136	CDM40097.1	AKV10294.1	WP_147406340.1	QZA96749.1	SDP41489.1	SDP39200.1	SMS09287.1	AAG04292.1	AAO55361.1	CAK16584.1	QED85627.1	QGL56194.1	EIK62461.1	BAN53201.1	AIN59647.1	AHF66515.1	KDO01857.1	ALN19886.1	AIS16082.1	AJP53947.1	WP_060696962.1	WP_017131592.1	WP_043314242.1	WP_064383619.1	WP_061904743.1	WP_063027864.1	WP_064676254.1	WP_053192405.1	WP_034108410.1	WP_071553785.1	WP_046382329.1	WP_080049986.1	WP_003455158.1	WP_096509448.1	WP_062574770.1	WP_014339803.1	WP_107114376.1	WP_047228776.1	WP_114884912.1	WP_016393880.1	WP_119892925.1	WP_025753867.1	WP_124347010.1	WP_057023899.1
84287	aspartate kinase	Core	143	7	136	CDM40098.1	AKV10987.1	WP_019099135.1	QZA96748.1	SDP41462.1	SDP39216.1	SMS09288.1	AAG04293.1	AAO55362.1	CAK16583.1	QED85626.1	QGL56195.1	EIK61884.1	BAN53202.1	AIN59646.1	AHF66516.1	KDO01858.1	ALN19885.1	AIS16083.1	AJP53946.1	WP_060694479.1	WP_017131593.1	WP_009620772.1	WP_007951048.1	WP_021700541.1	WP_003214308.1	WP_064676255.1	WP_024776530.1	WP_010208327.1	WP_071553787.1	WP_017849202.1	WP_080049987.1	WP_003455157.1	WP_096509449.1	WP_028691060.1	WP_014339802.1	WP_003153523.1	WP_047228775.1	WP_007951048.1	WP_016393879.1	WP_119892926.1	WP_016711842.1	WP_124347011.1	WP_057013601.1
55530	cysteine synthase CysM	Core	143	7	136	CDM40150.1	AKV10247.1	WP_119371069.1	QZA96699.1	SDP39532.1	SDP40252.1	SMS09153.1	AAG04321.1	AAO55212.1	CAK14239.1	QED87557.1	QGL56064.1	EIK62894.1	BAN55967.1	AIN59780.1	AHF68966.1	KDN97995.1	ALN19834.1	AIS17105.1	AJP53698.1	WP_060691027.1	WP_060782856.1	WP_058487256.1	WP_064383555.1	WP_061905730.1	WP_017479132.1	WP_064676298.1	WP_055135194.1	WP_025855807.1	WP_071553877.1	WP_017845306.1	WP_080051566.1	WP_004421300.1	WP_096509494.1	WP_028690918.1	WP_003204682.1	WP_034080150.1	WP_047228733.1	WP_114884822.1	WP_028625992.1	WP_119892770.1	WP_025754883.1	WP_068587579.1	WP_005790197.1
99345	bifunctional 2-polyprenyl-6-hydroxyphenol methylase/3-demethylubiquinol 3-O-methyltransferase UbiG	Core	143	7	136	CDM40257.1	AKV07555.1	WP_016715017.1	QZA99791.1	SDP35447.1	SDO47572.1	SMS09202.1	AAG06559.1	AAO55262.1	CAK14353.1	QED85776.1	QGL56111.1	EIK59581.1	BAN55859.1	AIN57240.1	AHF68913.1	KDN97878.1	ALN19733.1	AIS17022.1	AJP51310.1	WP_060691396.1	WP_017131511.1	WP_061560992.1	WP_007950906.1	WP_061904839.1	WP_063032173.1	WP_064678985.1	WP_024778720.1	WP_034102630.1	WP_019692990.1	WP_017848856.1	WP_080050068.1	WP_003458410.1	WP_096512821.1	WP_028690830.1	WP_014337219.1	WP_107113934.1	WP_047226304.1	WP_007950906.1	WP_016391197.1	WP_119894218.1	WP_016715017.1	WP_124348262.1	WP_046071540.1
18938	DNA gyrase subunit A	Core	143	7	136	CDM40261.1	AKV07558.1	WP_119370976.1	QZA99794.1	SDP35389.1	SDO47482.1	SMS09205.1	AAG06556.1	AAO55265.1	CAK14356.1	QED85773.1	QGL56114.1	EIK61613.1	BAN55857.1	AIN57243.1	AHF68910.1	KDN97875.1	ALN19730.1	AIS17025.1	AJP51313.1	WP_060691399.1	WP_017131508.1	WP_043313489.1	WP_064383396.1	WP_061904836.1	WP_017477315.1	WP_064678982.1	WP_024778723.1	WP_010211963.1	WP_071554222.1	WP_017848853.1	WP_080050071.1	WP_003458406.1	WP_096512818.1	WP_096048443.1	WP_014337222.1	WP_034078359.1	WP_047226307.1	WP_114884663.1	WP_016391195.1	WP_119894215.1	WP_121757556.1	WP_124348260.1	WP_057022133.1
12469	3-phosphoserine/phosphohydroxythreonine transaminase	Core	143	7	136	CDM40262.1	AKV07559.1	WP_119370990.1	QZA99795.1	SDP35361.1	SDO47443.1	SMS09206.1	AAG06555.1	AAO55266.1	CAK14357.1	QED85772.1	QGL56115.1	EIK63317.1	BAN55856.1	AIN57244.1	AHF68909.1	KDN97874.1	ALN19729.1	AIS17026.1	AJP51315.1	WP_060696870.1	WP_026013119.1	WP_061560994.1	WP_064383394.1	WP_061904835.1	WP_063032167.1	WP_064678981.1	WP_055135268.1	WP_034102635.1	WP_071555823.1	WP_046384280.1	WP_080050072.1	WP_036994774.1	WP_096515522.1	WP_028690826.1	WP_041475799.1	WP_003151404.1	WP_076385786.1	WP_114884661.1	WP_016391194.1	WP_119894214.1	WP_028698676.1	WP_124348259.1	WP_043047446.1
27257	dCMP kinase	Core	143	7	136	CDM40267.1	AKV07563.1	WP_119370973.1	QZA99799.1	SDP35245.1	SDO47330.1	SMS09209.1	AAG06551.1	AAO55269.1	CAK14360.1	QED85769.1	QGL56118.1	EIK63641.1	BAN55853.1	AIN57247.1	AHF68906.1	KDN97871.1	ALN19725.1	AIS17030.1	AJP51319.1	WP_060691403.1	WP_017131503.1	WP_009620966.1	WP_007973641.1	WP_021702348.1	WP_003172653.1	WP_064678978.1	WP_024778728.1	WP_034102642.1	WP_071554226.1	WP_017848848.1	WP_080050076.1	WP_003458396.1	WP_007939921.1	WP_028690823.1	WP_014337227.1	WP_012075023.1	WP_047226311.1	WP_007950916.1	WP_016391191.1	WP_119894210.1	WP_016715023.1	WP_068587685.1	WP_034102642.1
41212	30S ribosomal protein S1	Core	143	7	136	CDM40268.1	AKV07564.1	WP_003252673.1	QZA99800.1	SDP35218.1	SDO47297.1	SMS09210.1	AAG06550.1	AAO55270.1	CAK14361.1	QED85768.1	QGL56119.1	EIK62763.1	BAN55852.1	AIN57248.1	AHF68905.1	KDN97870.1	ALN19724.1	AIS17031.1	AJP51320.1	WP_003447106.1	WP_017129659.1	WP_043267558.1	WP_039770554.1	WP_021702347.1	WP_003218806.1	WP_008148721.1	WP_069018503.1	WP_034102645.1	WP_071554228.1	WP_003218806.1	WP_080050077.1	WP_003449112.1	WP_096512815.1	WP_028690822.1	WP_014337228.1	WP_003091442.1	WP_014337228.1	WP_102717097.1	WP_008095150.1	WP_119894209.1	WP_003252673.1	WP_068587686.1	WP_043047443.1
41259	excinuclease ABC subunit UvrB	Core	143	7	136	CDM40294.1	AKV07812.1	WP_119370858.1	QZA96168.1	SDO54072.1	SDO28295.1	SMS09608.1	AAG06526.1	AAO55681.1	CAK14492.1	QED84081.1	QGL56470.1	EIK61706.1	BAN55711.1	AIN59557.1	AHF68261.1	KDN98150.1	ALN19703.1	AIS16862.1	AJP53413.1	WP_060693102.1	WP_017131769.1	WP_061561022.1	WP_064378824.1	WP_061903945.1	WP_008438773.1	WP_064676811.1	WP_024776485.1	WP_010209048.1	WP_071550866.1	WP_017847718.1	WP_080050772.1	WP_003449099.1	WP_096512572.1	WP_096048345.1	WP_003203884.1	WP_003150902.1	WP_107322239.1	WP_114882095.1	WP_016391215.1	WP_119894205.1	WP_016715152.1	WP_068576804.1	WP_057024628.1
55758	glutamate--tRNA ligase	Core	143	7	136	CDM40299.1	AKV07815.1	WP_119370855.1	QZA96166.1	SDO54205.1	SDO28195.1	SMS09610.1	AAG06522.1	AAO55683.1	CAK14495.1	QED84082.1	QGL56471.1	EIK59091.1	BAN55708.1	AIN59554.1	AHF68260.1	KDN98149.1	ALN19699.1	AIS16863.1	AJP53412.1	WP_060691477.1	WP_017133668.1	WP_061561023.1	WP_007956429.1	WP_061903950.1	WP_063031748.1	WP_064676812.1	WP_041023763.1	WP_025856465.1	WP_071550863.1	WP_017847714.1	WP_080051045.1	WP_003449092.1	WP_096512569.1	WP_028690423.1	WP_014337445.1	WP_043103310.1	WP_107322240.1	WP_085711989.1	WP_016391069.1	WP_119894200.1	WP_016715155.1	WP_068576798.1	WP_057024629.1
62502	bifunctional methylenetetrahydrofolate dehydrogenase/methenyltetrahydrofolate cyclohydrolase FolD	Core	143	7	136	CDM40309.1	AKV07763.1	WP_016714772.1	QZB00094.1	SDP25528.1	SDP51899.1	SMS11304.1	AAG05185.1	AAO57202.1	CAK14700.1	QED83856.1	QGL57737.1	EIK63043.1	BAN55376.1	AIN59329.1	AHF66704.1	KDO01217.1	ALN19548.1	AIS16255.1	AJP53068.1	WP_060694241.1	WP_017134092.1	WP_061561167.1	WP_011335038.1	WP_021699595.1	WP_063028602.1	WP_064676674.1	WP_024778303.1	WP_034107275.1	WP_071554639.1	WP_017848149.1	WP_080050301.1	WP_003451995.1	WP_096510031.1	WP_028692666.1	WP_014339305.1	WP_012076177.1	WP_047228500.1	WP_085712473.1	WP_008089453.1	WP_119893455.1	WP_016714772.1	WP_068582944.1	WP_057025224.1
77882	ATP-dependent Clp endopeptidase proteolytic subunit ClpP	Core	143	7	136	CDM40325.1	AKV07765.1	WP_003259400.1	QZB00096.1	SDP25424.1	SDP51941.1	SMS11302.1	AAG05190.1	AAO57195.1	CAK14705.1	QED83858.1	QGL57734.1	EIK60139.1	BAN55371.1	AIN59326.1	AHF66706.1	KDO01229.1	ALN19546.1	AIS16258.1	AJP53066.1	WP_060694236.1	WP_017134090.1	WP_009623460.1	WP_007951559.1	WP_021699593.1	WP_003174822.1	WP_064680636.1	WP_003183177.1	WP_034107269.1	WP_071554642.1	WP_017848147.1	WP_080050345.1	WP_004422500.1	WP_008034105.1	WP_043213484.1	WP_018602422.1	WP_003153591.1	WP_003183177.1	WP_053161532.1	WP_003259400.1	WP_119893457.1	WP_003259400.1	WP_068582950.1	WP_057025225.1
2018	ATP-dependent Clp protease ATP-binding subunit ClpX	Core	143	7	136	CDM40326.1	AKV07766.1	WP_003250242.1	QZB00097.1	SDP25387.1	SDP51959.1	SMS11301.1	AAG05191.1	AAO57194.1	CAK14706.1	QED83859.1	QGL57733.1	EIK61951.1	BAN55370.1	AIN59325.1	AHF66707.1	KDO01230.1	ALN19545.1	AIS16259.1	AJP53065.1	WP_060694234.1	WP_017134089.1	WP_009623458.1	WP_007951558.1	WP_021699592.1	WP_003207856.1	WP_007946893.1	WP_069018516.1	WP_003238279.1	WP_054596541.1	WP_017848146.1	WP_080050346.1	WP_004422502.1	WP_096510033.1	WP_028692635.1	WP_014339303.1	WP_003087924.1	WP_047228498.1	WP_016775335.1	WP_016394423.1	WP_119893458.1	WP_003250242.1	WP_068582953.1	WP_017136464.1
41534	endopeptidase La	Core	143	7	136	CDM40327.1	AKV07767.1	WP_119370669.1	QZB00098.1	SDP25351.1	SDP51975.1	SMS11300.1	AAG05192.1	AAO57193.1	CAK14707.1	QED83860.1	QGL57732.1	EIK64046.1	BAN55369.1	AIN59324.1	AHF66708.1	KDO01231.1	ALN19544.1	AIS16260.1	AJP53064.1	WP_060694232.1	WP_017134088.1	WP_009623456.1	WP_064380816.1	WP_061904140.1	WP_063028604.1	WP_064676676.1	WP_024778306.1	WP_034107265.1	WP_071554644.1	WP_046382847.1	WP_080050347.1	WP_004422504.1	WP_096510034.1	WP_096049813.1	WP_014339302.1	WP_034080097.1	WP_047228497.1	WP_085712471.1	WP_016394422.1	WP_119893459.1	WP_016714769.1	WP_068582956.1	WP_057025226.1
17515	bifunctional aconitate hydratase 2/2-methylisocitrate dehydratase	Core	143	7	136	CDM40333.1	AKV09148.1	WP_119370653.1	QZB00983.1	SDO82149.1	SDP61541.1	SMS11321.1	AAG05176.1	AAO57221.1	CAK14744.1	QED87553.1	QGL59667.1	EIK59987.1	BAN55333.1	AIN59288.1	AHF66684.1	KDN98432.1	ALN19566.1	AIS17003.1	AJP52618.1	WP_060694262.1	WP_060783793.1	WP_009619091.1	WP_064380498.1	WP_061904036.1	WP_063030021.1	WP_064677988.1	WP_024777016.1	WP_034104820.1	WP_071555059.1	WP_017846468.1	WP_080051735.1	WP_036994175.1	WP_096511929.1,WP_096511515.1,WP_096510963.1	WP_062574539.1	WP_014337915.1	WP_012076184.1	WP_047225746.1	WP_114883810.1	WP_116131183.1,WP_042155827.1	WP_119893448.1	WP_016714738.1	WP_068583956.1	WP_034119870.1
99360	glutamine--tRNA ligase/YqeY domain fusion protein	Core	143	7	136	CDM40339.1	AKV09655.1	WP_028698779.1	QZB00151.1	SDP23022.1	SDP52828.1	SMS11313.1	AAG05183.1	AAO57212.1	CAK14915.1	QED83848.1	QGL57746.1	EIK62770.1	BAN54768.1	AIN58240.1	AHF66694.1	KDN98423.1	ALN19560.1	AIS16238.1	AJP52999.1	WP_060694245.1	WP_017134100.1	WP_061561165.1	WP_039767474.1	WP_061904070.1	WP_063028688.1	WP_064678766.1	WP_024781010.1	WP_069077708.1	WP_071550711.1	WP_017848095.1	WP_080050598.1	WP_003451997.1	WP_096510106.1	WP_096049959.1	WP_014337534.1	WP_034078901.1	WP_076385540.1	WP_114884055.1	WP_016394934.1	WP_119895717.1	WP_016714106.1	WP_068582514.1	WP_057024287.1
58887	cysteine--tRNA ligase	Core	143	7	136	CDM40340.1	AKV09654.1	WP_119370144.1	QZB00152.1	SDP22985.1	SDP52845.1	SMS11312.1	AAG05184.1	AAO57211.1	CAK14916.1	QED87442.1	QGL57745.1	EIK63540.1	BAN54767.1	AIN58241.1	AHF66695.1	KDN98422.1	ALN19559.1	AIS16239.1	AJP52998.1	WP_060694243.1	WP_060783789.1	WP_061561166.1	WP_039767472.1	WP_061904071.1	WP_008432427.1	WP_064678765.1	WP_053194300.1	WP_069077707.1	WP_071550710.1	WP_017848094.1	WP_080050599.1	WP_036992772.1	WP_096510107.1	WP_096049960.1	WP_014337535.1	WP_003153597.1	WP_047229314.1	WP_114884053.1	WP_016394933.1	WP_119895718.1	WP_016714105.1	WP_124348077.1	WP_057024288.1
67062	beta-ketoacyl-ACP synthase I	Core	143	7	136	CDM40368.1	AKV10242.1	WP_019099700.1	QZA96693.1	SDP39353.1	SDP40386.1	SMS09653.1	AAG04998.1	AAO55726.1	CAK16354.1	QED84123.1	QGL56514.1	EIK59609.1	BAN53436.1	AIN59455.1	AHF68213.1	KDO01188.1	ALN19455.1	AIS16983.1	AJP51485.1	WP_060694074.1	WP_017132978.1	WP_061562189.1	WP_007957797.1	WP_061904507.1,WP_061905143.1	WP_017480195.1	WP_064676304.1	WP_024780604.1	WP_017134470.1	WP_071551209.1	WP_017846780.1	WP_080050854.1	WP_003456131.1	WP_096509500.1	WP_062573360.1	WP_014339570.1	WP_012076279.1	WP_047230337.1	WP_114884811.1	WP_016393112.1	WP_119894038.1	WP_016711636.1	WP_068587977.1	WP_057025729.1
338	3-hydroxyacyl-[acyl-carrier-protein] dehydratase FabA	Core	143	7	136	CDM40369.1	AKV10241.1	WP_051098991.1	QZA96692.1	SDP39317.1	SDP40403.1	SMS09654.1	AAG04999.1	AAO55727.1	CAK16353.1	QED84124.1	QGL56515.1	EIK58940.1	BAN53437.1	AIN59454.1	AHF68212.1	KDO01189.1	ALN19454.1	AIS16984.1	AJP51486.1	WP_060694072.1	WP_060783431.1	WP_009618534.1	WP_003227150.1	WP_021700203.1	WP_003210552.1	WP_003179264.1	WP_024780603.1	WP_010211704.1	WP_010211704.1	WP_003190035.1	WP_080050853.1	WP_003456128.1	WP_003179264.1	WP_028690473.1	WP_003204400.1	WP_003087475.1	WP_047230338.1	WP_003227150.1	WP_012273340.1	WP_119894037.1	WP_003251509.1	WP_068587975.1	WP_003190035.1
22871	exodeoxyribonuclease III	Core	143	7	136	CDM40405.1	AKV09665.1	WP_119370153.1	QZB00141.1	SDP23692.1	SDP52634.1	SMS10196.1	AAG05933.1	AAO56248.1	CAK14905.1	QED84621.1	QGL56983.1	EIK61417.1	BAN54781.1	AIN58206.1	AHF67626.1	KDO00754.1	ALN19420.1	AIS17650.1	AJP53016.1	WP_060694152.1	WP_017132053.1	WP_061561339.1	WP_064380745.1	WP_061904449.1	WP_003211800.1	WP_064678776.1	WP_024781000.1	WP_034106963.1	WP_071550719.1	WP_046382874.1	WP_080050685.1	WP_003449205.1	WP_096510097.1	WP_062574306.1	WP_003203684.1	WP_043099144.1	WP_107322891.1	WP_114884068.1	WP_016394945.1	WP_119893567.1	WP_016714118.1	WP_068582538.1	WP_043049966.1
41157	adenylosuccinate lyase	Core	143	7	136	CDM40434.1	AKV09627.1	WP_119369440.1	QZB00186.1	SDP21943.1	SDP53348.1	SMS10873.1	AAG06017.1	AAO56838.1	CAK15019.1	QED85254.1	QGL57459.1	EIK63696.1	BAN53590.1	AIN57881.1	AHF66983.1	KDO00788.1	ALN19388.1	AIS17986.1	AJP52930.1	WP_060691365.1	WP_017132366.1	WP_009623243.1	WP_064380697.1	WP_061904546.1	WP_017479511.1	WP_064678739.1	WP_024779308.1	WP_010209589.1	WP_071550696.1	WP_079444192.1	WP_080050701.1	WP_004421877.1	WP_096510127.1	WP_062359667.1	WP_014337682.1	WP_107114031.1	WP_107322296.1	WP_085712387.1	WP_016392728.1	WP_119893726.1	WP_033693092.1	WP_068582263.1	WP_034120246.1
73512	tRNA 2-thiouridine34 synthase MnmA	Core	143	7	136	CDM40437.1	AKV09625.1	WP_060497757.1	QZB00188.1	SDP21879.1	SDP53390.1	SMS10871.1	AAG06014.1	AAO56836.1	CAK15021.1	QED85252.1	QGL57457.1	EIK61355.1	BAN53592.1	AIN57883.1	AHF66985.1	KDO00791.2	ALN19385.1	AIS17984.1	AJP52928.1	WP_060691367.1	WP_017132368.1	WP_061562088.1	WP_064380692.1	WP_061904543.1	WP_063031417.1	WP_064678737.1	WP_055135446.1	WP_034106836.1	WP_071550694.1	WP_079444191.1	WP_080050695.1	WP_004421874.1	WP_096510129.1	WP_028692395.1	WP_014337684.1	WP_033996676.1	WP_047227726.1	WP_114884015.1	WP_016392726.1	WP_119893724.1	WP_016711505.1	WP_124348074.1	WP_043046600.1
41844	translation initiation factor IF-1	Core	143	7	136	CDM40444.1	AKV09619.1	WP_002553999.1	QZB00195.1	SDP21612.1	SDP53537.1	SMS10863.1	AAG06007.1	AAO56830.1	CAK15028.1	QED85247.1	QGL57450.1	EIK62031.1	BAN53599.1	AIN57891.1	AHF66992.1	KDO00799.1	ALN19379.1	AIS17979.1	AJP52921.1	WP_002553999.1	WP_002553999.1	WP_002553999.1	WP_002553999.1	WP_002553999.1	WP_002553999.1	WP_002553999.1	WP_002553999.1	WP_002553999.1	WP_002553999.1	WP_002553999.1	WP_080050557.1	WP_002553999.1	WP_002553999.1	WP_002553999.1	WP_002553999.1	WP_002553999.1	WP_002553999.1	WP_002553999.1	WP_002553999.1	WP_002553999.1	WP_002553999.1	WP_002553999.1	WP_002553999.1
921	thioredoxin-disulfide reductase	Core	143	7	136	CDM40447.1,CDM41955.1	AKV06698.1,AKV09616.1	WP_003247318.1	QZA99047.1	SDN33528.1,SDP21506.1	SDO74116.1,SDP53592.1	SMS11926.1	AAG04238.1,AAG06004.1	AAO54705.1	CAK13830.1	QED83205.1	QGL58317.1	EIK61643.1	BAN56350.1	AIN61993.1	AHF66095.1	KDO02036.2	ALN19376.1,ALN20515.1	AIS19616.1	AJP54305.1	WP_060695045.1	WP_017130695.1,WP_017132377.1	WP_061562086.1,WP_061562667.1	WP_039769336.1	WP_061903670.1,WP_061904541.1	WP_063033099.1	WP_064678730.1,WP_064679687.1	WP_053190854.1,WP_003205459.1	WP_069078175.1	WP_071550684.1,WP_071551782.1	WP_017847758.1	WP_080049548.1	WP_004421860.1,WP_003456562.1	WP_096513417.1,WP_096510136.1	WP_028689829.1	WP_014337691.1,WP_003205459.1	WP_012075456.1,WP_033997307.1	WP_047228640.1,WP_107322300.1	WP_085711762.1	WP_016393923.1	WP_119892439.1,WP_119893717.1	WP_016713266.1	WP_068584152.1,WP_068582288.1	WP_003194076.1
107	serine--tRNA ligase	Core	143	7	136	CDM40452.1	AKV09611.1	WP_119370415.1,WP_119369447.1	QZB00201.1	SDO46410.1,SDP21316.1	SDO43085.1,SDP53677.1	SMS10856.1	AAG06000.1	AAO56823.1	CAK15035.1	QED85239.1	QGL57444.1	EIK60560.1	BAN53606.1	AIN57898.1	AHF66999.1	KDO00806.1	ALN19372.1	AIS17972.1	AJP52914.1	WP_060691378.1	WP_017132381.1	WP_061562085.1	WP_064380676.1	WP_061904537.1	WP_063031401.1	WP_064678725.1	WP_024779293.1	WP_034106817.1	WP_071550680.1	WP_017848039.1	WP_080050562.1	WP_004421854.1	WP_096510141.1	WP_096048161.1	WP_003203323.1	WP_034082492.1	WP_047227714.1	WP_114881580.1,WP_114884003.1	WP_016392715.1	WP_119893712.1	WP_016711493.1	WP_068582303.1	WP_046068630.1
54593	siroheme synthase CysG	Core	143	7	136	CDM40453.1	AKV09610.1	WP_119369448.1	QZB00202.1	SDP21279.1	SDP53697.1	SMS10855.1	AAG05999.1	AAO56822.1	CAK15036.1	QED85238.1	QGL57443.1	EIK62865.1	BAN53607.1	AIN57899.1	AHF67000.1	KDO00807.1	ALN19371.1	AIS17971.1	AJP52913.1	WP_060691379.1	WP_017132382.1	WP_061562084.1	WP_064380673.1	WP_061904536.1	WP_063031399.1	WP_064678724.1	WP_024779292.1	WP_069077609.1	WP_071550679.1	WP_079444187.1	WP_080050563.1	WP_004421853.1	WP_096510142.1	WP_062573549.1	WP_014337696.1	WP_012075462.1	WP_076385475.1	WP_114884001.1	WP_016392714.1	WP_119893711.1	WP_016711492.1	WP_124348071.1	WP_057024328.1
58499	CDP-diacylglycerol--glycerol-3-phosphate 3-phosphatidyltransferase	Core	143	7	136	CDM40463.1	AKV08456.1	WP_016711578.1	QZA95453.1	SDO87452.1	SDP71365.1	SMS10495.1	AAG05972.1	AAO56512.1	CAK16194.1	QED84968.1	QGL57194.1	EIK61219.1	BAN53512.1	AIN59147.1	AHF67938.1	KDN98588.1	ALN19361.1	AIS18150.1	AJP51722.1	WP_060691696.1	WP_026013470.1	WP_009619678.1	WP_064381371.1	WP_061904527.1	WP_003208929.1	WP_064677426.1	WP_024781215.1	WP_034103764.1	WP_071555138.1	WP_017847081.1	WP_080050620.1	WP_004421762.1	WP_096511841.1	WP_028692524.1	WP_014338708.1	WP_003090349.1	WP_047227859.1	WP_085603312.1	WP_016391366.1	WP_119893701.1	WP_016711578.1	WP_068580280.1	WP_034119069.1
82225	DUF934 domain-containing protein	Core	143	7	136	CDM40597.1	AKV08411.1	WP_105947964.1	QZA95503.1	SDO85662.1	SDP72133.1	SMS10176.1	AAG05226.1	AAO56230.1	CAK16157.1	QED84606.1	QGL56971.1	EIK60229.1	BAN55297.1	AIN59111.1	AHF67394.1	KDO00084.1	ALN19225.1	AIS17619.1	AJP52022.1	WP_060692240.1	WP_017133882.1	WP_009619240.1	WP_007959510.1	WP_021699558.1	WP_063029443.1	WP_064677389.1	WP_024781389.1	WP_034104555.1	WP_071555384.1	WP_017846607.1	WP_080050448.1	WP_004422551.1	WP_096511978.1	WP_028691443.1	WP_014338669.1	WP_034080081.1	WP_047227820.1	WP_085730747.1	WP_016393600.1	WP_119893495.1	WP_016714708.1	WP_068581431.1	WP_057022522.1
36428	nitrite/sulfite reductase	Core	143	7	136	CDM40598.1	AKV08412.1	WP_119370628.1	QZA95502.1	SDO85699.1	SDP72124.1	SMS10177.1	AAG05227.1	AAO56231.1	CAK16156.1	QED84607.1	QGL59611.1	EIK63478.1	BAN55296.1	AIN59110.1	AHF67395.1	KDO00083.1	ALN19226.1	AIS17620.1	AJP52023.1	WP_060692242.1	WP_017133881.1	WP_009619241.1	WP_064381311.1	WP_061904166.1	WP_063029445.1	WP_064677390.1	WP_053191575.1	WP_069023415.1	WP_071555385.1	WP_046383137.1	WP_080050449.1	WP_004422553.1	WP_096511977.1	WP_096049888.1	WP_014338670.1	WP_107114210.1	WP_047227821.1	WP_114883458.1	WP_016393601.1	WP_119893496.1	WP_016714707.1	WP_068581428.1	WP_046072328.1
73268	Fe-S biogenesis protein NfuA	Core	143	7	136	CDM40609.1	AKV08417.1	WP_016714701.1	QZA95496.1	SDO85973.1	SDP72025.1	SMS10185.1	AAG05236.1	AAO56236.1	CAK16130.1	QED84611.1	QGL56974.1	EIK61337.1	BAN55290.1	AIN58189.1	AHF67403.1	KDO00077.1	ALN19242.1	AIS17792.1	AJP52029.1	WP_060692252.1	WP_060782408.1	WP_043316265.1	WP_007959519.1	WP_021699523.1	WP_003210817.1	WP_045057579.1	WP_024781251.1	WP_003173594.1	WP_071555067.1	WP_003190728.1	WP_080050452.1	WP_004422566.1	WP_007912592.1	WP_023630602.1	WP_003182850.1	WP_003088034.1	WP_003182850.1	WP_007959519.1	WP_016393607.1	WP_119893506.1	WP_016714701.1	WP_047305029.1	WP_003190728.1
65137	glutathione-disulfide reductase	Core	143	7	136	CDM40635.1	AKV08592.1,AKV08948.1	WP_119369518.1	QZA95402.1	SDO88650.1	SDP65946.1,SDP66908.1,SDP70731.1	SMS10600.1	AAG05413.1	AAO56599.1,AAO57708.1	CAK15108.1	QED85024.1	QGL57251.1	EIK62925.1	BAN53715.1	AIN59117.1	AHF67445.1	KDO00682.1	ALN19338.1	AIS17625.1	AJP52442.1	WP_060692606.1	WP_017131196.1	WP_061561558.1	WP_064381405.1	WP_061904404.1	WP_063030441.1	WP_064678068.1	WP_024777349.1	WP_069023780.1	WP_071550481.1	WP_046489458.1	WP_080050655.1	WP_004421752.1	WP_096511761.1	WP_028692425.1	WP_014337813.1	WP_043101163.1	WP_047227637.1	WP_114883334.1	WP_016391539.1	WP_119893688.1	WP_016711415.1	WP_124347825.1	WP_057023926.1
309	HTH-type transcriptional regulator CysB	Core	143	7	136	CDM40719.1	AKV09720.1	WP_010953293.1	QZA99852.1	SDP33072.1	SDO44512.1	SMS09713.1	AAG05143.1	AAO55793.1	CAK14732.1	QED84180.1	QGL56569.1	EIK59976.1	BAN55345.1	AIN59300.1	AHF68166.1	KDN98451.1	ALN19163.1	AIS16215.1	AJP51382.1	WP_060691303.1	WP_017134253.1	WP_009623289.1	WP_003183769.1	WP_021699842.1	WP_010176165.1	WP_064676591.1	WP_024776685.1	WP_012722988.1	WP_071554314.1	WP_017849520.1	WP_080050288.1	WP_003448327.1	WP_008057010.1	WP_011533140.1	WP_003199376.1	WP_034078869.1	WP_018603112.1	WP_007955684.1	WP_016394400.1	WP_119893307.1	WP_010953293.1	WP_007931387.1	WP_003189876.1
32452	3-deoxy-7-phosphoheptulonate synthase	Core	143	7	136	CDM40725.1	AKV09726.1	WP_016714751.1	QZA99846.1	SDP33308.1	SDO44730.1	SMS09708.1	AAG05139.1	AAO55789.1	CAK14728.1	QED84176.1	QGL56565.1	EIK59435.1	BAN55348.1	AIN59303.1	AHF68170.1	KDN98456.1	ALN19157.1	AIS16213.1	AJP51377.1	WP_060696869.1	WP_017134259.1	WP_058490167.1	WP_007908583.1	WP_061904381.1	WP_017477367.1	WP_064676587.1	WP_024776681.1	WP_069022502.1	WP_071554302.1	WP_017849526.1	WP_080051716.1	WP_003448334.1	WP_095196788.1	WP_028692615.1	WP_003183777.1	WP_034078862.1	WP_003199364.1	WP_114884576.1	WP_016394403.1	WP_162934973.1	WP_016714751.1	WP_068581720.1	WP_046071584.1
13493	succinate--CoA ligase subunit alpha	Core	143	7	136	CDM40744.1	AKV07510.1	WP_003254203.1	QZA96556.1	SDO38445.1	SDP44971.1	SMS09647.1	AAG04978.1	AAO55719.1	CAK16365.1	QED84118.1	QGL56508.1	EIK60498.1	BAN53426.1	AIN59466.1	AHF68220.1	KDO01177.1	ALN19487.1	AIS18215.1	AJP51473.1	WP_060691338.1	WP_017132983.1	WP_009619384.1	WP_007959025.1	WP_021699802.1	WP_003210566.1	WP_008148605.1	WP_003179236.1	WP_003172813.1	WP_019692317.1	WP_003172813.1	WP_080051028.1	WP_003456166.1	WP_017127973.1	WP_004376004.1	WP_014339581.1	WP_003087428.1	WP_014339581.1	WP_011333119.1	WP_016393102.1	WP_119893989.1	WP_003254203.1	WP_068587916.1	WP_003190013.1
75782	dihydrolipoyl dehydrogenase	Core	143	7	136	CDM40746.1	AKV07508.1	WP_003254207.1	QZA96558.1	SDO38358.1	SDP44918.1	SMS09645.1	AAG04976.1	AAO55717.1	CAK16367.1	QED84116.1	QGL56506.1	EIK62365.1	BAN53424.1	AIN59468.1	AHF68223.1	KDO01175.1	ALN19489.1	AIS18217.1	AJP51471.1	WP_060691337.1	WP_017132984.1	WP_061561314.1	WP_011333117.1	WP_021699800.1	WP_017477531.1	WP_064679030.1	WP_024780614.1	WP_069022585.1	WP_071551219.1	WP_046384196.1	WP_080051030.1	WP_003456168.1	WP_096509637.1	WP_011534749.1	WP_014339582.1	WP_003087422.1	WP_107321777.1	WP_114881939.1	WP_016393101.1	WP_119893991.1	WP_003254207.1	WP_124345494.1,WP_068587920.1	WP_124356093.1
89324	2-oxoglutarate dehydrogenase complex dihydrolipoyllysine-residue succinyltransferase	Core	143	7	136	CDM40747.1	AKV07507.1	WP_119369322.1	QZA96559.1	SDO38313.1	SDP44889.1	SMS09644.1	AAG04975.1	AAO55716.1	CAK16368.1	QED84115.1	QGL56505.1	EIK59970.1	BAN53423.1	AIN59469.1	AHF68224.1	KDO01174.1	ALN19490.1	AIS18218.1	AJP51470.1	WP_060691336.1	WP_060783434.1	WP_009619379.1	WP_011333116.1	WP_061904349.1	WP_063028204.1	WP_064679031.1	WP_024780615.1	WP_034102935.1	WP_071551220.1	WP_017846768.1	WP_080051031.1	WP_003456173.1	WP_096509636.1	WP_028690459.1	WP_014339583.1	WP_024915985.1	WP_047230487.1	WP_114881938.1	WP_016393100.1	WP_119893992.1	WP_028698997.1	WP_124346143.1	WP_057022228.1
62503	2-oxoglutarate dehydrogenase E1 component	Core	143	7	136	CDM40748.1	AKV07506.1	WP_016711648.1	QZA96560.1	SDO38274.1	SDP44861.1	SMS09643.1	AAG04974.1	AAO55715.1	CAK16369.1	QED84114.1	QGL56504.1	EIK63606.1	BAN53422.1	AIN59470.1	AHF68225.1	KDO01173.1	ALN19491.1	AIS18219.1	AJP51469.1	WP_060691335.1	WP_060783435.1	WP_009619378.1	WP_011333115.1	WP_021699798.1	WP_063028202.1	WP_064679032.1	WP_024780616.1	WP_069022584.1	WP_071551221.1	WP_079443178.1	WP_080051032.1	WP_003456178.1	WP_096509635.1	WP_062573355.1	WP_014339584.1	WP_033998642.1	WP_047230488.1	WP_085710549.1	WP_016393099.1	WP_119893993.1	WP_016711648.1	WP_068587923.1	WP_043051005.1
96401	succinate dehydrogenase iron-sulfur subunit	Core	143	7	136	CDM40749.1	AKV07505.1	WP_012315348.1	QZA96561.1	SDO38237.1	SDP44843.1	SMS09642.1	AAG04973.1	AAO55714.1	CAK16370.1	QED84113.1	QGL56503.1	EIK59211.1	BAN53421.1	AIN59471.1	AHF68226.1	KDO01172.1	ALN19492.1	AIS18220.1	AJP51468.1	WP_060691334.1	WP_017132987.1	WP_009619377.1	WP_007959035.1	WP_021699797.1	WP_003210571.1	WP_064679033.1	WP_069018544.1	WP_034102931.1	WP_071551222.1	WP_017846766.1	WP_080051033.1	WP_003456179.1	WP_007959035.1	WP_028690457.1	WP_014339585.1	WP_003154624.1	WP_047230491.1	WP_065260469.1	WP_012315348.1	WP_119893994.1	WP_016711649.1	WP_022643104.1	WP_034118919.1
286	succinate dehydrogenase flavoprotein subunit	Core	143	7	136	CDM40750.1	AKV07504.1	WP_060500822.1	QZA96562.1	SDO38212.1	SDP44822.1	SMS09641.1	AAG04972.1	AAO55713.1	CAK16371.1	QED84112.1	QGL56502.1	EIK62129.1	BAN53420.1	AIN59472.1	AHF68227.1	KDO01171.1	ALN19493.1	AIS18221.1	AJP51467.1	WP_060691333.1	WP_017132988.1	WP_009619376.1	WP_011333114.1	WP_021699796.1	WP_063028200.1	WP_064679034.1	WP_024780618.1	WP_034102929.1	WP_071551223.1	WP_017846765.1	WP_080051034.1	WP_003456182.1	WP_096509634.1	WP_028690456.1	WP_014339586.1	WP_003087407.1	WP_047230489.1	WP_085710547.1	WP_016393098.1	WP_119893995.1	WP_016711650.1	WP_068587925.1	WP_003190007.1
41898	succinate dehydrogenase hydrophobic membrane anchor protein	Core	143	7	136	CDM40751.1	AKV07503.1	WP_003254214.1	QZA96563.1	SDO38176.1	SDP44796.1	SMS09640.1	AAG04971.1	AAO55712.1	CAK16372.1	QED84111.1	QGL56501.1	EIK63023.1	BAN53419.1	AIN59473.1	AHF68228.1	KDO01170.2	ALN19494.1	AIS18222.1	AJP51466.1	WP_003446906.1	WP_060783436.1	WP_009619375.1	WP_007977503.1	WP_021699795.1	WP_003210573.1	WP_007959040.1	WP_024780619.1	WP_003172805.1	WP_071551224.1	WP_017846764.1	WP_080051035.1	WP_003456184.1	WP_007977503.1	WP_028690455.1	WP_014339587.1	WP_024915987.1	WP_047230490.1	WP_085710546.1	WP_008091903.1	WP_119893996.1	WP_003254214.1	WP_068587926.1	WP_003172805.1
76195	citrate synthase	Core	143	7	136	CDM40753.1	AKV07501.1	WP_016711651.1	QZA96565.1	SDO38099.1	SDP44739.1	SMS09638.1	AAG04969.1	AAO55710.1	CAK16374.1	QED84109.1	QGL56499.1	EIK62141.1	BAN53417.1	AIN59475.1	AHF68231.1	KDO01168.2	ALN19496.1	AIS18224.1	AJP51464.1	WP_060691332.1	WP_060783438.1	WP_009619373.1	WP_007959044.1	WP_021699793.1	WP_003210575.1	WP_064679036.1	WP_024780621.1	WP_012723087.1	WP_071551225.1	WP_017846762.1	WP_080051037.1	WP_003456189.1	WP_007977501.1	WP_028690453.1	WP_014339589.1	WP_003154631.1	WP_003204440.1	WP_007959044.1	WP_016393097.1	WP_119893998.1	WP_016711651.1	WP_068587928.1	WP_012723087.1
69855	protease HtpX	Core	143	7	136	CDM40768.1	AKV10096.1	WP_003259721.1	QZA99868.1	SDP32474.1	SDO43818.1	SMS09239.1	AAG06218.1	AAO55298.1	CAK14443.1	QED85738.1	QGL56144.1	EIK61688.1	BAN55766.1	AIN57338.1	AHF68875.1	KDN98196.1	ALN19511.1	AIS16819.1	AJP51401.1	WP_060691189.1	WP_017131778.1	WP_009623413.1	WP_064383290.1	WP_021701613.1	WP_003209055.1	WP_064676487.1	WP_024776701.1	WP_034102803.1	WP_071554338.1	WP_017849408.1	WP_080050208.1	WP_003448022.1	WP_077044600.1	WP_028691724.1	WP_003183732.1	WP_003090915.1	WP_047226371.1	WP_085710752.1	WP_016391927.1	WP_119893875.1	WP_016715101.1	WP_068581651.1	WP_043050458.1
20111	DNA polymerase III subunit epsilon	Core	143	7	136	CDM40786.1	AKV09101.1	WP_119369347.1	QZB00671.1	SDO80557.1	SDP62067.1	SMS11287.1	AAG05205.1	AAO57180.1	CAK16293.1	QED83874.1	QGL57718.1	EIK60622.1	BAN53468.1	AIN59398.1	AHF66724.1	KDO01243.2	ALN19529.1	AIS16273.1	AJP52012.1	WP_060694208.1	WP_017134077.1	WP_043266954.1	WP_064382286.1	WP_061904149.1	WP_167410183.1	WP_064677964.1	WP_024776995.1	WP_164403584.1	WP_071550365.1	WP_164887049.1	WP_080050360.1	WP_004422527.1	WP_096511023.1	WP_028690530.1	WP_014339042.1	WP_003153573.1	WP_047225767.1	WP_085733070.1	WP_016393141.1	WP_119893471.1	WP_016711608.1	WP_124346695.1	WP_164484850.1
15016	ribonuclease HI	Core	143	7	136	CDM40787.1	AKV09102.1	WP_016711609.1	QZB00669.1	SDO80504.1	SDP62047.1	SMS11288.1	AAG05204.1	AAO57181.1	CAK16294.1	QED83871.1	QGL57721.1	EIK62994.1	BAN53467.1	AIN59399.1	AHF66723.1	KDO01242.1	ALN19530.1	AIS16272.1	AJP52011.1	WP_003441387.1	WP_017134078.1	WP_009619116.1	WP_011333615.1	WP_021699579.1	WP_003207474.1	WP_064677965.1	WP_024776996.1	WP_003173571.1	WP_071550383.1	WP_017846619.1	WP_080050359.1	WP_004422525.1	WP_096511021.1	WP_028690529.1	WP_014339041.1	WP_003153574.1	WP_047225766.1	WP_039770807.1	WP_016393140.1	WP_119893470.1	WP_016711609.1	WP_124346676.1	WP_003173571.1
54595	6-carboxytetrahydropterin synthase QueD	Core	143	7	136	CDM40855.1	AKV09852.1	WP_019097597.1	QZB00018.1	SDP28255.1	SDP50562.1	SMS10898.1	AAG06054.1	AAO56908.1	CAK14746.1	QED85279.1	QGL57481.1	EIK60246.1	BAN55331.1	AIN59285.1	AHF66960.1	KDO00706.1	ALN19066.1	AIS18242.1	AJP51640.1	WP_048382918.1	WP_017131308.1	WP_009618684.1	WP_007955941.1	WP_021700277.1	WP_003190259.1	WP_059405420.1	WP_024781138.1	WP_034103617.1	WP_071554559.1	WP_017736453.1	WP_080051746.1	WP_003454241.1	WP_003223505.1	WP_023630589.1	WP_003203918.1	WP_003090505.1	WP_107323262.1	WP_007955941.1	WP_016392794.1	WP_119893759.1	WP_003250327.1	WP_022639769.1	WP_003190259.1
41586	phenylalanine--tRNA ligase subunit beta	Core	143	7	136	CDM40894.1	AKV07877.1	WP_119370598.1	QZA96096.1	SDO57587.1	SDO26375.1	SMS09810.1	AAG06127.1	AAO55894.1	CAK14803.1	QED84271.1	QGL56721.1	EIK63304.1	BAN53773.1	AIN57934.1	AHF68028.1	KDN98330.1	ALN19051.1	AIS17283.1	AJP53350.1	WP_060693529.1	WP_060783139.1	WP_061562261.1	WP_064378871.1	WP_061904600.1	WP_063031641.1	WP_064676883.1	WP_069018286.1	WP_069077814.1	WP_071550819.1	WP_079444378.1	WP_080050766.1	WP_004422592.1	WP_096512521.1	WP_099431159.1	WP_014337551.1	WP_107114014.1	WP_047229333.1	WP_114882130.1	WP_016391493.1	WP_119893344.1	WP_016711337.1	WP_124346307.1	WP_057024668.1
13036	phenylalanine--tRNA ligase subunit alpha	Core	143	7	136	CDM40895.1	AKV07876.1	WP_119370599.1	QZA96097.1	SDO57546.1	SDO26406.1	SMS09809.1	AAG06128.1	AAO55893.1	CAK14802.1	QED84270.1	QGL56720.1	EIK62480.1	BAN53772.1	AIN57933.1	AHF68029.1	KDN98331.1	ALN19050.1	AIS17282.1	AJP53351.1	WP_048369332.1	WP_017132442.1	WP_009617022.1	WP_011333387.1	WP_021701549.1	WP_063031643.1	WP_064676882.1	WP_024779371.1	WP_069077813.1	WP_007905876.1	WP_017847666.1	WP_080050767.1	WP_004422591.1	WP_007940232.1	WP_028691467.1	WP_003203624.1	WP_012075399.1	WP_047229332.1	WP_085712031.1	WP_016391494.1	WP_119893343.1	WP_003250674.1	WP_068585791.1	WP_003192486.1
290	50S ribosomal protein L20	Core	143	7	136	CDM40896.1	AKV07875.1	WP_003250671.1	QZA96098.1	SDO57503.1	SDO26431.1	SMS09808.1	AAG06129.1	AAO55892.1	CAK14801.1	QED84269.1	QGL56719.1	EIK61858.1	BAN53771.1	AIN57932.1	AHF68030.1	KDN98332.1	ALN19049.1	AIS17281.1	AJP53352.1	WP_003442184.1	WP_017132441.1	WP_003099086.1	WP_002553161.1	WP_013716023.1	WP_003219940.1	WP_007905879.1	WP_069018287.1	WP_002553161.1	WP_007905879.1	WP_002553161.1	WP_080050768.1	WP_004422590.1	WP_007905879.1	WP_003250671.1	WP_002553161.1	WP_003099086.1	WP_002553161.1	WP_007913489.1	WP_003250671.1	WP_119893342.1	WP_003250671.1	WP_016963673.1	WP_002553161.1
41501	50S ribosomal protein L35	Core	143	7	136	CDM40897.1	AKV07874.1	WP_003250667.1	QZA96099.1	SDO57461.1	SDO26447.1	SMS09807.1	AAG06130.1	AAO55891.1	CAK14800.1	QED84268.1	QGL56718.1	EIK59132.1	BAN53770.1	AIN57931.1	AHF68031.1	KDN98333.1	ALN19048.1	AIS17280.1	AJP53353.1	WP_003442181.1	WP_002553160.1	WP_009617012.1	WP_002553160.1	WP_021701550.1	WP_002553160.1	WP_002553160.1	WP_002553160.1	WP_002553160.1	WP_008145659.1	WP_002553160.1	WP_080050769.1	WP_004422589.1	WP_002553160.1	WP_003250667.1	WP_002553160.1	WP_003090673.1	WP_002553160.1	WP_002553160.1	WP_003250667.1	WP_119893341.1	WP_003250667.1	WP_002553160.1	WP_002553160.1
660	translation initiation factor IF-3	Core	143	7	136	CDM40898.1	AKV07873.1	WP_177337068.1	QZB01028.1	SDO57398.1	SDO26497.1	SMS09806.1	AAG06131.1	AAO55890.1	CAK14799.1	QED84267.1	QGL56717.1	EIK61370.1	BAN53769.1	AIN57930.1	AHF68032.1	KDN98334.2	ALN19047.1	AIS17279.1	AJP53354.1	WP_171970586.1	WP_176987518.1	WP_173427906.1	WP_169432615.1	WP_169919782.1	WP_169875357.1	WP_169857083.1	WP_169432615.1	WP_015884933.1	WP_172979313.1	WP_169850653.1	WP_176472794.1	WP_172424938.1	WP_169843736.1	WP_172402370.1	WP_169432615.1	WP_170870637.1	WP_169432615.1	WP_170929631.1	WP_012052879.1	WP_177412196.1	WP_016711338.1	WP_176719736.1	WP_169960276.1
629	threonine--tRNA ligase	Core	143	7	136	CDM40899.1	AKV07872.1	WP_060497300.1	QZA96100.1	SDO57357.1	SDO26525.1	SMS09805.1	AAG06132.1	AAO55889.1	CAK14798.1	QED84266.1	QGL56716.1	EIK63299.1	BAN53768.1	AIN57929.1	AHF68033.1	KDN98335.1	ALN19046.1	AIS17278.1	AJP53355.1	WP_060693531.1	WP_017132439.1	WP_043270648.1	WP_064378870.1	WP_061904601.1	WP_003219944.1	WP_064676881.1	WP_024779373.1	WP_069077812.1	WP_071550820.1	WP_079444379.1	WP_080050771.1	WP_004422585.1	WP_096512522.1	WP_096049896.1	WP_014337550.1	WP_107114013.1	WP_107322877.1	WP_085689202.1	WP_016391495.1	WP_119893339.1	WP_016711339.1	WP_124346306.1	WP_046068907.1
68035	electron transfer flavoprotein subunit beta/FixA family protein	Core	143	7	136	CDM40941.1	AKV10151.1	WP_119369316.1	QZA99759.1	SDP36526.1	SDO48711.1,SDP67361.1	SMS09629.1	AAG06340.1	AAO55701.1	CAK16384.1	QED84100.1	QGL56490.1	EIK60473.1	BAN53408.1,BAN54513.1,BAN54583.1	AIN57569.1,AIN58570.1,AIN61267.1	AHF68240.1	KDO01159.2	ALN19674.1	AIS18233.1	AJP53880.1	WP_060691131.1,WP_060691684.1	WP_060783738.1,WP_026013446.1	WP_009621462.1	WP_003226982.1	WP_021699684.1	WP_004371224.1	WP_064676439.1,WP_064678565.1	WP_024776877.1	WP_024076934.1	WP_071551117.1	WP_079443447.1,WP_017848520.1	WP_080049090.1,WP_080050610.1	WP_004422339.1	WP_007987229.1,WP_096512483.1,WP_096511949.1,WP_096511607.1	WP_096049689.1	WP_014339477.1	WP_003155813.1	WP_007908338.1	WP_007950859.1	WP_016393088.1	WP_119893384.1,WP_119894047.1,WP_119893384.1	WP_016498683.1	WP_031321267.1	WP_015885405.1
984	O-succinylhomoserine sulfhydrylase	Core	143	7	136	CDM40944.1	AKV07837.1	WP_119370843.1	QZA96145.1	SDO55218.1	SDO27474.1	SMS11376.1	AAG06495.1	AAO57279.1	CAK14546.1	QED83837.1	QGL57810.1	EIK63603.1	BAN55686.1	AIN59530.1	AHF68595.1	KDN98127.1	ALN19677.1	AIS16059.1	AJP53388.1	WP_060692929.1	WP_017133653.1	WP_061561037.1	WP_064378843.1	WP_061903970.1	WP_017478808.1	WP_064676840.1	WP_055136163.1	WP_069077833.1	WP_071550842.1	WP_017847689.1	WP_080050812.1	WP_003456452.1	WP_096512549.1	WP_096048336.1	WP_014337461.1	WP_107113941.1	WP_047229234.1	WP_085712007.1	WP_016392988.1	WP_119894178.1	WP_016715902.1	WP_068585828.1	WP_043051728.1
67700	acetyl-CoA carboxylase carboxyltransferase subunit beta	Core	143	7	136	CDM40949.1	AKV07832.1	WP_016485522.1	QZA96150.1	SDO55004.1	SDO27615.1	SMS11381.1	AAG06500.1	AAO57284.1	CAK14541.1	QED83832.1	QGL57815.1	EIK63968.1	BAN55691.1	AIN59535.1	AHF68600.1	KDN98132.1	ALN19682.1	AIS16055.1	AJP53393.1	WP_060692939.1	WP_060784031.1	WP_061561034.1	WP_064378840.1	WP_061903966.1	WP_003212675.1	WP_064676835.1	WP_024779156.1	WP_025856447.1	WP_071550846.1	WP_046382640.1	WP_080050816.1	WP_003456457.1	WP_096512553.1	WP_028690439.1,WP_028690439.1	WP_003203847.1	WP_012075059.1	WP_047229238.1	WP_085712004.1	WP_016392983.1	WP_119894183.1	WP_016715174.1	WP_068585812.1	WP_032888267.1
655	aspartate-semialdehyde dehydrogenase	Core	143	7	136	CDM40954.1	AKV07827.1	WP_016715168.1	QZA96154.1	SDO54764.1	SDO27761.1	SMS09620.1	AAG06505.1	AAO55693.1	CAK14506.1	QED84091.1	QGL56480.1	EIK60514.1	BAN55696.1	AIN59543.1	AHF68250.1	KDN98137.2	ALN19686.1	AIS16918.1	AJP53398.1	WP_060692948.1	WP_017133661.1	WP_009621046.1	WP_011333354.1	WP_061903961.1	WP_010175747.1	WP_064676830.1	WP_024779161.1	WP_034107599.1	WP_071550851.1	WP_017847701.1	WP_080050823.1	WP_003448564.1	WP_007975660.1	WP_028690434.1	WP_003203857.1	WP_012075055.1	WP_047229242.1	WP_011333354.1	WP_016392978.1	WP_119894188.1	WP_016715168.1	WP_068586258.1	WP_005789767.1
26250	ABC transporter permease	Core	143	7	136	CDM41080.1	AKV10208.1	WP_019098550.1	QZA99700.1	SDP38425.1	SDO51001.1	SMS11417.1	AAG06199.1	AAO57321.1	CAK14456.1	QED83798.1	QGL57846.1	EIK63624.1	BAN55746.1	AIN57436.1	AHF68635.1	KDN98184.1	ALN18989.1	AIS16843.1	AJP51525.1	WP_060691093.1	WP_017134191.1	WP_009618941.1	WP_011335453.1	WP_021701599.1	WP_003217229.1	WP_064676329.1	WP_069018299.1	WP_034106501.1	WP_071551152.1	WP_017846834.1	WP_080050222.1	WP_003449787.1	WP_096512935.1	WP_028690974.1	WP_041476072.1	WP_003122535.1	WP_047228178.1	WP_085710947.1	WP_008096461.1	WP_119893831.1	WP_016715125.1	WP_068578002.1	WP_005786689.1
19839	ABC transporter ATP-binding protein	Core	143	7	136	CDM41081.1	AKV10209.1	WP_119370876.1	QZA99699.1	SDP38451.1	SDO51028.1	SMS11418.1	AAG06200.1	AAO57322.1	CAK14455.1	QED83797.1	QGL57847.1	EIK63070.1	BAN55747.1	AIN57435.1	AHF68636.1	KDN98185.1	ALN18988.1	AIS16842.1	AJP51524.1	WP_060691092.1	WP_017134192.1	WP_061561181.1	WP_011335454.1	WP_061904624.1	WP_017480239.1	WP_064676328.1	WP_024776927.1	WP_034106503.1	WP_071551153.1	WP_057005849.1	WP_080050221.1	WP_003449789.1	WP_096512936.1	WP_062573273.1	WP_014339523.1	WP_003157384.1	WP_047228177.1	WP_114884768.1	WP_016391248.1	WP_119893833.1	WP_016715124.1	WP_124346165.1	WP_057023557.1
41615	chorismate synthase	Core	143	7	136	CDM41118.1	AKV09673.1	WP_060497498.1	QZA96454.1	SDO42698.1	SDP48164.1	SMS09504.1	AAG05070.1	AAO55561.1	CAK14394.1	QED83971.1	QGL56363.1	EIK59036.1	BAN55802.1	AIN57295.1	AHF66857.1	KDN97839.1	ALN18954.1	AIS16111.1	AJP53530.1	WP_060693735.1	WP_060782574.1	WP_061562164.1	WP_064378719.1	WP_061904480.1	WP_063031980.1	WP_064676631.1	WP_069018302.1	WP_034107801.1	WP_071554159.1	WP_046382572.1	WP_080050834.1	WP_004422413.1	WP_096509723.1	WP_062573242.1	WP_014339615.1	WP_034078839.1	WP_047229623.1	WP_114882003.1	WP_016391965.1	WP_119893925.1	WP_016715068.1	WP_068587617.1	WP_057025503.1
47884	50S ribosomal protein L3 N5-glutamine methyltransferase	Core	143	7	136	CDM41121.1	AKV09677.1	WP_016715065.1	QZA96457.1	SDO42568.1	SDP48103.1	SMS09500.1	AAG05067.1	AAO55558.1	CAK14391.1	QED83968.1	QGL56360.1	EIK61537.1	BAN55805.1	AIN57292.1	AHF66854.1	KDN97842.2	ALN18951.1	AIS16108.1	AJP53533.1	WP_060693740.1	WP_017131541.1	WP_061562166.1	WP_007960007.1	WP_061904482.1	WP_063031982.1	WP_064676628.1	WP_024780652.1	WP_034107807.1	WP_071554153.1	WP_017845843.1	WP_080050837.1	WP_004422407.1	WP_096509720.1	WP_028691769.1	WP_014339618.1	WP_043100861.1	WP_107321766.1	WP_114882002.1	WP_016391968.1	WP_119893928.1	WP_016715065.1	WP_068587610.1	WP_046071857.1
13490	NAD-dependent DNA ligase LigA	Core	143	7	136	CDM41128.1	AKV07696.1	WP_119369282.1	QZA96340.1	SDO48931.1	SDO32642.1	SMS11129.1	AAG04918.1	AAO57125.1	CAK14613.1	QED83939.1	QGL57665.1	EIK63883.1	BAN53346.1	AIN57525.1	AHF66760.1	KDO01106.1	ALN18945.1	AIS17555.1	AJP53792.1	WP_060691430.1	WP_060783734.1	WP_058071923.1	WP_064378763.1	WP_061904296.1	WP_063032319.1	WP_064678861.1	WP_024776774.1	WP_069077996.1	WP_071550995.1	WP_079444498.1	WP_080051089.1	WP_003447863.1	WP_096512706.1	WP_096049666.1	WP_014339394.1	WP_034082343.1	WP_047227167.1	WP_114882045.1	WP_016393746.1	WP_119893230.1	WP_029380209.1	WP_124346241.1	WP_057023117.1
92649	heme lyase CcmF/NrfE family subunit	Core	143	7	136	CDM41178.1	AKV07472.1,AKV10053.1	WP_019096398.1	QZA96592.1	SDO36868.1	SDP43642.1	SMS11108.1	AAG04869.1	AAO57101.1	CAK16493.1	QED85449.1	QGL57644.1	EIK61759.1	BAN53297.1	AIN59565.1	AHF68463.1	KDO01049.2	ALN18904.1	AIS16354.1	AJP51433.1	WP_060693806.1	WP_167375452.1	WP_043267424.1	WP_064378636.1	WP_082806521.1	WP_017477482.1	WP_064679075.1	WP_024778690.1	WP_069022546.1	WP_071551250.1	WP_079443167.1	WP_080051097.1	WP_003457056.1	WP_096509592.1	WP_198405119.1	WP_014337192.1	WP_034082372.1	WP_047226275.1	WP_114881914.1	WP_016393793.1	WP_162935047.1	WP_177412732.1	WP_068578483.1	WP_057022207.1
12497	cytochrome c maturation protein CcmE	Core	143	7	136	CDM41179.1	AKV07471.1,AKV10054.1	WP_119369246.1	QZA96593.1	SDO36828.1	SDP43622.1	SMS11109.1	AAG04868.1	AAO57102.1	CAK16494.1	QED85450.1	QGL57645.1	EIK59506.1	BAN53296.1	AIN59566.1	AHF68464.1	KDO01048.1	ALN18903.1	AIS16353.1	AJP51432.1	WP_060693808.1	WP_017131565.1	WP_009621129.1	WP_011333086.1	WP_061904288.1	WP_063028132.1	WP_064679076.1	WP_024778689.1	WP_069022544.1	WP_071551251.1	WP_057003716.1	WP_080051098.1	WP_003457054.1	WP_096509591.1	WP_096048350.1	WP_014337191.1	WP_012076391.1	WP_047226274.1	WP_085699419.1	WP_016393794.1	WP_119893183.1	WP_016711758.1	WP_068578480.1	WP_057022206.1
93333	heme exporter protein CcmB	Core	143	7	136	CDM41182.1	AKV07468.1,AKV10976.1	WP_025753825.1	QZA96596.1	SDO36708.1	SDP43549.1	SMS11112.1	AAG04865.1	AAO57105.1	CAK16497.1	QED85453.1	QGL57648.1	EIK60052.1	BAN53293.1	AIN59569.1	AHF68467.1	KDO01045.2	ALN18900.1	AIS16350.1	AJP51429.1	WP_003441898.1	WP_017131568.1	WP_009621123.1	WP_011333083.1	WP_021702576.1	WP_063028130.1	WP_064679079.1	WP_024778686.1	WP_034103001.1	WP_071551252.1	WP_017849435.1	WP_080051101.1	WP_003457050.1	WP_096515229.1	WP_028691018.1	WP_003199151.1	WP_003153734.1	WP_047226272.1	WP_085710502.1	WP_016393797.1	WP_119893180.1	WP_025753825.1	WP_068578476.1	WP_057014556.1
212	4-hydroxy-tetrahydrodipicolinate synthase	Core	143	7	136	CDM41281.1	AKV07237.1	WP_019098479.1	QZA99540.1	SDO27253.1	SDO53353.1	SMS11539.1	AAG04399.1	AAO57414.1	CAK16760.1	QED83708.1	QGL57911.1	EIK62313.1	BAN53030.1	AIN57126.1	AHF68815.1	KDO01687.2	ALN18762.1	AIS15903.1	AJP51110.1	WP_060691235.1	WP_060782980.1	WP_043271110.1	WP_007958015.1	WP_061904982.1	WP_063032623.1	WP_064679250.1	WP_024780390.1	WP_034104131.1	WP_054596114.1	WP_017844918.1	WP_080049943.1	WP_003449386.1	WP_096512992.1	WP_028692995.1	WP_014337035.1	WP_012076791.1	WP_047227964.1	WP_085710243.1	WP_016392500.1	WP_119892820.1	WP_016711980.1	WP_068580027.1	WP_046071422.1
2250	NAD+ kinase	Core	143	7	136	CDM41305.1	AKV09092.1	WP_008090067.1	QZB00679.1	SDO80906.1	SDP62243.1	SMS11361.1	AAG06476.1	AAO57262.1	CAK14557.1	QED85711.1	QGL57797.1	EIK59165.1	BAN55676.1	AIN59520.1	AHF68579.1	KDN98115.1	ALN18730.1	AIS17041.1	AJP52039.1	WP_060691873.1	WP_017133596.1	WP_009621081.1	WP_011333623.1	WP_021699696.1	WP_003217892.1	WP_064677955.1	WP_024776985.1	WP_069023389.1	WP_019690613.1	WP_003217892.1	WP_080050999.1	WP_003456409.1	WP_011333623.1	WP_023632574.1	WP_003202709.1	WP_003091343.1	WP_003202709.1	WP_011333623.1	WP_011532967.1	WP_119894157.1	WP_008090067.1	WP_068588976.1	WP_003217892.1
80918	5/3-nucleotidase SurE	Core	143	7	136	CDM41365.1	AKV06993.1	WP_119371083.1	QZA99339.1	SDP50243.1	SDO60991.1	SMS11603.1	AAG07013.1	AAO55082.1	CAK16881.1	QED83555.1	QGL57981.1	EIK62910.1	BAN56001.1	AIN59939.1	AHF66429.1	KDO01603.1	ALN18659.1	AIS15974.1	AJP50951.1	WP_060694696.1	WP_017130883.1	WP_043271156.1	WP_064379025.1	WP_061905129.1	WP_017479399.1	WP_064676123.1	WP_024779038.1	WP_034109072.1	WP_071551618.1	WP_017844765.1	WP_080051315.1	WP_004421104.1	WP_096513147.1	WP_028690653.1	WP_003198282.1	WP_107113871.1	WP_047227585.1	WP_114881648.1	WP_016392286.1	WP_119892726.1	WP_016712911.1	WP_124345859.1	WP_046071303.1
16625	2-C-methyl-D-erythritol 24-cyclodiphosphate synthase	Core	143	7	136	CDM41367.1	AKV06991.1	WP_016501146.1	QZA99337.1	SDP50292.1	SDO61055.1	SMS11605.1	AAG07015.1	AAO55080.1	CAK16883.1	QED83553.1	QGL57983.1	EIK61687.1	BAN56003.1	AIN59941.1	AHF66427.1	KDO01601.1	ALN18657.1	AIS15972.1	AJP50949.1	WP_060694700.1	WP_017130881.1	WP_043271160.1	WP_007954821.1	WP_061905131.1	WP_010176739.1	WP_064676121.1	WP_053192730.1	WP_012722614.1	WP_071551620.1	WP_017844763.1	WP_080051317.1	WP_004421102.1	WP_096513149.1	WP_028690655.1	WP_003184863.1	WP_003152340.1	WP_047227583.1	WP_114881647.1	WP_016392288.1	WP_119892724.1	WP_016712913.1	WP_068580380.1	WP_057021925.1
40674	2-C-methyl-D-erythritol 4-phosphate cytidylyltransferase	Core	143	7	136	CDM41372.1	AKV06987.1	WP_119371086.1	QZA99333.1	SDP50401.1	SDO61281.1	SMS11609.1	AAG07021.1	AAO55076.1	CAK16887.1	QED83549.1	QGL57987.1	EIK60886.1	BAN56007.1	AIN59945.1	AHF66423.1	KDO01597.1	ALN18652.1	AIS15968.1	AJP50945.1	WP_060694712.1	WP_060782220.1	WP_043271166.1	WP_064379020.1	WP_061903645.1	WP_063032889.1	WP_064676118.1	WP_024779032.1	WP_069022146.1	WP_071551624.1	WP_017844759.1	WP_080048108.1	WP_004421098.1	WP_096513153.1	WP_062574927.1	WP_041475755.1	WP_043102910.1	WP_047227580.1	WP_114881645.1	WP_016392292.1	WP_119892720.1	WP_016712917.1	WP_068580390.1	WP_057021921.1
80213	cell division protein FtsB	Core	143	7	136	CDM41373.1	AKV06986.1	WP_016712918.1	QZA99332.1	SDP50425.1	SDO61392.1	SMS11610.1	AAG07022.1	AAO55075.1	CAK16888.1	QED83548.1	QGL59678.1	EIK60085.1	BAN56008.1	AIN59946.1	AHF66422.1	KDO01596.2	ALN18651.1	AIS15967.1	AJP50944.1	WP_003440483.1	WP_017130873.1	WP_024128518.1	WP_003222158.1	WP_043216616.1	WP_003219292.1	WP_008028992.1	WP_024779031.1	WP_003172294.1	WP_019692104.1	WP_003172294.1	WP_080048109.1	WP_004421097.1	WP_007996937.1	WP_011535259.1	WP_003184873.1	WP_003098569.1	WP_047227579.1	WP_003222158.1	WP_016392293.1	WP_238474439.1	WP_016712918.1	WP_068580393.1	WP_003189195.1
55151	phosphopyruvate hydratase	Core	143	7	136	CDM41374.1	AKV06985.1	WP_060497315.1	QZA99331.1	SDP50448.1	SDO61406.1	SMS11611.1	AAG07023.1	AAO55074.1	CAK16889.1	QED83547.1	QGL57988.1	EIK62834.1	BAN56009.1	AIN59947.1	AHF66421.1	KDO01595.1	ALN18650.1	AIS15966.1	AJP50943.1	WP_060694715.1	WP_060782219.1	WP_009616677.1	WP_007954808.1	WP_061903644.1	WP_003219294.1	WP_033059918.1	WP_024779030.1	WP_003189193.1	WP_071551625.1	WP_017844757.1	WP_080048110.1	WP_004421096.1	WP_096513154.1	WP_028690659.1	WP_013692387.1	WP_058162325.1	WP_047227578.1	WP_007954808.1	WP_003252333.1	WP_119892718.1	WP_016712919.1	WP_068580395.1	WP_032877366.1
80509	3-deoxy-8-phosphooctulonate synthase	Core	143	7	136	CDM41375.1	AKV06984.1	WP_119370943.1	QZA99330.1	SDP50474.1	SDO61442.1	SMS11612.1	AAG07024.1	AAO55073.1	CAK16890.1	QED83546.1	QGL57989.1	EIK59779.1	BAN56010.1	AIN59948.1	AHF66420.1	KDO01594.1	ALN18649.1	AIS15965.1	AJP50942.1	WP_060694718.1	WP_060782218.1	WP_043271168.1	WP_007954807.1	WP_021701238.1	WP_003219295.1	WP_064676117.1	WP_055135185.1	WP_010212442.1	WP_071551626.1	WP_010563535.1	WP_080048111.1	WP_004421095.1	WP_008019782.1	WP_028690660.1	WP_003198268.1	WP_012074700.1	WP_047227577.1	WP_007954807.1	WP_016391978.1	WP_119892717.1	WP_016712920.1	WP_124345857.1	WP_003189190.1
994	CTP synthase	Core	143	7	136	CDM41376.1	AKV06983.1	WP_119371087.1	QZA99329.1	SDP50500.1	SDO61629.1	SMS11613.1	AAG07025.1	AAO55072.1	CAK16891.1	QED83545.1	QGL57990.1	EIK60377.1	BAN56011.1	AIN59949.1	AHF66419.1	KDO01593.1	ALN18648.1	AIS15964.1	AJP50941.1	WP_060694720.1	WP_026013055.1	WP_009616672.1	WP_011332696.1	WP_061903643.1	WP_003219298.1	WP_064676116.1	WP_024779028.1	WP_010212443.1	WP_071551627.1	WP_026139768.1	WP_080048112.1	WP_004421094.1	WP_096513155.1	WP_028690661.1	WP_003198266.1	WP_003092366.1	WP_047227576.1	WP_011332696.1	WP_016392294.1	WP_119892716.1	WP_016712921.1	WP_068580396.1	WP_046071295.1
27482	acetyl-CoA carboxylase carboxyltransferase subunit alpha	Core	143	7	136	CDM41378.1	AKV06981.1	WP_119371089.1	QZA99327.1	SDP50550.1	SDO61699.1	SMS11616.1	AAG07027.1	AAO55070.1	CAK16893.1	QED83543.1	QGL57992.1	EIK63714.1	BAN56013.1	AIN59951.1	AHF66417.1	KDO01591.1	ALN18646.1	AIS15962.1	AJP50939.1	WP_060694724.1	WP_017130868.1	WP_043271172.1	WP_064379018.1	WP_021701235.1	WP_010176746.1	WP_064676115.1	WP_024779026.1	WP_016976871.1	WP_071551629.1	WP_017844753.1	WP_080048114.1	WP_004421092.1	WP_095197080.1	WP_062574930.1	WP_003198261.1	WP_003109333.1	WP_047227574.1	WP_085712849.1	WP_016392296.1	WP_119892714.1	WP_028698702.1	WP_068580400.1	WP_003189182.1
57622	DNA polymerase III subunit alpha	Core	143	7	136	CDM41379.1	AKV06980.1	WP_119371090.1	QZA99326.1	SDP50572.1	SDO61732.1	SMS11617.1	AAG07028.1	AAO55069.1	CAK16894.1	QED83542.1	QGL57993.1	EIK61445.1	BAN56014.1	AIN59952.1	AHF66416.1	KDO01590.1	ALN18645.1	AIS15961.1	AJP50938.1	WP_060694726.1	WP_017130867.1	WP_009616667.1	WP_064379017.1	WP_061903641.1	WP_063032894.1	WP_064676114.1	WP_024779025.1	WP_069022140.1	WP_071551630.1	WP_046384461.1	WP_080048115.1	WP_004421091.1	WP_096513157.1	WP_096049496.1	WP_014336801.1	WP_033996792.1	WP_107321576.1	WP_114881643.1	WP_016392297.1	WP_119892713.1	WP_016712924.1	WP_068580402.1	WP_057021919.1
46984	3-hydroxyacyl-ACP dehydratase FabZ	Core	143	7	136	CDM41383.1	AKV06976.1	WP_003252314.1	QZA99323.1	SDP50683.1	SDO61861.1	SMS11621.1	AAG07033.1	AAO55065.1	CAK16898.1	QED83538.1	QGL57997.1	EIK59058.1	BAN56018.1	AIN59956.1	AHF66412.1	KDO01586.1	ALN18641.1	AIS15957.1	AJP50934.1	WP_003440450.1	WP_017127129.1	WP_009616653.1	WP_003222142.1	WP_021701230.1	WP_003219309.1	WP_064676110.1	WP_024779021.1	WP_003172281.1	WP_071551634.1	WP_003172281.1	WP_080048119.1	WP_036992181.1	WP_007940511.1	WP_003252314.1	WP_003184897.1	WP_003092375.1	WP_047227569.1	WP_003222142.1	WP_016392301.1	WP_119892709.1	WP_003252314.1	WP_068580407.1	WP_034118457.1
58723	UDP-3-O-3-hydroxymyristoylglucosamine N-acyltransferase	Core	143	7	136	CDM41384.1	AKV06975.1	WP_119371093.1	QZA99322.1	SDP50709.1	SDO61910.1	SMS11622.1	AAG07034.1	AAO55064.1	CAK16899.1	QED83537.1	QGL57998.1	EIK59792.1	BAN56019.1	AIN59957.1	AHF66411.1	KDO01585.2	ALN18640.1	AIS15956.1	AJP50933.1	WP_060694735.1	WP_017130864.1	WP_043271182.1	WP_064379013.1	WP_156480494.1	WP_063032902.1	WP_064676109.1	WP_053192721.1	WP_034109090.1	WP_071551635.1	WP_017844748.1	WP_080048120.1	WP_004421085.1	WP_096513161.1	WP_084942496.1	WP_014336797.1	WP_107113869.1	WP_047227568.1	WP_114881641.1	WP_016392302.1	WP_119892708.1	WP_016712928.1	WP_068580409.1	WP_057021917.1
23135	1-deoxy-D-xylulose-5-phosphate reductoisomerase	Core	143	7	136	CDM41388.1	AKV06971.1	WP_119371096.1	QZA99318.1	SDP50815.1	SDO62210.1	SMS11626.1	AAG07038.1	AAO55060.1	CAK16903.1	QED83533.1	QGL58002.1	EIK62111.1	BAN56023.1	AIN59961.1	AHF66407.1	KDO01581.1	ALN18636.1	AIS15952.1	AJP50929.1	WP_060694742.1	WP_017130861.1	WP_061562508.1	WP_064384036.1	WP_061905658.1	WP_017479412.1	WP_064676105.1	WP_053192717.1	WP_069022131.1	WP_071551639.1	WP_017844745.1	WP_080048124.1	WP_004421081.1	WP_096513165.1	WP_062574936.1	WP_014336794.1	WP_003153761.1	WP_107323230.1	WP_114881639.1	WP_016392306.1	WP_119895681.1	WP_028699980.1	WP_124345851.1	WP_057021915.1
42077	polyprenyl diphosphate synthase	Core	143	7	136	CDM41390.1	AKV06969.1	WP_016712933.1	QZA99316.1	SDP50876.1	SDO62276.1	SMS11628.1	AAG07040.1	AAO55058.1	CAK16905.1	QED83531.1	QGL58004.1	EIK63587.1	BAN56025.1	AIN59963.1	AHF66405.1	KDO01579.1	ALN18634.1	AIS15950.1	AJP50927.1	WP_060694746.1	WP_060782213.1	WP_061562509.1	WP_064379010.1	WP_178105210.1	WP_003219323.1	WP_064676103.1	WP_024779014.1	WP_016974405.1	WP_071551641.1	WP_017844743.1	WP_177344563.1	WP_004421077.1	WP_096513167.1	WP_096049494.1	WP_014336792.1	WP_003113863.1	WP_047227563.1	WP_114881638.1	WP_016392308.1	WP_119892704.1	WP_016712933.1	WP_068580422.1	WP_005785713.1
68089	ribosome recycling factor	Core	143	7	136	CDM41391.1	AKV06968.1	WP_060497326.1	QZA99315.1	SDP50909.1	SDO62310.1	SMS11629.1	AAG07041.1	AAO55057.1	CAK16906.1	QED83530.1	QGL58005.1	EIK60331.1	BAN56026.1	AIN59964.1	AHF66404.1	KDO01578.1	ALN18633.1	AIS15949.1	AJP50926.1	WP_003440428.1	WP_017127121.1	WP_043271194.1	WP_011332684.1	WP_061903634.1	WP_003219325.1	WP_007907979.1	WP_024779013.1	WP_069022124.1	WP_071551642.1	WP_046384466.1	WP_080048127.1	WP_004421076.1	WP_096513168.1	WP_028690675.1	WP_003198238.1	WP_012074694.1	WP_047227562.1	WP_085688727.1	WP_016392309.1	WP_119892703.1	WP_016712934.1	WP_124345850.1	WP_043049618.1
58	UMP kinase	Core	143	7	136	CDM41392.1	AKV06967.1	WP_003252294.1	QZA99314.1	SDP50938.1	SDO62401.1	SMS11630.1	AAG07042.1	AAO55056.1	CAK16907.1	QED83529.1	QGL58006.1	EIK60976.1	BAN56027.1	AIN59965.1	AHF66403.1	KDO01577.1	ALN18632.1	AIS15948.1	AJP50925.1	WP_003440426.1	WP_003189161.1	WP_009616635.1	WP_011332683.1	WP_021701221.1	WP_003219327.1	WP_064676102.1	WP_024779012.1	WP_003172271.1	WP_019692086.1	WP_003172271.1	WP_080048128.1	WP_004421075.1	WP_003222124.1	WP_028690676.1	WP_003198235.1	WP_012074693.1	WP_024779012.1	WP_011332683.1	WP_016392310.1	WP_119892702.1	WP_003252294.1	WP_007924076.1	WP_003189161.1
45315	translation elongation factor Ts	Core	143	7	136	CDM41393.1	AKV06966.1	WP_105946802.1	QZA99313.1	SDP50964.1	SDO62430.1	SMS11631.1	AAG07043.1	AAO55055.1	CAK16908.1	QED83528.1	QGL58007.1	EIK59298.1	BAN56028.1	AIN59966.1	AHF66402.1	KDO01576.1	ALN18631.1	AIS15947.1	AJP50924.1	WP_060694748.1	WP_060782212.1	WP_043271196.1	WP_011332682.1	WP_021701220.1	WP_008432237.1	WP_064676101.1	WP_024779011.1	WP_025855127.1	WP_071551643.1	WP_046384467.1	WP_080048129.1	WP_004421074.1	WP_008019553.1	WP_096049493.1	WP_014336791.1	WP_003092393.1	WP_047227561.1	WP_085712838.1	WP_016392311.1	WP_119892701.1	WP_121757553.1	WP_022642576.1	WP_003189160.1
89050	30S ribosomal protein S2	Core	143	7	136	CDM41394.1	AKV06965.1	WP_003252287.1	QZA99312.1	SDP50995.1	SDO62541.1	SMS11632.1	AAG07044.1	AAO55054.1	CAK16909.1	QED83527.1	QGL58008.1	EIK60008.1	BAN56029.1	AIN59967.1	AHF66401.1	KDO01575.1	ALN18630.1	AIS15946.1	AJP50923.1	WP_003440422.1	WP_017130857.1	WP_009616632.1	WP_008052780.1	WP_021701219.1	WP_003219330.1	WP_007907989.1	WP_033034560.1	WP_003189158.1	WP_003219330.1	WP_017844740.1	WP_080048130.1	WP_004421073.1	WP_003222119.1	WP_028690678.1	WP_003198231.1	WP_003153771.1	WP_003198231.1	WP_003222119.1	WP_011535280.1	WP_119892700.1	WP_003252287.1	WP_058434568.1	WP_003219330.1
5114	type I methionyl aminopeptidase	Core	143	7	136	CDM41395.1	AKV06964.1	WP_060497328.1	QZA99311.1	SDP51033.1	SDO62655.1	SMS11633.1	AAG07045.1	AAO55053.1	CAK16910.1	QED83526.1	QGL58009.1	EIK62836.1	BAN56030.1	AIN59968.1	AHF66400.1	KDO01574.1	ALN18629.1	AIS15945.1	AJP50922.1	WP_003440417.1	WP_060782211.1	WP_009616630.1	WP_039769663.1	WP_021701218.1	WP_003219332.1	WP_064676100.1	WP_024779009.1	WP_025855126.1	WP_071551644.1	WP_017844739.1	WP_080048131.1	WP_004421072.1	WP_096513169.1	WP_028690679.1	WP_014336790.1	WP_034080321.1	WP_047227560.1	WP_011332681.1	WP_016392312.1	WP_119892699.1	WP_016712936.1	WP_068580424.1	WP_057021913.1
8420	2345-tetrahydropyridine-26-dicarboxylate N-succinyltransferase	Core	143	7	136	CDM41399.1	AKV06958.1	WP_119371101.1	QZA99248.1	SDP51239.1	SDO62979.1	SMS11638.1	AAG07054.1	AAO55048.1	CAK16916.1	QED83521.1	QGL58015.1	EIK61285.1	BAN56036.1	AIN59973.1	AHF66395.1	KDO01568.1	ALN18623.1	AIS15938.1	AJP50917.1	WP_060694755.1	WP_060782208.1	WP_061562513.1	WP_007954762.1	WP_061903630.1	WP_017479423.1	WP_064676096.1	WP_024779004.1	WP_034109111.1	WP_071551648.1	WP_046490174.1	WP_080048135.1	WP_004421067.1	WP_096513174.1	WP_062574945.1	WP_003198211.1	WP_043102938.1	WP_107321567.1	WP_085712832.1	WP_016392317.1	WP_119892695.1	WP_016712941.1	WP_068583804.1	WP_057021909.1
51595	succinyl-diaminopimelate desuccinylase	Core	143	7	136	CDM41405.1	AKV06953.1	WP_016712946.1	QZA99243.1	SDP51373.1	SDO63165.1	SMS11643.1	AAG04551.1	AAO55043.1	CAK16921.1	QED83517.1	QGL58020.1	EIK61207.1	BAN56041.1	AIN59979.1	AHF66390.1	KDO01563.1	ALN18616.1	AIS19719.1	AJP50912.1	WP_060694763.1	WP_060782204.1	WP_061562518.1	WP_064378978.1	WP_061903622.1	WP_063032923.1	WP_064676091.1	WP_024779000.1	WP_034109119.1	WP_071551653.1	WP_046384474.1	WP_155121665.1	WP_085986646.1	WP_096513178.1	WP_028690689.1	WP_014336780.1	WP_033998780.1	WP_107321565.1	WP_114881565.1	WP_016392322.1	WP_119892689.1	WP_016712946.1	WP_068583793.1	WP_057021904.1
98875	long-chain-fatty-acid--CoA ligase FadD1	Core	143	7	136	CDM41436.1	AKV10361.1	WP_119369154.1	QZA96817.1	SDP43991.1	SDP37750.1	SMS09050.1	AAG06687.1	AAO57553.1	CAK16677.1	QED85996.1	QGL55959.1	EIK61879.1	BAN53124.1	AIN57199.1	AHF69062.1	KDO01763.1	ALN20083.1	AIS16883.1	AJP54026.1	WP_060694566.1	WP_060782680.1	WP_061560919.1	WP_064383718.1	WP_021699306.1	WP_017475748.1	WP_064679339.1	WP_024781191.1	WP_034109000.1	WP_071553720.1	WP_017847197.1	WP_080050785.1	WP_003455065.1	WP_096509383.1	WP_028693064.1	WP_014336932.1	WP_012074934.1	WP_076386040.1	WP_114885024.1	WP_016391860.1	WP_119894446.1	WP_016711906.1	WP_068579258.1	WP_057023842.1
60312	pyridoxine 5-phosphate synthase	Core	143	7	136	CDM41456.1	AKV10577.1	WP_015271593.1	QZA99160.1	SDP53193.1	SDO68061.1	SMS08928.1	AAG04162.1	AAO57670.1	CAK16974.1	QED86108.1	QGL55845.1	EIK58811.1	BAN52839.1	AIN56907.1	AHF69208.1	KDN97614.2	ALN20103.1	AIS16750.1	AJP50727.1	WP_060694889.1	WP_017130782.1	WP_009616458.1	WP_064382428.1,WP_064382428.1	WP_061903770.1	WP_063033049.1	WP_064676022.1	WP_024777651.1	WP_034102342.1	WP_071551709.1	WP_017844546.1	WP_080048163.1	WP_003455219.1	WP_096513292.1	WP_028690120.1	WP_014340005.1	WP_107114406.1	WP_047228885.1	WP_114881504.1	WP_015271593.1	WP_119894568.1	WP_016713701.1	WP_124345814.1	WP_057021452.1
94571	GTPase Era	Core	143	7	136	CDM41458.1	AKV10580.1	WP_016498176.1	QZA99158.1	SDP53246.1	SDO68206.1	SMS08926.1	AAG04160.1	AAO57672.1	CAK16976.1	QED86110.1	QGL55843.1	EIK60475.1	BAN52837.1	AIN56905.1	AHF69210.1	KDN97616.1	ALN20105.1	AIS16748.1	AJP50725.1	WP_060694893.1	WP_017130780.1	WP_058487298.1	WP_011332590.1,WP_011332590.1	WP_021699269.1	WP_003210432.1	WP_064676020.1	WP_024777649.1	WP_034102340.1	WP_071551710.1	WP_003210432.1	WP_080048164.1	WP_003455223.1	WP_053162286.1	WP_028690122.1	WP_014340007.1	WP_069734891.1	WP_047228883.1	WP_011332590.1	WP_016395643.1	WP_119894570.1	WP_016498176.1	WP_068583522.1	WP_029297473.1
56668	ribonuclease III	Core	143	7	136	CDM41459.1	AKV10581.1	WP_016713699.1	QZA99157.1	SDP53269.1	SDO68239.1	SMS08925.1	AAG04159.1	AAO57673.1	CAK16977.1	QED86111.1	QGL55842.1	EIK62521.1	BAN52836.1	AIN56904.1	AHF69211.1	KDN97617.1	ALN20106.1	AIS16747.1	AJP50724.1	WP_060694895.1	WP_017130779.1	WP_009616452.1	WP_011332589.1,WP_011332589.1	WP_021699270.1	WP_003210434.1	WP_010463056.1	WP_024777648.1	WP_016978270.1	WP_019691997.1	WP_046384585.1	WP_080048165.1	WP_036993704.1	WP_018927089.1	WP_028690123.1	WP_003205268.1	WP_003150219.1	WP_047228882.1	WP_085711665.1	WP_016395642.1	WP_119894571.1	WP_016713699.1	WP_031320944.1	WP_003188856.1
3887	RNA polymerase sigma factor RpoE	Core	143	7	136	CDM41467.1	AKV07227.1	WP_003252049.1	QZA99531.1	SDO26944.1	SDO53798.1	SMS08918.1	AAG04151.1	AAO57680.1	CAK16983.1	QED86118.1	QGL55835.1	EIK62369.1	BAN52830.1	AIN56898.1	AHF69218.1	KDN97623.1	ALN20114.1	AIS16740.1	AJP51101.1	WP_003172477.1	WP_017131094.1	WP_009616435.1	WP_003172477.1	WP_021699277.1	WP_003172477.1	WP_007944079.1	WP_003172477.1	WP_003172477.1	WP_019692537.1	WP_003172477.1	WP_080048175.1	WP_003455239.1	WP_003172477.1	WP_003252049.1	WP_003172477.1	WP_003085543.1	WP_003172477.1	WP_003172477.1	WP_003252049.1	WP_119894578.1	WP_003252049.1	WP_007930230.1	WP_003172477.1
41743	endonuclease III	Core	143	7	136	CDM41537.1	AKV10514.1	WP_119368968.1	QZA96970.1	SDO20767.1	SDP33867.1	SMS08993.1	AAG06883.1	AAO57605.1	CAK14109.1	QED86048.1	QGL55901.1	EIK63183.1	BAN52888.1	AIN59877.1	AHF69121.1	KDN97550.1	ALN20181.1	AIS19766.1	AJP50816.1	WP_060690894.1	WP_060782719.1	WP_009620729.1	WP_064383832.1	WP_061904042.1	WP_063027442.1	WP_064679473.1	WP_024779514.1	WP_038847851.1	WP_071553584.1	WP_046384541.1	WP_080050915.1	WP_003452642.1	WP_096509245.1	WP_062573061.1	WP_014339873.1	WP_003157202.1	WP_047227012.1	WP_085709532.1	WP_016395694.1	WP_119894506.1	WP_009684568.1	WP_068585030.1	WP_046071159.1
638	dihydroorotase	Core	143	7	136	CDM41541.1	AKV10520.1	WP_016713746.1	QZA96977.1	SDO20543.1	SDP33698.1	SMS08985.1	AAG06915.1	AAO57613.1	CAK14103.1	QED86053.1	QGL55896.1	EIK63496.1	BAN52882.1	AIN59883.1	AHF69130.1	KDN97556.1	ALN20186.1	AIS16874.1	AJP50811.1	WP_060690889.1	WP_017129964.1	WP_061560878.1	WP_064383835.1	WP_061904038.1	WP_063027438.1	WP_064679477.1	WP_055135744.1	WP_034102409.1	WP_054593806.1	WP_017844624.1	WP_080051002.1	WP_003453448.1	WP_096509242.1	WP_028690078.1	WP_014339878.1	WP_107113883.1	WP_107321985.1	WP_114885212.1	WP_016395688.1	WP_119894511.1	WP_016713746.1	WP_124347530.1	WP_057021819.1
58327	ribonuclease T	Core	143	7	136	CDM41542.1	AKV10521.1	WP_016713745.1	QZA96978.1	SDO20511.1	SDP33667.1	SMS08984.1	AAG06916.1	AAO57614.1	CAK14102.1	QED86054.1	QGL55895.1	EIK63003.1	BAN52881.1	AIN59884.1	AHF69131.1	KDN97557.2	ALN20187.1	AIS16873.1	AJP50810.1	WP_003443180.1	WP_017129965.1	WP_009618408.1	WP_007953196.1	WP_021699642.1	WP_063027436.1	WP_064679478.1	WP_024779508.1	WP_010564138.1	WP_071553580.1	WP_017844623.1	WP_231705631.1	WP_003453450.1	WP_096509241.1	WP_028690079.1	WP_003204947.1	WP_003155625.1	WP_047227017.1	WP_085709496.1	WP_016395687.1	WP_119894512.1	WP_016713745.1	WP_068585014.1	WP_046071155.1
47716	7-carboxy-7-deazaguanine synthase QueE	Core	143	7	136	CDM41633.1	AKV10412.1	WP_060498626.1	QZA96860.1	SDP45437.1	SDP36435.1	SMS11555.1	AAG04364.1	AAO57428.1	CAK16778.1	QED83602.1	QGL57936.1	EIK61418.1	BAN53017.1	AIN56982.1	AHF66479.1	KDO01668.1	ALN21642.1	AIS16815.1	AJP54094.1	WP_060694285.1	WP_026013182.1	WP_024128550.1	WP_064383748.1	WP_061905727.1	WP_063027618.1	WP_064680789.1	WP_053192333.1	WP_025854757.1	WP_071553675.1	WP_017847133.1	WP_177344570.1	WP_003449400.1	WP_096509349.1	WP_096050290.1	WP_003205025.1	WP_003155997.1	WP_047227061.1	WP_041068581.1	WP_016392488.1	WP_119895688.1	WP_016711990.1	WP_068585268.1	WP_046069313.1
67252	YebC/PmpR family DNA-binding transcriptional regulator	Core	143	7	136	CDM41644.1	AKV10423.1	WP_016711997.1	QZA96870.1	SDP45755.1	SDP36156.1	SMS11566.1	AAG04353.1	AAO57439.1	CAK16789.1	QED83591.1	QGL57947.1	EIK59896.1	BAN53006.1	AIN56971.1	AHF66467.1	KDO01657.1	ALN20306.1	AIS16804.1	AJP54105.1	WP_003441226.1	WP_060782910.1	WP_009616929.1	WP_064383751.1	WP_061904993.1	WP_063027612.1	WP_008072427.1	WP_039591693.1	WP_069078267.1	WP_071553665.1	WP_046490070.1	WP_080051694.1	WP_003449412.1	WP_096509341.1	WP_062574893.1	WP_014339920.1	WP_003155979.1	WP_076383693.1	WP_085709622.1	WP_016392251.1	WP_119892802.1	WP_016711997.1	WP_068585247.1	WP_043051417.1
90237	aspartate--tRNA ligase	Core	143	7	136	CDM41645.1	AKV10424.1	WP_019098464.1	QZA96871.1	SDP45787.1	SDP36132.1	SMS11567.1	AAG04352.1	AAO57440.1	CAK16790.1	QED83590.1	QGL57948.1	EIK59134.1	BAN53005.1	AIN56970.1	AHF66466.1	KDO01656.1	ALN20307.1	AIS16803.1	AJP54106.1	WP_060694303.1	WP_060782909.1	WP_061561010.1	WP_064383752.1	WP_061904994.1	WP_003209808.1	WP_064679390.1	WP_024776475.1	WP_025854764.1	WP_071553664.1	WP_079444591.1	WP_080049928.1	WP_036991750.1	WP_096509340.1	WP_028690589.1	WP_014339921.1	WP_034000382.1	WP_092393309.1	WP_085709621.1	WP_016392252.1	WP_119892801.1	WP_019098464.1	WP_068585245.1	WP_057021615.1
78627	lipid A biosynthesis lauroyl acyltransferase	Core	143	7	136	CDM41677.1	AKV09699.1	WP_063977380.1	QZA96476.1	SDO41749.1	SDP46719.1	SMS11453.1	AAG06630.1	AAO57338.1	CAK14318.1	QED83782.1	QGL57853.1	EIK63564.1	BAN55894.1	AIN59725.1	AHF68744.1	KDN97908.1	ALN20337.1	AIS16780.1	AJP53559.1	WP_060691323.1	WP_060783442.1	WP_058072890.1	WP_007960061.1	WP_043216799.1	WP_063032015.1	WP_064676610.1	WP_053190639.1	WP_034107850.1	WP_071553990.1	WP_046382554.1	WP_080049974.1	WP_003453527.1	WP_096509701.1	WP_062361464.1	WP_014339682.1	WP_012074971.1	WP_047229641.1	WP_114881990.1	WP_016391350.1	WP_119892852.1	WP_063977380.1	WP_068587392.1	WP_057022989.1
8465	septum site-determining protein MinD	Core	143	7	136	CDM41679.1	AKV09700.1	WP_016715526.1	QZA96478.1	SDO41670.1	SDP46677.1	SMS11455.1	AAG06632.1	AAO57340.1	CAK14316.1	QED83780.1	QGL57855.1	EIK59994.1	BAN55896.1	AIN59727.1	AHF68746.1	KDN97910.1	ALN20339.1	AIS16778.1	AJP53561.1	WP_060691321.1	WP_017127819.1	WP_061562410.1	WP_064378705.1	WP_021701940.1	WP_003209098.1	WP_064676608.1	WP_024779631.1	WP_003175251.1	WP_054593514.1	WP_003209098.1	WP_080049972.1	WP_003453532.1	WP_060541535.1	WP_028690866.1	WP_003179114.1	WP_003150362.1	WP_042728954.1	WP_064378705.1	WP_016391348.1	WP_119892850.1	WP_016715526.1	WP_058433395.1	WP_003175251.1
41757	cell division topological specificity factor MinE	Core	143	7	136	CDM41680.1	AKV09701.1	WP_003252572.1	QZA96479.1	SDO41631.1	SDP46652.1	SMS11456.1	AAG06633.1	AAO57341.1	CAK14315.1	QED83779.1	QGL57856.1	EIK59415.1	BAN55897.1	AIN59728.1	AHF68747.1	KDN97911.1	ALN20340.1	AIS16777.1	AJP53562.1	WP_003446880.1	WP_007898843.1	WP_009620516.1	WP_007960071.1	WP_021701941.1	WP_003175252.1	WP_007944431.1	WP_007960071.1	WP_003175252.1	WP_019693048.1	WP_003175252.1	WP_080049971.1	WP_003453534.1	WP_007974947.1	WP_011532731.1	WP_003179111.1	WP_003091581.1	WP_003179111.1	WP_007960071.1	WP_003252572.1	WP_119892849.1	WP_003252572.1	WP_068587395.1	WP_003175252.1
60507	flavodoxin-dependent E-4-hydroxy-3-methylbut-2-enyl-diphosphate synthase	Core	143	7	136	CDM41813.1	AKV06848.1	WP_016713199.1	QZA97083.1	SDO16136.1	SDO69070.1	SMS11734.1	AAG07190.1	AAO54955.1	CAK13924.1	QED83441.1	QGL58100.1	EIK61416.1	BAN56275.1	AIN60157.1	AHF66296.1	KDO01309.2	ALN18197.1	AIS16532.1	AJP54237.1	WP_003443351.1	WP_017131698.1	WP_009616174.1	WP_053152544.1	WP_061905231.1	WP_017478664.1	WP_010457850.1	WP_020795607.1	WP_025859271.1	WP_019693460.1	WP_017846175.1	WP_080049562.1	WP_036990976.1	WP_003185136.1	WP_028689597.1	WP_003185136.1	WP_012074562.1	WP_003185136.1	WP_007956680.1	WP_016393991.1	WP_119892579.1	WP_016713199.1	WP_124347495.1	WP_034115889.1
967	23S rRNA adenine2503-C2-methyltransferase RlmN	Core	143	7	136	CDM41816.1	AKV06845.1	WP_012270596.1	QZA97086.1	SDO16037.1	SDO69170.1	SMS11737.1	AAG07193.1	AAO54952.1	CAK13921.1	QED83438.1	QGL58103.1	EIK59617.1	BAN56278.1	AIN60160.1	AHF66293.1	KDO01306.1	ALN18194.1	AIS16529.1	AJP54240.1	WP_060690828.1	WP_060783359.1	WP_009616171.1	WP_064383910.1	WP_061905234.1	WP_003209670.1	WP_046054692.1	WP_055135232.1	WP_025859274.1	WP_071553504.1	WP_017846178.1	WP_080049559.1	WP_036990978.1	WP_096513315.1	WP_028689594.1	WP_003198007.1	WP_033997033.1	WP_047227475.1	WP_085709400.1	WP_016393988.1	WP_119892577.1	WP_016713202.1	WP_124347494.1	WP_005791178.1
29	nucleoside-diphosphate kinase	Core	143	7	136	CDM41817.1	AKV06844.1	WP_119368897.1	QZA97087.1	SDO16009.1	SDO69204.1	SMS11738.1	AAG07194.1	AAO54951.1	CAK13920.1	QED83437.1	QGL58104.1	EIK62790.1	BAN56279.1	AIN60161.1	AHF66292.1	KDO01305.1	ALN18193.1	AIS16528.1	AJP54241.1	WP_003443361.1	WP_017131694.1	WP_009616170.1	WP_039765715.1	WP_061905235.1	WP_003175956.1	WP_007964426.1	WP_003185145.1	WP_003175956.1	WP_007916882.1	WP_017846179.1	WP_080049558.1	WP_003448371.1	WP_007903599.1	WP_023630072.1	WP_003185145.1	WP_003092811.1	WP_042727994.1	WP_003227894.1	WP_008092560.1	WP_119892576.1	WP_016713203.1	WP_068584736.1	WP_003175956.1
44763	IscS subfamily cysteine desulfurase	Core	143	7	136	CDM41824.1	AKV06837.1	WP_012270592.1	QZA97093.1	SDO15769.1	SDO69445.1	SMS11745.1	AAG07201.1	AAO54944.1	CAK13913.1	QED83430.1	QGL58111.1	EIK60526.1	BAN56286.1	AIN60168.1	AHF66285.1	KDO01298.1	ALN18187.1	AIS16521.1	AJP54248.1	WP_060690824.1	WP_026013141.1	WP_009616163.1	WP_007956689.1	WP_061905239.1	WP_008438290.1	WP_064679564.1	WP_053192634.1	WP_017530022.1	WP_071553500.1	WP_046382173.1	WP_080049557.1	WP_003448378.1	WP_096513319.1	WP_046854251.1	WP_014336693.1	WP_012074555.1	WP_047227470.1	WP_085709396.1	WP_016393984.1	WP_119892569.1	WP_016713208.1	WP_068584719.1	WP_003194019.1
82837	tRNA cytosine32/uridine32-2-O-methyltransferase TrmJ	Core	143	7	136	CDM41827.1	AKV06834.1	WP_119368894.1	QZA97096.1	SDO15664.1	SDO69528.1	SMS11748.1	AAG07204.1	AAO54941.1	CAK13910.1	QED83427.1	QGL58114.1	EIK62970.1	BAN56289.1	AIN60171.1	AHF66282.1	KDO01295.1	ALN18184.1	AIS16518.1	AJP54251.1	WP_060690822.1	WP_060783358.1	WP_043273030.1	WP_064383914.1	WP_061905240.1	WP_063032996.1	WP_064679567.1	WP_055135230.1	WP_027605410.1	WP_071553497.1	WP_003210307.1	WP_080049555.1	WP_003448381.1	WP_096513321.1	WP_062364557.1	WP_003185164.1	WP_003150720.1	WP_047227467.1	WP_114885360.1	WP_016393982.1	WP_119895677.1	WP_016713211.1	WP_068584712.1	WP_057021710.1
67338	inositol-phosphate phosphatase	Core	143	7	136	CDM41828.1	AKV06833.1	WP_003248548.1	QZA97097.1	SDO15625.1	SDO69564.1	SMS11749.1	AAG07205.1	AAO54940.1	CAK13909.1	QED83426.1	QGL58115.1	EIK63485.1	BAN56290.1	AIN60172.1	AHF66281.1	KDO01294.2	ALN18183.1	AIS16517.1	AJP54252.1	WP_060690821.1	WP_017131684.1	WP_043315890.1	WP_007941397.1	WP_061905241.1	WP_003175971.1	WP_064679568.1	WP_024777041.1	WP_003175971.1	WP_071553496.1	WP_079444640.1	WP_080049554.1	WP_003448382.1	WP_007982736.1	WP_028689585.1	WP_003185165.1	WP_003150721.1	WP_003185165.1	WP_085709393.1	WP_016393981.1	WP_119892565.1	WP_016713212.1	WP_068584709.1	WP_005791195.1
15543	protein translocase subunit SecD	Core	143	7	136	CDM41831.1	AKV06830.1	WP_016713215.1	QZA97100.1	SDO15516.1	SDO69663.1	SMS11752.1	AAG07208.1	AAO54936.1	CAK13906.1	QED83423.1	QGL58118.1	EIK60505.1	BAN56293.1	AIN60175.1	AHF66278.1	KDO01291.1	ALN18180.1	AIS16506.1	AJP54255.1	WP_060690818.1	WP_017131681.1	WP_061562615.1	WP_011335820.1	WP_061905242.1	WP_063032998.1	WP_064679571.1	WP_053192630.1	WP_034109262.1	WP_071553493.1	WP_079444641.1	WP_080049551.1	WP_003448385.1	WP_096513324.1	WP_096048663.1	WP_014336689.1	WP_034081195.1	WP_107321535.1	WP_114885362.1	WP_016393978.1	WP_119892563.1	WP_016713215.1	WP_068584694.1	WP_043046811.1
26693	preprotein translocase subunit YajC	Core	143	7	136	CDM41832.1	AKV06829.1	WP_008092587.1	QZA97101.1	SDO15486.1	SDO69700.1	SMS11753.1	AAG07209.1	AAO54935.1	CAK13905.1	QED83422.1	QGL58119.1	EIK63663.1	BAN56294.1	AIN60176.1	AHF66277.1	KDO01290.1	ALN18179.1	AIS16505.1	AJP54256.1	WP_003443398.1	WP_017131680.1	WP_009616155.1	WP_007956696.1	WP_021700363.1	WP_003175975.1	WP_007982729.1	WP_024777037.1	WP_003175975.1	WP_007982729.1	WP_003175975.1	WP_080049550.1	WP_003448386.1	WP_007916913.1	WP_050704350.1	WP_007982729.1	WP_003092856.1	WP_007956696.1	WP_065257675.1	WP_008092587.1	WP_119892562.1	WP_016713216.1	WP_011063224.1	WP_003175975.1
73492	tRNA guanosine34 transglycosylase Tgt	Core	143	7	136	CDM41833.1	AKV06828.1	WP_003248558.1	QZB01078.1	SDO15449.1	SDO69727.1	SMS11754.1	AAG07210.1	AAO54934.1	CAK13904.1	QED87422.1	QGL59682.1	EIK61514.1	BAN56295.1	AIN60177.1	AHF66276.1	KDO01289.1	ALN18178.1	AIS16504.1	AJP54257.1	WP_060696840.1	WP_167375466.1	WP_134163504.1	WP_161794909.1	WP_061905739.1	WP_003210314.1	WP_128870527.1	WP_162232179.1	WP_003175976.1	WP_162130630.1	WP_010565220.1	WP_080051665.1	WP_162497255.1	WP_172901690.1	WP_023629281.1	WP_161796642.1	WP_003150725.1	WP_160891620.1	WP_162803510.1	WP_016393977.1	WP_177412191.1	WP_014589748.1	WP_022640715.1	WP_162493187.1
41495	valine--tRNA ligase	Core	143	7	136	CDM41843.1	AKV10590.1	WP_019098190.1	QZA99149.1	SDP53474.1	SDP32638.1	SMS11842.1	AAG07221.1	AAO54793.1	CAK17129.1	QED83279.1	QGL58248.1	EIK59318.1	BAN56185.1	AIN60098.1	AHF66190.1	KDO01401.1	ALN18169.1	AIS16450.1	AJP50716.1	WP_060694910.1	WP_017130771.1	WP_061562625.1	WP_064382434.1,WP_064382434.1	WP_061903478.1	WP_063033057.1	WP_064676013.1	WP_024777640.1	WP_069021920.1	WP_071551718.1	WP_079442915.1	WP_080048349.1	WP_003448400.1	WP_096509215.1	WP_062360408.1	WP_014340014.1	WP_043100977.1	WP_047228874.1	WP_114881499.1	WP_016392657.1	WP_119892553.1	WP_016713120.1	WP_124345812.1	WP_057021460.1
28525	peptide chain release factor N5-glutamine methyltransferase	Core	143	7	136	CDM41918.1	AKV10713.1	WP_119368828.1	QZA97234.1	SDO10558.1	SDP28994.1	SMS11993.1	AAG08051.1	AAO54639.1	CAK13785.1	QED83145.1	QGL58371.1	EIK61588.1	BAN56398.1	AIN61919.1	AHF66044.1	KDO01979.1	ALN20463.1	AIS19577.1	AJP50414.1	WP_060695175.1	WP_017130625.1	WP_061560672.1	WP_064384009.1	WP_061903468.1	WP_063033128.1	WP_064675913.1	WP_055135141.1	WP_034102014.1	WP_071553341.1	WP_017844399.1	WP_080048400.1	WP_003456736.1	WP_096509098.1	WP_062572810.1	WP_014340191.1	WP_012077386.1	WP_076386306.1	WP_085709294.1	WP_016392110.1	WP_119892348.1	WP_016713306.1	WP_068578705.1	WP_057024868.1
55592	peptide chain release factor 1	Core	143	7	136	CDM41919.1	AKV10714.1	WP_119368827.1	QZA97235.1	SDO10527.1	SDP28971.1	SMS11994.1	AAG08052.1	AAO54638.1	CAK13784.1	QED83144.1	QGL58372.1	EIK63482.1	BAN56399.1	AIN61918.1	AHF66043.1	KDO01978.1	ALN20464.1	AIS19576.1	AJP50413.1	WP_060695177.1	WP_017130624.1	WP_061560671.1	WP_007951714.1	WP_061903467.1	WP_003208405.1	WP_064675912.1	WP_055135142.1	WP_034102013.1	WP_071553340.1	WP_017844400.1	WP_080048401.1	WP_003456739.1	WP_096509097.1	WP_096048699.1	WP_003205519.1	WP_003151675.1	WP_047229398.1	WP_114885501.1	WP_016392111.1	WP_119892347.1	WP_016713307.1	WP_068578703.1	WP_057013809.1
58452	glutamyl-tRNA reductase	Core	143	7	136	CDM41920.1	AKV10715.1	WP_119368826.1	QZA97236.1	SDO10486.1	SDP28949.1	SMS11995.1	AAG08053.1	AAO54637.1	CAK13783.1	QED83143.1	QGL58373.1	EIK60993.1	BAN56400.1	AIN61917.1	AHF66042.1	KDO01977.1	ALN20465.1	AIS19575.1	AJP50412.1	WP_060695179.1	WP_017130623.1	WP_061560670.1	WP_007951716.1	WP_061903466.1	WP_008432265.1	WP_064675911.1	WP_024778150.1	WP_034102012.1	WP_071553339.1	WP_017844401.1	WP_080048402.1	WP_003456741.1	WP_096509096.1	WP_096048700.1	WP_014340192.1	WP_012077387.1	WP_047229397.1	WP_085700892.1	WP_016392112.1	WP_119892346.1	WP_016713308.1	WP_068578702.1	WP_057013808.1
231	ribose-phosphate pyrophosphokinase	Core	143	7	136	CDM41924.1	AKV10718.1	WP_003247410.1	QZB01086.1	SDO10339.1	SDP28846.1	SMS11999.1	AAG08057.1	AAO54633.1	CAK13768.1	QED83140.1	QGL58377.1	EIK59187.1	BAN56404.1	AIN61913.1	AHF66038.1	KDO01973.2	ALN20469.1	AIS19571.1	AJP50408.1	WP_003439794.1	WP_003171603.1	WP_024128138.1	WP_003171603.1	WP_021701505.1	WP_003208392.1	WP_003171603.1	WP_003205529.1	WP_003208392.1	WP_003171603.1	WP_017844405.1	WP_080048406.1	WP_028629917.1	WP_003171603.1	WP_016391678.1	WP_003171603.1	WP_003099281.1	WP_003171603.1	WP_003171603.1	WP_016391678.1	WP_119892342.1	WP_003247410.1	WP_003171603.1	WP_003208392.1
77189	aminoacyl-tRNA hydrolase	Core	143	7	136	CDM41926.1	AKV10720.1	WP_012270476.1	QZA97240.1	SDO10247.1	SDP28806.1	SMS12001.1	AAG08059.1	AAO54631.1	CAK13766.1	QED83138.1	QGL58379.1	EIK63097.1	BAN56406.1	AIN61911.1	AHF66036.1	KDO01971.1	ALN20471.1	AIS19569.1	AJP50406.1	WP_003439790.1	WP_017130618.1	WP_009617433.1	WP_007951726.1	WP_061903461.1	WP_017475979.1	WP_064675907.1	WP_024778155.1	WP_010213318.1	WP_071553333.1	WP_017844407.1	WP_080048408.1	WP_003456752.1	WP_096509091.1	WP_096048702.1	WP_003185374.1	WP_003151683.1	WP_003185374.1	WP_007951726.1	WP_016391680.1	WP_119892340.1	WP_012270476.1	WP_068578691.1	WP_003208389.1
36	redox-regulated ATPase YchF	Core	143	7	136	CDM41927.1	AKV10721.1	WP_064314338.1	QZA97241.1	SDO10218.1	SDP28778.1	SMS12002.1	AAG08060.1	AAO54630.1	CAK13765.1	QED83137.1	QGL58380.1	EIK62034.1	BAN56407.1	AIN61910.1	AHF66035.1	KDO01970.1	ALN20472.1	AIS19568.1	AJP50405.1	WP_060695189.1	WP_017130617.1	WP_061560668.1	WP_064384013.1	WP_061903460.1	WP_017475978.1	WP_064675906.1	WP_024778156.1	WP_034102007.1	WP_071553332.1	WP_046384760.1	WP_080048409.1	WP_003456754.1	WP_096509090.1	WP_062572804.1	WP_014340197.1	WP_003151685.1	WP_047229391.1	WP_114885507.1	WP_008099042.1	WP_119892339.1	WP_016713314.1	WP_124347422.1	WP_057024864.1
86976	4-hydroxy-3-methylbut-2-enyl diphosphate reductase	Core	143	7	136	CDM41976.1	AKV04928.1	WP_119368748.1	QZA97333.1	SDO05286.1	SDP26370.1	SMS08606.1	AAG07945.1	AAO54351.1	CAK17358.1	QED82849.1	QGL58655.1	EIK63229.1	BAN56496.1	AIN60284.1	AHF69525.1	KDN97434.1	ALN20536.1	AIS19512.1	AJP50446.1	WP_060690667.1	WP_017132830.1	WP_061560706.1	WP_039771704.1	WP_061905397.1	WP_063027028.1	WP_064675823.1	WP_024781117.1	WP_034102065.1	WP_071553251.1	WP_017845487.1	WP_080049637.1	WP_004420133.1	WP_096515076.1	WP_096049325.1	WP_014340277.1	WP_034081453.1	WP_047230171.1	WP_038361699.1	WP_016392916.1	WP_119894985.1	WP_016713410.1	WP_124347354.1	WP_034118029.1
609	isoleucine--tRNA ligase	Core	143	7	136	CDM41981.1	AKV04931.1	WP_119368746.1	QZA97335.1	SDO05165.1	SDP26283.1	SMS08603.1	AAG07948.1	AAO54348.1	CAK17361.1	QED82846.1	QGL58658.1	EIK59967.1	BAN56499.1	AIN60287.1	AHF69528.1	KDN97437.2	ALN20539.1	AIS19509.1	AJP50443.1	WP_060690664.1	WP_060783819.1	WP_061560705.1	WP_011336005.1	WP_061905400.1	WP_063027026.1	WP_064675820.1	WP_024780776.1	WP_069021686.1	WP_071553249.1	WP_017845490.1	WP_080049634.1	WP_004420139.1	WP_096515072.1	WP_062575190.1	WP_014340280.1	WP_107114474.1	WP_076386388.1	WP_114885627.1	WP_016392919.1	WP_119894988.1	WP_121757526.1	WP_124347352.1	WP_057024891.1
40763	bifunctional riboflavin kinase/FAD synthetase	Core	143	7	136	CDM41982.1	AKV04932.1	WP_119368745.1	QZA97336.1	SDO05126.1	SDP26264.1	SMS08602.1	AAG07949.1	AAO54347.1	CAK17362.1	QED82845.1	QGL58659.1	EIK60276.1	BAN56500.1	AIN60288.1	AHF69529.1	KDN97438.1	ALN20540.1	AIS19508.1	AJP50442.1	WP_060690663.1	WP_060783818.1	WP_009617557.1	WP_007959537.1	WP_061905401.1	WP_063027024.1	WP_064675819.1	WP_024780775.1	WP_069021684.1	WP_129586961.1	WP_017845491.1	WP_080049633.1	WP_004420140.1	WP_172901647.1	WP_062575191.1	WP_003205727.1	WP_003150007.1	WP_047230167.1	WP_007959537.1	WP_016392920.1	WP_119894989.1	WP_025754946.1	WP_164487309.1	WP_043049285.1
232	30S ribosomal protein S20	Core	143	7	136	CDM41984.1	AKV04934.1	WP_003247625.1	QZA97338.1	SDO05045.1	SDP26201.1	SMS08600.1	AAG07951.1	AAO54344.1	CAK17364.1	QED82842.1	QGL58661.1	EIK61784.1	BAN56502.1	AIN60290.1	AHF69531.1	KDN97440.1	ALN20542.1	AIS19506.1	AJP50440.1	WP_003443902.1	WP_017123459.1	WP_009617555.1	WP_011336008.1	WP_021702933.1	WP_003215870.1	WP_008154937.1	WP_020798646.1	WP_016976313.1	WP_003185593.1	WP_003215870.1	WP_080049631.1	WP_004420142.1	WP_007970922.1	WP_023533220.1	WP_003185593.1	WP_003150004.1	WP_003185593.1	WP_011336008.1	WP_003247625.1	WP_119894991.1	WP_003247625.1	WP_009050949.1	WP_003188401.1
70858	preprotein translocase subunit SecA	Core	143	7	136	CDM42004.1	AKV10439.1	WP_119371337.1	QZA96885.1	SDP46253.1	SDP35709.1	SMS08767.1	AAG07791.1	AAO57849.1	CAK17159.1	QED86289.1	QGL55717.1	EIK64048.1	BAN52709.1	AIN62102.1	AHF69359.1	KDN97768.1	ALN20561.1	AIS16640.1	AJP54121.1	WP_060691078.1	WP_060782897.1	WP_009617931.1	WP_064383763.1	WP_061903431.1	WP_003209775.1	WP_064679402.1	WP_024776506.1	WP_034109162.1	WP_071553652.1	WP_017847109.1	WP_080049612.1	WP_003448443.1	WP_096509327.1	WP_096049413.1	WP_014339935.1	WP_012077187.1	WP_107321967.1	WP_085709609.1	WP_016395524.1	WP_119894838.1	WP_016713569.1	WP_124347559.1	WP_056847614.1
551	UDP-3-O-acyl-N-acetylglucosamine deacetylase	Core	143	7	136	CDM42008.1	AKV10631.1	WP_016713567.1	QZA97159.1	SDO13196.1	SDP31219.1	SMS08765.1	AAG07794.1	AAO57851.1	CAK17161.1	QED86291.1	QGL55716.1	EIK61674.1	BAN52707.1	AIN62100.1	AHF69379.1	KDN97770.1	ALN20563.1	AIS16638.1	AJP50619.1	WP_003443572.1	WP_017132681.1	WP_009617927.1	WP_007956752.1	WP_021701360.1	WP_003171886.1	WP_064675983.1	WP_024781281.1	WP_003171886.1	WP_054595720.1	WP_003171886.1	WP_080049609.1	WP_003448445.1	WP_003178240.1	WP_028689733.1	WP_003178240.1	WP_003150391.1	WP_030139673.1	WP_065261513.1	WP_016395522.1	WP_119894840.1	WP_016713567.1	WP_011063304.1	WP_003171886.1
45298	cell division protein FtsZ	Core	143	7	136	CDM42009.1	AKV10632.1	WP_003251871.1	QZA97160.1	SDO13168.1	SDP31198.1	SMS08764.1	AAG07795.1	AAO57852.1	CAK17162.1	QED86292.1	QGL55715.1	EIK62352.1	BAN52706.1	AIN62099.1	AHF69380.1	KDN97771.2	ALN20564.1	AIS16637.1	AJP50618.1	WP_060690762.1	WP_017132680.1	WP_009617925.1	WP_007956754.1	WP_021701359.1	WP_010170471.1	WP_064675982.1	WP_024781280.1	WP_010170471.1	WP_054595719.1	WP_017845922.1	WP_080049608.1	WP_003448446.1	WP_095193000.1	WP_028689734.1	WP_014340060.1	WP_003150393.1	WP_047228824.1	WP_085709356.1	WP_016395521.1	WP_119894841.1	WP_003251871.1	WP_022640798.1	WP_046070969.1
871	UDP-N-acetylmuramate--L-alanine ligase	Core	143	7	136	CDM42013.1	AKV10636.1	WP_119371340.1	QZA97164.1	SDO13054.1	SDP31096.1	SMS08760.1	AAG07799.1	AAO57856.1	CAK17166.1	QED86296.1	QGL55711.1	EIK59321.1	BAN52701.1	AIN62095.1	AHF69384.1	KDN97775.1	ALN20568.1	AIS16633.1	AJP50614.1	WP_060690759.1	WP_017132676.1	WP_009617917.1	WP_011335862.1	WP_061903427.1	WP_017477685.1	WP_064675979.1	WP_024781277.1	WP_034102253.1	WP_071553423.1	WP_046384651.1	WP_218189178.1	WP_003448452.1	WP_096509155.1	WP_028689738.1	WP_014340063.1	WP_012077192.1	WP_107321912.1	WP_085709353.1	WP_016395517.1	WP_119894845.1	WP_016713564.1	WP_068578847.1	WP_043050548.1
35	phospho-N-acetylmuramoyl-pentapeptide- transferase	Core	143	7	136	CDM42017.1	AKV10640.1	WP_016713560.1	QZA97167.1	SDO12931.1	SDP31011.1	SMS08756.1	AAG07803.1	AAO57860.1	CAK17170.1	QED86300.1	QGL55707.1	EIK60841.1	BAN52697.1	AIN62091.1	AHF69388.1	KDN97779.1	ALN20572.1	AIS16629.1	AJP50610.1	WP_003443623.1	WP_017132671.1	WP_009617910.1	WP_015096766.1	WP_021701351.1	WP_017477688.1	WP_064675975.1	WP_024781273.1	WP_069021809.1	WP_071553419.1	WP_046384653.1	WP_080049601.1	WP_003448456.1	WP_008016698.1	WP_062575070.1	WP_014340067.1	WP_034080924.1	WP_047228816.1	WP_015096766.1	WP_016395513.1	WP_119894848.1	WP_016713560.1	WP_068578841.1	WP_004371987.1
61082	phosphoheptose isomerase	Core	143	7	136	CDM42027.1	AKV10649.1	WP_016713550.1	QZA97174.1	SDO12643.1	SDP30774.1	SMS08746.1	AAG07813.1	AAO57870.1	CAK17180.1	QED86308.1	QGL55698.1	EIK59582.1	BAN52687.1	AIN62081.1	AHF69398.1	KDN97789.1	ALN20582.1	AIS16619.1	AJP50600.1	WP_060690747.1	WP_017132661.1	WP_009617899.1	WP_064383966.1	WP_021701341.1	WP_003216190.1	WP_007972584.1	WP_024781264.1	WP_007904374.1	WP_007904374.1	WP_003171862.1	WP_080049587.1	WP_003448470.1	WP_007928463.1	WP_028689752.1	WP_007904374.1	WP_012077201.1	WP_007928463.1	WP_007928463.1	WP_012274070.1	WP_119894858.1	WP_016713550.1	WP_015636934.1	WP_007904374.1
486	30S ribosomal protein S9	Core	143	7	136	CDM42034.1	AKV10656.1	WP_003260797.1	QZA97181.1	SDO12417.1	SDP30586.1	SMS08739.1	AAG07820.1	AAO57874.1	CAK17188.1	QED86312.1	QGL55694.1	EIK63368.1	BAN52679.1	AIN62073.1	AHF69405.1	KDN97797.1	ALN20589.1	AIS16610.1	AJP50516.1	WP_003216038.1	WP_017123589.1	WP_009617885.1	WP_007956794.1	WP_021701334.1	WP_003216038.1	WP_002555064.1	WP_003228056.1	WP_002555064.1	WP_002555064.1	WP_003171743.1	WP_080049581.1	WP_003448478.1	WP_003228056.1	WP_003260797.1	WP_003205364.1	WP_003150422.1	WP_003205364.1	WP_007961615.1	WP_003260797.1	WP_119894865.1	WP_003260797.1	WP_007961615.1	WP_002555064.1
54489	50S ribosomal protein L13	Core	143	7	136	CDM42035.1	AKV10657.1	WP_003251819.1	QZA97182.1	SDO12378.1	SDP30563.1	SMS08738.1	AAG07821.1	AAO57875.1	CAK17189.1	QED86313.1	QGL55693.1	EIK63996.1	BAN52678.1	AIN62072.1	AHF69406.1	KDN97798.1	ALN20590.1	AIS16609.1	AJP50515.1	WP_048359182.1	WP_060783310.1	WP_009617884.1	WP_003228062.1	WP_021701333.1	WP_003216032.1	WP_007905295.1	WP_024781110.1	WP_003188508.1	WP_007905295.1	WP_010568039.1	WP_080049580.1	WP_003448479.1	WP_003228062.1	WP_008097538.1	WP_003205365.1	WP_003150423.1	WP_003205365.1	WP_007928449.1	WP_008097538.1	WP_119894866.1	WP_003251819.1	WP_022640822.1	WP_003171742.1
74548	cell division protein ZapE	Core	143	7	136	CDM42039.1	AKV10665.1	WP_060499786.1	QZA97185.1	SDO12162.1	SDP30378.1	SMS08736.1	AAG07826.1	AAO57877.1	CAK17192.1	QED86315.1	QGL55691.1	EIK63352.1	BAN52675.1	AIN62069.1	AHF69408.1	KDN97801.1	ALN20594.1	AIS16606.1	AJP50511.1	WP_060690739.1	WP_060783306.1	WP_061560780.1	WP_011335877.1	WP_021701329.1	WP_026078003.1	WP_064675953.1	WP_024778103.1	WP_034102154.1	WP_071553401.1	WP_046384701.1	WP_080049577.1	WP_003448484.1	WP_096509138.1	WP_028689763.1	WP_041476132.1	WP_003150430.1	WP_047228578.1	WP_114885433.1	WP_016395495.1	WP_119894871.1	WP_016713542.1	WP_068595661.1	WP_057021576.1
122	sulfate adenylyltransferase subunit CysN	Core	143	7	136	CDM42043.1	AKV06689.1	WP_119371355.1	QZA99038.1	SDN33849.1	SDO74367.1	SMS08731.1	AAG07830.1	AAO57881.1	CAK17199.1	QED86319.1	QGL55687.1	EIK60875.1	BAN52669.1	AIN62062.1	AHF69412.1	KDN97808.1	ALN20598.1	AIS16601.1	AJP50436.1	WP_060695061.1	WP_060782146.1	WP_058071409.1	WP_064382518.1	WP_061903408.1	WP_063033106.1	WP_064679701.1	WP_024777504.1	WP_069021576.1	WP_071551790.1	WP_046488067.1	WP_080048279.1	WP_003448488.1	WP_096513424.1	WP_062575086.1	WP_014340160.1	WP_043101282.1	WP_047228649.1	WP_085711769.1	WP_016395487.1	WP_119894875.1	WP_016713536.1	WP_068584177.1	WP_057024886.1
54480	sulfate adenylyltransferase subunit CysD	Core	143	7	136	CDM42044.1	AKV06688.1	WP_013974136.1	QZA99037.1	SDN33930.1	SDO74392.1	SMS08730.1	AAG07831.1	AAO57882.1	CAK17200.1	QED86320.1	QGL55686.1	EIK62091.1	BAN52668.1	AIN62061.1	AHF69413.1	KDN97809.1	ALN20599.1	AIS16600.1	AJP50435.1	WP_003439932.1	WP_017130687.1	WP_043272357.1	WP_007912374.1	WP_021701324.1,WP_061903867.1	WP_063033107.1	WP_064679702.1	WP_024777503.1	WP_005784641.1	WP_071551791.1	WP_010565604.1	WP_080048280.1,WP_269434115.1	WP_003448489.1	WP_096513425.1	WP_011535568.1	WP_003178041.1	WP_034080938.1	WP_003178041.1	WP_007953546.1	WP_003251799.1	WP_119894876.1	WP_013974136.1	WP_022642340.1	WP_057024885.1
73054	histidinol-phosphate transaminase	Core	143	7	136	CDM42047.1	AKV06683.1	WP_105946924.1	QZA99031.1	SDN34079.1	SDO74553.1	SMS08727.1	AAG07835.1	AAO57886.1	CAK14008.1	QED86324.1	QGL55683.1	EIK60670.1	BAN56194.1	AIN62165.1	AHF69416.1	KDO01392.1	ALN20602.1	AIS16596.1	AJP50570.1	WP_060695067.1	WP_060782144.1	WP_061560773.1	WP_064382522.1	WP_061903405.1	WP_063027167.1	WP_064679705.1	WP_024777498.1	WP_069021781.1	WP_071555724.1	WP_079442871.1	WP_080048283.1	WP_003448493.1	WP_096513428.1	WP_062572920.1	WP_014336645.1	WP_012077207.1	WP_107321881.1	WP_114881432.1	WP_016392666.1	WP_119894879.1	WP_016713127.1	WP_124345762.1	WP_057021549.1
103688	histidinol dehydrogenase	Core	143	7	136	CDM42048.1	AKV06682.1	WP_119371204.1	QZA99030.1	SDN34121.1	SDO74581.1	SMS08726.1	AAG07836.1	AAO57887.1	CAK14007.1	QED86325.1	QGL55682.1	EIK58803.1	BAN56195.1	AIN62164.1	AHF69417.1	KDO01391.1	ALN20603.1	AIS16595.1	AJP50569.1	WP_060695069.1	WP_060782143.1	WP_061560772.1	WP_007953552.1	WP_061903404.1	WP_063027165.1	WP_064679706.1	WP_055135954.1	WP_034102218.1	WP_071551795.1	WP_017845969.1	WP_080048284.1	WP_003448495.1	WP_096513429.1	WP_084941933.1	WP_014336644.1	WP_003155076.1	WP_047228655.1	WP_096818982.1	WP_016392667.1	WP_119894880.1	WP_016713128.1	WP_124345761.1	WP_057021550.1
103204	ATP phosphoribosyltransferase	Core	143	7	136	CDM42049.1	AKV06681.1	WP_016713129.1	QZA99029.1	SDN34162.1	SDO74614.1	SMS08725.1	AAG07837.1	AAO57888.1	CAK14006.1	QED86326.1	QGL55681.1	EIK60916.1	BAN56196.1	AIN62163.1	AHF69418.1	KDO01390.2	ALN20604.1	AIS16594.1	AJP50568.1	WP_060695071.1	WP_017130682.1	WP_009617828.1	WP_007953554.1	WP_061903403.1	WP_003188599.1	WP_007901570.1	WP_069018461.1	WP_003188599.1	WP_071551796.1	WP_017845970.1	WP_080048285.1	WP_003448497.1	WP_007970278.1	WP_011532429.1	WP_003197870.1	WP_012077209.1	WP_047228656.1	WP_007953554.1	WP_016392668.1	WP_119894881.1	WP_016713129.1	WP_068584199.1	WP_003188599.1
41430	UDP-N-acetylglucosamine 1-carboxyvinyltransferase	Core	143	7	136	CDM42050.1	AKV06680.1	WP_016713130.1	QZA99028.1	SDN34206.1	SDO74645.1	SMS08724.1	AAG07838.1	AAO57890.1	CAK14005.1	QED86328.1	QGL55680.1	EIK60296.1	BAN56197.1	AIN62162.1	AHF69419.1	KDO01389.1	ALN20605.1	AIS16593.1	AJP50567.1	WP_060695073.1	WP_017130681.1	WP_009617826.1	WP_064382523.1	WP_061903402.1	WP_010170568.1	WP_064679707.1	WP_024777496.1	WP_034102217.1	WP_019691905.1	WP_017845971.1	WP_080048286.1	WP_003448498.1	WP_096513430.1	WP_062572918.1	WP_003197868.1	WP_107114449.1	WP_018614024.1	WP_114881431.1	WP_016392669.1	WP_119894882.1	WP_016713130.1	WP_124345760.1	WP_057021551.1
86072	BolA family transcriptional regulator	Core	143	7	136	CDM42051.1	AKV06679.1	WP_003255121.1	QZA99027.1	SDN34247.1	SDO74680.1	SMS08723.1	AAG07839.1	AAO57891.1	CAK14004.1	QED86329.1	QGL55679.1	EIK62392.1	BAN56198.1	AIN62161.1	AHF69420.1	KDO01388.1	ALN20606.1	AIS16592.1	AJP50566.1	WP_003439919.1	WP_017130680.1	WP_009617824.1	WP_007953556.1	WP_021701317.1	WP_010170570.1	WP_007912386.1	WP_007953556.1	WP_034102215.1	WP_019691904.1	WP_017845972.1	WP_080048287.1	WP_003448499.1	WP_007912386.1	WP_028689666.1	WP_007953556.1	WP_003094334.1	WP_047228657.1	WP_096818978.1	WP_016392670.1	WP_119894883.1	WP_003255121.1	WP_022642333.1	WP_057021552.1
97409	lipid asymmetry maintenance ABC transporter permease subunit MlaE	Core	143	7	136	CDM42055.1	AKV06675.1	WP_016713133.1	QZA99023.1	SDN34396.1	SDO74812.1	SMS08719.1	AAG07843.1	AAO57895.1	CAK14000.1	QED86333.1	QGL55675.1	EIK63320.1	BAN56202.1	AIN62157.1	AHF69424.1	KDO01384.1	ALN20610.1	AIS16588.1	AJP50562.1	WP_060695081.1	WP_060782142.1	WP_009617815.1	WP_007953561.1	WP_021701313.1	WP_003216131.1	WP_064679711.1	WP_024777492.1	WP_003188592.1	WP_071551800.1	WP_017845976.1	WP_080048291.1	WP_003448504.1	WP_096513434.1	WP_028689662.1	WP_014336641.1	WP_003155085.1	WP_047228661.1	WP_114881430.1	WP_016392674.1	WP_119894887.1	WP_016713133.1	WP_068584211.1	WP_057021555.1
94224	ATP-binding cassette domain-containing protein	Core	143	7	136	CDM42056.1	AKV06674.1	WP_012270662.1	QZA99022.1	SDN34443.1	SDO74844.1	SMS08718.1	AAG07844.1	AAO57896.1	CAK13999.1	QED86334.1	QGL55674.1	EIK62574.1	BAN56203.1	AIN62156.1	AHF69425.1	KDO01383.1	ALN20611.1	AIS16587.1	AJP50561.1	WP_060695083.1	WP_017130675.1	WP_043272352.1	WP_011332478.1	WP_021701312.1	WP_003216128.1	WP_064679712.1	WP_024777491.1	WP_003171811.1	WP_071551801.1	WP_003171811.1	WP_080048292.1	WP_003448505.1	WP_096513435.1	WP_062572914.1	WP_014336640.1	WP_003094343.1	WP_047228662.1	WP_085711779.1	WP_008092462.1	WP_119894888.1	WP_016713134.1	WP_068584214.1	WP_003216128.1
70630	KpsF/GutQ family sugar-phosphate isomerase	Core	143	7	136	CDM42057.1	AKV06673.1	WP_119371207.1	QZA99021.1	SDN34488.1	SDO74873.1	SMS08717.1	AAG07845.1	AAO57897.1	CAK13998.1	QED86335.1	QGL55673.1	EIK63708.1	BAN56204.1	AIN62155.1	AHF69426.1	KDO01382.1	ALN20612.1	AIS16586.1	AJP50560.1	WP_060695084.1	WP_017130674.1	WP_009617811.1	WP_064382526.1	WP_061903399.1	WP_017477726.1	WP_064679713.1	WP_024777490.1	WP_069021777.1	WP_071551802.1	WP_017845977.1	WP_080048293.1	WP_003448509.1	WP_096513436.1	WP_028689660.1	WP_014336639.1	WP_170870649.1	WP_076383563.1	WP_085711780.1	WP_016392675.1	WP_119894889.1	WP_016713135.1	WP_068584217.1	WP_057021556.1
59434	LPS export ABC transporter ATP-binding protein	Core	143	7	136	CDM42061.1	AKV06669.1	WP_119371211.1	QZA99017.1	SDN34677.1	SDO75037.1	SMS08713.1	AAG07849.1	AAO57901.1	CAK13994.1	QED86339.1	QGL55669.1	EIK60192.1	BAN56208.1	AIN62151.1	AHF69429.1	KDO01378.1	ALN20616.1	AIS16582.1	AJP50556.1	WP_060695091.1	WP_017130670.1	WP_009617805.1	WP_007953572.1	WP_021701307.1	WP_003216119.1	WP_064679717.1	WP_024777486.1	WP_049709979.1	WP_019691895.1	WP_017845981.1	WP_080048297.1	WP_003448515.1	WP_096513440.1	WP_011532417.1	WP_014336635.1	WP_003155093.1	WP_047228667.1	WP_007953572.1	WP_016392679.1	WP_119894893.1	WP_010952146.1	WP_058436531.1	WP_005784841.1
86730	leucine--tRNA ligase	Core	143	7	136	CDM42071.1	AKV05071.1	WP_119371554.1	QZA97434.1	SDO00592.1	SDP23536.1	SMS12282.1	AAG07374.1	AAO58241.1	CAK17469.1	QED86537.1	QGL55425.1	EIK59551.1	BAN56714.1	AIN61764.1	AHF69617.1	KDN97162.1	ALN17889.1	AIS19395.1	AJP54520.1	WP_060696823.1	WP_017131425.1	WP_061560645.1	WP_064382173.1	WP_061903334.1	WP_063026913.1	WP_064675723.1	WP_069018336.1	WP_034109421.1	WP_071552048.1	WP_046381933.1	WP_080049770.1	WP_036991299.1	WP_096514908.1	WP_096049264.1	WP_041476159.1	WP_033998585.1	WP_047229503.1	WP_114885730.1	WP_016393481.1	WP_119895067.1	WP_016712176.1	WP_124347297.1	WP_057024459.1
97309	inorganic diphosphatase	Core	143	7	136	CDM42153.1	AKV05107.1,AKV07322.1	WP_003255365.1	QZA97471.1	SDN99212.1,SDO47842.1	SDP22535.1	SMS08214.1,SMS08404.1	AAG07418.1	AAO54264.1,AAO58061.1	CAK13567.1	QED82761.1	QGL58573.1,QGL58738.1	EIK62223.1	BAN52463.1	AIN61727.1	AHF69651.1	KDN97199.1	ALN17849.1	AIS19366.1	AJP54557.1	WP_003444254.1	WP_017131388.1	WP_061561460.1,WP_009615962.1	WP_007933577.1	WP_021701809.1	WP_003176323.1	WP_028620880.1	WP_024780093.1	WP_003219382.1	WP_071552079.1	WP_003176323.1	WP_080049742.1	WP_004420411.1	WP_007933577.1	WP_028690314.1	WP_003205933.1	WP_003093248.1	WP_047229468.1	WP_007933577.1	WP_003255365.1	WP_119892094.1	WP_003255365.1	WP_068579703.1	WP_005791810.1
44033	transcriptional regulator NrdR	Core	143	7	136	CDM42199.1	AKV10761.1	WP_009685710.1	QZA97493.1	SDN98497.1	SDP21192.1	SMS08382.1	AAG07444.1	AAO54231.1	CAK13530.1	QED87609.1	QGL59721.1	EIK63867.1	BAN52402.1	AIN61699.1	AHF69678.1	KDN97232.1	ALN21545.1	AIS19340.1	AJP54591.1	WP_003444283.1	WP_017129921.1	WP_024128042.1	WP_003228656.1	WP_021700999.1	WP_003209990.1	WP_003228656.1	WP_024778359.1	WP_010206843.1	WP_019693850.1	WP_026140361.1	WP_080048676.1	WP_004420528.1	WP_003228656.1	WP_009685710.1	WP_013694316.1	WP_003107181.1	WP_024778359.1	WP_003228656.1	WP_016393425.1	WP_119892048.1	WP_009685710.1	WP_031320603.1	WP_026082968.1
71071	excinuclease ABC subunit UvrA	Core	143	7	136	CDM42219.1	AKV05153.1	WP_182774144.1	QZA97525.1	SDN97362.1	SDP20486.1	SMS08349.1	AAG07622.1	AAO54196.1	CAK13465.1	QED86689.1	QGL58801.1	EIK62680.1	BAN52369.1	AIN61671.1	AHF69701.1	KDO00174.1	ALN17726.1	AIS19326.1	AJP54616.1	WP_060696759.1	WP_060781951.1	WP_009617186.1	WP_011336165.1	WP_061905521.1	WP_010174605.1	WP_064680053.1	WP_024778336.1	WP_069078326.1	WP_071553154.1	WP_046381878.1	WP_080048695.1	WP_004419941.1	WP_096514763.1	WP_050703559.1	WP_014340469.1	WP_034079223.1	WP_047229768.1	WP_114885841.1	WP_016393398.1	WP_119895650.1	WP_016715323.1	WP_124347258.1	WP_057025353.1
44188	50S ribosomal protein L17	Core	143	7	136	CDM42222.1	AKV05156.1	WP_003255451.1	QZA97528.1	SDN97249.1	SDP20411.1	SMS08346.1	AAG07625.1	AAO54194.1	CAK13462.1	QED86692.1	QGL58803.1	EIK58975.1	BAN52366.1	AIN61668.1	AHF69704.1	KDO00171.2	ALN17723.1	AIS19323.1	AJP54619.1	WP_003444357.1	WP_017123254.1	WP_009617183.1	WP_007955635.1	WP_021702687.1	WP_003210053.1	WP_008145500.1	WP_024778333.1	WP_003176402.1	WP_007896790.1	WP_003176402.1	WP_080048697.1	WP_004419938.1	WP_007955635.1	WP_003255451.1	WP_003186009.1	WP_003093672.1	WP_003186009.1	WP_007955635.1	WP_003255451.1	WP_119892032.1	WP_003255451.1	WP_007955635.1	WP_003176402.1
448	DNA-directed RNA polymerase subunit alpha	Core	143	7	136	CDM42223.1	AKV05157.1	WP_003255452.1	QZA97529.1	SDN97215.1	SDP20390.1	SMS08345.1	AAG07626.1	AAO54193.1	CAK13461.1	QED86693.1	QGL58804.1	EIK62658.1	BAN52365.1	AIN61667.1	AHF69705.1	KDO00170.1	ALN17722.1	AIS19322.1	AJP54620.1	WP_003176403.1	WP_017129886.1	WP_009617182.1	WP_003186012.1	WP_021702688.1	WP_003176403.1	WP_003186012.1	WP_003186012.1	WP_003176403.1	WP_007924176.1	WP_003176403.1	WP_080048698.1	WP_004419937.1	WP_007924176.1	WP_003255452.1	WP_003186012.1	WP_003093675.1	WP_003186012.1	WP_003186012.1	WP_003255452.1	WP_119892031.1	WP_003255452.1	WP_007970428.1	WP_003176403.1
41612	30S ribosomal protein S4	Core	143	7	136	CDM42224.1	AKV05158.1	WP_003257114.1	QZA97530.1	SDN97176.1	SDP20366.1	SMS08344.1	AAG07627.1	AAO54192.1	CAK13460.1	QED86694.1	QGL58805.1	EIK59572.1	BAN52364.1	AIN61666.1	AHF69706.1	KDO00169.1	ALN17721.1	AIS19321.1	AJP54621.1	WP_003444359.1	WP_017123253.1	WP_009617181.1	WP_011336168.1	WP_021702689.1	WP_003210056.1	WP_003210056.1	WP_003176404.1	WP_003176404.1	WP_003210056.1	WP_003176404.1	WP_080048699.1	WP_004419934.1	WP_003176404.1	WP_023629185.1	WP_003176404.1	WP_003152258.1	WP_003176404.1	WP_003176404.1	WP_016393395.1	WP_119892030.1	WP_009681977.1	WP_011063772.1	WP_003176404.1
358	30S ribosomal protein S11	Core	143	7	136	CDM42225.1	AKV05159.1	WP_003255454.1	QZA97531.1	SDN97142.1	SDP20340.1	SMS08343.1	AAG07628.1	AAO54191.1	CAK13459.1	QED86695.1	QGL58806.1	EIK59013.1	BAN52363.1	AIN61665.1	AHF69707.1	KDO00168.1	ALN17720.1	AIS19320.1	AJP54622.1	WP_002555466.1	WP_007924177.1	WP_003093689.1	WP_002555466.1	WP_021702690.1	WP_002555466.1	WP_002555466.1	WP_002555466.1	WP_002555466.1	WP_002555466.1	WP_002555466.1	WP_080048700.1	WP_003093689.1	WP_002555466.1	WP_003255454.1	WP_002555466.1	WP_003093689.1	WP_002555466.1	WP_002555466.1	WP_003255454.1	WP_039806105.1	WP_003255454.1	WP_007924177.1	WP_002555466.1
41263	30S ribosomal protein S13	Core	143	7	136	CDM42226.1	AKV05160.1	WP_003257112.1	QZA97532.1	SDN97105.1	SDP20315.1	SMS08342.1	AAG07629.1	AAO54190.1	CAK13458.1	QED86696.1	QGL58807.1	EIK60208.1	BAN52362.1	AIN61664.1	AHF69708.1	KDO00167.1	ALN17719.1	AIS19319.1	AJP54623.1	WP_003444360.1	WP_017129885.1	WP_009617178.1	WP_009045849.1	WP_021702691.1	WP_003210063.1	WP_003186020.1	WP_024778332.1	WP_003194635.1	WP_003186020.1	WP_017848803.1	WP_080048701.1	WP_003448758.1	WP_009045849.1	WP_003255457.1	WP_003186020.1	WP_003152262.1	WP_047229770.1	WP_003186020.1	WP_003255457.1	WP_119892029.1	WP_003255457.1	WP_022641369.1	WP_003194635.1
175	preprotein translocase subunit SecY	Core	143	7	136	CDM42228.1	AKV05162.1	WP_003257108.1	QZA97534.1	SDN97022.1	SDP20268.1	SMS08341.1	AAG07631.1	AAO54188.1	CAK13456.1	QED86698.1	QGL58809.1	EIK61724.1	BAN52360.1	AIN61662.1	AHF69709.1	KDO00166.2	ALN17717.1	AIS19318.1	AJP54624.1	WP_003444361.1	WP_017129884.1	WP_009617177.1	WP_003228718.1	WP_061905523.1	WP_003210064.1	WP_064680055.1	WP_024778331.1	WP_003194637.1	WP_003228718.1	WP_003176406.1	WP_080048702.1	WP_003448754.1	WP_003228718.1	WP_003257108.1	WP_018612224.1	WP_003093694.1	WP_047229771.1	WP_003228718.1	WP_016393394.1	WP_119892028.1	WP_003257108.1	WP_068577545.1	WP_003194637.1
32626	50S ribosomal protein L15	Core	143	7	136	CDM42229.1	AKV05163.1	WP_003255461.1	QZA97535.1	SDN96984.1	SDP20241.1	SMS08340.1	AAG07632.1	AAO54187.1	CAK13455.1	QED86699.1	QGL58810.1	EIK61008.1	BAN52359.1	AIN61661.1	AHF69710.1	KDO00165.1	ALN17716.1	AIS19317.1	AJP54625.1	WP_003444362.1	WP_007924183.1	WP_009617175.1	WP_003228720.1	WP_021702693.1	WP_003210066.1	WP_064680056.1	WP_003186032.1	WP_003176407.1	WP_007896782.1	WP_003176407.1	WP_080048703.1	WP_036991156.1	WP_003228720.1	WP_011531896.1	WP_003186032.1	WP_003093695.1	WP_003186032.1	WP_003228720.1	WP_003255461.1	WP_119892027.1	WP_016715320.1	WP_007924183.1	WP_003176407.1
52597	30S ribosomal protein S5	Core	143	7	136	CDM42231.1	AKV05165.1	WP_003255465.1	QZA97537.1	SDN96909.1	SDP20184.1	SMS08338.1	AAG07634.1	AAO54185.1	CAK13453.1	QED86701.1	QGL58812.1	EIK61886.1	BAN52357.1	AIN61659.1	AHF69711.1	KDO00164.1	ALN17714.1	AIS19315.1	AJP54627.1	WP_003186035.1	WP_017129883.1	WP_009617173.1	WP_007955637.1	WP_021702695.1	WP_003186035.1	WP_007943782.1	WP_003186035.1	WP_003176409.1	WP_003186035.1	WP_003186035.1	WP_080048705.1	WP_003448746.1	WP_003186035.1	WP_023629184.1	WP_003186035.1	WP_003093697.1	WP_003186035.1	WP_007955637.1	WP_003255465.1	WP_119892025.1	WP_003255465.1	WP_022641371.1	WP_003176409.1
41345	50S ribosomal protein L18	Core	143	7	136	CDM42232.1	AKV05166.1	WP_009681973.1	QZA97538.1	SDN96862.1	SDP20155.1	SMS08337.1	AAG07635.1	AAO54184.1	CAK13452.1	QED86702.1	QGL58813.1	EIK63971.1	BAN52356.1	AIN61658.1	AHF69712.1	KDO00163.1	ALN17713.1	AIS19314.1	AJP54628.1	WP_003444364.1	WP_010443919.1	WP_009617172.1	WP_003186037.1	WP_021702696.1	WP_003186037.1	WP_003186037.1	WP_003186037.1	WP_003186037.1	WP_003186037.1	WP_003186037.1	WP_080048706.1	WP_003448744.1	WP_003186037.1	WP_011531893.1	WP_003186037.1	WP_003093698.1	WP_003186037.1	WP_003186037.1	WP_008089801.1	WP_119892024.1	WP_009681973.1	WP_022641372.1	WP_003186037.1
6462	50S ribosomal protein L6	Core	143	7	136	CDM42233.1	AKV05167.1	WP_009681972.1	QZA97539.1	SDN96822.1	SDP20130.1	SMS08336.1	AAG07636.1	AAO54183.1	CAK13451.1	QED86703.1	QGL58814.1	EIK60251.1	BAN52355.1	AIN61657.1	AHF69713.1	KDO00162.2	ALN17712.1	AIS19313.1	AJP54629.1	WP_003444365.1	WP_003176412.1	WP_009617171.1	WP_011336170.1	WP_021702697.1	WP_003176412.1	WP_003176412.1	WP_024077677.1	WP_003194640.1	WP_003176412.1	WP_003176412.1	WP_080048707.1	WP_003448742.1	WP_003176412.1	WP_028690237.1	WP_003186039.1	WP_003093699.1	WP_003186039.1	WP_065259511.1	WP_009681972.1	WP_119892023.1	WP_009681972.1	WP_068577548.1	WP_003194640.1
41900	30S ribosomal protein S14	Core	143	7	136	CDM42235.1	AKV05169.1	WP_009681970.1	QZA97541.1	SDN96750.1	SDP20069.1	SMS08334.1	AAG07638.1	AAO54181.1	CAK13449.1	QED86705.1	QGL58816.1	EIK58757.1	BAN52353.1	AIN61655.1	AHF69715.1	KDO00160.1	ALN17710.1	AIS19311.1	AJP54631.1	WP_003444367.1	WP_017129881.1	WP_009617169.1	WP_007955639.1	WP_021702699.1	WP_003176414.1	WP_003176414.1	WP_003186042.1	WP_003176414.1	WP_003176414.1	WP_003176414.1	WP_080048709.1	WP_003448740.1	WP_003228726.1	WP_011531890.1	WP_003186042.1	WP_003093701.1	WP_003186042.1	WP_003228726.1	WP_008089807.1	WP_119892021.1	WP_009681970.1	WP_022641375.1	WP_003176414.1
41938	50S ribosomal protein L5	Core	143	7	136	CDM42236.1	AKV05170.1	WP_003255474.1	QZA97542.1	SDN96711.1	SDP20039.1	SMS08333.1	AAG07639.1	AAO54180.1	CAK13448.1	QED86706.1	QGL58817.1	EIK61172.1	BAN52352.1	AIN61654.1	AHF69716.1	KDO00159.2	ALN17709.1	AIS19310.1	AJP54632.1	WP_003444368.1	WP_017129880.1	WP_009617168.1	WP_003210069.1	WP_021702700.1	WP_003210069.1	WP_003176415.1	WP_024778330.1	WP_003194642.1	WP_003210069.1	WP_003194642.1	WP_080048710.1	WP_003448738.1	WP_003210069.1	WP_012316517.1	WP_003186044.1	WP_003152266.1	WP_003186044.1	WP_003210069.1	WP_012316517.1	WP_119892020.1	WP_003255474.1	WP_022641376.1	WP_003194642.1
54394	50S ribosomal protein L24	Core	143	7	136	CDM42237.1	AKV05171.1	WP_016715319.1	QZA97543.1	SDN96668.1	SDP20010.1	SMS08332.1	AAG07640.1	AAO54179.1	CAK13447.1	QED86707.1	QGL58818.1	EIK60238.1	BAN52351.1	AIN61653.1	AHF69717.1	KDO00158.1	ALN17708.1	AIS19309.1	AJP54633.1	WP_003444369.1	WP_007896770.1	WP_009617167.1	WP_003186046.1	WP_021702701.1	WP_003210072.1	WP_003176416.1	WP_003186046.1	WP_007896770.1	WP_071553151.1	WP_007896770.1	WP_080048711.1	WP_003448735.1	WP_003186046.1	WP_003255476.1	WP_007896770.1	WP_003093711.1	WP_003186046.1	WP_003186046.1	WP_016393392.1	WP_119892019.1	WP_016715319.1	WP_010443924.1	WP_003176416.1
42165	50S ribosomal protein L14	Core	143	7	136	CDM42238.1	AKV05172.1	WP_008089810.1	QZA97544.1	SDN96648.1	SDP19981.1	SMS08331.1	AAG07641.1	AAO54178.1	CAK13446.1	QED86708.1	QGL58819.1	EIK62662.1	BAN52350.1	AIN61652.1	AHF69718.1	KDO00157.1	ALN17707.1	AIS19308.1	AJP54634.1	WP_002555479.1	WP_002555479.1	WP_003093714.1	WP_002555479.1	WP_003243907.1	WP_002555479.1	WP_002555479.1	WP_024778329.1	WP_002555479.1	WP_002555479.1	WP_002555479.1	WP_080048712.1	WP_003448734.1	WP_002555479.1	WP_008089810.1	WP_002555479.1	WP_003093714.1	WP_002555479.1	WP_002555479.1	WP_008089810.1	WP_003289207.1	WP_002555479.1	WP_002555479.1	WP_002555479.1
16641	30S ribosomal protein S17	Core	143	7	136	CDM42239.1	AKV05173.1	WP_003255478.1	QZA97545.1	SDN96601.1	SDP19955.1	SMS08330.1	AAG07642.1	AAO54177.1	CAK13445.1	QED86709.1	QGL58820.1	EIK61787.1	BAN52349.1	AIN61651.1	AHF69719.1	KDO00156.1	ALN17706.1	AIS19307.1	AJP54635.1	WP_003444370.1	WP_003176419.1	WP_009617165.1	WP_003194644.1	WP_043217079.1	WP_003176419.1	WP_003176419.1	WP_003194644.1	WP_003176419.1	WP_003176419.1	WP_003176419.1	WP_080048713.1	WP_003448733.1	WP_096514759.1	WP_003255478.1	WP_003176419.1	WP_003093717.1	WP_003194644.1	WP_003194644.1	WP_008089812.1	WP_119892018.1	WP_003255478.1	WP_003194644.1	WP_003444370.1
36780	50S ribosomal protein L29	Core	143	7	136	CDM42240.1	AKV05174.1	WP_002555481.1	QZA97546.1	SDN96572.1	SDP19927.1	SMS08329.1	AAG07643.1	AAO54176.1	CAK13444.1	QED86710.1	QGL58821.1	EIK62838.1	BAN52348.1	AIN61650.1	AHF69720.1	KDO00155.1	ALN17705.1	AIS19306.1	AJP54636.1	WP_003444371.1	WP_002555481.1	WP_009617164.1	WP_002555481.1	WP_021702703.1	WP_002555481.1	WP_008030901.1	WP_002555481.1	WP_002555481.1	WP_008030901.1	WP_002555481.1	WP_080048714.1	WP_003448732.1	WP_002555481.1	WP_002555481.1	WP_002555481.1	WP_003093720.1	WP_002555481.1	WP_002555481.1	WP_002555481.1	WP_002555481.1	WP_002555481.1	WP_002555481.1	WP_002555481.1
42043	50S ribosomal protein L16	Core	143	7	136	CDM42241.1	AKV05175.1	WP_003255479.1	QZA97547.1	SDN96535.1	SDP19907.1	SMS08328.1	AAG07644.1	AAO54175.1	CAK13443.1	QED86711.1	QGL58822.1	EIK63293.1	BAN52347.1	AIN61649.1	AHF69721.1	KDO00154.1	ALN17704.1	AIS19305.1	AJP54637.1	WP_003444372.1	WP_003228729.1	WP_009617163.1	WP_003228729.1	WP_021702704.1	WP_003232424.1	WP_007943783.1	WP_003186052.1	WP_003176421.1	WP_003186052.1	WP_003232424.1	WP_080048715.1	WP_003448731.1	WP_003228729.1	WP_009397508.1	WP_003186052.1	WP_003152269.1	WP_003186052.1	WP_003228729.1	WP_003255479.1	WP_119892017.1	WP_003255479.1	WP_003228729.1	WP_003176421.1
97308	30S ribosomal protein S3	Core	143	7	136	CDM42242.1	AKV05176.1	WP_003255481.1	QZA97548.1	SDN96492.1	SDP19879.1	SMS08327.1	AAG07645.1	AAO54174.1	CAK13442.1	QED86712.1	QGL58823.1	EIK58943.1	BAN52346.1	AIN61648.1	AHF69722.1	KDO00153.2	ALN17703.1	AIS19304.1	AJP54638.1	WP_003176422.1	WP_007924192.1	WP_009617162.1	WP_003176422.1	WP_021702705.1	WP_003176422.1	WP_003176422.1	WP_024778328.1	WP_003176422.1	WP_003176422.1	WP_003176422.1	WP_080048716.1	WP_003448730.1	WP_007970424.1	WP_011531889.1	WP_003176422.1	WP_003093727.1	WP_003176422.1	WP_085688068.1	WP_003255481.1	WP_119892016.1	WP_003255481.1	WP_007924192.1	WP_003176422.1
41648	30S ribosomal protein S19	Core	143	7	136	CDM42244.1	AKV05178.1	WP_003255482.1	QZA97550.1	SDN96417.1	SDP19817.1	SMS08325.1	AAG07647.1	AAO54172.1	CAK13440.1	QED86714.1	QGL58825.1	EIK59769.1	BAN52344.1	AIN61646.1	AHF69724.1	KDO00151.1	ALN17701.1	AIS19302.1	AJP54640.1	WP_003232420.1	WP_002555486.1	WP_003093734.1	WP_011336172.1	WP_003448728.1	WP_002555486.1	WP_002555486.1	WP_002555486.1	WP_002555486.1	WP_002555486.1	WP_002555486.1	WP_080048718.1	WP_003448728.1	WP_002555486.1	WP_003255482.1	WP_002555486.1	WP_003093734.1	WP_002555486.1	WP_011336172.1	WP_003255482.1	WP_119892015.1	WP_003255482.1	WP_002555486.1	WP_002555486.1
87024	50S ribosomal protein L2	Core	143	7	136	CDM42245.1	AKV05179.1	WP_015268750.1	QZA97551.1	SDN96374.1	SDP19785.1	SMS08324.1	AAG07648.1	AAO54171.1	CAK13439.1	QED86715.1	QGL58826.1	EIK60324.1	BAN52343.1	AIN61645.1	AHF69725.1	KDO00150.1	ALN17700.1	AIS19301.1	AJP54641.1	WP_003444374.1	WP_003186055.1	WP_009617152.1	WP_003186055.1	WP_021702706.1	WP_003210080.1	WP_003176423.1	WP_007924198.1	WP_003186055.1	WP_003210080.1	WP_003210080.1	WP_080048719.1	WP_003448727.1	WP_003186055.1	WP_027915105.1	WP_003186055.1	WP_003103878.1	WP_003186055.1	WP_016772943.1	WP_016393391.1	WP_119892014.1	WP_003255483.1	WP_058436290.1	WP_003210080.1
11834	50S ribosomal protein L23	Core	143	7	136	CDM42246.1	AKV05180.1	WP_003255484.1	QZA97552.1	SDN96332.1	SDP19761.1	SMS08323.1	AAG07649.1	AAO54170.1	CAK13438.1	QED86716.1	QGL58827.1	EIK61000.1	BAN52342.1	AIN61644.1	AHF69726.1	KDO00149.1	ALN17699.1	AIS19300.1	AJP54642.1	WP_003444375.1	WP_017129879.1	WP_043273414.1	WP_002555488.1	WP_021702707.1	WP_002555488.1	WP_002555488.1	WP_002555488.1	WP_002555488.1	WP_002555488.1	WP_002555488.1	WP_080048720.1	WP_003448726.1	WP_002555488.1	WP_003255484.1	WP_002555488.1	WP_003093736.1	WP_002555488.1	WP_002555488.1	WP_003255484.1	WP_119892013.1	WP_003255484.1	WP_002555488.1	WP_002555488.1
41425	50S ribosomal protein L4	Core	143	7	136	CDM42247.1	AKV05181.1	WP_008089819.1	QZA97553.1	SDN96296.1	SDP19731.1	SMS08322.1	AAG07650.1	AAO54169.1	CAK13437.1	QED86717.1	QGL58828.1	EIK61581.1	BAN52341.1	AIN61643.1	AHF69727.1	KDO00148.1	ALN17698.1	AIS19299.1	AJP54643.1	WP_003444376.1	WP_060781948.1	WP_009617148.1	WP_003228735.1	WP_021702708.1	WP_003210082.1	WP_007896707.1	WP_003186057.1	WP_003176424.1	WP_071553150.1	WP_003210082.1	WP_080048721.1	WP_003448725.1	WP_007924200.1	WP_008089819.1	WP_003186057.1	WP_003093737.1	WP_003186057.1	WP_003228735.1	WP_003255485.1	WP_119892012.1	WP_003255485.1	WP_068577550.1	WP_003176424.1
26674	50S ribosomal protein L3	Core	143	7	136	CDM42248.1	AKV05182.1	WP_003257089.1	QZA97554.1	SDN96257.1	SDP19704.1	SMS08321.1	AAG07651.1	AAO54168.1	CAK13436.1	QED86718.1	QGL58829.1	EIK62863.1	BAN52340.1	AIN61642.1	AHF69728.1	KDO00147.2	ALN17697.1	AIS19298.1	AJP54644.1	WP_003444377.1	WP_017129877.1	WP_009617147.1	WP_007955641.1	WP_043217074.1	WP_003194649.1	WP_003186059.1	WP_024778327.1	WP_003194649.1	WP_003186059.1	WP_007253310.1	WP_080048722.1	WP_003448721.1	WP_003186059.1	WP_011531887.1	WP_003186059.1	WP_003103877.1	WP_003186059.1	WP_007955641.1	WP_003257089.1	WP_119892011.1	WP_003257089.1	WP_007924205.1	WP_003176425.1
28320	elongation factor G	Core	143	7	136	CDM42251.1	AKV05185.1	WP_061551336.1,WP_119369357.1	QZA97557.1	SDN96138.1	SDP19624.1	SMS08318.1	AAG05459.1,AAG07654.1	AAO54165.1	CAK13433.1,CAK16223.1	QED86721.1	QGL58832.1	EIK59160.1	BAN52337.1,BAN53496.1	AIN59211.1,AIN61639.1	AHF69731.1	KDO00445.1,KDO00144.1	ALN17694.1	AIS19295.1	AJP54647.1	WP_060696756.1	WP_026012937.1	WP_009617134.1,WP_043316676.1	WP_064382247.1	WP_061905524.1	WP_010174505.1	WP_064680057.1	WP_024776463.1	WP_034109562.1	WP_071553148.1	WP_017848800.1	WP_080048724.1	WP_003448711.1,WP_003450325.1	WP_046815908.1	WP_028692548.1,WP_050703554.1	WP_014340475.1	WP_003149316.1,WP_034080526.1	WP_047230481.1	WP_085712351.1	WP_016392131.1,WP_016391382.1	WP_119892009.1	WP_016715869.1,WP_016711590.1	WP_068577551.1	WP_043050068.1
13627	30S ribosomal protein S7	Core	143	7	136	CDM42252.1	AKV05186.1	WP_003246741.1	QZA97558.1	SDN96087.1	SDP19597.1	SMS08317.1	AAG07655.1	AAO54164.1	CAK13432.1	QED86722.1	QGL58833.1	EIK60555.1	BAN52336.1	AIN61638.1	AHF69732.1	KDO00143.1	ALN17693.1	AIS19294.1	AJP54648.1	WP_019824369.1	WP_017123206.1	WP_009617132.1	WP_007957592.1	WP_021702712.1	WP_002555493.1	WP_002555493.1	WP_024776462.1	WP_002555493.1	WP_002555493.1	WP_002555493.1	WP_080048725.1	WP_003448710.1	WP_002555493.1	WP_003246741.1	WP_003186074.1	WP_003093742.1	WP_003186074.1	WP_007957592.1	WP_003246741.1	WP_003246741.1	WP_003246741.1	WP_007925959.1	WP_002555493.1
830	30S ribosomal protein S12	Core	143	7	136	CDM42253.1	AKV05187.1	WP_003255492.1	QZA97559.1	SDN96055.1	SDP19572.1	SMS08316.1	AAG07656.1	AAO54163.1	CAK13431.1	QED86723.1	QGL58834.1	EIK60701.1	BAN52335.1	AIN61637.1	AHF69733.1	KDO00142.1	ALN17692.1	AIS19293.1	AJP54649.1	WP_002555494.1	WP_002555494.1	WP_009617130.1	WP_003186084.1	WP_021217014.1	WP_002555494.1	WP_002555494.1	WP_003186084.1	WP_002555494.1	WP_002555494.1	WP_002555494.1	WP_080048726.1	WP_003448708.1	WP_003186084.1	WP_003255492.1	WP_003186084.1	WP_003093744.1	WP_003186084.1	WP_003186084.1	WP_003255492.1	WP_119892008.1	WP_003255492.1	WP_003186084.1	WP_002555494.1
17084	DNA-directed RNA polymerase subunit beta	Core	143	7	136	CDM42255.1	AKV05189.1	WP_119368659.1	QZA97561.1	SDN95985.1	SDP19519.1	SMS08314.1	AAG07658.1	AAO54161.1	CAK13429.1	QED86725.1	QGL58836.1	EIK61299.1	BAN52333.1	AIN61635.1	AHF69735.1	KDO00140.1	ALN17690.1	AIS19291.1	AJP54651.1	WP_060696754.1	WP_017129745.1	WP_009617126.1	WP_064382248.1	WP_061905526.1	WP_017476319.1	WP_064680059.1	WP_024776460.1	WP_034109566.1	WP_071553146.1	WP_017848798.1	WP_080048728.1	WP_003448705.1	WP_008018199.1	WP_028692259.1	WP_014340476.1	WP_012074226.1	WP_047230483.1	WP_085712353.1	WP_016392129.1	WP_119892006.1	WP_016715871.1	WP_068577555.1	WP_046069767.1
54604	50S ribosomal protein L7/L12	Core	143	7	136	CDM42256.1	AKV05190.1	WP_011531883.1	QZA97562.1	SDN95929.1	SDP19493.1	SMS08313.1	AAG07659.1	AAO54160.1	CAK13428.1	QED86726.1	QGL58837.1	EIK61491.1	BAN52332.1	AIN61634.1	AHF69736.1	KDO00139.1	ALN17689.1	AIS19290.1	AJP54652.1	WP_060696753.1	WP_017129746.1	WP_009617125.1	WP_007957596.1	WP_061905527.1	WP_003210093.1	WP_064680060.1	WP_024776459.1	WP_034109568.1	WP_071553145.1	WP_017848797.1	WP_080048729.1	WP_003448702.1	WP_007970414.1	WP_011531883.1	WP_003206098.1	WP_003093747.1	WP_027617682.1	WP_007957596.1	WP_003255496.1	WP_119892005.1	WP_003255496.1	WP_068577557.1	WP_003176432.1
359	50S ribosomal protein L10	Core	143	7	136	CDM42257.1	AKV05191.1	WP_003257082.1	QZA97563.1	SDN95896.1	SDP19468.1	SMS08312.1	AAG07660.1	AAO54159.1	CAK13427.1	QED86727.1	QGL58838.1	EIK62409.1	BAN52331.1	AIN61633.1	AHF69737.1	KDO00138.1	ALN17688.1	AIS19289.1	AJP54653.1	WP_003444392.1	WP_017129747.1	WP_009617123.1	WP_064382249.1	WP_061905528.1	WP_010174464.1	WP_064680061.1	WP_024776458.1	WP_016969477.1	WP_071553144.1	WP_016969477.1	WP_080048730.1	WP_003448701.1	WP_007970413.1	WP_003257082.1	WP_003206099.1	WP_003093748.1	WP_047230484.1	WP_011336174.1	WP_016392128.1	WP_119892004.1	WP_016715872.1	WP_016968679.1	WP_003232405.1
41264	50S ribosomal protein L1	Core	143	7	136	CDM42258.1	AKV05192.1	WP_085626170.1	QZA97564.1	SDN95850.1	SDP19434.1	SMS08311.1	AAG07661.1	AAO54158.1	CAK13426.1	QED86728.1	QGL58839.1	EIK63658.1	BAN52330.1	AIN61632.1	AHF69738.1	KDO00137.1	ALN17687.1	AIS19288.1	AJP54654.1	WP_003444394.1	WP_017129748.1	WP_009617121.1	WP_064382250.1	WP_061905529.1	WP_003176434.1	WP_007896626.1	WP_003186095.1	WP_003176434.1	WP_019693883.1	WP_003232403.1	WP_080048731.1	WP_003448699.1	WP_003186095.1	WP_028692260.1	WP_003186095.1	WP_003093749.1	WP_003186095.1	WP_011336175.1	WP_016392127.1	WP_119892003.1	WP_009681244.1	WP_011063782.1	WP_003176434.1
68169	50S ribosomal protein L11	Core	143	7	136	CDM42259.1	AKV05193.1	WP_003255500.1	QZA97565.1	SDN95809.1	SDP19407.1	SMS08310.1	AAG07662.1	AAO54157.1	CAK13425.1	QED86729.1	QGL58840.1	EIK59864.1	BAN52329.1	AIN61631.1	AHF69739.1	KDO00136.2	ALN17686.1	AIS19287.1	AJP54655.1	WP_008008888.1	WP_003176435.1	WP_009617119.1	WP_003228756.1	WP_004373444.1	WP_003210097.1	WP_003210097.1	WP_003176435.1	WP_003176435.1	WP_008008888.1	WP_003176435.1	WP_080048732.1	WP_003448698.1	WP_007933726.1	WP_028692261.1	WP_003176435.1	WP_003093751.1	WP_003176435.1	WP_003228756.1	WP_003255500.1	WP_119892002.1	WP_003255500.1	WP_003176435.1	WP_003176435.1
94446	tyrosine--tRNA ligase	Core	143	7	136	CDM42269.1	AKV05200.1	WP_016715801.1	QZA97572.1	SDN95492.1	SDP19198.1	SMS08304.1	AAG04057.1	AAO54151.1	CAK13418.1	QED86735.1	QGL58847.1	EIK59675.1	BAN52321.1	AIN61624.1	AHF69747.1	KDO00402.1	ALN17680.1	AIS19284.1	AJP54661.1	WP_060696749.1	WP_060781939.1	WP_043269213.1	WP_064380386.1	WP_061905532.1	WP_063026809.1	WP_064680066.1	WP_055135240.1	WP_034109594.1	WP_071553140.1	WP_017847777.1	WP_080048626.1	WP_003450675.1	WP_096514749.1	WP_050703547.1	WP_014340480.1	WP_107113737.1	WP_076383442.1	WP_085731729.1	WP_016393174.1	WP_119891995.1	WP_016715801.1	WP_124347255.1	WP_057022960.1
17704	iron-sulfur cluster insertion protein ErpA	Core	143	7	136	CDM42272.1	AKV05203.1	WP_003255511.1	QZA97575.1	SDN95373.1	SDP19130.1	SMS08301.1	AAG04054.1	AAO54147.1	CAK13415.1	QED86738.1	QGL58850.1	EIK59768.1	BAN52318.1	AIN61621.1	AHF69751.1	KDO00399.1	ALN17677.1	AIS19281.1	AJP54664.1	WP_003444456.1	WP_003176443.1	WP_009615673.1	WP_003228776.1	WP_021702463.1	WP_003176443.1	WP_007947969.1	WP_003177727.1	WP_003176443.1	WP_007906865.1	WP_007906865.1	WP_080048629.1	WP_003450681.1	WP_007906865.1	WP_028689000.1	WP_003177727.1	WP_003085254.1	WP_003206114.1	WP_003228776.1	WP_008089525.1	WP_119891992.1	WP_026020379.1	WP_011063789.1	WP_003176443.1
94840	protoporphyrinogen oxidase HemJ	Core	143	7	136	CDM42276.1	AKV05205.1	WP_016715797.1	QZA97577.1	SDN95294.1	SDP19081.1	SMS08299.1	AAG04050.1	AAO54145.1	CAK13413.1	QED86740.1	QGL58852.1	EIK61374.1	BAN52316.1	AIN61619.1	AHF69753.1	KDO00397.1	ALN17673.1	AIS19279.1	AJP54666.1	WP_060696745.1	WP_060781935.1	WP_173427880.1	WP_011336184.1	WP_061905535.1	WP_017476328.1	WP_064680070.1	WP_024777443.1	WP_034109603.1	WP_071553136.1	WP_017847782.1	WP_119701963.1	WP_003450685.1	WP_096514740.1	WP_028689002.1	WP_014340484.1	WP_074197374.1	WP_047228043.1	WP_085709241.1	WP_016393178.1	WP_119891990.1	WP_016715797.1	WP_053137565.1	WP_057022957.1
33790	2-polyprenyl-3-methyl-6-methoxy-14-benzoquinone monooxygenase	Core	143	7	136	CDM42283.1	AKV05210.1	WP_119368642.1	QZA97582.1	SDN95109.1	SDP18965.1	SMS08295.1	AAG04044.1	AAO54141.1	CAK13409.1	QED86744.1	QGL58856.1	EIK63809.1	BAN52312.1	AIN61615.1	AHF69757.1	KDO00392.1	ALN17666.1	AIS19276.1	AJP54671.1	WP_060696740.1	WP_017129849.1	WP_043319287.1	WP_007956317.1	WP_061905540.1	WP_017476331.1	WP_064680075.1	WP_024777438.1	WP_034109609.1	WP_071553131.1	WP_017847787.1	WP_080048635.1	WP_003450695.1	WP_096515638.1	WP_028689006.1	WP_014340488.1	WP_012074213.1	WP_047228047.1	WP_007956317.1	WP_016393181.1	WP_119891984.1	WP_016715794.1	WP_068575551.1	WP_056846879.1
30363	OsmC family protein	Core	143	7	136	CDM42284.1	AKV05212.1	WP_119368640.1	QZA97584.1	SDN95027.1	SDP18941.1	SMS08293.1	AAG04042.1	AAO54139.1	CAK13406.1	QED86746.1	QGL58858.1	EIK61736.1	BAN52310.1	AIN61612.1	AHF69759.1	KDO00389.1	ALN17665.1	AIS19275.1	AJP54672.1	WP_003444470.1	WP_017129848.1	WP_009615662.1	WP_003228794.1	WP_021702473.1	WP_005792019.1	WP_064680076.1	WP_024777436.1	WP_005792019.1	WP_017138086.1	WP_005792019.1	WP_080048636.1	WP_036992411.1	WP_008061600.1	WP_028689009.1	WP_014340489.1	WP_003085219.1	WP_003206127.1	WP_016772921.1	WP_004376171.1	WP_119891982.1	WP_016715792.1	WP_058434063.1	WP_003194686.1
22194	indole-3-glycerol phosphate synthase TrpC	Core	143	7	136	CDM42286.1	AKV05215.1	WP_119368639.1	QZA97587.1	SDN94901.1	SDP18864.1	SMS08290.1	AAG04040.1	AAO54136.1	CAK13403.1	QED86749.1	QGL58861.1	EIK58823.1	BAN52307.1	AIN61609.1	AHF69762.1	KDO00386.1	ALN17663.1	AIS19272.1	AJP54675.1	WP_060696737.1	WP_017129845.1	WP_061560589.1	WP_064380376.1	WP_061905541.1	WP_063026793.1	WP_064680079.1	WP_024777433.1	WP_069078399.1	WP_071553128.1	WP_079444813.1	WP_080049363.1	WP_003450703.1	WP_096514726.1	WP_050703531.1	WP_014340492.1	WP_003150132.1	WP_107322993.1	WP_114885861.1	WP_016393185.1	WP_119891980.1	WP_016715789.1	WP_068575557.1	WP_057022956.1
93295	anthranilate phosphoribosyltransferase	Core	143	7	136	CDM42287.1	AKV05216.1	WP_019097608.1	QZA97588.1	SDN94868.1	SDP18836.1	SMS08289.1	AAG04039.1	AAO54135.1	CAK13402.1	QED87616.1	QGL59723.1	EIK59411.1	BAN52306.1	AIN61608.1	AHF69763.1	KDO00385.1	ALN17662.1	AIS19271.1	AJP54676.1	WP_060696736.1	WP_060781933.1	WP_043269234.1	WP_039768098.1	WP_021702476.1	WP_017476335.1	WP_064680080.1	WP_024777432.1	WP_010206948.1	WP_071553127.1	WP_017847791.1	WP_080049362.1	WP_003450705.1	WP_096514724.1	WP_062575375.1	WP_014340493.1	WP_012074210.1	WP_047228052.1	WP_114885863.1	WP_016393186.1	WP_119891979.1	WP_016715788.1	WP_068575558.1	WP_043051166.1
59388	ribulose-phosphate 3-epimerase	Core	143	7	136	CDM42297.1	AKV05220.1	WP_016484625.1	QZA97593.1	SDN94670.1	SDP18726.1	SMS08259.1	AAG03996.1	AAO54108.1	CAK13396.1	QED86777.1	QGL58936.1	EIK60176.1	BAN52301.1	AIN61603.1	AHF65782.1	KDN97038.1,KDO00380.1	ALN17658.1	AIS19267.1	AJP54680.1	WP_060696732.1	WP_060781931.1	WP_043269271.1	WP_003228808.1	WP_061905544.1	WP_008434441.1	WP_028621492.1	WP_024777427.1	WP_025857056.1	WP_071553123.1	WP_046381868.1	WP_080049358.1	WP_003450713.1	WP_008035979.1	WP_028689018.1	WP_014340498.1	WP_012074190.1	WP_047228057.1	WP_003228808.1	WP_016393190.1	WP_119891975.1	WP_016715783.1	WP_022641405.1	WP_046069785.1
1592	16S rRNA adenine1518-N6/adenine1519-N6- dimethyltransferase RsmA	Core	143	7	136	CDM42315.1	AKV05235.1	WP_028699058.1	QZA97608.1	SDN94053.1	SDP18369.1	SMS08245.1	AAG03981.1	AAO54093.1	CAK13382.1	QED86792.1	QGL58950.1	EIK62700.1	BAN52287.1	AIN61589.1	AHF65768.1	KDO00366.1	ALN17640.1	AIS19254.1	AJP54695.1	WP_060696718.1	WP_017129833.1	WP_058073272.1	WP_064380344.1	WP_061905553.1	WP_063026762.1	WP_064680097.1	WP_024777412.1	WP_034109651.1	WP_071553110.1	WP_017847810.1	WP_080049350.1	WP_003450743.1	WP_096514688.1	WP_062575388.1	WP_014340513.1	WP_012074176.1	WP_047228071.1	WP_085709219.1	WP_016393204.1	WP_119891961.1	WP_028699058.1	WP_068575591.1	WP_043049711.1
81313	tRNA adenosine37-N6-threonylcarbamoyltransferase complex transferase subunit TsaD	Core	143	7	136	CDM42326.1	AKV05246.1	WP_016715759.1	QZA97619.1	SDN93575.1	SDP18103.1	SMS08234.1	AAG03969.1	AAO54082.1	CAK13371.1	QED86803.1	QGL59731.1	EIK59020.1	BAN52276.1	AIN61578.1	AHF65757.1	KDO00355.2	ALN17629.1	AIS19243.1	AJP54706.1	WP_060696708.1	WP_060781919.1	WP_061560564.1	WP_039768071.1	WP_061905561.1	WP_063026750.1	WP_064680106.1	WP_024777401.1	WP_034109665.1	WP_071553099.1	WP_017847821.1	WP_080049341.1	WP_003450763.1	WP_096514668.1	WP_062575396.1	WP_014340523.1	WP_034079688.1	WP_107323000.1	WP_039768071.1	WP_016393215.1	WP_119891949.1	WP_016715759.1	WP_068575607.1	WP_046069800.1
19281	RNA polymerase sigma factor RpoD	Core	143	7	136	CDM42329.1	AKV05248.1	WP_119368619.1	QZA97622.1	SDN93463.1	SDP18035.1	SMS08231.1	AAG03965.1	AAO54079.1	CAK13368.1	QED86806.1	QGL58962.1	EIK63593.1	BAN52273.1	AIN61576.1	AHF65753.1	KDO00352.1	ALN17626.1	AIS19240.1	AJP54709.1	WP_060696706.1	WP_060781918.1	WP_009615539.1	WP_039768067.1	WP_021702509.1	WP_063026748.1	WP_064680108.1	WP_024777399.1	WP_034109669.1	WP_071553097.1	WP_017847823.1	WP_080049338.1	WP_003450767.1	WP_096514664.1	WP_062575398.1	WP_014340525.1	WP_012074163.1	WP_047228083.1	WP_085709208.1	WP_016393217.1	WP_119891947.1	WP_016715757.1	WP_124347239.1	WP_124356338.1
67911	biotin synthase BioB	Core	143	7	136	CDM42459.1	AKV05273.1	WP_016714563.1	QZA97647.1	SDN92228.1	SDP17227.1	SMS08151.1	AAG03889.1	AAO54038.1	CAK17750.1	QED86836.1	QGL59003.1	EIK60648.1	BAN52246.1	AIN61547.1	AHF69896.1	KDO00325.1	ALN17574.1	AIS18488.1	AJP54734.1	WP_060696688.1	WP_060781903.1	WP_061560553.1	WP_011336244.1	WP_061903161.1	WP_063026704.1	WP_064680136.1	WP_055136111.1	WP_016977842.1	WP_071553077.1	WP_017847846.1	WP_080048316.1	WP_003453840.1	WP_096514620.1	WP_062575430.1	WP_014340550.1	WP_034080861.1	WP_076383416.1	WP_085731680.1	WP_016393258.1	WP_119891895.1	WP_016714563.1	WP_068575651.1	WP_043049742.1
94207	translational GTPase TypA	Core	143	7	136	CDM42498.1	AKV06189.1	WP_016712460.1	QZA98524.1	SDN57338.1	SDO92599.1	SMS12562.1	AAG08502.1	AAO53905.1	CAK13351.1	QED86965.1	QGL59118.1	EIK60961.1	BAN56963.1	AIN60646.1	AHF65518.1	KDN99411.1	ALN17523.1	AIS18566.1	AJP50031.1	WP_003438614.1	WP_017132479.1	WP_009613807.1	WP_064382804.1	WP_061903117.1	WP_063033502.1	WP_064675456.1	WP_024778074.1	WP_034108771.1	WP_017336070.1	WP_017849921.1	WP_080048786.1	WP_003453325.1	WP_096513849.1	WP_028688403.1	WP_003186725.1	WP_003154709.1	WP_047226918.1	WP_085712784.1	WP_016395395.1	WP_119895306.1	WP_016712460.1	WP_068589407.1	WP_043047284.1
69840	glutamate--ammonia ligase	Core	143	7	136	CDM42500.1	AKV06187.1	WP_016712462.1	QZA98522.1	SDN57469.1	SDO92672.1	SMS12564.1	AAG08504.1	AAO53903.1	CAK13349.1	QED86968.1	QGL59120.1	EIK63553.1	BAN56965.1	AIN60648.1	AHF65516.1	KDN99409.1	ALN17521.1	AIS18568.1	AJP50028.1	WP_003438610.1	WP_017132480.1	WP_009613809.1	WP_011332032.1	WP_021698942.1	WP_003217999.1	WP_064675454.1	WP_024778072.1	WP_016979133.1	WP_010464555.1	WP_017849923.1	WP_080051609.1	WP_003453330.1	WP_096513852.1	WP_028688405.1	WP_014336114.1	WP_003096016.1	WP_014336114.1	WP_085712782.1	WP_016395397.1	WP_119895307.1	WP_016712462.1	WP_053132545.1	WP_034117297.1
43422	homoserine O-acetyltransferase	Core	143	7	136	CDM42515.1	AKV05404.1	WP_028698440.1	QZA97836.1	SDN86369.1	SDP13357.1	SMS12464.1	AAG03779.1	AAO58477.1	CAK13276.1	QED82612.1	QGL55202.1	EIK61467.1	BAN57015.1	AIN60716.1	AHF69968.1	KDN99336.1	ALN17507.1	AIS18600.1	AJP54877.1	WP_060696582.1	WP_017130479.1	WP_043269509.1	WP_011336376.1	WP_061903057.1	WP_063026512.1	WP_064680257.1	WP_024778895.1	WP_034109954.1	WP_071552964.1	WP_046381757.1	WP_080049153.1	WP_003455644.1	WP_096514404.1	WP_062575477.1	WP_018609504.1	WP_034080810.1	WP_047226011.1	WP_114886100.1	WP_016393364.1	WP_119891762.1	WP_016712511.1	WP_068575482.1	WP_046069938.1
23681	methionine biosynthesis protein MetW	Core	143	7	136	CDM42516.1	AKV05405.1	WP_003249106.1	QZA97837.1	SDN86322.1	SDP13328.1	SMS12465.1	AAG03778.1	AAO58478.1	CAK13275.1	QED82611.1	QGL55201.1	EIK63143.1	BAN57016.1	AIN60717.1	AHF69969.1	KDN99335.1	ALN17506.1	AIS18601.1	AJP54878.1	WP_004419699.1	WP_017130480.1	WP_009615228.1	WP_011336377.1	WP_021699013.1	WP_063026510.1	WP_064680258.1	WP_053190564.1	WP_034109956.1	WP_071552963.1	WP_017845011.1	WP_080051639.1	WP_003455645.1	WP_060542415.1	WP_011531735.1	WP_014340677.1	WP_003155370.1	WP_047226012.1	WP_096817600.1	WP_015272149.1	WP_119891761.1	WP_003249106.1	WP_068575481.1	WP_005792273.1
131	radical SAM family heme chaperone HemW	Core	143	7	136	CDM42519.1	AKV05408.1	WP_119371735.1	QZB01101.1	SDN86196.1	SDP13237.1	SMS12468.1	AAG03775.1	AAO58480.1	CAK13272.1	QED82609.1	QGL55199.1	EIK60188.1	BAN57019.1	AIN60720.1	AHF69972.1	KDN99332.2	ALN17502.1	AIS18603.1	AJP54881.1	WP_060696579.1	WP_060781994.1	WP_061560513.1	WP_064380094.1	WP_156480481.1	WP_063026506.1	WP_064680261.1	WP_024778899.1	WP_034109961.1	WP_071552960.1	WP_079444872.1	WP_080049150.1	WP_036993805.1	WP_096514401.1	WP_167388403.1	WP_014340680.1	WP_107113692.1	WP_107321398.1	WP_114886101.1	WP_043172822.1	WP_119891758.1	WP_016712514.1	WP_124347170.1	WP_124356346.1
97820	tRNA guanosine46-N7-methyltransferase TrmB	Core	143	7	136	CDM42522.1	AKV05410.1	WP_019097204.1	QZA97841.1	SDN86070.1	SDP13177.1	SMS12470.1	AAG03771.1	AAO53979.1	CAK13270.1	QED86887.1	QGL59052.1	EIK58974.1	BAN57021.1	AIN60722.1	AHF69974.1	KDN99330.1	ALN17495.1	AIS18605.1	AJP54883.1	WP_060696577.1	WP_017130485.1	WP_218585327.1	WP_064380092.1	WP_021699975.1	WP_063026504.1	WP_064680263.1	WP_055135218.1	WP_034109962.1	WP_071552958.1	WP_017845015.1	WP_080049131.1	WP_036993808.1	WP_096514399.1	WP_028689129.1	WP_014340682.1	WP_221411135.1	WP_047226017.1	WP_039767926.1	WP_016393359.1	WP_119891755.1	WP_016712517.1	WP_068575476.1	WP_057022830.1
41901	RNA polymerase sigma factor RpoH	Core	143	7	136	CDM42528.1	AKV05414.1	WP_015272155.1	QZA97846.1	SDN85866.1	SDP13024.1	SMS12478.1	AAG03765.1	AAO53974.1	CAK13265.1	QED86891.1	QGL59056.1	EIK60081.1	BAN57026.1	AIN60727.1	AHF69979.1	KDN99324.1	ALN17489.1	AIS18610.1	AJP54888.1	WP_060696573.1	WP_017124869.1	WP_009615206.1	WP_007953393.1	WP_021699982.1	WP_003176698.1	WP_007897890.1	WP_024778906.1	WP_003176698.1	WP_019694095.1	WP_017845020.1	WP_080049125.1	WP_003455675.1	WP_047534555.1	WP_062575481.1	WP_003177476.1	WP_003084510.1	WP_003177476.1	WP_003229146.1	WP_016393355.1	WP_119891749.1	WP_016712521.1	WP_068575472.1	WP_003176698.1
85884	pantetheine-phosphate adenylyltransferase	Core	143	7	136	CDM42542.1	AKV05428.1	WP_016502083.1	QZA97860.1	SDN85352.1	SDP12593.1	SMS12492.1	AAG03752.1	AAO53961.1	CAK13252.1	QED86901.1	QGL59066.1	EIK62938.1	BAN57040.1	AIN60740.1	AHF65530.1	KDN99309.1	ALN17475.1	AIS18618.1	AJP54901.1	WP_004419754.1	WP_060782002.1	WP_009615178.1	WP_003229157.1	WP_021699996.1	WP_003176711.1	WP_064680280.1	WP_024780451.1	WP_003176711.1	WP_071552943.1	WP_003176711.1	WP_080049114.1	WP_036993815.1	WP_096514383.1	WP_028689146.1	WP_003177462.1	WP_003084466.1	WP_007897855.1	WP_003229157.1	WP_016393341.1	WP_119891734.1	WP_003249065.1	WP_007953414.1	WP_003176711.1
73415	YfhL family 4Fe-4S dicluster ferredoxin	Core	143	7	136	CDM42543.1	AKV05429.1	WP_016489663.1	QZA97861.1	SDN85314.1	SDP12562.1	SMS12493.1	AAG03751.1	AAO53960.1	CAK13251.1	QED86902.1	QGL59067.1	EIK62289.1	BAN57041.1	AIN60741.1	AHF65529.1	KDN99308.1	ALN17474.1	AIS18619.1	AJP54902.1	WP_004419756.1	WP_017124885.1	WP_009615176.1	WP_003195146.1	WP_021699997.1	WP_003213796.1	WP_003195146.1	WP_003206534.1	WP_003195146.1	WP_008150569.1	WP_010564414.1	WP_080049113.1	WP_003455709.1	WP_003195146.1	WP_011531711.1	WP_003206534.1	WP_012073972.1	WP_047226031.1	WP_003195146.1	WP_016393340.1	WP_089390982.1	WP_016489663.1	WP_011064042.1	WP_003195146.1
41426	bifunctional DNA-formamidopyrimidine glycosylase/DNA-apurinic or apyrimidinic site lyase	Core	143	7	136	CDM42548.1	AKV05431.1	WP_119371751.1	QZA97863.1	SDN85241.1	SDP12513.1	SMS12495.1	AAG03746.1	AAO53958.1	CAK13249.1	QED86904.1	QGL59069.1	EIK61708.1	BAN57042.1	AIN60743.1	AHF65527.1	KDN99306.1	ALN17469.1	AIS18621.1	AJP54903.1	WP_060696560.1	WP_060782003.1	WP_043313994.1	WP_007953423.1	WP_061902610.1	WP_017476543.1	WP_064680282.1	WP_024780454.1	WP_034109992.1	WP_071552941.1	WP_017845033.1	WP_080049104.1	WP_003455720.1	WP_096514380.1	WP_096049159.1	WP_003206537.1	WP_004368457.1	WP_047226033.1	WP_085709046.1	WP_016393339.1	WP_119891731.1	WP_016712536.1	WP_068575458.1	WP_057022819.1
17940	prolipoprotein diacylglyceryl transferase	Core	143	7	136	CDM42570.1	AKV05451.1	WP_060498094.1	QZA97884.1	SDN84406.1	SDP12094.1	SMS12694.1	AAG03730.1	AAO58709.1	CAK17860.1	QED86995.1	QGL59146.1	EIK60963.1	BAN57060.1	AIN60796.1	AHF70047.1	KDN99284.1	ALN17440.1	AIS18633.1	AJP54923.1	WP_060696542.1	WP_017130518.1	WP_058070833.1	WP_039767887.1	WP_061902628.1	WP_008438947.1	WP_064680302.1	WP_024777952.1	WP_034110028.1	WP_071552921.1	WP_057003970.1	WP_080049464.1	WP_003455770.1	WP_096514360.1	WP_050707398.1	WP_014335998.1	WP_107113680.1	WP_076383259.1	WP_065258902.1	WP_016392478.1	WP_119891715.1	WP_016712552.1	WP_022641675.1	WP_057022798.1
105564	RNA pyrophosphohydrolase	Core	143	7	136	CDM42574.1	AKV05455.1	WP_003249017.1	QZA97888.1	SDN84302.1	SDP11991.1	SMS12697.1	AAG03725.1	AAO58711.1	CAK17864.1	QED86998.1	QGL59148.1	EIK61638.1	BAN57064.1	AIN60800.1	AHF70049.1	KDN99280.1	ALN17436.1	AIS18718.1	AJP54927.1	WP_019828104.1	WP_026013022.1	WP_061563062.1	WP_003229203.1	WP_021699084.1	WP_003176750.1	WP_007945562.1	WP_003186867.1	WP_003176750.1	WP_008064982.1	WP_026139795.1	WP_080049460.1	WP_036993839.1	WP_007897732.1	WP_028688498.1	WP_003186867.1	WP_003084400.1	WP_003186867.1	WP_003229203.1	WP_003249017.1	WP_119891710.1	WP_003249017.1	WP_011064073.1	WP_003176750.1
56352	ribose-5-phosphate isomerase RpiA	Core	143	7	136	CDM42578.1	AKV05459.1	WP_060485716.1	QZA97892.1	SDN84189.1	SDP11902.1	SMS12701.1	AAG03719.1	AAO58715.1	CAK17868.1	QED87003.1	QGL59151.1	EIK60399.1	BAN57068.1	AIN60803.1	AHF70053.1	KDN99274.1	ALN17432.1	AIS18722.1	AJP54932.1	WP_003444561.1	WP_017130524.1	WP_061563065.1	WP_007953476.1	WP_061903007.1	WP_008438935.1	WP_064680309.1	WP_053193096.1	WP_034110042.1	WP_071552914.1	WP_079444884.1	WP_080049427.1	WP_003455587.1	WP_096514353.1	WP_011536226.1	WP_014336005.1	WP_003148607.1	WP_107323100.1	WP_114886163.1	WP_016392471.1	WP_119891706.1	WP_016712559.1	WP_124347147.1	WP_032878877.1
11154	23-bisphosphoglycerate-independent phosphoglycerate mutase	Core	143	7	136	CDM42600.1	AKV06177.1	WP_119371695.1	QZA98512.1	SDN57888.1	SDO93031.1	SMS12728.1	AAG08516.1	AAO58753.1	CAK13340.1	QED87038.1	QGL59184.1	EIK63219.1	BAN56973.1	AIN60657.1	AHF70128.1	KDN99400.1	ALN17408.1	AIS18578.1	AJP50018.1	WP_060696101.1	WP_017132491.1	WP_043268357.1	WP_064382798.1	WP_061902543.1	WP_063033507.1	WP_064675447.1	WP_024778061.1	WP_069021252.1	WP_071552367.1	WP_079442661.1	WP_080049271.1	WP_003453355.1	WP_096513860.1	WP_096048889.1	WP_014336104.1	WP_034081805.1	WP_107323050.1	WP_114881097.1	WP_016395406.1	WP_119895317.1	WP_016712470.1	WP_124345540.1	WP_057025457.1
15822	1-5-phosphoribosyl-5-[5- phosphoribosylaminomethylideneamino]imidazole-4- carboxamide isomerase	Core	143	7	136	CDM42608.1	AKV06171.1	WP_016714501.1	QZA98506.1	SDN58155.1	SDO93252.1	SMS12734.1	AAG08526.1	AAO58761.1	CAK17819.1	QED87046.1	QGL59190.1	EIK61803.1	BAN52171.1	AIN60759.1	AHF70135.1	KDO00241.1	ALN17401.1	AIS18650.1	AJP50012.1	WP_003438566.1	WP_026013232.1	WP_061563031.1	WP_003220753.1	WP_061902554.1	WP_003187784.1	WP_010464588.1	WP_024778055.1	WP_003187784.1	WP_054595157.1	WP_017849937.1	WP_080049276.1	WP_003453369.1	WP_015093076.1	WP_062572543.1	WP_014336098.1	WP_043100324.1	WP_047226900.1	WP_114881093.1	WP_003255731.1	WP_119895322.1	WP_016714501.1	WP_068589461.1	WP_057025453.1
51618	imidazole glycerol phosphate synthase subunit HisH	Core	143	7	136	CDM42610.1	AKV06169.1	WP_016714499.1	QZA98504.1	SDN58232.1	SDO93328.1	SMS12736.1	AAG08527.1	AAO58763.1	CAK17821.1	QED87048.1	QGL59192.1	EIK59753.1	BAN52169.1	AIN60761.1	AHF70137.1	KDO00239.1	ALN17399.1	AIS18652.1	AJP50010.1	WP_060696111.1	WP_017132499.1	WP_058070789.1	WP_007952546.1	WP_061902556.1	WP_063033512.1	WP_064675440.1	WP_024778053.1	WP_069021238.1	WP_071552373.1	WP_017849939.1	WP_080049277.1	WP_003453372.1	WP_096513866.1	WP_062572541.1	WP_014336096.1	WP_012077787.1	WP_047226898.1	WP_114881092.1	WP_016392210.1	WP_119895324.1	WP_016714499.1	WP_068589465.1	WP_043047298.1
4477	imidazoleglycerol-phosphate dehydratase HisB	Core	143	7	136	CDM42611.1	AKV06168.1	WP_009682881.1	QZA98503.1	SDN58337.1	SDO93360.1	SMS12737.1	AAG08528.1	AAO58764.1	CAK17822.1	QED87049.1	QGL59193.1	EIK60174.1	BAN52168.1	AIN60762.1	AHF70138.1	KDO00238.1	ALN17398.1	AIS18653.1	AJP50009.1	WP_003438561.1	WP_017132500.1	WP_043256084.1	WP_039764670.1	WP_043216328.1	WP_003218037.1	WP_064680593.1	WP_024778052.1	WP_017849940.1	WP_071552374.1	WP_017849940.1	WP_080049278.1	WP_036993252.1	WP_024778052.1	WP_028688464.1	WP_003186751.1	WP_003096088.1	WP_003186751.1	WP_039764670.1	WP_008091492.1	WP_119895325.1	WP_009682881.1	WP_010453482.1	WP_003187781.1
529	50S ribosomal protein L33	Core	143	7	136	CDM42741.1	AKV05607.1	WP_003253507.1	QZA98033.1	SDN77724.1	SDP06936.1	SMS07787.1	AAG08700.1	AAO53644.1	CAK18040.1	QED82364.1	QGL54856.1	EIK63062.1	BAN57198.1	AIN60951.1	AHF65310.1	KDN99751.1	ALN17287.1	AIS18963.1	AJP55084.1	WP_003437824.1	WP_003177274.1	WP_009614117.1	WP_003177274.1	WP_021702025.1	WP_003176906.1	WP_007894709.1	WP_003177274.1	WP_003176906.1	WP_007894709.1	WP_003176906.1	WP_003464575.1	WP_003457707.1	WP_003177274.1	WP_003253507.1	WP_003177274.1	WP_003096555.1	WP_003177274.1	WP_003177274.1	WP_003253507.1	WP_108108871.1	WP_003253507.1	WP_003177274.1	WP_003176906.1
13234	50S ribosomal protein L28	Core	143	7	136	CDM42742.1	AKV05608.1	WP_003253504.1	QZA98034.1	SDN77686.1	SDP06905.1	SMS07786.1	AAG08701.1	AAO53643.1	CAK18041.1	QED82363.1	QGL54857.1	EIK59105.1	BAN57199.1	AIN60952.1	AHF65309.1	KDN99752.1	ALN17286.1	AIS18962.1	AJP55085.1	WP_003437823.1	WP_007921114.1	WP_009614118.1	WP_003177273.1	WP_021702024.1	WP_003213263.1	WP_003176907.1	WP_003177273.1	WP_010207494.1	WP_007894701.1	WP_003176907.1	WP_080049065.1	WP_003457710.1	WP_003177273.1	WP_003258972.1	WP_003177273.1	WP_003096556.1	WP_003229474.1	WP_003229474.1	WP_008091535.1	WP_003291677.1	WP_003253504.1	WP_031320695.1	WP_003176907.1
61818	bifunctional phosphopantothenoylcysteine decarboxylase/phosphopantothenate--cysteine ligase CoaBC	Core	143	7	136	CDM42746.1	AKV05611.1	WP_104833742.1	QZA98037.1	SDN77558.1	SDP06832.1	SMS07783.1	AAG08705.1	AAO53639.1	CAK18044.1	QED82360.1	QGL54860.1	EIK59429.1	BAN57202.1	AIN60955.1	AHF65305.1	KDN99756.1	ALN17280.1	AIS18959.1	AJP55088.1	WP_003437818.1	WP_017130327.1	WP_061563104.1	WP_064379854.1	WP_061902690.1	WP_017476702.1	WP_064680434.1	WP_024780591.1	WP_010207499.1	WP_071552794.1	WP_017846052.1	WP_080049063.1	WP_003457721.1	WP_096514233.1	WP_062575599.1	WP_003206865.1	WP_033997367.1	WP_047226163.1	WP_085708873.1	WP_016394036.1	WP_119895487.1	WP_016712699.1	WP_068577683.1	WP_043048060.1
90187	orotate phosphoribosyltransferase	Core	143	7	136	CDM42751.1	AKV05617.1	WP_119371863.1	QZA98041.1	SDN77381.1	SDP06703.1	SMS07778.1	AAG08716.1	AAO53634.1	CAK18048.1	QED82356.1	QGL54864.1	EIK62737.1	BAN57206.1	AIN60960.1	AHF65300.1	KDN99761.1	ALN17274.1	AIS18954.1	AJP55093.1	WP_003437809.1	WP_017130332.1	WP_009614134.1	WP_011336558.1	WP_021702016.1	WP_063033848.1	WP_064680437.1	WP_024780595.1	WP_016969926.1	WP_071552789.1	WP_017846056.1	WP_080049058.1	WP_003457736.1	WP_011336558.1	WP_011536401.1	WP_003206873.1	WP_012077941.1	WP_047226167.1	WP_011336558.1	WP_016394033.1	WP_119895493.1	WP_016712702.1	WP_124347097.1	WP_057023330.1
74796	ribonuclease PH	Core	143	7	136	CDM42754.1	AKV05621.1	WP_051096411.1	QZA98044.1	SDN77204.1	SDP06589.1	SMS07775.1	AAG08719.1	AAO53631.1	CAK18050.1	QED82353.1	QGL54867.1	EIK61089.1	BAN57208.1	AIN60963.1	AHF65269.1	KDN99764.1	ALN17270.1	AIS18952.1	AJP55096.1	WP_003437790.1	WP_017130334.1	WP_009614139.1	WP_064379846.1	WP_061902697.1	WP_063033847.1	WP_046045041.1	WP_024780256.1	WP_010207511.1	WP_071552787.1	WP_046381645.1	WP_080049055.1	WP_003457745.1	WP_047535109.1	WP_009681991.1	WP_014340861.1	WP_003096595.1	WP_047226169.1	WP_085708868.1	WP_008091585.1	WP_119895496.1	WP_016712703.1	WP_022641842.1	WP_043048066.1
79928	guanylate kinase	Core	143	7	136	CDM42756.1	AKV05623.1	WP_016712705.1	QZA98046.1	SDN77120.1	SDP06531.1	SMS07773.1	AAG08721.1	AAO53629.1	CAK18052.1	QED82351.1	QGL54869.1	EIK60389.1	BAN57210.1	AIN60965.1	AHF65267.1	KDN99766.1	ALN17268.1	AIS18950.1	AJP55098.1	WP_060696426.1	WP_017130336.1	WP_009614143.1	WP_011336561.1	WP_021702010.1	WP_003213284.1	WP_064680441.1	WP_069018358.1	WP_003213284.1	WP_071552785.1	WP_017846059.1	WP_080049041.1	WP_003457749.1	WP_095194427.1	WP_028689945.1	WP_003206877.1	WP_003150735.1	WP_047226171.1	WP_085708867.1	WP_016394030.1	WP_119895498.1	WP_016712705.1	WP_068577666.1	WP_003213284.1
9031	bifunctional GTP diphosphokinase/guanosine-35-bis pyrophosphate 3-pyrophosphohydrolase	Core	143	7	136	CDM42758.1	AKV05625.1	WP_016712710.1	QZA98048.1	SDN77045.1	SDP06477.1	SMS07771.1	AAG08723.1	AAO53627.1	CAK18058.1	QED82349.1	QGL54871.1	EIK61963.1	BAN57216.1	AIN60971.1	AHF65265.1	KDN99773.1	ALN17266.1	AIS18948.1	AJP55100.1	WP_060696427.1	WP_060782082.1	WP_043268111.1	WP_064379844.1	WP_061902699.1	WP_008439435.1	WP_064680442.1	WP_055135215.1	WP_017735756.1	WP_071552784.1	WP_017846060.1	WP_080049039.1	WP_003457755.1	WP_096514228.1	WP_028689950.1	WP_003206879.1	WP_003096603.1	WP_047226172.1	WP_007954439.1	WP_016394024.1	WP_119895500.1	WP_016712710.1	WP_068577664.1	WP_057023328.1
40814	oligopeptidase A	Core	143	7	136	CDM42833.1	AKV10792.1	WP_119368381.1	QZA98285.1	SDN67114.1	SDO99138.1	SMS07709.1	AAG03457.1	AAO53698.1	CAK13044.1	QED87327.1	QGL59474.1	EIK61591.1	BAN51941.1	AIN61223.1	AHF65221.1	KDN99925.1	ALN17191.1	AIS18820.1	AJP49757.1	WP_060696384.1	WP_060783041.1	WP_061560341.1	WP_170928905.1	WP_061902875.1	WP_063033718.1	WP_167355110.1	WP_055135866.1	WP_174555868.1	WP_167368538.1	WP_169881584.1	WP_080048879.1	WP_003458101.1	WP_172901638.1	WP_096049029.1	WP_014335879.1	WP_107113627.1	WP_107323311.1	WP_114880906.1	WP_016394266.1	WP_238474387.1	WP_016712821.1	WP_164487259.1	WP_172833435.1
57482	sodium-extruding oxaloacetate decarboxylase subunit alpha	Core	143	7	136	CDM42843.1	AKV05719.1	WP_119371888.1	QZA98123.1	SDN73765.1	SDP00696.1	SMS12963.1	AAG08820.1	AAO58929.1	CAK18105.1	QED87207.1	QGL59335.1	EIK59992.1	BAN57260.1	AIN61014.1	AHF70271.1	KDN99825.1	ALN17182.1	AIS18908.1	AJP55175.1	WP_060696311.1	WP_060783088.1	WP_009614930.1	WP_064379745.1	WP_061902753.1	WP_063033792.1	WP_064680488.1	WP_024777838.1	WP_034110401.1	WP_071552714.1	WP_046381604.1	WP_080051622.1	WP_003457890.1	WP_096514170.1	WP_028689991.1	WP_014340932.1	WP_003105555.1	WP_107323149.1	WP_085708795.1	WP_016394360.1	WP_119895570.1	WP_016712745.1	WP_022641939.1	WP_057023279.1
66350	acetyl-CoA carboxylase biotin carboxylase subunit	Core	143	7	136	CDM42844.1	AKV05720.1	WP_016712746.1	QZA98124.1	SDN73718.1	SDP00723.1	SMS12964.1	AAG08821.1	AAO58930.1	CAK18106.1	QED87208.1	QGL59336.1	EIK63647.1	BAN57261.1	AIN61015.1	AHF70272.1	KDN99826.1	ALN17181.1	AIS18907.1	AJP55176.1	WP_060696312.1	WP_060783087.1	WP_009614928.1	WP_007954255.1	WP_021702094.1	WP_003213442.1	WP_064680489.1	WP_024777837.1	WP_003195732.1	WP_071552713.1	WP_003213442.1	WP_080048987.1	WP_003457892.1	WP_096514169.1	WP_062575637.1	WP_003187105.1	WP_012078009.1	WP_047226699.1	WP_085708794.1	WP_016394359.1	WP_119895571.1	WP_016712746.1	WP_068578407.1	WP_003195732.1
44988	zinc ABC transporter ATP-binding protein ZnuC	Core	143	7	136	CDM42855.1	AKV05889.1	WP_016712841.1	QZA98260.1	SDN68080.1	SDP05831.1	SMS07735.1	AAG08885.1	AAO58692.1	CAK13065.1	QED82413.1	QGL55017.1	EIK62324.1	BAN51963.1	AIN61300.1	AHF65197.1	KDN99948.1	ALN17171.1	AIS18798.1	AJP49784.1	WP_060696460.1	WP_060783035.1	WP_043270072.1	WP_064379570.1	WP_061905611.1	WP_017477974.1	WP_064675249.1	WP_055136064.1	WP_069078651.1	WP_071552582.1	WP_017849021.1	WP_080048866.1	WP_003458125.1	WP_096514069.1	WP_096049017.1	WP_014335813.1	WP_012078063.1	WP_076383150.1	WP_065260667.1	WP_016394242.1	WP_119891564.1	WP_016712841.1	WP_068577344.1	WP_057023188.1
55031	zinc ABC transporter permease subunit ZnuB	Core	143	7	136	CDM42856.1	AKV05890.1	WP_119368397.1	QZA98261.1	SDN68043.1	SDP05858.1	SMS07734.1	AAG08886.1	AAO58691.1	CAK13064.1	QED82414.1	QGL55018.1	EIK61305.1	BAN51962.1	AIN61299.1	AHF65198.1	KDN99947.1	ALN17170.1	AIS18799.1	AJP49783.1	WP_003437694.1	WP_060783036.1	WP_009614550.1	WP_064379568.1	WP_061902888.1	WP_017477973.1	WP_064675250.1	WP_024778402.1	WP_034110613.1	WP_071552583.1	WP_079442557.1	WP_080048867.1	WP_003458124.1	WP_096514068.1	WP_028688681.1	WP_003196213.1	WP_003155417.1	WP_047229780.1	WP_065260666.1	WP_016394243.1	WP_119891563.1	WP_016712840.1	WP_022642273.1	WP_057023189.1
92169	DNA helicase II	Core	143	7	136	CDM42864.1	AKV05726.1	WP_119371893.1	QZA98129.1	SDN73484.1	SDP00901.1	SMS12970.1	AAG08828.1	AAO58935.1	CAK18113.1	QED87212.1	QGL59340.1	EIK62130.1	BAN57267.1	AIN61020.1	AHF70278.1	KDN99831.1	ALN17160.1	AIS18902.1	AJP55181.1	WP_060696315.1	WP_017132311.1	WP_061560363.1	WP_007954248.1	WP_061902776.1	WP_063033789.1	WP_064680493.1	WP_024777833.1	WP_015886602.1	WP_071552708.1	WP_017850034.1	WP_080049011.1	WP_003457923.1	WP_096514163.1	WP_028689997.1	WP_014340936.1	WP_012078015.1	WP_047226695.1	WP_114886442.1	WP_016394353.1	WP_119895578.1	WP_016712749.1	WP_124347053.1	WP_057023276.1
45134	F0F1 ATP synthase subunit epsilon	Core	143	7	136	CDM43030.1	AKV05818.1	WP_010955886.1	QZA98178.1	SDN71186.1	SDP03635.1	SMS13031.1	AAG08938.1	AAO59011.1	CAK18148.1	QED87270.1	QGL59413.1	EIK60911.1	BAN57286.1	AIN61105.1	AHF70313.1	KDN99865.2	ALN17068.1	AIS18879.1	AJP55225.1	WP_060696338.1	WP_017132250.1	WP_009614398.1	WP_007954164.1	WP_021702539.1	WP_008439541.1	WP_010465460.1	WP_069018368.1	WP_015886644.1	WP_071552658.1	WP_017848931.1	WP_080048971.1	WP_003457983.1	WP_007985046.1	WP_028690018.1	WP_003207087.1	WP_003097128.1	WP_047230094.1	WP_007954164.1	WP_003260039.1	WP_119895617.1	WP_010955886.1	WP_011064380.1	WP_005792601.1
68191	F0F1 ATP synthase subunit beta	Core	143	7	136	CDM43031.1	AKV05819.1	WP_027614801.1	QZA98179.1	SDN71146.1	SDP03661.1	SMS13032.1	AAG08939.1	AAO59012.1	CAK18149.1	QED87271.1	QGL59414.1	EIK60739.1	BAN57287.1	AIN61106.1	AHF70314.1	KDN99866.1	ALN17067.1	AIS18878.1	AJP55226.1	WP_003438005.1	WP_017132249.1	WP_009614399.1	WP_007954162.1	WP_061902827.1	WP_003213545.1	WP_064680520.1	WP_024777789.1	WP_015886645.1	WP_042556890.1	WP_010565871.1	WP_080048970.1	WP_003457985.1	WP_008018365.1	WP_028690019.1	WP_014340987.1	WP_003097130.1	WP_047230095.1	WP_007954162.1	WP_016394322.1	WP_119895618.1	WP_016502294.1	WP_044465897.1	WP_003195827.1
65503	F0F1 ATP synthase subunit gamma	Core	143	7	136	CDM43032.1	AKV05820.1	WP_003253195.1	QZA98180.1	SDN71103.1	SDP03687.1	SMS13033.1	AAG08940.1	AAO59013.1	CAK18150.1	QED87272.1	QGL59415.1	EIK62645.1	BAN57288.1	AIN61107.1	AHF70315.1	KDN99867.1	ALN17066.1	AIS18877.1	AJP55227.1	WP_003438003.1	WP_017132248.1	WP_009614400.1	WP_007960781.1	WP_061902828.1	WP_003213547.1	WP_064680521.1	WP_003187188.1	WP_010565870.1	WP_054048164.1	WP_017848932.1	WP_080048969.1	WP_003457987.1	WP_007934344.1	WP_028690020.1	WP_014340988.1	WP_003097132.1	WP_003207090.1	WP_008084419.1	WP_016394321.1	WP_119895619.1	WP_003253195.1	WP_031320767.1	WP_005792602.1
54231	F0F1 ATP synthase subunit alpha	Core	143	7	136	CDM43033.1	AKV05821.1	WP_016712768.1	QZA98181.1	SDN71051.1	SDP03714.1	SMS13034.1	AAG08941.1	AAO59014.1	CAK18151.1	QED87273.1	QGL59416.1	EIK62086.1	BAN57289.1	AIN61108.1	AHF70316.1	KDN99868.1	ALN17065.1	AIS18876.1	AJP55228.1	WP_003438001.1	WP_017132247.1	WP_043270154.1	WP_039764983.1	WP_021702536.1	WP_003213549.1	WP_064680522.1	WP_024777788.1	WP_003177064.1	WP_071552657.1	WP_017848933.1	WP_080048968.1	WP_003457988.1	WP_008018366.1	WP_028690021.1	WP_003207093.1	WP_003097134.1	WP_025216279.1	WP_085606310.1	WP_016394320.1	WP_119895620.1	WP_016712768.1	WP_068576573.1	WP_003195831.1
89165	16S rRNA guanine527-N7-methyltransferase RsmG	Core	143	7	136	CDM43041.1	AKV05829.1	WP_105947118.1	QZA98189.1	SDN70714.1	SDP03927.1	SMS13042.1	AAG08949.1	AAO59022.1	CAK18159.1	QED87637.1	QGL59755.1	EIK62619.1	BAN57297.1	AIN61116.1	AHF70324.1	KDN99875.1	ALN17057.1	AIS18868.1	AJP55236.1	WP_060696343.1	WP_017132240.1	WP_061563176.1	WP_064379650.1	WP_061902829.1	WP_003213561.1	WP_064680528.1	WP_173668675.1	WP_034110484.1	WP_174553357.1	WP_026140276.1	WP_080048960.1	WP_003458007.1	WP_096514128.1	WP_096049056.1	WP_014340992.1	WP_053814868.1	WP_107323174.1	WP_114886521.1	WP_016394316.1	WP_119895626.1	WP_016712771.1	WP_068576580.1	WP_057011548.1
13534	tRNA uridine-5-carboxymethylaminomethyl34 synthesis enzyme MnmG	Core	143	7	136	CDM43042.1	AKV05830.1	WP_119371956.1	QZA98190.1	SDN70674.1	SDP03956.1	SMS13043.1	AAG08950.1	AAO59023.1	CAK18160.1	QED87280.1	QGL59423.1	EIK62012.1	BAN57298.1	AIN61117.1	AHF70325.1	KDN99876.1	ALN17056.1	AIS18867.1	AJP55237.1	WP_060697001.1	WP_017132239.1	WP_061563177.1	WP_007954140.1	WP_061902830.1	WP_063034100.1	WP_064680529.1	WP_024777781.1	WP_025854394.1	WP_071552651.1	WP_046381580.1	WP_080048959.1	WP_003458009.1	WP_096514127.1	WP_096049055.1	WP_014340993.1	WP_107114645.1	WP_107323175.1	WP_114886523.1	WP_016394315.1	WP_119895627.1	WP_028700025.1	WP_068576582.1	WP_057023336.1
91286	tRNA uridine-5-carboxymethylaminomethyl34 synthesis GTPase MnmE	Core	143	7	136	CDM43043.1	AKV05831.1	WP_119371926.1	QZA98191.1	SDN70624.1	SDP03987.1	SMS13044.1	AAG08952.1	AAO59024.1	CAK18161.1	QED87281.1	QGL59424.1	EIK60719.1	BAN57299.1	AIN61118.1	AHF70326.1	KDN99877.1	ALN17055.1	AIS18866.1	AJP55241.1	WP_060696345.1	WP_017132237.1	WP_043313939.1	WP_064379648.1	WP_061902831.1	WP_063033749.1	WP_064680533.1	WP_055135074.1	WP_069078624.1	WP_071552650.1	WP_017848941.1	WP_080048955.1	WP_003458010.1	WP_096514126.1	WP_096049054.1	WP_014340994.1	WP_107114646.1	WP_107323176.1	WP_114886525.1	WP_016394314.1	WP_119895628.1	WP_016712773.1	WP_124347036.1	WP_057023239.1
28828	chromosomal replication initiator protein DnaA	Dispensable	142	7	135	CDM38617.1	AKV05833.1	WP_119371928.1	QZA98195.1	SDN70447.1	SDP04100.1	SMS07665.1	AAG03391.1	AAO53558.1	CAK12998.1	QED87286.1	QGL59429.1	EIK62177.1	BAN51854.1	AIN61121.1	AHF65157.1	KDN99880.2	ALN21533.1	AIS18862.1	AJP49710.1	WP_060696347.1	WP_026013205.1	WP_009614445.1	WP_064379644.1	WP_021702522.1	WP_063033748.1	WP_064680535.1	WP_024777777.1	WP_034110495.1	WP_071552647.1	WP_026140277.1	WP_080048950.1	WP_036994635.1	WP_096514124.1	WP_062360044.1	WP_024616799.1	WP_034080764.1	WP_047230104.1	WP_085713096.1	WP_016394310.1	WP_119891498.1	WP_016712776.1	WP_068576588.1	WP_046070216.1
54522	lysophospholipid acyltransferase	Dispensable	142	7	135	CDM38635.1	AKV05842.1	WP_119368361.1	QZA98210.1	SDN70056.1	SDP04433.1	SMS07677.1	AAG03401.1	AAO53736.1	CAK13014.1	QED87295.1	QGL59441.1	EIK61390.1	BAN51908.1	AIN61192.1	AHF65168.1	KDN99898.1	ALN21488.1	AIS18849.1	AJP49722.1	WP_060696357.1	WP_017132196.1	WP_009614460.1	WP_064379631.1	WP_061902844.1	WP_003213605.1	WP_064680543.1	WP_024777765.1	WP_034110510.1	WP_071552635.1	WP_079442537.1	-	WP_003458051.1	WP_096514119.1	WP_084940932.1	WP_014335795.1	WP_034080768.1	WP_047230111.1	WP_085713088.1	WP_016394295.1	WP_119891507.1	WP_016712792.1	WP_068576623.1	WP_014716285.1
41879	L-threonylcarbamoyladenylate synthase	Dispensable	142	7	135	CDM38646.1	AKV05851.1	WP_060499858.1	QZA98219.1	SDN69724.1	SDP04692.1	SMS07684.1	AAG03412.1	AAO53728.1	CAK13021.1	QED87303.1	QGL59449.1	EIK61820.1	BAN51915.1	AIN61199.1	AHF65175.1	KDN99905.1	ALN21459.1	AIS18842.1	AJP49730.1	WP_060696364.1	WP_060783056.1	WP_061560283.1	WP_011331748.1	WP_061902849.1	WP_017477928.1	WP_064680551.1	WP_003196294.1	WP_034110523.1	WP_071552626.1	WP_079442541.1	-	WP_003458060.1	WP_096514110.1	WP_062572339.1	WP_014335849.1	WP_011979053.1	WP_047229815.1	WP_085713080.1	WP_008096561.1	WP_119891515.1	WP_016712799.1	WP_068576641.1	WP_043048265.1
88334	tryptophan synthase subunit alpha	Dispensable	142	7	135	CDM38662.1	AKV05928.1	WP_119368374.1	QZA98300.1	SDN66598.1	SDO98743.1	SMS07696.1	AAG03425.1	AAO53713.1	CAK13031.1	QED87314.1	QGL59458.1	EIK63627.1	BAN51927.1	AIN61209.1	AHF65234.1	KDN99912.1	ALN21444.1	AIS18834.1	AJP49744.1	WP_060696498.1	WP_017132175.1	WP_043270093.1	WP_064379334.1	WP_061902861.1	WP_010168557.1	WP_064675285.1	WP_024778482.1	WP_034110547.1	WP_071552617.1	WP_046381551.1	-	WP_003458075.1	WP_096514034.1	WP_062360012.1	WP_014335912.1	WP_003157285.1	WP_107323215.1	WP_085713008.1	WP_016394278.1	WP_119891522.1	WP_016712808.1	WP_124345398.1	WP_057023214.1
20757	tryptophan synthase subunit beta	Dispensable	142	7	135	CDM38663.1	AKV05927.1	WP_119368375.1	QZA98299.1	SDN66632.1	SDO98772.1	SMS07697.1	AAG03426.1	AAO53712.1	CAK13032.1	QED87315.1	QGL59459.1	EIK63076.1	BAN51928.1	AIN61210.1	AHF65233.1	KDN99913.1	ALN21443.1	AIS18833.1	AJP49745.1	WP_060696497.1	WP_060783049.1	WP_043270091.1	WP_064379337.1	WP_061902862.1	WP_063033725.1	WP_064675284.1	WP_024778481.1	WP_034110549.1	WP_071552616.1	WP_017848984.1	WP_080048926.1	WP_003458076.1	WP_096514035.1	WP_011531493.1	WP_014335911.1	WP_011979064.1	WP_047230073.1	WP_114880912.1	WP_016394277.1	WP_119891523.1	WP_016712809.1	WP_022642233.1	WP_043048280.1
66292	LysR family transcriptional regulator	Dispensable	142	7	135	CDM38664.1	AKV05926.1	WP_119368376.1	QZA98298.1	SDN66676.1	SDO98800.1	SMS07698.1	AAG03427.1	AAO53711.1	CAK13033.1	QED87316.1	QGL59460.1	EIK62160.1	BAN51929.1	AIN61211.1	AHF65232.1	KDN99914.1	ALN21441.1	AIS18832.1	AJP49746.1	WP_060696496.1	WP_060783048.1	WP_043270089.1	WP_064379338.1	WP_061902863.1	WP_063033724.1	WP_064675283.1	WP_055135858.1	WP_034110551.1	WP_071552615.1	WP_017848985.1	WP_080048925.1	WP_003458077.1	WP_096514036.1	WP_096049033.1	WP_014335910.1	WP_034080798.1	WP_047230072.1	WP_114880911.1	WP_016394276.1	WP_119891524.1	WP_016712810.1	WP_124345399.1	WP_057023213.1
16553	spore maturation protein	Dispensable	142	7	135	CDM38668.1	AKV05871.1	WP_019099192.1	QZA98240.1	SDN68946.1	SDP05199.1	SMS07755.1	AAG08863.1	AAO53675.1	CAK13085.1	QED87348.1	QGL59500.1	EIK64016.1	BAN51984.1	AIN61322.1	AHF65251.1	KDN99969.1	ALN21433.1	AIS18779.1	AJP49803.1	WP_060696476.1	WP_017132120.1	WP_061563172.1	WP_064379589.1	WP_061902901.1	WP_063033693.1	WP_064680571.1	WP_055136135.1	WP_034110640.1	WP_071552567.1	WP_017849039.1	WP_080048850.1	WP_003458163.1	WP_096514091.1	WP_062359973.1	WP_014335830.1	WP_107114628.1	WP_047229797.1	WP_085713054.1	WP_016394222.1	WP_119891581.1	WP_016712858.1	WP_068575379.1	WP_046070288.1
54485	5-carboxyaminoimidazole ribonucleotide synthase	Dispensable	142	7	135	CDM38680.1	AKV05698.1	WP_016502259.1	QZA98104.1	SDN74647.1	SDP00297.1	SMS12949.1	AAG08810.1	AAO58912.1	CAK18090.1	QED87195.1	QGL59323.1	EIK61391.1	BAN57249.1	AIN61003.1	AHF70253.1	KDN99812.1	ALN21424.1	AIS18917.1	AJP55156.1	WP_060696301.1	WP_017132333.1	WP_009614242.1	WP_011336621.1	WP_061902718.1	WP_063033808.1	WP_064680472.1	WP_024777860.1	WP_069078586.1	WP_071552727.1	WP_046381615.1	WP_080048982.1	WP_036994605.1	WP_096514183.1	WP_096049086.1	WP_003196370.1	WP_033997002.1	WP_047226717.1	WP_114886417.1	WP_016394372.1	WP_119895561.1	WP_016712734.1	WP_068578456.1	WP_057023294.1
104635	5-carboxyaminoimidazole ribonucleotide mutase	Dispensable	142	7	135	CDM38681.1	AKV05699.1	WP_009684500.1	QZA98105.1	SDN74615.1	SDP00325.1	SMS12950.1	AAG08811.1	AAO58913.1	CAK18091.1	QED87196.1	QGL59324.1	EIK59707.1	BAN57250.1	AIN61004.1	AHF70254.1	KDN99813.1	ALN21423.1	AIS18916.1	AJP55157.1	WP_003438120.1	WP_060783094.1	WP_009614245.1	WP_007954291.1	WP_061902719.1	WP_003195648.1	WP_017341565.1	WP_003196369.1	WP_003176980.1	WP_019694319.1	WP_017850010.1	WP_080048983.1	WP_003457865.1	WP_007971731.1	WP_050707559.1	WP_018604706.1	WP_003106314.1	WP_003196369.1	WP_007954291.1	WP_003253304.1	WP_119895562.1	WP_009684500.1	WP_124347076.1	WP_003176980.1
25664	DNA polymerase I	Dispensable	142	7	135	CDM38720.1	AKV05885.1	WP_119368400.1	QZA98255.1	SDN68271.1	SDP05689.1	SMS07740.1	AAG08878.1	AAO53889.1	CAK13070.1	QED82408.1	QGL55012.1	EIK59930.1	BAN51968.1	AIN61305.1	AHF65192.1	KDN99953.2	ALN21372.1	AIS18793.1	AJP49789.1	WP_060696464.1	WP_060783034.1	WP_061560299.1	WP_064379576.1	WP_061902893.1	WP_063033702.1	WP_064675245.1	WP_024778408.1	WP_069078655.1	WP_071555758.1	WP_079442559.1	WP_080048856.1	WP_003458133.1	WP_096514074.1	WP_096049013.1	WP_014335818.1	WP_058174428.1	WP_076383148.1	WP_114880886.1	WP_016394237.1	WP_119891571.1	WP_016712844.1	WP_068575393.1	WP_057023186.1
35380	ribosome biogenesis GTP-binding protein YihA/YsxC	Dispensable	142	7	135	CDM38721.1	AKV05884.1	WP_119368401.1	QZA98254.1	SDN68323.1	SDP05651.1	SMS07741.1	AAG08877.1	AAO53888.1	CAK13071.1	QED82407.1	QGL55011.1	EIK59336.1	BAN51969.1	AIN61306.1	AHF65191.1	KDN99954.1	ALN21371.1	AIS18792.1	AJP49790.1	WP_060696465.1	WP_060783033.1	WP_043270061.1	WP_011331778.1	WP_061902894.1	WP_003214811.1	WP_064680584.1	WP_024778409.1	WP_025854318.1	WP_071552578.1	WP_017849027.1	WP_080048855.1	WP_003458134.1	WP_096514075.1	WP_028688674.1	WP_003196227.1	WP_012078054.1	WP_107323183.1	WP_085733858.1	WP_016394236.1	WP_119891572.1	WP_003252993.1	WP_068575392.1	WP_043048336.1
43904	phosphate ABC transporter ATP-binding protein PstB	Dispensable	142	7	135	CDM38734.1	AKV05690.1	WP_119371878.1	QZA98096.1	SDN75000.1	SDP00039.1	SMS12940.1	AAG08751.1	AAO58903.1	CAK18081.1	QED87186.1	QGL59749.1	EIK58971.1	BAN57240.1	AIN60994.1	AHF70243.1	KDN99802.1	ALN21347.1	AIS18926.1	AJP55147.1	WP_060696293.1	WP_017132343.1	WP_061563122.1	WP_007954333.1	WP_021702140.1	WP_017476754.1	WP_008064516.1	WP_024777868.1	WP_015886578.1	WP_071552733.1	WP_017850001.1	WP_080051625.1	WP_003457825.1	WP_096514191.1	WP_028689970.1	WP_014335891.1	WP_034082758.1	WP_047226724.1	WP_065258233.1	WP_016394383.1	WP_119895546.1	WP_012274853.1	WP_016964959.1	WP_034116465.1
408	phosphate signaling complex protein PhoU	Dispensable	142	7	135	CDM38735.1	AKV05689.1	WP_016712726.1	QZA98095.1	SDN75037.1	SDP00010.1	SMS12939.1	AAG08750.1	AAO58902.1	CAK18080.1	QED87185.1	QGL59314.1	EIK59267.1	BAN57239.1	AIN60993.1	AHF70242.1	KDN99801.1	ALN21346.1	AIS18927.1	AJP55146.1	WP_060696292.1	WP_017124183.1	WP_009614205.1	WP_007954334.1	WP_021702141.1	WP_063033814.1	WP_008150055.1	WP_024777869.1	WP_025856390.1	WP_071552734.1	WP_017850000.1	WP_080049023.1	WP_003457824.1	WP_008030696.1	WP_023630537.1	WP_014335892.1	WP_003156748.1	WP_047226725.1	WP_007954334.1	WP_016394384.1	WP_119895545.1	WP_016712726.1	WP_022641892.1	WP_046070132.1
91291	4-aminobutyrate--2-oxoglutarate transaminase	Dispensable	142	7	135	CDM38771.1	AKV05990.1	WP_060499445.1	QZA98365.1	SDN63739.1	SDO96552.1	SMS07994.1	AAG03655.1	AAO53846.1	CAK13162.1	QED82240.1	QGL54972.1	EIK61842.1	BAN52085.1	AIN60883.1	AHF65456.1	KDN99237.1	ALN21266.1	AIS18743.1	AJP49883.1	WP_060696260.1	WP_060783208.1	WP_009615038.1,WP_009623558.1	WP_007957613.1	WP_061902942.1	WP_063033637.1	WP_064675341.1	WP_024780857.1	WP_025855478.1	WP_071552495.1	WP_017848615.1	WP_080049186.1	WP_003454407.1,WP_003455101.1,WP_003450129.1	WP_096513965.1	WP_028688579.1	WP_014335937.1	WP_043100395.1	WP_047226758.1	WP_085684283.1	WP_016394129.1	WP_119891603.1	WP_016714431.1	WP_068578908.1	WP_057025545.1
6469	aldehyde dehydrogenase	Dispensable	142	7	135	CDM38773.1	AKV05605.1,AKV09298.1	WP_119371859.1	QZA98031.1,QZA95782.1	SDN77801.1,SDO72831.1	SDP07048.1,SDP73503.1	SMS07790.1	AAG08697.1	AAO53646.1	CAK18038.1	QED82366.1	QGL59511.1	EIK61595.1	BAN57196.1	AIN60949.1	AHF65314.1	KDN99748.1,KDN99769.1	ALN21262.1	AIS18965.1	AJP55082.1	WP_060696418.1	WP_060782076.1	WP_061562828.1,WP_009614115.1	WP_064382335.1,WP_064379859.1	WP_061902687.1	WP_017476698.1	WP_064678169.1,WP_064679917.1,WP_064680428.1	WP_024780587.1	WP_034110273.1	WP_071552798.1,WP_071554774.1	WP_079443699.1,WP_017846046.1	WP_080048536.1,WP_080048916.1	WP_096368007.1,WP_003457697.1	WP_096510723.1,WP_096514237.1	WP_062575596.1	WP_014340855.1	WP_053814790.1	WP_107321363.1	WP_114882240.1,WP_085708877.1	WP_016394040.1	WP_119892207.1,WP_119895483.1	WP_121757861.1	WP_124346346.1,WP_068577690.1	WP_057022703.1
96556	Lrp/AsnC ligand binding domain-containing protein	Dispensable	142	7	135	CDM38777.1	AKV05598.1	WP_003258963.1	QZA98024.1	SDN78102.1	SDP07255.1	SMS07797.1	AAG08693.1	AAO53654.1	CAK18031.1	QED82373.1	QGL54848.1	EIK61641.1	BAN57189.1	AIN61355.1	AHF65322.1	KDN99741.1	ALN21253.1	AIS18971.1	AJP55075.1	WP_003437842.1	WP_017130319.1	WP_009614106.1	WP_003177284.1	WP_021702033.1	WP_003206849.1	WP_003206849.1	WP_024780580.1	WP_003176896.1	WP_003177284.1	WP_017846039.1	WP_080048847.1	WP_003457687.1	WP_095194410.1	WP_003258963.1	WP_003206849.1	WP_003096535.1	WP_003206849.1	WP_003177284.1	WP_116131225.1	WP_119895479.1	WP_003258963.1	WP_011064210.1	WP_003176896.1
4033	cupin domain-containing protein	Dispensable	142	7	135	CDM38781.1	AKV05595.1	WP_012274808.1	QZA98020.1	SDN78254.1	SDP07374.1	SMS07801.1	AAG08686.1	AAO53659.1	CAK18028.1	QED82377.1	QGL54844.1	EIK59858.1	BAN57186.1	AIN61358.1	AHF65326.1	KDN99737.1	ALN21249.1	AIS18974.1	AJP55071.1	WP_016782677.1	WP_026012999.1	WP_009614094.1	WP_003229444.1	WP_021702037.1	WP_003208755.1	WP_064680419.1	WP_024780576.1	WP_003176893.1	WP_019694258.1	WP_046381653.1	WP_080048843.1	WP_003457676.1	WP_007947433.1	WP_023629132.1	WP_003206841.1	WP_003155686.1	WP_047226150.1	WP_003229444.1	WP_016394049.1	WP_119895475.1	WP_012274808.1	WP_011064206.1	WP_005792468.1
34495	DNA helicase Rep	Dispensable	142	7	135	CDM38785.1	AKV05586.1	WP_110741832.1	QZA98017.1	SDN78404.1	SDP07497.1	SMS07810.1	AAG08681.1	AAO53667.1	CAK18024.1	QED82225.1	QGL54835.1	EIK61433.1	BAN57182.1	AIN61362.1	AHF65332.1	KDN99733.1	ALN21676.1	AIS18978.1	AJP55067.1	WP_060696406.1	WP_017130301.1	WP_043268147.1	WP_011336539.1	WP_061902677.1	WP_017476688.1	WP_064680417.1	WP_024780572.1	WP_034110251.1	WP_071552807.1	WP_046381655.1	WP_080048885.1	WP_003457669.1	WP_007975144.1	WP_028689918.1	WP_014340843.1	WP_003155692.1	WP_107321364.1	WP_085708895.1	WP_016394053.1	WP_119895472.1	WP_016712678.1	WP_068577716.1	WP_046070074.1
322	diaminopimelate epimerase	Dispensable	142	7	135	CDM38801.1	AKV05571.1	WP_119371824.1	QZA97990.1	SDN79778.1	SDP08545.1	SMS07836.1	AAG08663.1	AAO53770.1	CAK17983.1	QED82307.1	QGL54903.1	EIK60713.1	BAN57156.1	AIN60934.1	AHF65357.1	KDO00479.1	ALN21230.1	AIS18997.1	AJP55045.1	WP_060696394.1	WP_017130288.1	WP_061563087.1	WP_011336523.1	WP_061902664.1	WP_003208798.1	WP_064680401.1	WP_024780556.1	WP_069078548.1	WP_071552818.1	WP_079444918.1	-	WP_003457571.1	WP_096514259.1	WP_028688618.1	WP_014340823.1	WP_058175265.1	WP_047226134.1	WP_114886289.1	WP_016394084.1	WP_119895452.1	WP_016712635.1	WP_124347108.1	WP_043046906.1
74487	argininosuccinate lyase	Dispensable	142	7	135	CDM38813.1	AKV05562.1	WP_119368441.1	QZA97980.1	SDN80213.1	SDP08854.1	SMS07845.1	AAG08648.1	AAO53679.1	CAK17972.1	QED87347.1	QGL59499.1	EIK62069.1	BAN52035.1	AIN60925.1	AHF65367.1	KDO00489.1	ALN21216.1	AIS19004.1	AJP55036.1	WP_060696256.1	WP_060782059.1	WP_061560466.1	WP_064379888.1	WP_061902653.1	WP_063033875.1	WP_064680392.1	WP_024780547.1	WP_069078778.1	WP_071552827.1	WP_046381669.1	WP_080049246.1	WP_003457555.1	WP_096514267.1	WP_096048986.1	WP_014340815.1	WP_034082817.1	WP_047226124.1	WP_103368168.1	WP_016394095.1	WP_119895442.1	WP_016714404.1	WP_068576062.1	WP_046070055.1
48490	polyphosphate kinase 1	Dispensable	142	7	135	CDM38837.1	AKV05538.1	WP_016712624.1	QZA97961.1	SDN81296.1	SDP09665.1	SMS07869.1	AAG08627.1	AAO58676.1	CAK17953.1	QED82428.1	QGL55032.1	EIK60741.1	BAN57145.1	AIN61401.1	AHF65389.1	KDO00512.1	ALN21193.1	AIS19018.1	AJP55016.1	WP_060696238.1	WP_060782046.1	WP_009615067.1	WP_011336493.1	WP_061902636.1	WP_063026336.1	WP_064680373.1	WP_024780520.1	WP_069078534.1	WP_071552850.1	WP_046381681.1	-	WP_003457527.1	WP_096514288.1	WP_167388428.1	WP_014340795.1	WP_034079790.1	WP_076383067.1	WP_114886240.1	WP_016392403.1	WP_119895419.1	WP_016712624.1	WP_068575989.1	WP_046070036.1
67910	transcription termination factor Rho	Dispensable	142	7	135	CDM38844.1	AKV05530.1	WP_003253661.1	QZA97954.1	SDN81646.1	SDP09929.1	SMS07878.1	AAG08624.1	AAO58668.1	CAK17950.1	QED82436.1	QGL55041.1	EIK62515.1	BAN57142.1	AIN61404.1	AHF65397.1	KDO00516.1	ALN21180.1	AIS19025.1	AJP55003.1	WP_003438291.1	WP_017125454.1	WP_009615070.1	WP_011336486.1	WP_021699062.1	WP_008438874.1	WP_007942421.1	WP_003206716.1	WP_003176825.1	WP_019694195.1	WP_017845130.1	WP_080049255.1	WP_003457524.1	WP_003206716.1	WP_011536308.1	WP_003177350.1	WP_003096334.1	WP_025216061.1	WP_007951825.1	WP_003253661.1	WP_119895417.1	WP_003253661.1	WP_022641764.1	WP_003176825.1
87672	4-hydroxy-3-polyprenylbenzoate decarboxylase	Dispensable	142	7	135	CDM38845.1	AKV05528.1	WP_119371814.1	QZA97952.1	SDN81735.1	SDP09963.1	SMS07879.1	AAG08622.1	AAO58667.1	CAK17949.1	QED82437.1	QGL55042.1	EIK62893.1	BAN57139.1	AIN61405.1	AHF65398.1	KDO00517.1	ALN21179.1	AIS19027.1	AJP55002.1	WP_060696231.1	WP_017130577.1	WP_058072629.1	WP_064379935.1	WP_061903020.1	WP_017476626.1	WP_056738783.1	WP_024780512.1	WP_003176824.1	WP_054594581.1	WP_046381692.1	WP_080049254.1	WP_003457521.1	WP_096514290.1	WP_099431264.1	WP_014340789.1	WP_034079788.1	WP_039590257.1	WP_007951823.1	WP_016392406.1	WP_119895416.1	WP_016489755.1	WP_124347121.1	WP_057022754.1
93570	Xaa-Pro aminopeptidase	Dispensable	142	7	135	CDM38859.1	AKV05514.1	WP_105947215.1	QZA97937.1	SDN82324.1	SDP10501.1	SMS07893.1	AAG08609.1	AAO58649.1	CAK17935.1	QED82457.1	QGL55055.1	EIK61666.1	BAN57125.1	AIN60863.1	AHF65413.1	KDO00531.1	ALN21674.1	AIS19037.1	AJP54986.1	WP_060696218.1	WP_017130566.1	WP_061560487.1	WP_064379957.1	WP_061903030.1	WP_063026381.1	WP_064680356.1	WP_024780502.1	WP_069078524.1	WP_071552865.1	WP_046381697.1	WP_080049432.1	WP_003457482.1	WP_096514304.1	WP_028688559.1	WP_014340777.1	WP_003158101.1	WP_047226082.1	WP_085708971.1	WP_016392417.1	WP_119895407.1	WP_016712610.1	WP_068576018.1	WP_057011354.1
54999	glycine cleavage system aminomethyltransferase GcvT	Dispensable	142	7	135	CDM38864.1	AKV05508.1	WP_119371803.1	QZA97932.1	SDN82566.1	SDP10672.1	SMS07898.1	AAG08600.1	AAO53861.1	CAK17929.1	QED82384.1	QGL54986.1	EIK63287.1	BAN57119.1	AIN60857.1	AHF65419.1	KDO00537.1	ALN21162.1	AIS19042.1	AJP54980.1	WP_060696214.1	WP_017130561.1	WP_009615117.1	WP_064379969.1	WP_061903036.1	WP_063026391.1	WP_064680351.1	WP_024780497.1	WP_034110121.1	WP_071552870.1	WP_079444901.1	WP_080049435.1	WP_003457471.1	WP_096514310.1	WP_096048955.1	WP_014340772.1	WP_107114590.1	WP_047226077.1	WP_114886209.1	WP_016392423.1	WP_119895401.1	WP_016712604.1	WP_124347127.1	WP_057022769.1
32328	agmatine deiminase	Dispensable	142	7	135	CDM38871.1	AKV06070.1	WP_019096883.1	QZA98450.1	SDN60123.1	SDO94258.1	SMS12821.1	AAG03681.1	AAO58815.1	CAK13226.1	QED87089.1	QGL59225.1	EIK62238.1	BAN52140.1	AIN61452.1	AHF70183.1	KDO00618.1	ALN21156.1	AIS19106.1	AJP49967.1	WP_060696181.1	WP_017132524.1	WP_058488065.1	WP_064382768.1	WP_061902990.1	WP_017478138.1	WP_064675414.1	WP_024778007.1	WP_069021194.1	WP_071552417.1	WP_079442641.1	WP_080049244.1	WP_003455790.1	WP_096513894.1	WP_028689184.1	WP_014336062.1	WP_034079296.1	WP_107323076.1	WP_114881031.1	WP_016394181.1	WP_119891673.1	WP_016714479.1	WP_068580233.1	WP_057024744.1
29868	glutamine synthetase family protein	Dispensable	142	7	135	CDM38877.1	AKV05484.1,AKV08963.1	WP_060498131.1,WP_016715275.1	QZB00847.1,QZA97912.1	SDN83473.1,SDO92512.1	SDP11303.1,SDP69184.1	SMS07939.1	AAG03687.1	AAO58735.1	CAK15367.1,CAK15675.1,CAK17918.1	QED87020.1	QGL59168.1	EIK62936.1	BAN54373.1,BAN57108.1	AIN58300.1,AIN60846.1	AHF70071.1	KDO01677.1,KDO00548.1	ALN21151.1	AIS19055.1	AJP51920.1,AJP54956.1	WP_060695435.1,WP_003444610.1	WP_017131207.1,WP_017132563.1	WP_061561878.1,WP_009613996.1	WP_064384094.1,WP_011336448.1	WP_021699096.1,WP_061903155.1	WP_010167850.1,WP_003219154.1	WP_064677837.1,WP_064680331.1	WP_024780478.1	WP_034104354.1,WP_034110085.1	WP_071552892.1,WP_071555584.1	WP_079444060.1,WP_017845082.1	WP_080049237.1	WP_003455779.1	WP_096511654.1,WP_096514331.1	WP_028688542.1,WP_028689491.1	WP_014340745.1	WP_107113669.1	WP_047226056.1	WP_114883207.1,WP_011336448.1	WP_016394718.1,WP_016392434.1	WP_119891679.1,WP_119894309.1	WP_016715275.1,WP_016712592.1	WP_068576105.1,WP_068575405.1	WP_057025641.1,WP_003195249.1
84558	aspartate aminotransferase family protein	Dispensable	142	7	135	CDM38878.1,CDM40879.1	AKV05483.1	WP_119370734.1,WP_119371793.1	QZA97911.1	SDN83507.1	SDP11329.1	SMS07940.1	AAG03688.1	AAO58734.1	CAK17917.1	QED87019.1	QGL59167.1	EIK63465.1	BAN55495.1,BAN57107.1	AIN60845.1	AHF70070.1	KDO00549.1	ALN19620.1,ALN21150.1	AIS19056.1	AJP54955.1	WP_060696512.1	WP_017132562.1	WP_009613995.1	WP_011336447.1	WP_061902994.1	WP_063026411.1	WP_064680330.1	WP_024780477.1	WP_034110083.1	WP_071552893.1	WP_017845081.1	WP_080049236.1	WP_085986677.1	WP_096514332.1	WP_028688541.1	WP_014340744.1	WP_003084297.1	WP_047226055.1	WP_114886184.1	WP_016395023.1,WP_016392435.1	WP_119891625.1,WP_119891680.1	WP_016714939.1,WP_016712591.1	WP_124347134.1	WP_057022782.1
76116	RNA-binding transcriptional accessory protein	Dispensable	142	7	135	CDM38892.1	AKV06036.1	WP_119368480.1	QZA98409.1	SDN61347.1	SDO95257.1	SMS07909.1	AAG08586.1	AAO53872.1	CAK13193.1	QED82394.1	QGL54997.1	EIK62318.1	BAN52117.1	AIN61427.1	AHF70094.1	KDO00588.1	ALN21136.1	AIS19083.1	AJP49934.1	WP_060696064.1	WP_060782029.1	WP_009614956.1	WP_064382743.1	WP_061903050.1	WP_063033588.1	WP_064675388.1	WP_055135997.1	WP_034108630.1	WP_071552450.1	WP_046385051.1	WP_080049179.1	WP_003457436.1	WP_096513916.1	WP_096049125.1	WP_014336034.1	WP_107114584.1	WP_107323092.1	WP_114881016.1	WP_016394160.1	WP_119895804.1	WP_016714462.1	WP_124345497.1	WP_057024763.1
41904	30S ribosomal protein S6--L-glutamate ligase	Dispensable	142	7	135	CDM38896.1	AKV06039.1	WP_012316721.1	QZA98412.1	SDN61225.1	SDO95171.1	SMS07912.1	AAG08582.1	AAO53780.1	CAK13196.1	QED82297.1	QGL54913.1	EIK61912.1	BAN52120.1	AIN61430.1	AHF70124.1	KDO00591.1	ALN21132.1	AIS19086.1	AJP49937.1	WP_060696060.1	WP_017130546.1	WP_009614960.1	WP_007949201.1	WP_061903052.1	WP_003213178.1	WP_064675391.1	WP_024777982.1	WP_010214091.1	WP_054595097.1	WP_003213178.1	WP_080049493.1	WP_036994507.1	WP_020795792.1	WP_084942096.1	WP_003196697.1	WP_003096254.1	WP_047226843.1	WP_054047778.1	WP_008099005.1	WP_119895380.1	WP_012316721.1	WP_007931744.1	WP_003187674.1
96570	S4 domain-containing protein	Dispensable	142	7	135	CDM38898.1	AKV06042.1	WP_119368483.1	QZA98414.1	SDN61104.1	SDO95085.1	SMS07915.1	AAG08580.1	AAO53783.1	CAK13198.1	QED82294.1	QGL54916.1	EIK59138.1	BAN52122.1	AIN61432.1	AHF70121.1	KDO00593.1	ALN21131.1	AIS19088.1	AJP49940.1	WP_060696056.1	WP_017130544.1	WP_009614968.1	WP_011331966.1	WP_061905619.1	WP_017478112.1	WP_064675394.1	WP_024777984.1	WP_034108637.1	WP_071552447.1	WP_017848571.1	WP_080049495.1	WP_003457424.1	WP_096513913.1	WP_062575534.1	WP_014336037.1	WP_003151002.1	WP_107323091.1	WP_114881017.1	WP_016394164.1	WP_119895378.1	WP_016714465.1	WP_068580178.1	WP_056847212.1
30032	GMP/IMP nucleotidase	Dispensable	142	7	135	CDM38912.1	AKV06059.1	WP_119368491.1	QZA98438.1	SDN60454.1	SDO94586.1	SMS12831.1	AAG08562.1	AAO58825.1	CAK13209.1	QED87101.1	QGL59234.1	EIK60709.1	BAN52133.1	AIN61443.1	AHF70194.1	KDO00606.1	ALN21105.1	AIS19097.1	AJP49956.1	WP_060696195.1	WP_060783182.1	WP_061560498.1	WP_064382761.1	WP_021699972.1	WP_063033576.1	WP_064675407.1	WP_055134904.1	WP_034108660.1	WP_071552431.1	WP_017848558.1	WP_080049492.1	WP_003451725.1	WP_096513902.1	WP_096049132.1	WP_014336052.1	WP_042911019.1	WP_107323083.1	WP_085712728.1	WP_016394172.1	WP_119895361.1	WP_016714472.1	WP_068580205.1	WP_057024751.1
34884	Holliday junction resolvase RuvX	Dispensable	142	7	135	CDM38919.1	AKV05393.1	WP_012312410.1	QZA97825.1	SDN86823.1	SDP13654.1	SMS12454.1	AAG03793.1	AAO58466.1	CAK17692.1	QED82622.1	QGL55212.1	EIK62733.1	BAN56916.1	AIN60598.1	AHF69957.1	KDN99457.1	ALN21098.1	AIS18591.1	AJP54867.1	WP_060696592.1	WP_017130470.1	WP_009615245.1	WP_007953334.1	WP_061903069.1	WP_003213744.1	WP_005792259.1	WP_024778885.1	WP_005792259.1	WP_007897947.1	WP_005792259.1	-	WP_003455576.1	WP_096514414.1	WP_028688357.1	WP_003177497.1	WP_034080818.1	WP_092395470.1	WP_085709079.1	WP_016395341.1	WP_119891776.1	WP_012312410.1	WP_068576668.1	WP_057022839.1
15837	twitching motility response regulator PilG	Dispensable	142	7	135	CDM38923.1	AKV05389.1	WP_060501047.1	QZA97821.1	SDN86975.1	SDP13763.1	SMS12450.1	AAG03797.1	AAO58462.1	CAK17688.1	QED82626.1	QGL55216.1	EIK59619.1	BAN56912.1	AIN60594.1	AHF69953.1	KDN99462.1	ALN21094.1	AIS18587.1	AJP54863.1	WP_060696596.1	WP_017130466.1	WP_009615249.1	WP_007953330.1	WP_021698994.1	WP_003213736.1	WP_064680823.1	WP_024778881.1	WP_034109939.1	WP_071552978.1	WP_010564379.1	WP_080049171.1	WP_003455569.1	WP_096515628.1	WP_028688353.1	WP_003206467.1	WP_003148848.1	WP_047225997.1	WP_085709083.1	WP_016395337.1	WP_119891780.1	WP_016712414.1	WP_068576676.1	WP_046069925.1
32491	twitching motility response regulator PilH	Dispensable	142	7	135	CDM38924.1	AKV05388.1	WP_016712413.1	QZA97820.1	SDN87017.1	SDP13792.1	SMS12449.1	AAG03798.1	AAO58461.1	CAK17687.1	QED82627.1	QGL55217.1	EIK63929.1	BAN56911.1	AIN60593.1	AHF69952.1	KDN99463.1	ALN21093.1	AIS18586.1	AJP54862.1	WP_060697005.1	WP_017130465.1	WP_009615257.1	WP_011336365.1	WP_043216118.1	WP_017476512.1	WP_007897961.1	WP_024778880.1	WP_014720320.1	WP_071552979.1	WP_017844997.1	WP_080049172.1	WP_003455567.1	WP_096514418.1	WP_028688352.1	WP_003206465.1	WP_003084587.1	WP_047226188.1	WP_011336365.1	WP_016395336.1	WP_119895646.1	WP_016712413.1	WP_068576792.1	WP_014720320.1
10885	methyl-accepting chemotaxis protein	Dispensable	142	7	135	CDM38926.1	AKV05386.1	WP_233444416.1	QZA97818.1	SDN87087.1	SDP13851.1	SMS12447.1	AAG03800.1	AAO58459.1	CAK17685.1	QED82629.1	QGL55219.1	EIK62728.1	BAN56909.1	AIN60591.1	AHF69950.1	KDN99465.1	ALN21091.1	AIS18584.1	AJP54860.1	WP_237178972.1	WP_060781988.1	WP_043269485.1	WP_064380108.1	WP_061903074.1	WP_063026524.1	WP_064680243.1	WP_024778878.1	WP_069078478.1	WP_071552981.1	WP_079444869.1	WP_080049173.1	WP_003455563.1	WP_254007555.1	WP_096050263.1	WP_014340664.1	WP_012074000.1	WP_107321401.1	WP_085709085.1	WP_244212840.1	WP_119891782.1	WP_223623663.1	WP_068576679.1	WP_057022843.1
93306	methionine adenosyltransferase	Dispensable	142	7	135	CDM38954.1	AKV05352.1	WP_003249375.1	QZA97735.1	SDN88626.1	SDP14982.1	SMS08090.1	AAG03935.1	AAO53927.1	CAK17660.1	QED86938.1	QGL59103.1	EIK61257.1	BAN56885.1	AIN60569.1	AHF65634.1	KDN99490.1	ALN21069.1	AIS19113.1	AJP54823.1	WP_060696626.1	WP_017130059.1	WP_009613672.1	WP_011336330.1	WP_061903092.1	WP_017476470.1	WP_064680209.1	WP_024778842.1	WP_025857661.1	WP_019694042.1	WP_017844958.1	WP_080049386.1	WP_003455510.1	WP_095195981.1	WP_096048847.1	WP_014340628.1	WP_003084948.1	WP_047230414.1	WP_011336330.1	WP_016395314.1	WP_119891798.1	WP_003249375.1	WP_068576739.1	WP_043046210.1
55000	transketolase	Dispensable	142	7	135	CDM38958.1	AKV05350.1	WP_119371645.1	QZA97733.1	SDN88720.1	SDP15036.1	SMS08092.1	AAG03937.1	AAO53929.1	CAK17658.1	QED86936.1	QGL59101.1	EIK63103.1	BAN56883.1	AIN60567.1	AHF65636.1	KDN99492.1	ALN21065.1	AIS19115.1	AJP54821.1	WP_060696628.1	WP_060781861.1	WP_061562999.1	WP_064380160.1	WP_061903095.1	WP_063026586.1	WP_064680207.1	WP_024778840.1	WP_069078460.1	WP_071553064.1	WP_017844956.1	WP_080049388.1	WP_003455497.1	WP_096514482.1	WP_062572630.1	WP_014340626.1	WP_033999542.1	WP_107323030.1	WP_114886036.1	WP_016395312.1	WP_119891800.1	WP_016712388.1	WP_124347188.1	WP_005792201.1
34503	erythrose-4-phosphate dehydrogenase	Dispensable	142	7	135	CDM38959.1	AKV05349.1	WP_012274524.1	QZA97732.1	SDN88759.1	SDP15068.1	SMS08093.1	AAG03940.1	AAO53930.1	CAK17657.1	QED86935.1	QGL59100.1	EIK64053.1	BAN56882.1	AIN60566.1	AHF65637.1	KDN99493.1	ALN21064.1	AIS19116.1	AJP54820.1	WP_060696629.1	WP_060781862.1	WP_061562998.1	WP_064380162.1	WP_061903096.1	WP_063026588.1	WP_064680206.1	WP_024778839.1	WP_069078459.1	WP_071553065.1	WP_017844955.1	WP_080049389.1	WP_003455495.1	WP_096514484.1	WP_096048845.1	WP_014340625.1	WP_053813293.1	WP_076383381.1	WP_114886034.1	WP_016395311.1	WP_119891801.1	WP_016712387.1	WP_068576746.1	WP_057022875.1
41577	phosphoglycerate kinase	Dispensable	142	7	135	CDM38960.1	AKV05348.1	WP_119371644.1	QZA97731.1	SDN88799.1	SDP15100.1	SMS08094.1	AAG03941.1	AAO53931.1	CAK17656.1	QED86934.1	QGL59099.1	EIK62048.1	BAN56881.1	AIN60565.1	AHF65638.1	KDN99494.1	ALN21063.1	AIS19117.1	AJP54819.1	WP_060696630.1	WP_060781863.1	WP_043268456.1	WP_011336326.1	WP_061903097.1	WP_063026590.1	WP_052965040.1	WP_024778838.1	WP_032879003.1	WP_071553066.1	WP_017844954.1	WP_080049390.1	WP_003455492.1	WP_096514486.1	WP_062572631.1	WP_014340624.1	WP_053813294.1	WP_076383382.1	WP_114886032.1	WP_016395310.1	WP_119891802.1	WP_016712386.1	-	WP_043046203.1
93466	class 1 fructose-bisphosphatase	Dispensable	142	7	135	CDM39006.1	AKV06193.1	WP_016712457.1	QZA98529.1	SDN57126.1	SDO92428.1	SMS12544.1	AAG08495.1	AAO58594.1	CAK17736.1	QED82503.1	QGL55104.1	EIK61624.1	BAN56960.1	AIN60643.1	AHF70020.1	KDN99414.1	ALN21014.1	AIS18562.1	AJP50036.1	WP_060696082.1	WP_017132476.1	WP_061563020.1	WP_007952492.1	WP_061903172.1	WP_063033497.1	WP_064675461.1	WP_024778079.1	WP_003187818.1	WP_071552352.1	WP_079442666.1	-	WP_003453293.1	WP_096513844.1	WP_028688400.1	WP_014336119.1	WP_012077766.1	WP_107323045.1	WP_065261556.1	WP_016395389.1	WP_119895304.1	WP_016712457.1	WP_068589392.1	WP_124355987.1
65768	prolyl aminopeptidase	Dispensable	142	7	135	CDM39011.1	AKV06210.1	WP_119371682.1	QZA98547.1	SDN56317.1	SDO91744.1	SMS12540.1	AAG08465.1	AAO58590.1	CAK17723.1	QED82507.1	QGL55108.1	EIK59472.1	BAN56948.1	AIN60629.1	AHF70017.1	KDN99427.1	ALN21009.1	AIS18556.1	AJP50054.1	WP_060696029.1	WP_017132457.1	WP_009613715.1	WP_007952436.1	WP_021698865.1	WP_008439282.1	WP_064675476.1	WP_024778096.1	WP_034108800.1	WP_071552336.1	WP_046384986.1	WP_080048769.1	WP_003453253.1	WP_096513826.1	WP_046853900.1	WP_003196909.1	WP_012077746.1	WP_047226941.1	WP_114881117.1	WP_016395372.1	WP_119895299.1	WP_016712445.1	WP_124345552.1	WP_043047267.1
54805	D-tyrosyl-tRNATyr deacylase	Dispensable	142	7	135	CDM39012.1	AKV06211.1	WP_019098637.1	QZA98548.1	SDN56281.1	SDO91705.1	SMS12539.1	AAG08464.1	AAO58589.1	CAK17722.1	QED82508.1	QGL55109.1	EIK63308.1	BAN56947.1	AIN60628.1	AHF70016.1	KDN99428.1	ALN21008.1	AIS18555.1	AJP50055.1	WP_060696027.1	WP_017132456.1	WP_009613714.1	WP_011332054.1	WP_061903185.1	WP_063033485.1	WP_064675477.1	WP_024778097.1	WP_069021292.1	WP_071552335.1	WP_017849898.1	WP_080048768.1	WP_003453251.1	WP_034148582.1	WP_096048872.1	WP_014336137.1	WP_012077745.1	WP_076383364.1	WP_114881118.1	WP_016395371.1	WP_119895298.1	WP_016712444.1	WP_068589346.1	WP_124355988.1
46716	16S rRNA uracil1498-N3-methyltransferase	Dispensable	142	7	135	CDM39013.1	AKV06215.1	WP_119371676.1	QZA98552.1	SDN55996.1	SDO91336.1	SMS12533.1	AAG08456.1	AAO58584.1	CAK17714.1	QED82513.1	QGL55114.1	EIK64013.1	BAN56939.1	AIN60620.1	AHF70011.1	KDN99435.1	ALN21007.1	AIS18548.1	AJP50064.1	WP_060696020.1	WP_017132783.1	WP_061560525.1	WP_064382826.1	WP_061903188.1	WP_063033478.1	WP_064675483.1	WP_024779932.1	WP_069021397.1	WP_071552328.1	WP_046490843.1	WP_080048762.1	WP_003453240.1	WP_096513820.1	WP_062572602.1	WP_014336143.1	WP_058146487.1	WP_047225991.1	WP_114881123.1	WP_016395364.1	WP_119895289.1	WP_016712437.1	WP_068589334.1	WP_057023524.1
57466	ubiquinone biosynthesis regulatory protein kinase UbiB	Dispensable	142	7	135	CDM39019.1	AKV06221.1	WP_119371673.1	QZA98558.1	SDN55755.1	SDO91121.1	SMS12527.1	AAG08450.1	AAO58578.1	CAK17708.1	QED82519.1	QGL55120.1	EIK62408.1	BAN56933.1	AIN60614.1	AHF70005.1	KDN99441.1	ALN21001.1	AIS18542.1	AJP50070.1	WP_060696012.1	WP_060783392.1	WP_043269455.1	WP_064382828.1	WP_061903191.1	WP_017478215.1	WP_064675488.1	WP_024779927.1	WP_034105953.1	WP_071552323.1	WP_017849883.1	-	WP_003453229.1	WP_096513816.1	WP_062572603.1	WP_014336148.1	WP_003155133.1	WP_107321403.1	WP_085683997.1	WP_016395358.1	WP_119895283.1	WP_016712433.1	WP_124345556.1	WP_057023522.1
67903	ATP-dependent protease ATPase subunit HslU	Dispensable	142	7	135	CDM39030.1	AKV06232.1	WP_060500589.1	QZA98569.1	SDN55302.1	SDO90729.1	SMS12514.1	AAG08439.1	AAO58568.1	CAK17697.1	QED82529.1	QGL55126.1	EIK63675.1	BAN56921.1	AIN60603.1	AHF69994.1	KDN99452.1	ALN20990.1	AIS18537.1	AJP50082.1	WP_060696002.1	WP_060783385.1	WP_043269440.1	WP_039772441.1	WP_061903199.1	WP_063033472.1	WP_064675497.1	WP_024779917.1	WP_012721807.1	WP_071552313.1	WP_046384972.1	WP_080048745.1	WP_003453207.1	WP_096513805.1	WP_062572607.1	WP_003196955.1	WP_012077729.1	WP_047225976.1	WP_065259458.1	WP_016395346.1	WP_119895272.1	WP_016712420.1	WP_068576306.1	WP_003171208.1
104439	ATP-dependent protease subunit HslV	Dispensable	142	7	135	CDM39031.1	AKV06233.1	WP_003249309.1	QZA98570.1	SDN55264.1	SDO90697.1	SMS12513.1	AAG08438.1	AAO58567.1	CAK17696.1	QED82530.1	QGL55127.1	EIK61594.1	BAN56920.1	AIN60602.1	AHF69993.1	KDN99453.1	ALN20989.1	AIS18536.1	AJP50083.1	WP_003438754.1	WP_060783384.1	WP_024128800.1	WP_039772440.1	WP_021698843.1	WP_003209323.1	WP_007948954.1	WP_003186641.1	WP_003171209.1	WP_007899242.1	WP_010563201.1	WP_080048744.1	WP_003453205.1	WP_096513804.1	WP_028688361.1	WP_003196958.1	WP_003095852.1	WP_003186641.1	WP_007968352.1	WP_016395345.1	WP_119895271.1	WP_003249309.1	WP_007968352.1	WP_003171209.1
40432	arginine--tRNA ligase	Dispensable	142	7	135	CDM39034.1	AKV10804.1	WP_119371728.1	QZA98572.1	SDN55201.1	SDO90620.1	SMS12511.1	AAG08436.1	AAO58565.1	CAK13284.1	QED82532.1	QGL55129.1	EIK62256.1	BAN57007.1	AIN60708.1	AHF69991.1	KDN99344.1	ALN20987.1	AIS18534.1	AJP50085.1	WP_060695998.1	WP_017132763.1	WP_061560531.1	WP_064382831.1	WP_061903200.1	WP_017478235.1	WP_064675499.1	WP_024779915.1	WP_034105924.1	WP_071552311.1	WP_057003632.1	WP_080048742.1	WP_003453202.1	WP_096513802.1	WP_096049170.1	WP_014336157.1	WP_043100575.1	WP_107321407.1	WP_114886557.1	WP_016393372.1	WP_119895269.1	WP_016712503.1	WP_124345559.1	WP_057023512.1
103923	primosomal protein N	Dispensable	142	7	135	CDM39035.1	AKV06235.1	WP_119371727.1	QZA98573.1	SDN55158.1	SDO90589.1	SMS12510.1	AAG08435.1	AAO58564.1	CAK13285.1	QED82533.1	QGL55130.1	EIK59911.1	BAN57006.1	AIN60707.1	AHF69989.1	KDN99345.2	ALN20986.1	AIS18533.1	AJP50086.1	WP_060695995.1	WP_060783383.1	WP_061560532.1	WP_064382832.1	WP_061903201.1	WP_063033471.1	WP_064675500.1	WP_055136208.1	WP_034105922.1	WP_071552310.1	WP_017849867.1	-	WP_003453201.1	WP_096513801.1	WP_096049171.1	WP_014336158.1	WP_043100577.1	WP_047225973.1	WP_114881128.1	WP_016393373.1	WP_119895268.1	WP_016712502.1	WP_068576299.1	WP_057023511.1
67449	shikimate kinase AroK	Dispensable	142	7	135	CDM39047.1	AKV06244.1	WP_028698445.1	QZA98583.1	SDN54723.1	SDO90140.1	SMS12554.1	AAG08424.1	AAO58554.1	CAK13294.1	QED82544.1	QGL55139.1	EIK58763.1	BAN56997.1	AIN60699.1	AHF65541.1	KDN99354.2	ALN20976.1	AIS18522.1	AJP50095.1	WP_060695977.1	WP_042935610.1	WP_024128057.1	WP_011332081.1	WP_061903211.1	WP_003209345.1	WP_010464421.1	WP_024779904.1	WP_034105907.1	WP_071552300.1	WP_026140392.1	-	WP_081608093.1	WP_056725695.1	WP_028689109.1	WP_003196983.1	WP_003148769.1	WP_003196983.1	WP_011332081.1	WP_016393382.1	WP_119895257.1	WP_028698445.1	WP_068576283.1	WP_003187914.1
3346	3-dehydroquinate synthase	Dispensable	142	7	135	CDM39048.1	AKV06245.1	WP_119371721.1	QZA98584.1	SDN54673.1	SDO90114.1	SMS12553.1	AAG08423.1	AAO58553.1	CAK13295.1	QED82545.1	QGL55140.1	EIK61093.1	BAN56996.1	AIN60698.1	AHF65542.1	KDN99355.1	ALN20975.1	AIS18521.1	AJP50096.1	WP_060695973.1	WP_060783376.1	WP_009613636.1	WP_011332082.1	WP_061905626.1	WP_003209346.1	WP_064675510.1	WP_055134866.1	WP_034105904.1	WP_071552299.1	WP_017849857.1	WP_080049317.1	WP_003453184.1	WP_096513792.1	WP_096049175.1	WP_014336168.1	WP_012077719.1	WP_047225963.1	WP_114881133.1	WP_016393383.1	WP_119895256.1	WP_028698446.1	WP_068576281.1	WP_057023505.1
96744	FAD-dependent oxidoreductase	Dispensable	142	7	135	CDM39051.1	AKV06248.1	WP_060498046.1	QZA98587.1	SDN54542.1	SDO90023.1	SMS12550.1	AAG08420.1	AAO58548.1	CAK13298.1	QED82548.1	QGL55143.1	EIK60303.1	BAN56993.1	AIN60695.1	AHF65545.1	KDN99359.1	ALN20972.1	AIS18518.1	AJP50099.1	WP_060695965.1	WP_060783373.1	WP_061562993.1	WP_007909438.1	WP_061903214.1	WP_003209353.1	WP_064675513.1	WP_024779900.1	WP_034105894.1	WP_054595236.1	WP_079442685.1	WP_080049320.1	WP_003453180.1	WP_096513789.1	WP_062575461.1	WP_003196992.1	WP_012077716.1	WP_047225960.1	WP_007909438.1	WP_016393386.1	WP_119895253.1	WP_016712489.1	WP_124345568.1	WP_057023502.1
77001	potassium/proton antiporter	Dispensable	142	7	135	CDM39067.1	AKV06290.1	WP_105946421.1	QZA98616.1	SDN53082.1	SDO89173.1	SMS12442.1	AAG08406.1	AAO58451.1	CAK13331.1	QED82641.1	QGL55230.1	EIK61411.1	BAN56982.1	AIN60665.1	AHF65578.1	KDN99391.1	ALN20928.1	AIS19172.1	AJP50128.1	WP_060695887.1	WP_060783601.1	WP_009613606.1	WP_011332112.1	WP_061903248.1	WP_008439183.1	WP_064675545.1	WP_024779857.1	WP_069021336.1	WP_071552269.1	WP_046384946.1	-	WP_003453165.1	WP_096513762.1	WP_088852232.1	WP_014336228.1	WP_012077703.1	WP_107323221.1	WP_085711091.1	WP_016395416.1	WP_119895224.1	WP_016712480.1	WP_068578618.1	WP_057023476.1
92552	dihydrolipoyllysine-residue acetyltransferase	Dispensable	142	7	135	CDM39078.1	AKV06308.1	WP_119368576.1	QZA98632.1	SDN52100.1	SDO88698.1	SMS12407.1	AAG08401.1	AAO58434.1	CAK17774.1	QED82656.1	QGL55245.1	EIK62839.1	BAN52221.1	AIN61523.1	AHF65658.1	KDO00296.1	ALN20919.1	AIS19178.1	AJP50140.1	WP_060695873.1	WP_060783599.1	WP_061561731.1,WP_061562987.1	WP_064382880.1	WP_061903258.1	WP_063033430.1	WP_064675556.1	WP_055136033.1	WP_069021310.1	WP_071552254.1	WP_079442702.1	WP_080049659.1	WP_003453153.1	WP_096513750.1	WP_084942052.1	WP_014336241.1	WP_034081261.1	WP_107321430.1	WP_114881167.1	WP_016393283.1	WP_119895220.1	WP_028699073.1	WP_124345590.1	WP_057023465.1
23955	glycosyltransferase family 4 protein	Dispensable	142	7	135	CDM39084.1	AKV06313.1	WP_119368581.1	QZA98637.1	SDN51912.1	SDO88563.1	SMS12402.1	AAG08395.1	AAO58429.1	CAK17769.1	QED82661.1	QGL55250.1	EIK61469.1	BAN52226.1	AIN61528.1	AHF65664.1	KDO00304.1	ALN20913.1	AIS19183.1	AJP50145.1	WP_060695861.1	WP_017133377.1	WP_061562984.1	WP_064382882.1	WP_061903264.1	WP_063033426.1	WP_064675561.1	WP_053193258.1	WP_034105804.1	WP_071552249.1	WP_079442704.1	-	WP_003453143.1	WP_096513745.1	WP_062575448.1	WP_014336246.1	WP_034081266.1	WP_047225908.1	WP_114881172.1	WP_016393278.1	WP_119895214.1	WP_016714543.1	WP_124345594.1	WP_057023462.1
80813	lipopolysaccharide core heptoseI kinase RfaP	Dispensable	142	7	135	CDM39085.1	AKV06314.1	WP_060709251.1	QZA98638.1	SDN51871.1	SDO88535.1	SMS12401.1	AAG08394.1	AAO58428.1	CAK17768.1	QED82662.1	QGL55251.1	EIK59550.1	BAN52227.1	AIN61529.1	AHF65665.1	KDO00305.1	ALN20912.1	AIS19184.1	AJP50146.1	WP_060695859.1	WP_017133376.1	WP_043268509.1	WP_064382883.1	WP_061903265.1	WP_063033425.1	WP_064675562.1	WP_024781448.1	WP_034105802.1	WP_071552248.1	WP_046384934.1	-	WP_003453139.1	WP_096513744.1	WP_096049186.1	WP_014336247.1	WP_003156991.1	WP_047225907.1	WP_114881173.1	WP_016393277.1	WP_119895213.1	WP_016714544.1	WP_068576526.1	WP_057023461.1
323	carbamoyltransferase	Dispensable	142	7	135	CDM39089.1	AKV06318.1	WP_119371630.1	QZA98643.1	SDN51604.1	SDO88400.1	SMS12396.1	AAG08390.1	AAO58420.1	CAK17635.1	QED82667.1	QGL55256.1	EIK61811.1	BAN56861.1	AIN60544.1	AHF65670.1	KDN99514.1	ALN20908.1	AIS19197.1	AJP50152.1	WP_003438928.1	WP_060783596.1	WP_061562982.1	WP_007952261.1	WP_061903269.1	WP_063033420.1	WP_064675567.1	WP_024781444.1	WP_034095562.1	WP_071552190.1	WP_017849797.1	WP_080049669.1	WP_003453130.1	WP_096513741.1	WP_096048833.1	WP_014336251.1	WP_003157006.1	WP_047225903.1	WP_007952261.1	WP_016395291.1	WP_119895209.1	WP_016712363.1	WP_068576519.1	WP_056847122.1
863	phosphomethylpyrimidine synthase ThiC	Dispensable	142	7	135	CDM39109.1	AKV06338.1	WP_016712346.1	QZA98663.1	SDN50778.1	SDO87750.1	SMS12380.1	AAG08358.1	AAO58404.1	CAK17617.1	QED82683.1	QGL55272.1	EIK62735.1	BAN56842.1	AIN60527.1	AHF65684.1	KDN99534.1	ALN20881.1	AIS18482.1	AJP50168.1	WP_060695814.1	WP_017133358.1	WP_061562968.1	WP_064382903.1	WP_061905459.1	WP_008439122.1	WP_064675583.1	WP_024781424.1	WP_069021544.1	WP_071552164.1	WP_046384919.1	WP_080049687.1	WP_003453073.1	WP_096513722.1	WP_062360170.1	WP_014336271.1	WP_012077657.1	WP_047225887.1	WP_114881191.1	WP_016395273.1	WP_119895191.1	WP_016712346.1	WP_068576481.1	WP_057023444.1
44276	tRNA epoxyqueuosine34 reductase QueG	Dispensable	142	7	135	CDM39129.1	AKV06360.1	WP_119371605.1	QZA98687.1	SDN49684.1	SDO86688.1	SMS12356.1	AAG08335.1	AAO58376.1	CAK17593.1	QED82707.1	QGL55297.1	EIK61561.1	BAN56820.1	AIN60504.1	AHF65707.1	KDN99557.1	ALN20861.1	AIS18452.1	AJP50189.1	WP_060696984.1	WP_017133333.1	WP_061562957.1	WP_064379093.1	WP_061903292.1	WP_063033392.1	WP_064675607.1	WP_055135982.1	WP_034105718.1	WP_071552130.1	WP_079442719.1	WP_080049707.1	WP_003453029.1	WP_096513703.1	WP_062572674.1	WP_014336297.1	WP_012077640.1	WP_047227304.1	WP_085711152.1	WP_016395250.1	WP_119891843.1	WP_016712325.1	WP_068576446.1	WP_057023432.1
96124	tRNA adenosine37-N6-threonylcarbamoyltransferase complex ATPase subunit type 1 TsaE	Dispensable	142	7	135	CDM39131.1	AKV06362.1	WP_060500372.1	QZA98689.1	SDN49601.1	SDO86642.1	SMS12354.1	AAG08333.1	AAO58374.1	CAK17591.1	QED87383.1	QGL59527.1	EIK61955.1	BAN56817.1	AIN60502.1	AHF65709.1	KDN99559.2	ALN21663.1	AIS18450.1	AJP50191.1	WP_060695774.1	WP_026013327.1	WP_043268590.1	WP_064379095.1	WP_061903294.1	WP_063033391.1	WP_064675609.1	WP_053194258.1	WP_034105714.1	WP_071552128.1	WP_046490714.1	-	WP_003453024.1	WP_096513701.1	WP_062572675.1	WP_014336299.1	WP_012077638.1	WP_047227306.1	WP_114881209.1	WP_016395248.1	WP_119891845.1	WP_016712323.1	WP_124345614.1	WP_057023430.1
94424	FtsH protease activity modulator HflK	Dispensable	142	7	135	CDM39137.1	AKV06368.1	WP_119371600.1	QZA98693.1	SDN49368.1	SDO86443.1	SMS12348.1	AAG08327.1	AAO58368.1	CAK17585.1	QED82714.1	QGL55304.1	EIK63321.1	BAN56811.1	AIN60496.1	AHF65715.1	KDN99565.1	ALN20854.1	AIS18444.1	AJP50197.1	WP_060695766.1	WP_017133326.1	WP_009613468.1	WP_064379100.1	WP_061903299.1	WP_063033387.1	WP_064675615.1	WP_024780800.1	WP_028615515.1	WP_071552123.1	WP_017849754.1	-	WP_003453011.1	WP_096513696.1	WP_062360849.1	WP_014336305.1	WP_003156459.1	WP_047227312.1	WP_085711157.1	WP_016395243.1	WP_119891851.1	WP_016712318.1	WP_068576434.1	WP_046070644.1
190	ATP phosphoribosyltransferase regulatory subunit	Dispensable	142	7	135	CDM39140.1	AKV06370.1	WP_003249540.1	QZA98695.1	SDN49289.1	SDO86384.1	SMS12346.1	AAG08324.1	AAO58366.1	CAK17583.1	QED82716.1	QGL55306.1	EIK61791.1	BAN56809.1	AIN60494.1	AHF65717.1	KDN99567.1	ALN20851.1	AIS18442.1	AJP50199.1	WP_060695764.1	WP_060783581.1	WP_061562954.1	WP_007950716.1	WP_061903300.1	WP_063033386.1	WP_064675617.1	WP_024780798.1	WP_069021525.1	WP_071552122.1	WP_017849752.1	-	WP_003453005.1	WP_096513694.1	WP_028688257.1	WP_014336307.1	WP_107114553.1	WP_047227314.1	WP_114881212.1	WP_016395241.1	WP_119891854.1	WP_016712317.1	WP_124345615.1	WP_057023429.1
104731	23S rRNA guanosine2251-2-O-methyltransferase RlmB	Dispensable	142	7	135	CDM39146.1	AKV06376.1	WP_060500394.1	QZA98701.1	SDN49030.1	SDO86201.1	SMS12341.1	AAG08321.1	AAO58362.1	CAK17577.1	QED82720.1	QGL55310.1	EIK58804.1	BAN56802.1	AIN60488.1	AHF65721.1	KDN99573.1	ALN20847.1	AIS18436.1	AJP50205.1	WP_060695754.1	WP_060783579.1	WP_061562951.1	WP_064379106.1	WP_061905456.1	WP_003217493.1	WP_064675623.1	WP_055135458.1	WP_034105689.1	WP_071552118.1	WP_046384896.1	-	WP_036993189.1	WP_096513689.1	WP_062572681.1	WP_014336310.1	WP_003156454.1	WP_107321462.1	WP_007967448.1	WP_016395234.1	WP_119891857.1	WP_016712311.1	WP_068576981.1	WP_005784248.1
34339	DNA-binding transcriptional regulator Fis	Dispensable	142	7	135	CDM39212.1	AKV06454.1	WP_019099786.1	QZA98779.1	SDN45267.1	SDO83169.1	SMS08451.1	AAG08238.1	AAO58294.1	CAK17514.1	QED86589.1	QGL55373.1	EIK61358.1	BAN56741.1	AIN60429.1	AHF69828.1	KDN99643.2	ALN20773.1	AIS18380.1	AJP50282.1	WP_003439210.1	WP_003186237.1	WP_009613305.1	WP_002555375.1	WP_021701445.1	WP_003186237.1	WP_007907419.1	WP_024781407.1	WP_002555375.1	WP_007921650.1	WP_002555375.1	-	WP_036993178.1	WP_015093301.1	WP_011535876.1	WP_003186237.1	WP_003121116.1	WP_025211617.1	WP_003186237.1	WP_008093076.1	WP_119895151.1	WP_016712201.1	WP_003186237.1	WP_043049474.1
608	tRNA dihydrouridine synthase DusB	Dispensable	142	7	135	CDM39213.1	AKV06455.1	WP_016712200.1	QZA98780.1	SDN45223.1	SDO83141.1	SMS08452.1	AAG08237.1	AAO58293.1	CAK17513.1	QED86588.1	QGL55374.1	EIK59051.1	BAN56740.1	AIN60428.1	AHF69827.1	KDN99644.1	ALN20772.1	AIS18379.1	AJP50283.1	WP_060695635.1	WP_017130193.1	WP_009613304.1	WP_064379205.1	WP_061903507.1	WP_017478423.1	WP_064675700.1	WP_024781406.1	WP_034105564.1	WP_071551985.1	WP_017849670.1	WP_080049730.1	WP_003452827.1	WP_096513615.1	WP_096048780.1	WP_014336385.1	WP_003155438.1	WP_047227386.1	WP_085711228.1	WP_016395179.1	WP_119895150.1	WP_016712200.1	WP_068577179.1	WP_057010799.1
8903	50S ribosomal protein L11 methyltransferase	Dispensable	142	7	135	CDM39215.1	AKV06457.1	WP_119371565.1	QZA98782.1	SDN45137.1	SDO83076.1	SMS08454.1	AAG08235.1	AAO58291.1	CAK17511.1	QED86586.1	QGL55376.1	EIK60616.1	BAN56738.1	AIN60426.1	AHF69824.1	KDN99646.1	ALN20770.1	AIS18377.1	AJP50285.1	WP_060695631.1	WP_060783550.1	WP_058073233.1	WP_007951025.1	WP_061903509.1	WP_017478425.1	WP_064675702.1	WP_024781404.1	WP_034105562.1	WP_071551983.1	WP_079442749.1	WP_080049732.1	WP_003452825.1	WP_096513613.1	WP_062572724.1	WP_013692161.1	WP_058136723.1	WP_047227388.1	WP_085732735.1	WP_016395177.1	WP_119895148.1	WP_016712198.1	WP_068577175.1	WP_057023364.1
78652	DUF2333 family protein	Dispensable	142	7	135	CDM39222.1	AKV06467.1	WP_105948281.1	QZA98789.1	SDN44799.1	SDO82841.1	SMS08478.1	AAG08227.1	AAO58268.1	CAK17504.1	QED86562.1	QGL55400.1	EIK62259.1	BAN52489.1	AIN60346.1	AHF69816.1	KDN99660.1	ALN20762.1	AIS18372.1	AJP50291.1	WP_060695623.1	WP_017130184.1	WP_061562888.1	WP_064379224.1	WP_082806395.1	WP_063033321.1	WP_064675707.1	WP_055135642.1	WP_012722002.1	WP_071551974.1	WP_046384847.1	-	WP_003452818.1	WP_096513603.1	WP_062572768.1	WP_014336391.1	WP_003157498.1	WP_047227394.1	WP_085711234.1	WP_016395171.1	WP_119895793.1	WP_016715399.1	WP_068577163.1	WP_046070722.1
15179	arginine decarboxylase	Dispensable	142	7	135	CDM39225.1	AKV06470.1	WP_016715402.1	QZA98792.1	SDN44684.1	SDO82745.1	SMS08475.1	AAG08224.1	AAO58271.1	CAK17500.1	QED86565.1	QGL55397.1	EIK63187.1	BAN52492.1	AIN60343.1	AHF69813.1	KDN99663.1	ALN20759.1	AIS18369.1	AJP50294.1	WP_060695617.1	WP_017130181.1	WP_043318807.1	WP_064379230.1	WP_061903515.1	WP_017478431.1	WP_064675709.1	WP_024781394.1	WP_016977003.1	WP_071551971.1	WP_057005974.1	WP_080049900.1	WP_003452810.1	WP_096513599.1	WP_062572771.1	WP_014336393.1	WP_003157495.1	WP_047227397.1	WP_114881280.1	WP_016395168.1	WP_119895139.1	WP_016715402.1	WP_068577161.1	WP_046070724.1
16115	energy-dependent translational throttle protein EttA	Dispensable	142	7	135	CDM39260.1	AKV04954.1	WP_025754696.1	QZA97356.1	SDO04193.1	SDP25699.1	SMS08583.1	AAG07983.1	AAO58048.1	CAK13725.1	QED86473.1	QGL55545.1	EIK60032.1	BAN56454.1	AIN61864.1	AHF69548.1	KDO01935.1	ALN20698.1	AIS19490.1	AJP54442.1	WP_003443957.1	WP_060783814.1	WP_009617524.1	WP_011336021.1	WP_061905411.1	WP_003215833.1	WP_064675801.1	WP_053192154.1	WP_025859215.1	WP_071553232.1	WP_017848266.1	WP_080048224.1	WP_004420178.1	WP_096515042.1	WP_050706900.1	WP_013694244.1	WP_003157916.1	WP_047230152.1	WP_007950976.1	WP_016392862.1	WP_119895007.1	WP_016713360.1	WP_068581800.1	WP_046069594.1
14050	type III PLP-dependent enzyme	Dispensable	142	7	135	CDM39302.1	AKV06617.1	WP_016713187.1	QZA98963.1	SDN36646.1	SDO76624.1	SMS12236.1	AAG07907.1	AAO58018.1	CAK13937.1	QED86457.1	QGL55563.1	EIK63890.1	BAN56262.1	AIN60146.1	AHF65841.1	KDO01322.1	ALN20662.1	AIS19562.1	AJP50487.1	WP_060690702.1	WP_060783277.1	WP_043315266.1	WP_039769212.1	WP_061903364.1	WP_003215969.1	WP_064679767.1	WP_024781129.1	WP_034102119.1	WP_071551850.1	WP_017845449.1	WP_080049527.1	WP_003452030.1	WP_096513488.1	WP_028689608.1	WP_014336592.1	WP_012077270.1	WP_047229038.1	WP_039769212.1	WP_012270610.1	WP_119894941.1	WP_016713187.1	WP_068575730.1	WP_003188470.1
6366	response regulator transcription factor	Dispensable	142	7	135	CDM39331.1	AKV06633.1	WP_003255244.1	QZA98982.1	SDN35890.1	SDO76010.1	SMS12219.1	AAG07881.1	AAO58001.1	CAK13963.1	QED86443.1	QGL55578.1	EIK62923.1	BAN56236.1	AIN60122.1	AHF65858.1	KDO01346.1	ALN20638.1	AIS16553.1	AJP50506.1	WP_060690716.1	WP_017132905.1	WP_009617747.1	WP_003221630.1	WP_021701275.1	WP_003216016.1	WP_045061485.1	WP_003177957.1	WP_003171731.1	WP_071551834.1	WP_004372278.1	WP_080049504.1	WP_003452041.1	WP_096513471.1	WP_028689629.1	WP_003177957.1	WP_003094419.1	WP_047229017.1	WP_003221630.1	WP_016391130.1	WP_119894922.1	WP_003255244.1	WP_068575759.1	WP_043048539.1
28670	metalloprotease PmbA	Dispensable	142	7	135	CDM39348.1	AKV06658.1	WP_119371219.1	QZA99006.1	SDN34934.1	SDO75229.1	SMS08702.1	AAG07860.1	AAO57912.1	CAK13983.1	QED86354.1	QGL55661.1	EIK60272.1	BAN56219.1	AIN62140.1	AHF69440.1	KDO01367.1	ALN20622.1	AIS16571.1	AJP50545.1	WP_060695115.1	WP_060782134.1	WP_043272348.1	WP_170928951.1	WP_061903395.1	WP_063027149.1	WP_064679727.1	WP_024777481.1	WP_034102186.1	WP_071551810.1	WP_079442868.1	-	WP_003448525.1	WP_096513450.1	WP_028689648.1	WP_014336625.1	WP_058130329.1	WP_047228673.1	WP_192552901.1	WP_016392690.1	WP_119894899.1	WP_019099450.1	WP_068575796.1	WP_046070920.1
192	HlyC/CorC family transporter	Dispensable	142	7	135	CDM39352.1	AKV05067.1	WP_016712172.1	QZA97430.1	SDO00749.1	SDP23638.1	SMS12278.1	AAG07370.1	AAO58236.1	CAK17465.1	QED86533.1	QGL55429.1	EIK60142.1	BAN56710.1	AIN61768.1	AHF69613.1	KDN97159.1	ALN17893.1	AIS19398.1	AJP54516.1	WP_003444149.1	WP_017131429.1	WP_009617338.1	WP_007909641.1	WP_021701861.1	WP_003215451.1	WP_064675727.1	WP_024780845.1	WP_010206772.1	WP_019691823.1	WP_017848328.1	WP_080049773.1	WP_004420320.1	WP_096514916.1	WP_028690402.1	WP_003205870.1	WP_012074437.1	WP_025215634.1	WP_007909641.1	WP_016393485.1	WP_119895063.1	WP_016712172.1	WP_068579604.1	WP_010206772.1
93989	rRNA maturation RNase YbeY	Dispensable	142	7	135	CDM39353.1	AKV05066.1	WP_019098014.1	QZA97429.1	SDO00779.1	SDP23660.1	SMS12277.1	AAG07369.1	AAO58235.1	CAK17464.1	QED86532.1	QGL55430.1	EIK60866.1	BAN56709.1	AIN61769.1	AHF69612.1	KDN97158.1	ALN17894.1	AIS19399.1	AJP54515.1	WP_060690603.1	WP_017131430.1	WP_061560648.1	WP_007958682.1	WP_061903337.1	WP_017476241.1	WP_064675728.1	WP_055135881.1	WP_034109418.1	WP_071552044.1	WP_079444779.1	-	WP_004420318.1	WP_096514918.1	WP_096049266.1	WP_014340362.1	WP_003157108.1	WP_047229507.1	WP_085712270.1	WP_016393486.1	WP_119895062.1	WP_016712171.1	WP_068579606.1	WP_057024463.1
86706	PhoH family protein	Dispensable	142	7	135	CDM39354.1	AKV05065.1	WP_016712170.1	QZA97428.1	SDO00818.1	SDP23685.1	SMS12276.1	AAG07368.1	AAO58234.1	CAK17463.1	QED86531.1	QGL55431.1	EIK59286.1	BAN56708.1	AIN61770.1	AHF69611.1	KDN97157.1	ALN17895.1	AIS19400.1	AJP54514.1	WP_003444145.1	WP_017131431.1	WP_043273496.1	WP_064382170.1	WP_061903338.1	WP_003215453.1	WP_064675729.1	WP_024780847.1	WP_069078377.1	WP_071552043.1	WP_017848326.1	WP_080049775.1	WP_004420317.1	WP_096514920.1	WP_050707047.1	WP_041476426.1	WP_003157107.1	WP_047229508.1	WP_011336084.1	WP_016393487.1	WP_119895061.1	WP_121757849.1	WP_068579607.1	WP_043047963.1
3252	hydroxymethylpyrimidine/phosphomethylpyrimidine kinase	Dispensable	142	7	135	CDM39362.1	AKV05060.1	WP_016712164.1	QZA97422.1	SDO01123.1	SDP23838.1	SMS12268.1	AAG07362.1	AAO58227.1	CAK17459.1	QED86525.1	QGL55437.1	EIK62211.1	BAN56703.1	AIN61774.1	AHF69603.1	KDN97151.1	ALN17903.1	AIS19406.1	AJP54508.1	WP_060690608.1	WP_017131439.1	WP_024128129.1	WP_064382165.1	WP_021701870.1	WP_063026925.1	WP_064675734.1	WP_024780853.1	WP_034109413.1	WP_071555735.1	WP_079444778.1	WP_080049782.1	WP_036991295.1	WP_095197261.1	WP_062575291.1	WP_041476158.1	WP_034079820.1	WP_076383510.1	WP_085697597.1	WP_016393492.1	WP_162935022.1	WP_016712164.1	WP_068579625.1	WP_057024468.1
55420	pseudouridine synthase	Dispensable	142	7	135	CDM39393.1	AKV05057.1	WP_119371547.1	QZB01094.1	SDO01326.1	SDP23941.1	SMS12264.1	AAG07355.1	ACB22025.1	CAK17455.1	QED86521.1	QGL55441.1	EIK63504.1	BAN56697.1	AIN61778.1	AHF69599.1	KDN97356.2	ALN21552.1	AIS19409.1	AJP54504.1	WP_162232798.1	WP_167375450.1	WP_061560652.1	WP_064382162.1	WP_167629445.1	WP_063026931.1	WP_064675737.1	WP_055135892.1	WP_034109410.1	WP_071552036.1	WP_017848317.1	WP_080049783.1	WP_036991368.1	WP_096514934.1	WP_069016277.1	WP_014340352.1	WP_034079824.1	WP_160893474.1	WP_114885720.1	WP_016393496.1	WP_162935021.1	WP_016712160.1	WP_164485066.1	WP_057024471.1
42117	Lrp/AsnC family transcriptional regulator	Dispensable	142	7	135	CDM39396.1	AKV05055.1	WP_016712159.1	QZA97417.1	SDO01404.1	SDP23999.1	SMS12263.1	AAG07352.1	AAO58223.1	CAK17453.1	QED86520.1	QGL55442.1	EIK61620.1	BAN56695.1	AIN61780.1	AHF69597.1	KDN97354.1	ALN17918.1	AIS19410.1	AJP54502.1	WP_171970557.1	WP_017131444.1	WP_009617381.1	WP_007909658.1	WP_021701887.1	WP_003194418.1	WP_007937367.1	WP_024780290.1	WP_003194418.1	WP_007894448.1	WP_003194418.1	WP_080049789.1	WP_004420290.1	WP_007937367.1	WP_011535815.1	WP_003205850.1	WP_003106063.1	WP_107322981.1	WP_007909658.1	WP_003249795.1	WP_119892127.1	WP_016712159.1	WP_068579645.1	WP_003194418.1
633	polyprenyl synthetase family protein	Dispensable	142	7	135	CDM39463.1	AKV04940.1	WP_016713348.1	QZA97343.1	SDO04828.1	SDP26040.1	SMS08594.1	AAG07957.1	AAO54338.1	CAK13738.1	QED82835.1	QGL58668.1	EIK59089.1	BAN56441.1	AIN61877.1	AHF69537.1	KDO01948.1	ALN17992.1	AIS19500.1	AJP54315.1	WP_060690659.1	WP_017132821.1	WP_061560703.1	WP_007950962.1	WP_061905405.1	WP_003215860.1	WP_064675814.1	WP_024780770.1	WP_034109326.1	WP_071553242.1	WP_017847747.1	-	WP_004420149.1	WP_096515060.1	WP_062572777.1	WP_014340286.1	WP_003154366.1	WP_047230162.1	WP_085712196.1	WP_016392850.1	WP_119894997.1	WP_016713348.1	WP_068605706.1	WP_043046768.1
43037	Obg family GTPase CgtA	Dispensable	142	7	135	CDM39466.1	AKV04937.1	WP_060500244.1	QZA97340.1	SDO04920.1	SDP26124.1	SMS08597.1	AAG07954.1	AAO54341.1	CAK13741.1	QED82838.1	QGL58665.1	EIK63599.1	BAN56438.1	AIN61880.1	AHF69534.1	KDO01951.1	ALN17995.1	AIS19503.1	AJP54312.1	WP_060690660.1	WP_017132823.1	WP_009617552.1	WP_039771717.1	WP_061905404.1	WP_003215864.1	WP_064675815.1	WP_024780771.1	WP_010206489.1	WP_071553244.1	WP_017847749.1	WP_080049629.1	WP_004420145.1	WP_096515062.1	WP_062572778.1	WP_014340285.1	WP_034081457.1	WP_047230163.1	WP_085712195.1	WP_016392849.1	WP_119894994.1	WP_016713347.1	WP_124347350.1	WP_005791308.1
489	glutamate 5-kinase	Dispensable	142	7	135	CDM39467.1	AKV04936.1	WP_025754691.1	QZB01090.1	SDO04962.1	SDP26153.1	SMS08598.1	AAG07953.1	AAO54342.1	CAK13742.1	QED82839.1	QGL58664.1	EIK61362.1	BAN56437.1	AIN61881.1	AHF69533.1	KDO01952.1	ALN17996.1	AIS19504.1	AJP54311.1	WP_060696830.1	WP_017132824.1	WP_009617553.1	WP_045121906.1	WP_061905403.1	WP_017477809.1	WP_064675816.1	WP_069018332.1	WP_069078171.1	WP_071553245.1	WP_057005288.1	WP_080049630.1	WP_004420144.1	WP_096515064.1	WP_028691175.1	WP_003205734.1	WP_012077317.1	WP_047230164.1	WP_085712194.1	WP_016392848.1	WP_119894993.1	WP_016713346.1	WP_068581037.1	WP_057013120.1
83239	1-acyl-sn-glycerol-3-phosphate acyltransferase	Dispensable	142	7	135	CDM39474.1	AKV10683.1	WP_119368837.1	QZA97204.1	SDO11563.1	SDP29672.1	SMS11963.1	AAG08024.1	AAO54669.1	CAK13806.1	QED83174.1	QGL58342.1	EIK59323.1	BAN56375.1	AIN61940.1	AHF66074.1	KDO02000.2	ALN18003.1	AIS19597.1	AJP50583.1	WP_060690722.1	WP_208599952.1	WP_061562719.1	WP_170928982.1	WP_061905142.1	WP_017477712.1	WP_064675933.1	WP_033034360.1	WP_174555849.1	WP_174553335.1	WP_169850554.1	-	WP_003456645.1	WP_096509119.1	WP_028689517.1	WP_041476140.1	WP_003149956.1	WP_107322921.1	WP_178083434.1	WP_016393895.1	WP_119892368.1	WP_161751628.1	WP_124347440.1	WP_206429554.1
41621	peptidylprolyl isomerase	Dispensable	142	7	135	CDM39503.1	AKV06693.1	WP_119368847.1	QZA99042.1	SDN33741.1	SDO74250.1	SMS11934.1	AAG04226.1	AAO54698.1	CAK13824.1	QED83198.1	QGL58326.1	EIK62535.1	BAN56356.1	AIN60233.1	AHF66090.1	KDO02027.1	ALN18030.1	AIS19610.1	AJP50439.1	WP_060695054.1	WP_017130691.1	WP_009616033.1	WP_011332490.1	WP_021699404.1	WP_017476012.1	WP_064679692.1	WP_024777507.1	WP_027606858.1	WP_071551787.1	WP_079442830.1	WP_080049543.1	WP_003456568.1	WP_007942189.1	WP_099431028.1	WP_003205467.1	WP_012076986.1	WP_047228645.1	WP_085711766.1	WP_016393914.1	WP_119892410.1	WP_016713271.1	WP_022642345.1	WP_027606858.1
31860	ferric iron uptake transcriptional regulator	Dispensable	142	7	135	CDM39516.1	AKV06579.1	WP_012274258.1	QZA98922.1	SDN38200.1	SDO77907.1	SMS12101.1	AAG08150.1	AAO57956.1	CAK13692.1	QED86395.1	QGL55617.1	EIK59935.1	BAN56564.1	AIN60418.1	AHF65921.1	KDN97319.1	ALN18043.1	AIS18294.1	AJP54415.1	WP_003439580.1	WP_026013299.1	WP_009613072.1	WP_064382593.1	WP_021700442.1	WP_003212228.1	WP_064679800.1	WP_055135535.1	WP_003194220.1	WP_003197684.1	WP_046385174.1	WP_080051590.1	WP_003457320.1	WP_003197684.1	WP_028691268.1	WP_003197684.1	WP_003121081.1	WP_076383526.1	WP_064119476.1	WP_016391775.1	WP_119892261.1	WP_012274258.1	WP_011059185.1	WP_003194220.1
99798	DNA repair protein RecN	Dispensable	142	7	135	CDM39517.1	AKV06580.1	WP_119371491.1	QZA98923.1	SDN38170.1	SDO77880.1	SMS12100.1	AAG08149.1	AAO57955.1	CAK13693.1	QED86394.1	QGL55618.1	EIK59637.1	BAN56563.1	AIN60417.1	AHF65922.1	KDN97318.1	ALN18044.1	AIS18293.1	AJP54414.1	WP_060695333.1	WP_017133106.1	WP_061562805.1	WP_011332393.1	WP_061905291.1	WP_017478557.1	WP_064679799.1	WP_055135536.1	WP_034107082.1	WP_071551879.1	WP_046382039.1	WP_080048497.1	WP_003457319.1	WP_096513519.1	WP_096048774.1	WP_014336566.1	WP_034082149.1	WP_047229068.1	WP_085729539.1	WP_016391776.1	WP_119892262.1	WP_016712095.1	WP_068577769.1	WP_057025026.1
98696	molecular chaperone DnaJ	Dispensable	142	7	135	CDM39520.1	AKV06583.1	WP_019098160.1	QZA98926.1	SDN38066.1	SDO77791.1	SMS12097.1	AAG08146.1	AAO57952.1	CAK13696.1	QED86391.1	QGL55621.1	EIK61752.1	BAN56560.1	AIN60414.1	AHF65926.1	KDN97314.1	ALN18047.1	AIS18290.1	AJP54411.1	WP_060695328.1	WP_017133103.1	WP_009613066.1	WP_039769159.1	WP_021700438.1	WP_063033218.1	WP_064679796.1	WP_033034781.1	WP_049711482.1	-	WP_057005459.1	WP_080048494.1	WP_036994478.1	WP_007973132.1	WP_028691264.1	WP_014336569.1	WP_003148711.1	WP_047229065.1	WP_085711856.1	WP_016391779.1	WP_119892265.1	WP_012274254.1	WP_068577773.1	WP_124356308.1
82427	dihydropteroate synthase	Dispensable	142	7	135	CDM39531.1	AKV06592.1	WP_119371485.1	QZA98935.1	SDN37767.1	SDO77514.1	SMS12089.1	AAG08136.1	AAO57944.1	CAK13705.1	QED86383.1	QGL55629.1	EIK63036.1	BAN56551.1	AIN60405.1	AHF65935.1	KDN97305.2	ALN18056.1	AIS18281.1	AJP54402.1	WP_060695316.1	WP_060783488.1	WP_061562803.1	WP_064382586.1	WP_061905285.1	WP_063033214.1	WP_064679789.1	WP_024779949.1	WP_069078287.1	WP_071551870.1	WP_026140085.1	-	WP_036994472.1	WP_096513511.1	WP_096048770.1	WP_014336573.1	WP_012077490.1	WP_107321861.1	WP_114881379.1	WP_016391787.1	WP_119895659.1	WP_016712087.1	WP_124345716.1	WP_057025022.1
14142	ribosome maturation factor RimP	Dispensable	142	7	135	CDM39535.1	AKV10816.1	WP_009685348.1	QZA98939.1	SDN37603.1	SDO77368.1	SMS12086.1	AAG08132.1	AAO57940.1	CAK13709.1	QED86380.1	QGL55633.1	EIK62244.1	BAN56547.1	AIN60401.1	AHF65938.1	KDN97302.1	ALN18060.1	AIS18277.1	AJP54399.1	WP_003439616.1	WP_026013295.1	WP_009613046.1	WP_064384139.1	WP_021700426.1	WP_003235029.1	WP_010463487.1	WP_024779945.1	WP_003235029.1	WP_047539309.1	WP_026140087.1	WP_080051589.1	WP_003457291.1	WP_007915250.1	WP_157763555.1	WP_013692254.1	WP_003095193.1	WP_025211790.1	WP_065260004.1	WP_016391791.1	WP_119892275.1	WP_009685348.1	WP_068581161.1	WP_032862957.1
14761	tRNA pseudouridine55 synthase TruB	Dispensable	142	7	135	CDM39539.1	AKV06599.1	WP_016712081.1	QZA98943.1	SDN37461.1	SDO77237.1	SMS12082.1	AAG08128.1	ABK79686.1	CAK13713.1	QED86376.1	QGL55637.1	EIK61640.1	BAN56543.1	AIN60397.1	AHF65942.1	KDN97298.1	ALN18064.1	AIS18273.1	AJP54395.1	WP_003439625.1	WP_060783483.1	WP_043269015.1	WP_007953739.1	WP_061905281.1	WP_003212182.1	WP_064679784.1	WP_024779941.1	WP_010206595.1	WP_071551865.1	WP_014719950.1	-	WP_003457283.1	WP_096513506.1	WP_062360905.1	WP_014336577.1	WP_107114508.1	WP_076383530.1	WP_007953739.1	WP_016391795.1	WP_119892279.1	WP_016712081.1	WP_068581174.1	WP_034117853.1
270	glucose-6-phosphate isomerase	Dispensable	142	7	135	CDM39549.1	AKV04885.1	WP_119371477.1	QZA97298.1	SDO07159.1	SDP27411.1	SMS12070.1	AAG08118.1	AAO54493.1	CAK17396.1	QED83040.1	QGL58472.1	EIK61287.1	BAN56533.1	AIN60386.1	AHF65952.1	KDN97288.1	ALN18077.1	AIS18266.1	AJP54387.1	WP_060695295.1	WP_060783474.1	WP_061562796.1	WP_064382071.1	WP_061905272.1	WP_017478575.1	WP_064675862.1,WP_064678478.1	WP_024779589.1	WP_034107053.1	WP_071553283.1	WP_017847431.1	-	WP_003457245.1	WP_096515152.1	WP_099431017.1	WP_014340245.1	WP_033998104.1	WP_047229852.1	WP_085712156.1	WP_016391804.1	WP_119892292.1	WP_016712075.1	WP_124347371.1	WP_057012759.1
89675	3-methyl-2-oxobutanoate hydroxymethyltransferase	Dispensable	142	7	135	CDM39551.1	AKV04882.1	WP_119371475.1	QZA97295.1	SDO07275.1	SDP27494.1	SMS12067.1	AAG08115.1	AAO54495.1	CAK17394.1	QED83042.1	QGL58470.1	EIK59752.1	BAN56531.1	AIN60384.1	AHF65955.1	KDN97286.1	ALN18079.1	AIS18264.1	AJP54385.1	WP_060695291.1	WP_060783472.1	WP_009613015.1	WP_064382070.1	WP_021700406.1	WP_063033205.1	WP_064675864.1	WP_024779591.1	WP_034107049.1	WP_071553285.1	WP_079444705.1	WP_080048460.1	WP_003457239.1	WP_096515156.1	WP_096048762.1	WP_014340242.1	WP_043104458.1	WP_047229849.1	WP_114885579.1	WP_016391806.1	WP_119892295.1	WP_016712073.1	WP_124347372.1	WP_057025016.1
52936	polynucleotide adenylyltransferase PcnB	Dispensable	142	7	135	CDM39553.1	AKV04880.1	WP_119371473.1	QZA97293.1	SDO07354.1	SDP27562.1	SMS12065.1	AAG08113.1	AAO54497.1	CAK17392.1	QED83044.1	QGL58468.1	EIK60762.1	BAN56529.1	AIN60382.1	AHF65958.1	KDN97284.1	ALN18081.1	AIS18262.1	AJP54383.1	WP_060695286.1	WP_060783470.1	WP_061562793.1	WP_064382068.1	WP_061905270.1	WP_010174368.1	WP_064675866.1	WP_024779593.1	WP_034107046.1	WP_071553287.1	WP_079444704.1	-	WP_003457234.1	WP_172901648.1	WP_028691235.1	WP_014340240.1	WP_033998106.1	WP_047229847.1	WP_085712152.1	WP_016391808.1	WP_119892297.1	WP_016712071.1	WP_068575515.1	WP_057025014.1
7071	sigma-54 dependent transcriptional regulator	Dispensable	142	7	135	CDM39554.1	AKV04879.1	WP_119371472.1	QZA97292.1	SDO07402.1	SDP27606.1	SMS12063.1	AAG08112.1	AAO54498.1	CAK17391.1	QED83045.1	QGL58467.1	EIK60721.1	BAN56528.1	AIN60381.1	AHF65959.1	KDN97283.1	ALN18082.1	AIS18261.1	AJP54381.1	WP_060695283.1	WP_060783469.1	WP_061562792.1	WP_011335968.1	WP_021700403.1	WP_063033203.1	WP_064675867.1	WP_024779594.1	WP_034107044.1	WP_071553288.1	WP_017847436.1	WP_080048456.1	WP_003457232.1	WP_096515166.1	WP_084942461.1	WP_014340239.1	WP_012077479.1	WP_047229846.1	WP_114885573.1	WP_016391809.1	WP_119892298.1	WP_016712070.1	WP_124347375.1	WP_057025013.1
67425	sensor histidine kinase	Dispensable	142	7	135	CDM39555.1	AKV04878.1	WP_177410316.1	QZA97291.1	SDO07436.1	SDP27639.1	SMS12062.1	AAG08111.1	AAO54499.1	CAK17390.1	QED83046.1	QGL58466.1	EIK62491.1	BAN56527.1	AIN60380.1	AHF65960.1	KDN97282.2	ALN18083.1	AIS18260.1	AJP54380.1	WP_162232795.1	WP_167375435.1	WP_058070040.1	WP_190241530.1	WP_061905269.1	WP_167410169.1	WP_162493641.1	WP_024779595.1	WP_164393777.1	WP_167368542.1	WP_026140088.1	WP_080048455.1	WP_003457230.1	WP_172901649.1	WP_028691233.1	WP_024618745.1	WP_107114505.1	WP_160893587.1	WP_162803513.1	WP_028625883.1	WP_119892299.1	WP_016712069.1	WP_164487310.1	WP_164484458.1
51	acetolactate synthase small subunit	Dispensable	142	7	135	CDM39578.1	AKV04860.1	WP_003250040.1	QZA97272.1	SDO08205.1	SDP28058.1	SMS12046.1	AAG08081.1	AAO54516.1	CAK17372.1	QED83061.1	QGL58451.1	EIK59302.1	BAN56510.1	AIN60362.1	AHF65980.1	KDN97264.1	ALN18104.1	AIS18247.1	AJP54363.1	WP_019410366.1	WP_060783453.1	WP_009612939.1	WP_003205610.1	WP_021701386.1	WP_003176102.1	WP_003176102.1	WP_024779610.1	WP_003176102.1	WP_003176102.1	WP_003176102.1	WP_080048420.1	WP_003457181.1	WP_003205610.1	WP_003250040.1	WP_003205610.1	WP_003095069.1	WP_003205610.1	WP_003205610.1	WP_003250040.1	WP_119892320.1	WP_003250040.1	WP_011063488.1	WP_003176102.1
87915	2-isopropylmalate synthase	Dispensable	142	7	135	CDM39641.1	AKV06855.1	WP_016713080.1	QZA97076.1	SDO16393.1	SDO68708.1	SMS11725.1	AAG07179.1	AAO54965.1	CAK17083.1	QED83450.1	QGL58091.1	EIK60234.1	BAN56144.1	AIN60058.1	AHF66306.1	KDO01447.1	ALN18205.1	AIS16539.1	AJP54230.1	WP_060690836.1	WP_060783364.1	WP_043314905.1	WP_064383904.1	WP_061905223.1	WP_063032988.1	WP_064679554.1	WP_053192650.1	WP_034109250.1	WP_071553513.1	WP_057004577.1	WP_080049565.1	WP_003448798.1	WP_096513306.1	WP_028691640.1	WP_014336704.1	WP_034081183.1	WP_047227484.1	WP_085709408.1	WP_016392813.1	WP_119892586.1	WP_016713080.1	WP_124347498.1	WP_057021701.1
41497	peptidoglycan DD-metalloendopeptidase family protein	Dispensable	142	7	135	CDM39644.1	AKV06857.1	WP_019098217.1	QZA97074.1	SDO16508.1	SDO68595.1	SMS11723.1	AAG07174.1	AAO54966.1	CAK17082.1	QED83451.1	QGL58090.1	EIK61356.1	BAN56143.1	AIN60057.1	AHF66307.1	KDO01448.1	ALN18207.1	AIS16540.1	AJP54229.1	WP_060690838.1	WP_017131706.1	WP_043314909.1	WP_064383903.1	WP_061905222.1	WP_017478670.1	WP_064679552.1	WP_024777060.1	WP_069078220.1	WP_071553515.1	WP_079444633.1	WP_080049566.1	WP_003448800.1	WP_096513302.1	WP_062575015.1	WP_014336705.1	WP_107113843.1	WP_047227485.1	WP_114885345.1	WP_016392814.1	WP_119892587.1	WP_016713079.1	WP_068584769.1	WP_057021698.1
4011	phosphoribosylformylglycinamidine synthase	Dispensable	142	7	135	CDM39662.1	AKV10575.1	WP_119371168.1	QZA99162.1	SDP53129.1	SDO67993.1	SMS11710.1	AAG07150.1	AAO54980.1	CAK17071.1	QED83458.1	QGL58079.1	EIK59380.1	BAN56132.1	AIN60042.1	AHF66328.1	KDO01462.1	ALN18222.1	AIS19659.1	AJP54213.1	WP_060694885.1	WP_060782182.1	WP_061562601.1	WP_064382426.1,WP_190241481.1	WP_061905214.1	WP_063032976.1	WP_064676024.1	WP_055136158.1	WP_069078227.1	WP_071551707.1	WP_017846153.1	WP_080051575.1	WP_003448829.1	WP_096513290.1	WP_096049451.1	WP_014340003.1	WP_107113847.1	WP_107321926.1	WP_114881505.1	WP_016392826.1	WP_119892595.1	WP_016713029.1	WP_124345816.1	WP_057021678.1
264	formate-dependent phosphoribosylglycinamide formyltransferase	Dispensable	142	7	135	CDM39670.1	AKV06887.1	WP_119371148.1	QZA99175.1	SDP52811.1	SDO67552.1	SMS11702.1	AAG07138.1	AAO54989.1	CAK16952.1	QED83466.1	QGL58070.1	EIK62059.1	BAN56107.1	AIN60010.1	AHF66336.1	KDO01494.1	ALN18230.1	AIS19668.1	AJP54200.1	WP_060694864.1	WP_017130796.1	WP_043271419.1	WP_064382418.1,WP_064382418.1	WP_061905204.1	WP_026078133.1	WP_064676031.1	WP_024780903.1	WP_034109223.1	WP_071551696.1	WP_026139924.1	WP_080048252.1	WP_003451495.1	WP_096513283.1	WP_050704195.1	WP_014339994.1	WP_058175031.1	WP_047228898.1	WP_114881514.1	WP_016391463.1	WP_119892602.1	WP_016713004.1	WP_068583570.1	WP_057021671.1
28063	ribosome maturation factor RimM	Dispensable	142	7	135	CDM39676.1	AKV06893.1	WP_019097658.1	QZA99181.1	SDP52639.1	SDP32830.1	SMS11696.1	AAG07131.1	AAO54995.1	CAK16946.1	QED83472.1	QGL58064.1	EIK59809.1	BAN56101.1	AIN60004.1	AHF66342.1	KDO01500.1	ALN18236.1	AIS19673.1	AJP54194.1	WP_060694852.1	WP_017130803.1	WP_099049132.1	WP_011332613.1,WP_011332613.1	WP_061905200.1	WP_010565276.1	WP_010565276.1	WP_024778943.1	WP_003175898.1	WP_071551692.1	WP_008014731.1	-	WP_003451509.1	WP_077046480.1	WP_028691589.1	WP_014336729.1	WP_003153963.1	WP_107321548.1	WP_085711646.1	WP_016391459.1	WP_119892608.1	WP_016712999.1	WP_124345824.1	WP_003175898.1
100103	tRNA guanosine37-N1-methyltransferase TrmD	Dispensable	142	7	135	CDM39677.1	AKV06894.1	WP_087502637.1	QZA99182.1	SDP52615.1	SDP32860.1	SMS11695.1	AAG07130.1	AAO54996.1	CAK16945.1	QED83473.1	QGL58063.1	EIK61756.1	BAN56100.1	AIN60003.1	AHF66343.1	KDO01501.1	ALN18237.1	AIS19674.1	AJP54193.1	WP_003440270.1	WP_017130804.1	WP_009616361.1	WP_003221981.1,WP_003221981.1	WP_061905199.1	WP_231988895.1	WP_191626332.1	WP_174549819.1	WP_024077235.1	WP_174553328.1	WP_169864091.1	-	WP_003451512.1	WP_046820359.1	WP_028691588.1	WP_170845966.1	WP_003119312.1	WP_171061421.1	WP_240789116.1	WP_008094486.1	WP_119892609.1	WP_003252146.1	WP_068583589.1	WP_172833430.1
18846	site-specific tyrosine recombinase XerD	Dispensable	142	7	135	CDM39680.1	AKV06896.1	WP_060497391.1	QZA99184.1	SDP52569.1	SDP32944.1	SMS11693.1	AAG07125.1	AAO54999.1	CAK16941.1	QED83475.1	QGL58061.1	EIK62857.1	BAN56096.1	AIN59999.1	AHF66345.1	KDO01505.1	ALN18241.1	AIS19676.1	AJP54190.1	WP_060694843.1	WP_017130805.1	WP_009616372.1	WP_011332616.1,WP_011332616.1	WP_061905196.1	WP_017478700.1	WP_064676036.1	WP_024778945.1	WP_034109219.1	WP_071551690.1	WP_079444621.1	WP_080051572.1	WP_003451526.1	WP_096509220.1	WP_096049472.1	WP_003198093.1	WP_034081124.1	WP_047227504.1	WP_114881520.1	WP_016391456.1	WP_119892613.1	WP_016712997.1	WP_068583594.1	WP_046069403.1
73769	threonine synthase	Dispensable	142	7	135	CDM39683.1	AKV06898.1	WP_119371145.1	QZA99186.1	SDP52499.1	SDP33033.1	SMS11689.1	AAG07122.1	AAO55002.1	CAK16938.1	QED83478.1	QGL58058.1	EIK61734.1	BAN56093.1	AIN59994.1	AHF66348.1	KDO01510.1	ALN18246.1	AIS19679.1	AJP54187.1	WP_060694837.1	WP_017130809.1	WP_061562593.1	WP_064382412.1,WP_064382412.1	WP_061905193.1	WP_003209579.1	WP_064676038.1	WP_024778949.1	WP_069078235.1	WP_071551687.1	WP_079444620.1	WP_080048241.1	WP_003451539.1	WP_096509223.1	WP_062574976.1	WP_014336732.1	WP_003153970.1	WP_047227507.1	WP_114881521.1	WP_016391453.1	WP_119892616.1	WP_016712994.1	WP_068583604.1	WP_057021667.1
58448	YaeQ family protein	Dispensable	142	7	135	CDM39686.1	AKV06902.1	WP_003252169.1	QZA99191.1	SDP52392.1	SDP33176.1	SMS11683.1	AAG07113.1	AAO55008.1	CAK16933.1	QED83484.1	QGL58053.1	EIK63353.1	BAN56087.1	AIN59989.1	AHF66354.1	KDO01517.1	ALN18258.1	AIS19683.1	AJP54183.1	WP_016781928.1	WP_017130815.1	WP_009616386.1	WP_011332624.1,WP_011332624.1	WP_021701162.1	WP_003209567.1	WP_064676042.1	WP_055136035.1	WP_003193952.1	WP_008151638.1	WP_017846127.1	WP_080048191.1	WP_003451542.1	WP_007971297.1	WP_050704212.1	WP_003198109.1	WP_034081117.1	WP_047227511.1	WP_007954646.1	WP_016391448.1	WP_119892621.1	WP_003252169.1	WP_068583643.1	WP_003193952.1
18177	single-stranded-DNA-specific exonuclease RecJ	Dispensable	142	7	135	CDM39687.1	AKV06903.1	WP_119371141.1	QZA99192.1	SDP52375.1	SDP33208.1	SMS11682.1	AAG07112.1	AAO55009.1	CAK16932.1	QED83485.1	QGL58052.1	EIK62444.1	BAN56086.1	AIN59988.1	AHF66355.1	KDO01518.1	ALN18259.1	AIS19684.1	AJP54182.1	WP_060694831.1	WP_017130816.1	WP_061562590.1	WP_064382407.1,WP_064382407.1	WP_061903586.1	WP_008438230.1	WP_064676043.1	WP_024778954.1	WP_034109212.1	WP_071551683.1	WP_046382204.1	WP_080051570.1	WP_003455864.1	WP_096509227.1	WP_099431242.1	WP_014336735.1	WP_053813480.1	WP_107321549.1	WP_114881527.1	WP_016391447.1	WP_119892622.1	WP_016712989.1	WP_068583646.1	WP_057021663.1
67253	flavohemoglobin expression-modulating QEGLA motif protein	Dispensable	142	7	135	CDM39697.1	AKV06928.1	WP_028698981.1	QZA99219.1	SDP51947.1	SDO64303.1	SMS11666.1	AAG07085.1	AAO55023.1	CAK14151.1	QED83500.1	QGL58037.1	EIK59216.1	BAN56066.1	AIN59919.1	AHF66369.1	KDO01539.1	ALN18267.1	AIS19698.1	AJP50885.1	WP_060694806.1	WP_060782195.1	WP_043271293.1	WP_011332649.1	WP_061903597.1	WP_017479451.1	WP_064676064.1	WP_053192691.1	WP_034102468.1	WP_174553352.1	WP_017844700.1	WP_080048182.1	WP_004421002.1	WP_096513200.1	WP_099431241.1	WP_014336757.1	WP_003154120.1	WP_047227529.1	WP_085712808.1	WP_171817226.1	WP_119892640.1	WP_016712969.1	WP_176719777.1	WP_057021882.1
77054	tRNA adenosine37-N6-threonylcarbamoyltransferase complex dimerization subunit type 1 TsaB	Dispensable	142	7	135	CDM39705.1	AKV06937.1	WP_105946830.1	QZA99227.1	SDP51787.1	SDO63932.1	SMS11657.1	AAG07073.1	AAO55030.1	CAK14159.1	QED83508.1	QGL58031.1	EIK60087.1	BAN56057.1	AIN59930.1	AHF66376.1	KDO01547.1	ALN21569.1	AIS19708.1	AJP50895.1	WP_060694790.1	WP_017130836.1	WP_061562536.1	WP_064378964.1	WP_061903603.1	WP_063032936.1	WP_064676072.1	WP_053192696.1	WP_034102474.1	WP_071551667.1	WP_079442976.1	-	WP_036992160.1	WP_096513193.1	WP_084943546.1	WP_014336765.1	WP_012074670.1	WP_107321559.1	WP_114881554.1	WP_016392338.1	WP_119892646.1	WP_016712962.1	WP_068583726.1	WP_057021889.1
772	bacterioferritin	Dispensable	142	7	135	CDM39714.1	AKV10524.1	WP_119368963.1	QZA96981.1	SDO19607.1	SDP33587.1	SMS08983.1	AAG06919.1	AAO57616.1	CAK14099.1	QED86056.1	QGL55893.1	EIK59687.1	BAN52878.1	AIN59887.1	AHF69133.1	KDN97560.1	ALN18285.1	AIS16871.1	AJP50807.1	WP_048378033.1	WP_017131300.1	WP_009618404.1	WP_011335740.1	WP_021701923.1	WP_017480123.1	WP_064679481.1	WP_024779505.1	WP_010212744.1	WP_071553578.1	WP_017844621.1	WP_080050083.1	WP_003453455.1	WP_096509239.1	WP_028690081.1	WP_003204954.1	WP_003092078.1	WP_047227020.1	WP_114885214.1	WP_016395686.1	WP_119894515.1	WP_016713742.1	WP_022640618.1	WP_043048827.1
80105	Cys-tRNAPro deacylase	Dispensable	142	7	135	CDM39717.1	AKV10531.1	WP_119368959.1	QZA96990.1	SDO19322.1	SDP33379.1	SMS08977.1	AAG06968.1	AAO57622.1	CAK14094.1	QED86062.1	QGL59558.1	EIK63787.1	BAN52873.1	AIN59893.1	AHF69139.1	KDN97566.1	ALN18288.1	AIS16911.1	AJP50802.1	WP_060690884.1	WP_060782757.1	WP_061561245.1	WP_064383838.1	WP_021701899.1	WP_063027428.1	WP_064679488.1	WP_053192359.1	WP_034102404.1	WP_071553571.1	WP_017844616.1	WP_080050108.1	WP_003453469.1	WP_096509233.1	WP_062573051.1	WP_014339886.1	WP_012074736.1	WP_047227027.1	WP_114885222.1	WP_016395681.1	WP_119894524.1	WP_016713736.1	WP_068584993.1	WP_057021816.1
68118	ornithine carbamoyltransferase	Dispensable	142	7	135	CDM39721.1	AKV10528.1	WP_119368961.1	QZA96987.1	SDO19453.1	SDP33457.1	SMS08979.1	AAG06925.1	AAO57620.1	CAK14096.1	QED86060.1	QGL55889.1	EIK61904.1	BAN52875.1	AIN59890.1	AHF69137.1	KDN97563.2	ALN18292.1	AIS16868.1	AJP50804.1	WP_060690886.1	WP_026013099.1	WP_009618386.1	WP_039765834.1	WP_061904904.1	WP_063027432.1	WP_064679485.1	WP_024779501.1	WP_034102406.1	WP_071553574.1	WP_026139754.1	WP_080050097.1	WP_003453462.1	WP_096509236.1	WP_050704023.1	WP_014339883.1	WP_107113881.1	WP_047227024.1	WP_085709493.1	WP_016395683.1	WP_119894519.1	WP_016713738.1	WP_068584999.1	WP_057021818.1
37560	peptidase	Dispensable	142	7	135	CDM39735.1	AKV10492.1	WP_119368915.1	QZA96947.1	SDO21706.1	SDP34527.1	SMS08804.1	AAG07758.1	AAO57816.1	CAK14019.1	QED86256.1	QGL55750.1	EIK59359.1	BAN52738.1	AIN62171.1	AHF69325.1	KDN97740.1	ALN18304.1	AIS16662.1	AJP54052.1	WP_060690986.1	WP_017130891.1	WP_043273263.1	WP_064383812.1	WP_061905245.1	WP_063027687.1	WP_064679452.1	WP_069018487.1	WP_034109034.1	WP_071553603.1	WP_079444574.1	-	WP_036993510.1	WP_096509268.1	WP_062572926.1	WP_014336951.1	WP_107114442.1	WP_107321634.1	WP_114885174.1	WP_016395551.1	WP_119894809.1	WP_016713600.1	WP_124347540.1	WP_057013677.1
32744	DNA binding protein	Dispensable	142	7	135	CDM39750.1	AKV10446.1	WP_060497979.1	QZA96894.1	SDP46547.1	SDP35503.1	SMS08838.1	AAG07703.1	AAO57766.1	CAK14049.1	QED86221.1	QGL55781.1	EIK62820.1	BAN52766.1	AIN56800.1	AHF69284.1	KDN97714.1	ALN18319.1	AIS16679.1	AJP54127.1	WP_003442624.1	WP_017131967.1	WP_009615827.1	WP_007951234.1	WP_061905113.1	WP_005790963.1	WP_064679411.1	WP_024776498.1	WP_005790963.1	WP_005790963.1	WP_005790963.1	-	WP_003448904.1	WP_007933316.1	WP_028690229.1	WP_003205091.1	WP_012077126.1	WP_047227094.1	WP_046054737.1	WP_008097674.1	WP_119894762.1	WP_016713624.1	WP_022640534.1	WP_005790963.1
36872	formyltetrahydrofolate deformylase	Dispensable	142	7	135	CDM39751.1	AKV10445.1	WP_016713625.1	QZA96893.1	SDP46513.1	SDP35524.1	SMS08839.1	AAG07702.1	AAO57765.1	CAK14050.1	QED86220.1	QGL55782.1	EIK62061.1	BAN52767.1	AIN56801.1	AHF69283.1	KDN97713.1	ALN18320.1	AIS16680.1	AJP54126.1	WP_060691072.1	WP_060783975.1	WP_009615828.1	WP_011335666.1	WP_061905112.1	WP_003209762.1	WP_064679410.1	WP_024776499.1	WP_015885632.1	WP_071553649.1	WP_017847102.1	WP_080050020.1	WP_003448905.1	WP_096509322.1	WP_028690228.1	WP_003205089.1	WP_107114431.1	WP_047227093.1	WP_007912774.1	WP_016395578.1	WP_119894761.1	WP_016713625.1	WP_068585197.1	WP_019821236.1
26816	pyruvate kinase	Dispensable	142	7	135	CDM39808.1	AKV10457.1	WP_016713620.1	QZA96909.1	SDP47067.1	SDP35262.1	SMS08828.1	AAG07717.1	AAO57788.1	CAK14045.1	QED86233.1	QGL55771.1	EIK63516.1	BAN52762.1	AIN56796.1	AHF69295.1	KDN97718.1	ALN18401.1	AIS16768.1	AJP54137.1	WP_060691069.1	WP_060782890.1	WP_043273302.1	WP_007965891.1	WP_061905043.1	WP_017475648.1	WP_064679420.1	WP_055135161.1	WP_025854788.1	WP_071553640.1	WP_079444600.1	WP_080051288.1	WP_003451477.1	WP_096509300.1	WP_050703896.1	WP_014339951.1	WP_043102346.1	WP_047227107.1	WP_085697206.1	WP_016395574.1	WP_119894773.1	WP_016713620.1	WP_068585173.1	WP_043050041.1
258	S1-like domain-containing RNA-binding protein	Dispensable	142	7	135	CDM39849.1	AKV07355.1	WP_016711920.1	QZA99643.1	SDO31484.1	SDP41166.1	SMS09086.1	AAG04505.1	AAO55113.1	CAK16706.1	QED85905.1	QGL55990.1	EIK60025.1	BAN53108.1	AIN57181.1	AHF69041.1	KDO01743.1	ALN18468.1	AIS19746.1	AJP53711.1	WP_060693982.1	WP_060782623.1	WP_009621700.1	WP_064383204.1,WP_064383204.1	WP_021699203.1	WP_017479141.1	WP_064679175.1	WP_024779094.1	WP_034108087.1	WP_071551358.1	WP_028617391.1	WP_080049336.1	WP_036994096.1	WP_096512891.1	WP_028693048.1	WP_014337103.1	WP_012076700.1	WP_047227905.1	WP_085710349.1	WP_016391876.1	WP_119894394.1	WP_016711920.1	WP_068585956.1	WP_019820451.1
18136	ATP-binding cassette domain-containing protein	Dispensable	142	7	135	CDM39976.1	AKV07733.1	WP_119370762.1	QZA96304.1	SDO50777.1	SDO31510.1	SMS10983.1	AAG06407.1	AAO56996.1	CAK16451.1	QED85358.1	QGL57559.1	EIK61686.1	BAN55570.1	AIN57607.1	AHF68344.1	KDN98288.1	ALN21631.1	AIS17230.1	AJP51241.1	WP_060696864.1	WP_060783801.1	WP_061561096.1	WP_064381114.1	WP_021700524.1	WP_063032268.1	WP_064676754.1	WP_055135168.1	WP_069022375.1	WP_071550965.1	WP_017848770.1	-	WP_003456275.1	WP_096515498.1	WP_096050305.1	WP_014339364.1	WP_107113963.1	WP_076385602.1	WP_085713134.1	WP_016391301.1	WP_119894106.1	WP_016714893.1	WP_124346262.1	WP_005786146.1
70048	transcriptional repressor LexA	Dispensable	142	7	135	CDM39987.1	AKV07743.1	WP_016714901.1	QZA96294.1	SDO51130.1	SDO31221.1	SMS10973.1	AAG06395.1	AAO56985.1	CAK16441.1	QED85346.1	QGL57548.1	EIK59212.1	BAN55560.1	AIN57617.1	AHF68334.1	KDN98278.1	ALN19994.1	AIS17240.1	AJP51251.1	WP_003446624.1	WP_026013432.1	WP_043267317.1	WP_007953044.1	WP_061904725.1	WP_003172575.1	WP_064676764.1	WP_024777918.1	WP_003172575.1	WP_019692743.1	WP_003172575.1	WP_080050464.1	WP_003456247.1	WP_096512651.1	WP_028692736.1	WP_003199651.1	WP_003153140.1	WP_047227210.1	WP_085713140.1	WP_016391292.1	WP_119894094.1	WP_016714901.1	WP_068587853.1	WP_003172575.1
66404	TetR/AcrR family transcriptional regulator	Dispensable	142	7	135	CDM39988.1	AKV07744.1	WP_019096207.1	QZA96293.1	SDO51171.1	SDO31191.1	SMS10972.1	AAG06394.1	AAO56983.1	CAK16440.1	QED85345.1	QGL57547.1	EIK64084.1	BAN55559.1	AIN57618.1	AHF68333.1	KDN98277.1	ALN19993.1	AIS17241.1	AJP51252.1	WP_060691218.1	WP_017134132.1	WP_009621360.1	WP_064381100.1	WP_061904724.1	WP_017477203.1	WP_064676765.1	WP_024777919.1	WP_034102546.1	WP_071550957.1	WP_046384321.1	WP_080050465.1	WP_003456244.1	WP_096512650.1	WP_028692735.1	WP_014339357.1	WP_012075149.1	WP_092403122.1	WP_085713141.1	WP_016391291.1	WP_119894093.1	WP_016714902.1	WP_068587851.1	WP_057022093.1
30687	recombinase RecA	Dispensable	142	7	135	CDM40011.1	AKV07024.1	WP_105945906.1	QZA99362.1	SDP49476.1	SDO59971.1	SMS11596.1	AAG07005.1	AAO57490.1	CAK16818.1	QED83561.1	QGL57973.1	EIK59549.1	BAN55992.1	AIN56942.1	AHF66437.1	KDO01628.1	ALN18666.1	AIS15981.1	AJP50845.1	WP_060690953.1	WP_017131055.1	WP_043271151.1	WP_003222269.1	WP_021702258.1	WP_003208645.1	WP_064676129.1	WP_024780149.1	WP_003189042.1	WP_054595966.1	WP_017844661.1	WP_080051446.1	WP_004421116.1	WP_096513138.1	WP_028690616.1	WP_014336835.1	WP_003092260.1	WP_047230023.1	WP_085712898.1	WP_016392278.1	WP_119892733.1	WP_016715435.1	WP_068580539.1	WP_005785454.1
74544	quinone-dependent dihydroorotate dehydrogenase	Dispensable	142	7	135	CDM40015.1	AKV07683.1	WP_119370785.1	QZA96355.1	SDO45892.1	SDO35994.1	SMS09742.1	AAG06438.1	AAO55823.1	CAK14599.1	QED84210.1	QGL56596.1	EIK62198.1	BAN55607.1	AIN59483.1	AHF68132.1	KDN98073.1	ALN18669.1	AIS16230.1	AJP53806.1	WP_060694328.1	WP_060783844.1	WP_061561081.1	WP_011333259.1	WP_021699488.1	WP_063032338.1	WP_064678874.1	WP_024776759.1	WP_069078004.1	WP_071551009.1	WP_046382434.1	-	WP_003456376.1	WP_096512719.1	WP_096049714.1	WP_003199543.1	WP_003152051.1	WP_047227154.1	WP_114882035.1	WP_016393041.1	WP_119894137.1	WP_016714856.1	WP_124346233.1	WP_043047068.1
93690	lipoprotein-releasing ABC transporter permease subunit	Dispensable	142	7	135	CDM40034.1	AKV09792.1	WP_119370751.1	QZA96281.1	SDO51650.1	SDO30793.1	SMS09550.1	AAG06376.1	AAO55626.1	CAK16429.1	QED84024.1	QGL56405.1	EIK59329.1	BAN55547.1	AIN57628.1	AHF68319.1	KDN98266.1	ALN19976.1	AIS18129.1	AJP51262.1	WP_060691227.1	WP_026013428.1	WP_009621388.1	WP_011335182.1	WP_061904711.1	WP_063032243.1	WP_064676775.1	WP_053193443.1	WP_069022390.1	WP_071550945.1	WP_046490435.1	-	WP_003456211.1	WP_096512639.1	WP_028692727.1	WP_014339347.1	WP_003156868.1	WP_107322904.1	WP_114884374.1	WP_016394639.1	WP_119894080.1	WP_016714911.1	WP_124346273.1	WP_056847304.1
13051	3-deoxy-manno-octulosonate cytidylyltransferase	Dispensable	142	7	135	CDM40043.1	AKV10201.1	WP_119370873.1	QZA99707.1	SDP38205.1	SDO50792.1	SMS11409.1	AAG06367.1	AAO57310.1	CAK14464.1	QED83804.1	QGL57841.1	EIK58761.1	BAN55739.1	AIN57442.1	AHF68629.1	KDN98177.1	ALN19967.1	AIS16789.1	AJP52885.1	WP_060691098.1	WP_060783834.1	WP_009621406.1	WP_064383500.1	WP_021700484.1	WP_008434982.1	WP_064676335.1	WP_024776920.1	WP_069077617.1	WP_071551146.1	WP_017848011.1	-	WP_003456201.1	WP_096512930.1	WP_096048370.1	WP_014339517.1	WP_012075164.1	WP_107322012.1	WP_074688122.1	WP_016391241.1	WP_119894071.1	WP_016715129.1	WP_124346169.1	WP_057024344.1
51538	TatD family hydrolase	Dispensable	142	7	135	CDM40063.1	AKV10177.1	WP_016715147.1	QZA99731.1	SDP37459.1	SDO49626.1	SMS11390.1	AAG06347.1	AAO57292.1	CAK14483.1	QED83824.1	QGL57822.1	EIK59303.1	BAN55719.1	AIN57460.1	AHF68609.1	KDN98157.1	ALN19948.1	AIS16011.1	AJP53901.1	WP_060691116.1	WP_060783825.1	WP_061561124.1	WP_064383477.1	WP_061904691.1	WP_063027948.1	WP_064676413.1	WP_055135253.1	WP_069078072.1	WP_071551127.1	WP_046382371.1	WP_080050507.1	WP_004422325.1	WP_096512909.1	WP_028690996.1	WP_014339495.1	WP_003155801.1	WP_047228205.1	WP_085710924.1	WP_016391223.1	WP_119894054.1	WP_016715147.1	WP_068577949.1	WP_057025530.1
8	aspartate aminotransferase family protein	Dispensable	142	7	135	CDM40089.1	AKV10303.1	WP_019099128.1	QZA96757.1	SDP41763.1	SDP39038.1	SMS11143.1	AAG04284.1	AAO55351.1	CAK16590.1	QED85636.1	QGL56185.1	EIK62600.1	BAN53192.1	AIN59654.1	AHF66506.1	KDO01848.1	ALN19894.1	AIS16073.1	AJP53957.1	WP_060694496.1	WP_017131583.1	WP_061560951.1	WP_011335536.1	WP_061904748.1	WP_063027852.1	WP_064676246.1	WP_055135847.1	WP_034108424.1	WP_071553772.1	WP_046382325.1	-	WP_003455173.1	WP_096509440.1	WP_096049591.1	WP_041476104.1	WP_012076939.1	WP_047228785.1	WP_114884925.1	WP_016393887.1	WP_119892918.1	WP_016711849.1	WP_068579398.1	WP_057023894.1
67584	carbon storage regulator CsrA	Dispensable	142	7	135	CDM40099.1	AKV10293.1	WP_003254503.1	QZA96747.1	SDP41431.1	SDP39233.1	SMS09289.1	AAG04294.1	AAO55363.1	CAK16582.1	QED85625.1	QGL56196.1	EIK60996.1	BAN53203.1	AIN59645.1	AHF66517.1	KDO01859.1	ALN19884.1,ALN21950.1	AIS16084.1	AJP53945.1	WP_003175645.1	WP_002554426.1	WP_003085981.1	WP_002554426.1	WP_003244478.1	WP_002554426.1	WP_002554426.1	WP_003178872.1	WP_003175645.1	WP_003178872.1	WP_003175645.1	WP_022963267.1	WP_003283978.1	WP_002554426.1	WP_003254503.1	WP_003178872.1	WP_003085981.1	WP_003178872.1	WP_002554426.1	WP_003254503.1	WP_003085981.1	WP_003254503.1	WP_002554426.1	WP_003175645.1
40437	class II fumarate hydratase	Dispensable	142	7	135	CDM40119.1	AKV10126.1	WP_119370982.1	QZA99781.1	SDP35788.1	SDO47925.1	SMS09191.1	AAG04243.1	AAO55251.1	CAK14343.1	QED85787.1	QGL56100.1	EIK60107.1	BAN55869.1	AIN57230.1	AHF68924.1	KDN97888.1	ALN19860.1	AIS17012.1	AJP53507.1	WP_060691386.1	WP_017131521.1	WP_061562348.1	WP_064383411.1	WP_061904794.1	WP_063031950.1	WP_064676460.1	WP_053193658.1	WP_034107761.1	WP_071554198.1	WP_017845865.1	WP_080050033.1	WP_003450349.1	WP_096512832.1	WP_096048446.1	WP_014337208.1	WP_012076972.1	WP_076385794.1	WP_085710834.1	WP_016391207.1	WP_119894246.1	WP_016715009.1	WP_124348266.1	WP_057025483.1
99274	GTP diphosphokinase	Dispensable	142	7	135	CDM40152.1	AKV10245.1	WP_016715458.1	QZA96697.1	SDP39477.1	SDP40297.1	SMS09155.1	AAG04323.1	AAO55214.1	CAK14241.1	QED85823.1	QGL56066.1	EIK60013.1	BAN55965.1	AIN59778.1	AHF68964.1	KDN97993.2	ALN19832.1	AIS17107.1	AJP53696.1	WP_060691029.1	WP_017130972.1	WP_061562541.1	WP_064383551.1	WP_061905019.1	WP_010176475.1	WP_064676300.1	WP_024779741.1	WP_034108057.1	WP_071553881.1	WP_017845308.1	WP_080048158.1	WP_004421306.1	WP_096509496.1	WP_062573128.1	WP_014339754.1	WP_034080147.1	WP_047228731.1	WP_085710978.1	WP_016391606.1	WP_119892772.1	WP_016715458.1	WP_068587512.1	WP_046071741.1
75452	ribonuclease D	Dispensable	142	7	135	CDM40197.1	AKV07254.1	WP_119369128.1	QZA99579.1	SDO29292.1	SDO52929.1	SMS11520.1	AAG04683.1	AAO57388.1	CAK16733.1	QED83724.1	QGL57903.1	EIK63435.1	BAN53062.1	AIN57151.1	AHF68805.1	KDO01713.1	ALN19795.1	AIS15927.1	AJP51205.1	WP_060691271.1	WP_060782644.1	WP_145923936.1	WP_007958043.1	WP_061903831.1	WP_063032544.1	WP_064679229.1	WP_024780405.1	WP_034102511.1	WP_071551403.1	WP_046384335.1	-	WP_003454830.1	WP_096512980.1	WP_050704314.1	WP_014337056.1	WP_079986073.1	WP_076385932.1	WP_085710266.1	WP_016391910.1	WP_119894335.1	WP_016711948.1	WP_124346042.1	WP_056847325.1
77	YcgL domain-containing protein	Dispensable	142	7	135	CDM40198.1	AKV07255.1	WP_016711947.1	QZA99580.1	SDO29327.1	SDO52898.1	SMS11519.1	AAG04684.1	AAO57387.1	CAK16732.1	QED83725.1	QGL57902.1	EIK62885.1	BAN53063.1	AIN57152.1	AHF68804.1	KDO01714.1	ALN19794.1	AIS15928.1	AJP51206.1	WP_060691272.1	WP_060782643.1	WP_043312776.1	WP_039772642.1	WP_021699190.1	WP_003210667.1	WP_064679228.1	WP_024780406.1	WP_069022347.1	WP_019692499.1	WP_017848744.1	WP_080050809.1	WP_003454834.1	WP_096512979.1	WP_028693022.1	WP_014337057.1	WP_003082651.1	WP_047227944.1	WP_085703814.1	WP_016391909.1	WP_119894334.1	WP_016711947.1	WP_068586113.1	WP_014717482.1
70411	VWA domain-containing protein	Dispensable	142	7	135	CDM40214.1	AKV07271.1	WP_119369140.1	QZA99600.1	SDO30209.1	SDO52170.1	SMS11503.1	AAG06093.1	AAO57372.1	CAK16714.1	QED83739.1	QGL57887.1	EIK60891.1	BAN53084.1	AIN57172.1	AHF68787.1	KDO01733.1	ALN19782.1	AIS19729.1	AJP51228.1	WP_060694040.1	WP_060782635.1	WP_009623572.1	WP_007956512.1	WP_061903846.1	WP_003210689.1	WP_064679212.1	WP_055135329.1	WP_034102529.1	WP_071551388.1	WP_046384330.1	WP_080050789.1	WP_003454861.1	WP_096512963.1	WP_062574843.1	WP_003198888.1	WP_012076492.1	WP_047227931.1	WP_007956512.1	WP_016391886.1	WP_119894315.1	WP_016711929.1	WP_124346049.1	WP_057022078.1
11170	MoxR family ATPase	Dispensable	142	7	135	CDM40215.1	AKV07272.1	WP_012273667.1	QZA99601.1	SDO30252.1	SDO52138.1	SMS11502.1	AAG06095.1	AAO57371.1	CAK16713.1	QED83740.1	QGL57886.1	EIK60146.1	BAN53085.1	AIN57173.1	AHF68786.1	KDO01734.1	ALN19781.1	AIS19730.1	AJP51229.1	WP_060694038.1	WP_017133442.1	WP_058072841.1	WP_007911294.1	WP_061903847.1	WP_003210690.1	WP_064679211.1	WP_024780422.1	WP_003210690.1	WP_071551387.1	WP_017848759.1	WP_080050790.1	WP_003454863.1	WP_096512962.1	WP_011535085.1	WP_003184225.1	WP_003152210.1	WP_003184225.1	WP_085710298.1	WP_008093435.1	WP_119894313.1	WP_012273667.1	WP_022642923.1	WP_057013318.1
104941	YecA family protein	Dispensable	142	7	135	CDM40233.1	AKV07375.1	WP_105946034.1	QZA99664.1	SDO32400.1	SDP41575.1	SMS11425.1	AAG04829.1	AAO55163.1	CAK16630.1	QED85859.1	QGL56033.1	EIK62596.1	BAN53156.1	AIN59694.1	AHF68643.1	KDO01799.1	ALN19766.1	AIS16946.1	AJP53658.1	WP_060693961.1	WP_017133477.1	WP_009620456.1	WP_007958400.1	WP_021702389.1	WP_017477430.1	WP_030130067.1	WP_024778612.1	WP_016972455.1	WP_071551348.1	WP_017845347.1	WP_080050045.1	WP_003447934.1	WP_007975277.1	WP_028691105.1	WP_003198997.1	WP_003156650.1	WP_047226200.1	WP_085710385.1	WP_016391095.1	WP_119892860.1	WP_016711878.1	WP_068585918.1	WP_043049657.1
71089	prephenate dehydratase	Dispensable	142	7	135	CDM40263.1	AKV07560.1	WP_016715021.1	QZA99796.1	SDP35333.1	SDO47411.1	SMS09207.1	AAG06554.1	AAO55267.1	CAK14358.1	QED85771.1	QGL56116.1	EIK62811.1	BAN55855.1	AIN57245.1	AHF68908.1	KDN97873.2	ALN19728.1	AIS17027.1	AJP51316.1	WP_060691400.1	WP_017131506.1	WP_061560995.1	WP_007950913.1	WP_021702351.1	WP_003218812.1	WP_007899727.1	WP_024778725.1	WP_003172650.1	WP_007899727.1	WP_017848851.1	WP_080050073.1	WP_003458404.1	WP_007939916.1	WP_028690825.1	WP_014337224.1	WP_003151401.1	WP_003199233.1	WP_007950913.1	WP_016391193.1	WP_177412201.1	WP_016715021.1	WP_068587680.1	WP_043047445.1
24130	aspartate/tyrosine/aromatic aminotransferase	Dispensable	142	7	135	CDM40293.1	AKV07811.1	WP_119370859.1	QZA96169.1	SDO54024.1	SDO28324.1	SMS09607.1	AAG06527.1	AAO55680.1	CAK14491.1	QED84080.1	QGL56469.1	EIK62269.1	BAN55712.1	AIN59558.1	AHF68262.1	KDN98151.1	ALN19704.1	AIS16861.1	AJP53414.1	WP_060693100.1	WP_026013153.1	WP_009621029.1	WP_039770139.1	WP_061903944.1	WP_003214471.1	WP_064676810.1	WP_024776484.1	WP_069077842.1	WP_071550867.1	WP_017847719.1	-	WP_003449104.1	WP_096512573.1	WP_062573318.1	WP_014337444.1	WP_012075040.1	WP_107322238.1	WP_114882094.1	WP_016391216.1	WP_119894206.1	WP_016715151.1	WP_068576806.1	WP_043047517.1
17431	trigger factor	Dispensable	142	7	135	CDM40324.1	AKV07764.1	WP_104835176.1	QZB00095.1	SDP25457.1	SDP51928.1	SMS11303.1	AAG05189.1	AAO57196.1	CAK14704.1	QED83857.1	QGL57735.1	EIK59698.1	BAN55372.1	AIN59327.1	AHF66705.1	KDO01228.2	ALN19547.1	AIS16257.1	AJP53067.1	WP_060694239.1	WP_026013422.1	WP_061561168.1	WP_064380817.1	WP_061904139.1	WP_008431940.1	WP_064676675.1	WP_024778304.1	WP_034107271.1	WP_071554641.1	WP_079444233.1	WP_080050344.1	WP_004422498.1	WP_096510032.1	WP_028692637.1	WP_003199860.1	WP_043103119.1	WP_047228499.1	WP_085712472.1	WP_016394424.1	WP_119893456.1	WP_016714770.1	WP_068582947.1	WP_034120380.1
63466	peptidylprolyl isomerase	Dispensable	142	7	135	CDM40338.1	AKV09656.1	WP_119370364.1	QZB00150.1	SDP23060.1	SDP52807.1	SMS11314.1	AAG05182.1	AAO57213.1	CAK14914.1	QED83847.1	QGL57747.1	EIK60004.1	BAN54769.1	AIN58239.1	AHF66693.1	KDN98424.1	ALN19561.1	AIS16237.1	AJP53000.1	WP_060694247.1	WP_017134101.1	WP_009623469.1	WP_011334985.1	WP_061904069.1	WP_017476987.1	WP_064678767.1	WP_024781009.1	WP_034106947.1	WP_071550712.1	WP_017848096.1	WP_080050597.1	WP_004422492.1	WP_095192734.1	WP_050706023.1	WP_014337533.1	WP_012076179.1	WP_047229369.1	WP_085712420.1	WP_016394935.1	WP_119893454.1	WP_016714107.1	WP_068582517.1	WP_057024286.1
38502	molecular chaperone HtpG	Dispensable	142	7	135	CDM40348.1	AKV10848.1	WP_119369325.1	QZA96548.1	SDO38772.1	SDP45133.1	SMS09650.1	AAG04985.1	AAO55724.1	CAK16359.1	QED84121.1	QGL56512.1	EIK63536.1	BAN53432.1	AIN59460.1	AHF68216.1	KDO01183.1	ALN19478.1	AIS16980.1	AJP51479.1	WP_060691340.1	WP_060784010.1	WP_061561317.1	WP_064384026.1	WP_061904519.1	WP_063033923.1	WP_064680772.1	WP_024780608.1	WP_025858543.1	WP_071555707.1	WP_017846776.1	WP_080051022.1	WP_003456152.1	WP_096515238.1	WP_096048329.1	WP_041476384.1	WP_033998636.1	WP_047230356.1	WP_085710674.1	WP_016393108.1	WP_119893982.1	WP_016711640.1	WP_068587936.1	WP_057014125.1
55743	NADPH-dependent glycerol-3-phosphate dehydrogenase	Dispensable	142	7	135	CDM40371.1	AKV10237.1	WP_119369330.1	QZA96688.1	SDP39225.1	SDP40495.1	SMS09656.1	AAG05003.1	AAO55729.1	CAK16349.1	QED84126.1	QGL56517.1	EIK63618.1	BAN53441.1	AIN59450.1	AHF68209.1	KDO01193.1	ALN19452.1	AIS16986.1	AJP51490.1	WP_060694069.1	WP_017132973.1	WP_009618538.1	WP_064383544.1	WP_061904505.1	WP_017480199.1	WP_064676307.1	WP_055135387.1	WP_034102966.1	WP_071551206.1	WP_017846784.1	-	WP_003456125.1	WP_096509504.1	WP_028690477.1	WP_041476079.1	WP_012076274.1	WP_107322002.1	WP_114884804.1	WP_016393116.1	WP_119894036.1	WP_121757731.1	WP_068587967.1	WP_057025726.1
8719	AI-2E family transporter	Dispensable	142	7	135	CDM40382.1	AKV10227.1	WP_119369335.1	QZA96680.1	SDP38981.1	SDP40708.1	SMS09663.1	AAG05014.1	AAO55737.1	CAK16342.1	QED84133.1	QGL56524.1	EIK59855.1	BAN53448.1	AIN59443.1	AHF68202.1	KDO01201.1	ALN19442.1	AIS16992.1	AJP51498.1	WP_060694055.1	WP_060783422.1	WP_009618560.1	WP_064383533.1	WP_021699808.1	WP_063028239.1	WP_064676315.1	WP_024776958.1	WP_034102983.1	WP_071551197.1	WP_017846792.1	-	WP_003456115.1	WP_096509513.1	WP_028690484.1	WP_014339559.1	WP_107114240.1	WP_047230347.1	WP_114884792.1	WP_016393125.1	WP_119894027.1	WP_016711625.1	WP_068587950.1	WP_057014078.1
62374	thiol peroxidase	Dispensable	142	7	135	CDM40409.1	AKV09045.1	WP_105947479.1	QZB00738.1	SDP07869.1	SDP63421.1	SMS10201.1	AAG05920.1	AAO56253.1	CAK15460.1	QED84626.1	QGL56988.1	EIK63170.1	BAN54093.1	AIN58363.1	AHF67629.1	KDN99000.1	ALN19416.1	AIS17911.1	AJP52112.1	WP_060691578.1	WP_017131886.1,WP_017131885.1	WP_058070891.1	WP_064381822.1	WP_021702980.1	WP_003207496.1	WP_064677897.1	WP_055135495.1	WP_034104730.1	WP_071555403.1	WP_017848435.1	WP_080050679.1	WP_003449197.1	WP_096511134.1	WP_028692156.1	WP_014338108.1	WP_003152652.1	WP_047226605.1	WP_085731150.1	WP_016392566.1	WP_119893571.1	WP_016713847.1	WP_068587172.1	WP_003190967.1
416	arginyltransferase	Dispensable	142	7	135	CDM40445.1	AKV09618.1	WP_016711499.1	QZB00196.1	SDP21579.1	SDP53550.1	SMS10862.1	AAG06006.1	AAO56829.1	CAK15029.1	QED85246.1	QGL57449.1	EIK62675.1	BAN53600.1	AIN57892.1	AHF66993.1	KDO00800.1	ALN19378.1	AIS17978.1	AJP52920.1	WP_060691372.1	WP_017132375.1	WP_043272068.1	WP_064380683.1	WP_021700238.1	WP_017479517.1	WP_064678732.1	WP_024779300.1	WP_034106829.1	WP_071550686.1	WP_017848045.1	WP_080050558.1	WP_036993006.1	WP_096510134.1	WP_028692388.1	WP_014337689.1	WP_003097644.1	WP_047227720.1	WP_114884009.1	WP_008097741.1	WP_119893719.1	WP_016711499.1	WP_068582281.1	WP_057024325.1
900	TusE/DsrC/DsvC family sulfur relay protein	Dispensable	142	7	135	CDM40456.1	AKV09607.1	WP_119369451.1	QZB00205.1	SDP21169.1	SDP53752.1	SMS10852.1	AAG05996.1	AAO56819.1	CAK15039.1	QED85235.1	QGL57440.1	EIK59973.1	BAN53610.1	AIN57902.1	AHF67003.1	KDO00811.1	ALN19368.1	AIS17886.1	AJP52910.1	WP_060693713.1	WP_017132384.1	WP_043272060.1	WP_064380667.1	WP_061904534.1	WP_063031393.1	WP_064678721.1	WP_024779289.1	WP_034106809.1	WP_071550676.1	WP_017848035.1	-	WP_004421851.1	WP_096510145.1	WP_096048158.1	WP_003203314.1	WP_053817074.1	WP_047227710.1	WP_007958196.1	WP_016392711.1	WP_119893708.1	WP_121757728.1	WP_068582314.1	WP_046068626.1
60572	elongation factor P	Dispensable	142	7	135	CDM40583.1	AKV09716.1	WP_012271109.1	QZA99855.1	SDP32922.1	SDO44371.1	SMS09224.1	AAG06239.1	AAO55285.1	CAK14424.1	QED85751.1	QGL56136.1	EIK59167.1	BAN55778.1	AIN57325.1	AHF68886.1	KDN98209.1	ALN19206.1	AIS16184.1	AJP51386.1	WP_003446557.1	WP_017134022.1	WP_009623501.1	WP_003226785.1	WP_021701637.1	WP_003218698.1	WP_007943632.1	WP_007955690.1	WP_003172723.1	WP_007943632.1	WP_079443153.1	-	WP_003454343.1	WP_007983530.1	WP_062573262.1	WP_003199385.1	WP_003090942.1	WP_003199385.1	WP_003226785.1	WP_016391940.1	WP_119893892.1	WP_012271109.1	WP_068581695.1	WP_003172723.1
17295	methionine synthase	Dispensable	142	7	135	CDM40607.1	AKV08415.1	WP_119370625.1	QZA95499.1	SDO85854.1	SDP72051.1	SMS10182.1	AAG05232.1	AAO56233.1	CAK16133.1	QED84608.1	QGL56972.1	EIK58875.1	BAN55293.1	AIN58186.1	AHF67399.1	KDO00079.1	ALN19240.1	AIS17790.1	AJP52027.1	WP_060692246.1	WP_060782406.1	WP_061561288.1	WP_011334495.1	WP_061904189.1	WP_063029450.1	WP_064677393.1	WP_055135713.1	WP_069023406.1	WP_071555063.1	WP_017846602.1	WP_080050451.1	WP_004422563.1	WP_096511974.1	WP_096049949.1	WP_014338672.1	WP_058129360.1	WP_107322651.1	WP_085710091.1	WP_016393604.1	WP_119893504.1	WP_016714704.1	WP_124347968.1	WP_057022517.1
67830	UTP--glucose-1-phosphate uridylyltransferase GalU	Dispensable	142	7	135	CDM40633.1	AKV08591.1	WP_119369517.1	QZA95403.1,QZA96258.1	SDO52674.1,SDO88618.1	SDO30075.1,SDP70750.1	SMS10601.1	AAG05411.1	AAO56600.1	CAK15107.1	QED85025.1	QGL57252.1	EIK63494.1	BAN53714.1	AIN59118.1	AHF67444.1	KDO00681.1	ALN19333.1,ALN19340.1	AIS17624.1	AJP52443.1	WP_060692608.1	WP_017131195.1	WP_009619948.1	WP_039768735.1,WP_011335161.1	WP_021699865.1	WP_003212579.1	WP_064676725.1,WP_064678069.1	WP_003182953.1	WP_069023779.1	WP_019690034.1,WP_071550811.1	WP_003212579.1	-	WP_004421756.1	WP_096512622.1,WP_008065368.1	WP_010223914.1	WP_003182953.1	WP_003088639.1	WP_047227638.1	WP_085710029.1,WP_007951629.1	WP_016391540.1	WP_119893690.1	WP_016711416.1	WP_011061681.1	WP_043049885.1
93651	ribonuclease E activity regulator RraA	Dispensable	142	7	135	CDM40703.1	AKV07645.1	WP_016714847.1	QZA96366.1	SDO45261.1	SDO37938.1	SMS09728.1	AAG05161.1	AAO55808.1	CAK14589.1	QED84196.1	QGL56582.1	EIK62905.1	BAN55618.1	AIN59493.1	AHF68140.1	KDN98086.1	ALN19185.1	AIS16224.1	AJP53821.1	WP_060694336.1	WP_017134240.1	WP_009618721.1	WP_064378747.1	WP_021699859.1	WP_063032367.1	WP_064678888.1	WP_024776746.1	WP_010208490.1	WP_071551019.1	WP_017845207.1	WP_080050711.1	WP_004422453.1	WP_172901683.1	WP_023630330.1	WP_014337329.1	WP_003152917.1	WP_047227142.1	WP_085711902.1	WP_016393032.1	WP_119893331.1	WP_016714847.1	WP_068577280.1	WP_046071661.1
18637	kinase/pyrophosphorylase	Dispensable	142	7	135	CDM40706.1	AKV07642.1	WP_016714844.1	QZA96369.1	SDO45136.1	SDO38043.1	SMS09725.1	AAG05158.1	AAO55805.1	CAK14586.1	QED84192.1	QGL56579.1	EIK61580.1	BAN55621.1	AIN59496.1	AHF68144.1	KDN98090.1	ALN19182.1	AIS16221.1	AJP53824.1	WP_060694339.1	WP_017134242.1	WP_009618715.1	WP_011333245.1	WP_021699855.1	WP_003215001.1	WP_064678891.1	WP_024776743.1	WP_003230310.1	WP_071551022.1	WP_046382423.1	WP_080050713.1	WP_004422444.1	WP_096512759.1	WP_028692934.1	WP_014337326.1	WP_003152915.1	WP_003199510.1	WP_085711899.1	WP_016393030.1	WP_119893327.1	WP_016714844.1	WP_068577288.1	WP_003193298.1
91807	inactive transglutaminase family protein	Dispensable	142	7	135	CDM40713.1	AKV07634.1	WP_016714745.1	QZA96377.1	SDO44674.1	SDO38300.1	SMS09718.1,SMS12897.1	AAG05156.1	AAO55798.1	CAK14736.1	QED84185.1	QGL56573.1	EIK63034.1	BAN55341.1	AIN59296.1	AHF68152.1	KDN98440.1	ALN19175.1	AIS16219.1	AJP53838.1	WP_060691062.1	WP_060783857.1	WP_058070251.1	WP_039769978.1	WP_061904389.1	WP_063032393.1	WP_064678899.1	WP_024776832.1	WP_034108251.1	WP_071551031.1	WP_046382414.1	WP_080050293.1	WP_004422431.1	WP_096512766.1	WP_096049827.1	WP_041476054.1	WP_012076197.1	WP_047228275.1	WP_114882021.1	WP_016394396.1	WP_119893320.1	WP_016714745.1	WP_068577304.1	WP_043047095.1
55624	outer membrane lipoprotei OprI	Dispensable	142	7	135	CDM40728.1	AKV09728.1	WP_003259780.1	QZA99844.1	SDP33393.1	SDO44809.1	SMS09706.1	AAG06241.1	AAO55786.1	CAK14726.1	QED84174.1	QGL56563.1	EIK58884.1	BAN55350.1	AIN59305.1	AHF68172.1	KDN98458.1	ALN19154.1	AIS16211.1	AJP51375.1	WP_003172710.1	WP_003172710.1	WP_024128796.1	WP_011335311.1	WP_003448337.1	WP_003172710.1	WP_003172710.1	WP_024776679.1	WP_003172710.1	WP_002553018.1	WP_003172710.1	WP_080050283.1	WP_003448337.1	WP_003199355.1	WP_003259780.1	WP_003183784.1	WP_003090944.1	WP_011335311.1	WP_003183784.1	WP_003259780.1	WP_119895709.1	WP_003259780.1	WP_003448337.1	WP_003172710.1
86938	ADP-forming succinate--CoA ligase subunit beta	Dispensable	142	7	135	CDM40745.1	AKV07509.1	WP_003254205.1	QZA96557.1	SDO38392.1	SDP44945.1	SMS09646.1	AAG04977.1	AAO55718.1	CAK16366.1	QED84117.1	QGL56507.1	EIK61250.1	BAN53425.1	AIN59467.1	AHF68221.1	KDO01176.1	ALN19488.1	AIS18216.1	AJP51472.1	WP_003446919.1	WP_017127972.1	WP_009619383.1	WP_007959029.1	WP_021699801.1	WP_003210567.1	WP_008148602.1	WP_003179235.1	WP_003190011.1	WP_008148602.1	WP_017846770.1	WP_080051029.1	WP_003456167.1	WP_007919879.1	WP_003254205.1	WP_003179235.1	-	WP_003179235.1	WP_007959029.1	WP_011534748.1	WP_119893990.1	WP_003254205.1	WP_068587918.1	WP_003190011.1
55457	pyrimidine/purine nucleoside phosphorylase	Dispensable	142	7	135	CDM40759.1	AKV09998.1	WP_060501200.1	QZA99900.1	SDP31333.1	SDO40545.1	SMS09475.1	AAG04963.1	AAO55540.1	CAK14651.1	QED83952.1	QGL56344.1	EIK63079.1	BAN53376.1	AIN57549.1	AHF66833.1	KDO01137.1	ALN19500.1	AIS17008.1	AJP53589.1	WP_060691457.1	WP_017125714.1	WP_009619363.1	WP_007940055.1	WP_021699787.1	WP_003183665.1	WP_054614024.1	WP_055136173.1	WP_034107898.1	WP_071554436.1	WP_017849400.1	WP_080051042.1	WP_003456197.1	WP_007973461.1	WP_028692883.1	WP_014337306.1	WP_003154643.1	WP_047226402.1	WP_007940055.1	WP_016393064.1	WP_119894005.1	WP_016711692.1	WP_068585611.1	WP_057023012.1
46317	pyridoxal phosphate-dependent aminotransferase	Dispensable	142	7	135	CDM40766.1	AKV10980.1	WP_119370902.1	QZA99869.1	SDP32439.1	SDO43780.1	SMS09240.1	AAG06216.1	AAO55299.1	CAK14444.1	QED85737.1	QGL56145.1	EIK62345.1	BAN55765.1	AIN57339.1	AHF68874.1	KDN98195.1	ALN19508.1	AIS16820.1	AJP51402.1	WP_060696862.1	WP_060782768.1	WP_009623409.1	WP_007955711.1	WP_061904634.1	WP_063032067.1	WP_064680628.1	WP_024776702.1	WP_025857865.1	WP_054596362.1	WP_017849409.1	WP_080050210.1	WP_003448020.1	WP_096509778.1	WP_028691723.1	WP_014337282.1	WP_012075278.1	WP_047226372.1	WP_085710751.1	WP_016391926.1	WP_119893873.1	WP_016715102.1	WP_068581647.1	WP_044273990.1
95143	protease SohB	Dispensable	142	7	135	CDM40774.1	AKV08408.1	WP_119369495.1	QZA95505.1	SDO85526.1	SDP72163.1	SMS10175.1	AAG05221.1	AAO56229.1	CAK15086.1	QED84605.1	QGL56970.1	EIK63362.1	BAN53653.1	AIN57821.1	AHF67393.1	KDO00087.1	ALN19518.1	AIS17615.1	AJP51968.1	WP_060692238.1	WP_017133884.1	WP_009619232.1	WP_064381309.1	WP_021699563.1	WP_017479031.1	WP_064677385.1	WP_024781388.1	WP_034104482.1	WP_071555383.1	WP_046383102.1	-	WP_036994187.1	WP_096511980.1	WP_096048205.1	WP_003200184.1	WP_058145408.1	WP_047227819.1	WP_114886705.1	WP_016392512.1	WP_119893483.1	WP_016711437.1	WP_124347970.1	WP_057025084.1
10205	microcin C ABC transporter permease YejB	Dispensable	142	7	135	CDM40794.1	AKV08447.1,AKV09107.1	WP_016715594.1,WP_027608722.1	QZB00663.1,QZA95461.1	SDO80269.1,SDO87147.1	SDP61945.1,SDP71581.1	SMS07954.1,SMS10505.1,SMS11294.1	AAG05198.1	AAO53812.1,AAO56520.1,AAO57187.1	CAK15918.1,CAK16300.1	QED82267.1,QED83866.1,QED84976.1	QGL54942.1,QGL57202.1,QGL57726.1	EIK62637.1,EIK64047.1	BAN53461.1,BAN54281.1	AIN58663.1,AIN59405.1	AHF65438.1,AHF66716.1,AHF67947.1	KDO01236.1,KDN98845.1	ALN19537.1	AIS16266.1,AIS17545.1	AJP52000.1,AJP52005.1	WP_060693009.1,WP_060694218.1	WP_060783144.1,WP_060783782.1	WP_009619104.1	WP_064381296.1,WP_007952064.1,WP_007956943.1,WP_064380868.1	WP_061904144.1	WP_003208021.1,WP_063030780.1	WP_064677421.1,WP_064677970.1	WP_024777002.1,WP_053191611.1	WP_034104524.1,WP_034104519.1	WP_071550393.1,WP_071555120.1	WP_017846625.1,WP_057005432.1	WP_080050353.1	WP_004422513.1	WP_096511848.1,WP_096511011.1	WP_011534684.1,WP_028688956.1	WP_014338699.1,WP_014339035.1	WP_003153588.1	WP_047225760.1,WP_047227851.1	WP_085708600.1,WP_114883383.1,WP_114883468.1	WP_016392638.1,WP_008091250.1	WP_119893463.1	WP_016715594.1,WP_016711615.1	WP_124346671.1,WP_124347919.1,WP_124347973.1	WP_124356112.1,WP_057025108.1
32187	ABC transporter permease	Dispensable	142	7	135	CDM40795.1	AKV08446.1,AKV09108.1	WP_016715595.1,WP_016711616.1	QZB00662.1,QZA95462.1	SDO80230.1,SDO87115.1	SDP61926.1,SDP71601.1	SMS07953.1,SMS10506.1,SMS11295.1	AAG05197.1	AAO53811.1,AAO56521.1,AAO57188.1	CAK15919.1,CAK16301.1	QED82268.1,QED83865.1,QED87516.1	QGL54941.1,QGL57203.1,QGL57727.1	EIK62974.1,EIK59229.1	BAN53460.1,BAN54280.1	AIN58664.1,AIN59406.1	AHF65437.1,AHF66715.1,AHF67948.1	KDO01235.1,KDN98846.1	ALN19538.1	AIS16265.1,AIS17544.1	AJP51999.1,AJP52004.1	WP_060693011.1,WP_060694222.1	WP_060783143.1,WP_060783783.1	WP_009619102.1	WP_064381298.1,WP_007952058.1,WP_007956945.1,WP_011335076.1	WP_061904143.1	WP_063029233.1,WP_010171680.1	WP_064677420.1,WP_064677971.1	WP_024777003.1,WP_053191609.1	WP_012723835.1,WP_034104518.1	WP_071550394.1,WP_071555118.1	WP_017846626.1,WP_017846638.1	WP_080050352.1	WP_004422512.1	WP_096511849.1,WP_096511009.1	WP_028690523.1,WP_028688957.1	WP_014338698.1,WP_014339034.1	WP_012076167.1	WP_047225759.1,WP_047227850.1	WP_085708601.1,WP_114883385.1,WP_114883466.1	WP_016392637.1,WP_016393134.1	WP_119893462.1	WP_016715595.1,WP_016711616.1	WP_124346670.1,WP_068581232.1,WP_124347972.1	WP_057022540.1,WP_043050504.1
84947	ABC transporter ATP-binding protein	Dispensable	142	7	135	CDM40796.1	AKV09109.1	WP_119369343.1	QZB00661.1	SDO80183.1	SDP61910.1	SMS07952.1,SMS10507.1,SMS11296.1	AAG05196.1	AAO53810.1,AAO56522.1,AAO57189.1	CAK16302.1	QED82269.1,QED83864.1,QED87515.1	QGL54940.1,QGL59632.1,QGL57728.1	EIK59505.1	BAN53459.1	AIN59407.1	AHF65436.1,AHF66714.1,AHF67949.1	KDO01234.1	ALN19539.1	AIS16264.1	AJP52003.1	WP_060693013.1,WP_060694225.1	WP_017134086.1	WP_061561240.1	WP_064382291.1,WP_064380870.1	WP_061904142.1	WP_017477555.1	WP_064677972.1	WP_069018271.1	WP_034104521.1	WP_071550395.1	WP_017846627.1	WP_080050351.1	WP_004422510.1	WP_096511007.1	WP_096048295.1	WP_014339033.1	WP_107114217.1	WP_076384417.1	WP_114882284.1	WP_016393133.1	WP_119893461.1	WP_016711617.1	WP_124346669.1	WP_057022541.1
16621	tRNA dihydrouridine20/20a synthase DusA	Dispensable	142	7	135	CDM40823.1	AKV09778.1	WP_119370743.1	QZA96247.1	SDO53133.1	SDO29735.1	SMS09570.1	AAG06183.1	AAO55643.1	CAK16414.1	QED84040.1	QGL56432.1	EIK60815.1	BAN55532.1	AIN57643.1	AHF68308.1	KDN98251.2	ALN19001.1	AIS18119.1	AJP51277.1	WP_060691927.1	WP_060783650.1	WP_061561266.1	WP_084776943.1	WP_082806456.1	WP_063032231.1	WP_064676788.1	WP_055135397.1	WP_069022398.1	WP_071550932.1	WP_079443079.1	WP_080050230.1	WP_081608105.1	WP_096512599.1	WP_198405096.1	-	WP_058145815.1	WP_107322898.1	WP_114884328.1	WP_043172881.1	WP_238474450.1	WP_016714924.1	WP_124346278.1	WP_057022107.1
93608	STAS domain-containing protein	Dispensable	142	7	135	CDM40826.1	AKV09780.1	WP_019096598.1	QZA96269.1	SDO52110.1	SDO30492.1	SMS09561.1	AAG06185.1	AAO55635.1	CAK16417.1	QED84033.1	QGL56414.1	EIK61345.1	BAN55535.1	AIN57640.1	AHF68310.1	KDN98254.1	ALN21598.1	AIS18121.1	AJP51274.1	WP_010657349.1	WP_017133558.1	WP_061561264.1	WP_003226553.1	WP_021701581.1	WP_003218919.1	WP_064676786.1	WP_024778219.1	WP_003172602.1	WP_071550934.1	WP_017848891.1	WP_080051711.1	WP_003454195.1	WP_096512627.1	WP_023631332.1	WP_014339337.1	WP_003152612.1	WP_047227232.1	WP_042560140.1	WP_016394629.1	WP_119893796.1	WP_009686305.1	WP_068587814.1	WP_010212025.1
82304	MerR family DNA-binding transcriptional regulator	Dispensable	142	7	135	CDM40835.1	AKV09741.1	WP_019099730.1	QZB00136.1	SDP23819.1	SDP52563.1	SMS10192.1	AAG05404.1	AAO56244.1	CAK15756.1	QED84617.1	QGL56979.1	EIK62931.1	BAN54146.1	AIN58815.1	AHF67622.1	KDO00749.1	ALN19131.1	AIS17157.1	AJP53020.1	WP_060694159.1	WP_017132057.1	WP_009622686.1	WP_039767497.1	WP_061904456.1	WP_003211806.1	WP_064676712.1	WP_024779786.1	WP_034107184.1	WP_071554695.1	WP_017848109.1	WP_080051183.1	WP_003449988.1	WP_007980992.1	WP_028692177.1	WP_003200000.1	WP_058130483.1	WP_047228465.1	WP_007951507.1	WP_016394880.1	WP_119893542.1	WP_016713901.1	WP_068582526.1	WP_043049962.1
88184	isovaleryl-CoA dehydrogenase	Dispensable	142	7	135	CDM40836.1	AKV09744.1	WP_105946579.1	QZB00133.1	SDP23962.1	SDP52503.1	SMS10190.1	AAG05403.1	AAO56240.1	CAK16136.1	QED84615.1	QGL56977.1	EIK61267.1	BAN53548.1	AIN57704.1	AHF67620.1	KDO00117.1	ALN19130.1	AIS17158.1	AJP53023.1	WP_060694164.1	WP_060783007.1	WP_058072986.1	WP_039767508.1	WP_061904457.1	WP_003212472.1	WP_064676708.1	WP_053191514.1	WP_034107190.1	WP_071554689.1	WP_057004448.1	WP_080051184.1	WP_003449985.1	WP_096510090.1	WP_096048246.1	WP_014339274.1	WP_003152948.1	WP_047228468.1	WP_039767508.1	WP_016392766.1	WP_119893541.1	WP_016711544.1	WP_124348085.1	WP_057024275.1
54240	methylcrotonoyl-CoA carboxylase	Dispensable	142	7	135	CDM40837.1	AKV09745.1	WP_119369412.1	QZB00132.1	SDP24003.1	SDP52487.1	SMS10189.1	AAG05402.1	AAO56239.1	CAK16137.1	QED84614.1	QGL56976.1	EIK59287.1	BAN53547.1	AIN57703.1	AHF67619.1	KDO00118.1	ALN19129.1	AIS17159.1	AJP53024.1	WP_060694167.1	WP_060783008.1	WP_058072985.1	WP_064380759.1	WP_061904458.1	WP_063028664.1	WP_064676707.1	WP_055134852.1	WP_069077741.1	WP_071554687.1	WP_079444217.1	WP_080051185.1	WP_003449982.1	WP_096510089.1	WP_096048247.1	WP_014339275.1	WP_107114167.1	WP_107322286.1	WP_114884078.1	WP_016392767.1	WP_119893540.1	WP_016711545.1	WP_068582589.1	WP_057024274.1
93815	hydroxymethylglutaryl-CoA lyase	Dispensable	142	7	135	CDM40840.1	AKV09742.1	WP_016713900.1	QZB00135.1	SDP23853.1	SDP52543.1	SMS10191.1	AAG05399.1	AAO56243.1	CAK15757.1	QED84616.1	QGL56978.1	EIK62934.1	BAN54145.1	AIN58816.1	AHF67621.1	KDO00748.1	ALN19126.1	AIS17162.1	AJP53021.1	WP_060694161.1	WP_017132058.1	WP_058072982.1	WP_064380750.1	WP_061904461.1	WP_063028668.1	WP_064676711.1	WP_055134853.1	WP_034107186.1	WP_071554693.1	WP_046382872.1	WP_080051188.1	WP_036992079.1	WP_096510093.1	WP_062573910.1	WP_003199998.1	WP_058175304.1	WP_107322288.1	WP_114884070.1	WP_016394881.1	WP_119895721.1	WP_016713900.1	WP_124348083.1	WP_057024278.1
983	integration host factor subunit alpha	Dispensable	142	7	135	CDM40893.1	AKV07878.1	WP_003250679.1	QZA96095.1	SDO57630.1	SDO26355.1	SMS09811.1	AAG06126.1	AAO55895.1	CAK14804.1	QED84272.1	QGL56722.1	EIK64056.1	BAN53774.1	AIN57935.1	AHF68027.1	KDN98329.2	ALN19052.1	AIS17284.1	AJP53349.1	WP_002553164.1	WP_002553164.1	WP_003090661.1	WP_002553164.1	WP_002553164.1	WP_002553164.1	WP_002553164.1	WP_002553164.1	WP_002553164.1	WP_002553164.1	WP_002553164.1	WP_080050765.1	WP_003282572.1	WP_002553164.1	WP_009394049.1	WP_002553164.1	WP_003090661.1	WP_002553164.1	WP_002553164.1	WP_003250679.1	WP_003243414.1	WP_003250679.1	WP_002553164.1	WP_002553164.1
94129	FAD-binding protein	Dispensable	142	7	135	CDM40940.1	AKV10150.1	WP_119369317.1	QZA99760.1	SDP36492.1	SDO48675.1,SDP67346.1	SMS09630.1	AAG06339.1	AAO55702.1	CAK16383.1	QED84101.1	QGL56491.1	EIK59299.1	BAN53409.1,BAN54514.1,BAN54584.1	AIN57570.1,AIN58569.1,AIN61266.1	AHF68239.1	KDO01160.1	ALN19673.1	AIS18232.1	AJP53879.1	WP_060691132.1,WP_060691685.1	WP_017133975.1	WP_043267238.1	WP_011335403.1	WP_021699683.1	WP_004371223.1	WP_064676440.1,WP_064678564.1	WP_024776876.1	WP_034108301.1	WP_071551116.1	WP_079443448.1,WP_017848519.1	WP_080049089.1,WP_080049089.1	WP_004422341.1	WP_096512851.1,WP_096512484.1,WP_096511948.1,WP_096511606.1	WP_028692906.1	WP_014339476.1	WP_003155815.1	WP_107322026.1	WP_085710904.1	WP_016393089.1	WP_119893385.1,WP_119894046.1,WP_119894719.1	WP_016711657.1	WP_068577915.1	WP_057025696.1
97051	electron transfer flavoprotein-ubiquinone oxidoreductase	Dispensable	142	7	135	CDM40942.1	AKV10152.1	WP_119369315.1	QZA99758.1	SDP36559.1	SDO48750.1	SMS09628.1	AAG06341.1	-	CAK16385.1	QED84099.1	QGL56488.1	EIK62449.1	BAN53407.1	AIN57568.1	AHF68241.1	KDO01157.1	ALN19675.1	AIS18234.1	AJP53881.1	WP_060691130.1	WP_017133974.1	WP_061561129.1	WP_007950858.1	WP_061904010.1	WP_063027982.1	WP_064676438.1	WP_053190773.1	WP_034108303.1	WP_071551118.1	WP_017848521.1	WP_080050608.1	WP_004422337.1	WP_096512852.1	WP_096049688.1	WP_014339478.1	WP_003155812.1	WP_076383842.1	WP_085696964.1	WP_081663525.1	WP_119894048.1,WP_119894754.1	WP_016711658.1	WP_124346188.1	WP_043047184.1
102610	amidophosphoribosyltransferase	Dispensable	142	7	135	CDM40945.1	AKV07836.1	WP_016715903.1	QZA96146.1	SDO55170.1	SDO27505.1	SMS11377.1	AAG06496.1	AAO57280.1	CAK14545.1	QED83836.1	QGL57811.1	EIK59109.1	BAN55687.1	AIN59531.1	AHF68596.1	KDN98128.1	ALN19678.1	AIS16058.1	AJP53389.1	WP_060692931.1	WP_017133654.1	WP_043267465.1	WP_007956466.1	WP_021701758.1	WP_017478807.1	WP_064676839.1	WP_024779152.1	WP_034107587.1	WP_054596632.1	WP_017847690.1	WP_080050813.1	WP_003456453.1	WP_095193313.1	WP_028690443.1	WP_003203840.1	WP_003154132.1	WP_047229235.1	WP_007956466.1	WP_016392987.1	WP_119894179.1	WP_016715903.1	WP_068585825.1	WP_015884965.1
55997	CvpA family protein	Dispensable	142	7	135	CDM40946.1	AKV07835.1	WP_016715904.1	QZA96147.1	SDO55131.1	SDO27532.1	SMS11378.1	AAG06497.1	AAO57281.1	CAK14544.1	QED83835.1	QGL57812.1	EIK59869.1	BAN55688.1	AIN59532.1	AHF68597.1	KDN98129.1	ALN19679.1	AIS16057.1	AJP53390.1	WP_060692934.1	WP_017133655.1	WP_134163391.1	WP_007956464.1	WP_061903969.1	WP_003212681.1	WP_064676838.1	WP_024779153.1	WP_003192538.1	WP_071550843.1	WP_057005681.1	WP_080050814.1	WP_003456454.1	WP_096512550.1	WP_050704773.1,WP_050704773.1	WP_003179770.1	WP_074197483.1	WP_039593931.1	WP_007956464.1	WP_016392986.1	WP_119894180.1	WP_016715904.1	WP_068585822.1	WP_005789751.1
36693	3-isopropylmalate dehydrogenase	Dispensable	142	7	135	CDM40955.1	AKV07826.1	WP_104835290.1	QZA96155.1	SDO54722.1	SDO27789.1	SMS09619.1	AAG06506.1	AAO55692.1	CAK14505.1	QED84090.1	QGL56479.1	EIK59392.1	BAN55697.1	AIN59544.1	AHF68251.1	KDN98138.1	ALN19687.1	AIS16917.1	AJP53399.1	WP_060692950.1	WP_060783705.1	WP_061561031.1	WP_064378835.1	WP_061903960.1	WP_063031728.1	WP_064676829.1	WP_024779162.1	WP_029294134.1	WP_071550852.1	WP_017847702.1	WP_080051749.1	WP_003448565.1	WP_096512558.1	WP_028690433.1	WP_014337454.1	WP_034078383.1	WP_047229243.1	WP_114882105.1	WP_016392977.1	WP_119894189.1	WP_016715167.1	WP_053138888.1	WP_057024635.1
14349	3-isopropylmalate dehydratase small subunit	Dispensable	142	7	135	CDM40956.1	AKV07824.1	WP_104835291.1	QZA96157.1	SDO54641.1	SDO27847.1	SMS09617.1	AAG06508.1	AAO55691.1	CAK14504.1	QED84089.1	QGL56478.1	EIK60748.1	BAN55699.1	AIN59545.1	AHF68252.1	KDN98140.1	ALN19688.1	AIS16915.1	AJP53401.1	WP_060692955.1	WP_060783706.1	WP_061561029.1	WP_007956446.1	WP_061903959.1	WP_017478797.1	WP_064676827.1	WP_053194376.1	WP_034107606.1	WP_071550854.1	WP_026140124.1	WP_080050824.1	WP_003448569.1	WP_096512560.1	WP_028690432.1	WP_003203864.1	WP_034078382.1	WP_047229245.1	WP_007956446.1	WP_016392975.1	WP_119894191.1	WP_016715165.1	WP_068586252.1	WP_005789771.1
518	3-isopropylmalate dehydratase large subunit	Dispensable	142	7	135	CDM40957.1	AKV07823.1	WP_119370850.1	QZA96158.1	SDO54598.1	SDO27874.1	SMS09616.1	AAG06509.1	AAO55690.1	CAK14503.1	QED84088.1	QGL56477.1	EIK61360.1	BAN55700.1	AIN59546.1	AHF68253.1	KDN98141.1	ALN19689.1	AIS16914.1	AJP53402.1	WP_060692956.1	WP_060783707.1	WP_009621042.1	WP_011333350.1	WP_061903958.1	WP_063031730.1	WP_064676826.1	WP_024779165.1	WP_034107608.1	WP_071550855.1	WP_046382634.1	WP_080050825.1	WP_003448572.1	WP_096512561.1	WP_062573326.1	WP_014337452.1	WP_003155361.1	WP_107322242.1	WP_114882103.1	WP_016392974.1	WP_119894192.1	WP_016715164.1	WP_068586250.1	WP_046068941.1
69417	orotidine-5-phosphate decarboxylase	Dispensable	142	7	135	CDM40993.1	AKV10984.1	WP_012271070.1	QZA96676.1	SDP38874.1	SDO51525.1	SMS09480.1	AAG06264.1	AAO55546.1	CAK14377.1	QED87449.1	QGL56348.1	EIK60141.1	BAN55819.1	AIN57275.1	AHF66838.1	KDN97855.1	ALN19648.1	AIS16100.1	AJP51501.1	WP_162232800.1	WP_017133941.1	WP_058488961.1	WP_007960372.1	WP_061904494.1	WP_063028243.1	WP_008148060.1	WP_047699017.1	WP_010211681.1	WP_167368531.1	WP_017846795.1	-	WP_004422388.1	WP_172901627.1	WP_096048405.1	WP_162471096.1	WP_012075238.1	WP_160893102.1	WP_162803507.1	WP_016391979.1	WP_119893942.1	WP_016715055.1	WP_068587945.1	WP_034118948.1
28345	fumarate/nitrate reduction transcriptional regulator Fnr	Dispensable	142	7	135	CDM41025.1	AKV07707.1	WP_016711709.1	QZA96329.1	SDO49483.1	SDO32351.1	SMS09446.1	AAG04933.1	AAO55509.1	CAK14635.1	QED85486.1	QGL56322.1	EIK61612.1	BAN53360.1	AIN57533.1	AHF66799.1	KDO01120.1	ALN19601.1	AIS16371.1	AJP53777.1	WP_060691435.1	WP_017131802.1	WP_009622830.1	WP_039770035.1	WP_061904318.1	WP_003219044.1	WP_064676561.1	WP_024776783.1	WP_015885309.1	WP_071550987.1	WP_017845249.1	WP_080051070.1	WP_004422238.1	WP_096512695.1	WP_011533044.1	WP_014339387.1	WP_003087262.1	WP_047227176.1	WP_007951654.1	WP_016393739.1	WP_119893268.1	WP_016711709.1	WP_022643317.1	WP_046071695.1
16158	segregation/condensation protein A	Dispensable	142	7	135	CDM41037.1	AKV07394.1	WP_161751096.1	QZA99685.1	SDO33252.1	SDP42064.1	SMS09279.1	AAG06586.1	AAO55332.1	CAK16609.1	QED85655.1	QGL56166.1	EIK63906.1	BAN53175.1	AIN59673.1	AHF68825.1	KDO01820.2	ALN19740.1	AIS16960.1	AJP54067.1	WP_167344890.1	WP_176987099.1	WP_237142659.1	WP_170844946.1,WP_170844946.1	WP_167629469.1	WP_172834604.1	WP_191626226.1	WP_173668659.1	WP_164365898.1	WP_174553348.1	WP_169850570.1	WP_177344572.1	WP_162497261.1	WP_172901685.1	WP_167388434.1	WP_193384645.1	WP_074197261.1	WP_160893268.1	WP_170931588.1	WP_162176846.1	WP_162935053.1	WP_161751096.1	WP_176719765.1	WP_172833438.1
4250	threonylcarbamoyl-AMP synthase	Dispensable	142	7	135	CDM41039.1	AKV10847.1	WP_033693405.1	QZA99684.1	SDO33204.1	SDP42047.1	SMS09278.1	AAG06587.1	AAO55331.1	CAK16610.1	QED85656.1	QGL56165.1	EIK63265.1	BAN53174.1	AIN59674.1	AHF68826.1	KDO01819.1	ALN19742.1	AIS16959.1	AJP54068.1	WP_060696949.1	WP_017133497.1	WP_009620901.1	WP_139831628.1,WP_139831628.1	WP_021702364.1	WP_003220075.1	WP_064680778.1	WP_024779546.1	WP_015885581.1	WP_054598268.1	WP_017847159.1	WP_080050060.1	WP_003457142.1	WP_096512856.1	WP_062575760.1	WP_014339843.1	WP_012074997.1	WP_047226981.1	WP_096822250.1	WP_016391666.1	WP_119894225.1	WP_033723943.1	WP_068586229.1	WP_034115727.1
703	recombination mediator RecR	Dispensable	142	7	135	CDM41069.1	AKV07704.1	WP_119369273.1	QZA96332.1	SDO49314.1	SDO32437.1	SMS11116.1	AAG04923.1	AAO57109.1	CAK14633.1	QED85457.1	QGL57652.1	EIK59543.1	BAN53358.1	AIN57531.1	AHF66797.1	KDO01118.1	ALN19627.1	AIS17562.1	AJP53780.1	WP_060691433.1	WP_017134151.1	WP_009619440.1	WP_064378769.1	WP_061904304.1	WP_003219049.1	WP_064676559.1	WP_024776781.1	WP_034108170.1	WP_071550990.1	WP_017845247.1	WP_080051275.1	WP_003447826.1	WP_096512698.1	WP_028692866.1	WP_003199585.1	WP_003153697.1	WP_047227281.1	WP_064378769.1	WP_016393741.1	WP_119893251.1	WP_016711711.1	WP_068577202.1	WP_057023108.1
36897	YbaB/EbfC family nucleoid-associated protein	Dispensable	142	7	135	CDM41070.1	AKV07702.1	WP_003254305.1	QZA96334.1	SDO49223.1	SDO32488.1	SMS11121.1	AAG04922.1	AAO57115.1	CAK14632.1	QED83947.1	QGL57658.1	EIK61384.1	BAN53357.1	AIN57530.1	AHF66796.1	KDO01113.1	ALN19628.1	AIS17559.1	AJP53782.1	WP_060691432.1	WP_017134152.1	WP_009619439.1	WP_007951650.1	WP_003460931.1	WP_003193199.1	WP_008028561.1	WP_003183512.1	WP_003175481.1	WP_008028561.1	WP_017527493.1	WP_080051276.1	WP_003447828.1	WP_096512700.1	WP_028692865.1	WP_003183512.1	WP_003087236.1	WP_003183512.1	WP_085711929.1	WP_008093501.1	WP_119893250.1	WP_003254305.1	WP_031321305.1	WP_017527493.1
93994	sulfurtransferase TusA	Dispensable	142	7	135	CDM41105.1	AKV07727.1	WP_003248727.1	QZA96310.1	SDO50511.1	SDO31694.1	SMS09471.1	AAG04953.1	AAO55536.1	CAK16470.1	QED83948.1	QGL56342.1	EIK61109.1	BAN55586.1	AIN57590.1	AHF66829.1	KDN98051.1	ALN21597.1	AIS17155.1	AJP51235.1	WP_060691453.1	WP_017131826.1	WP_009622807.1	WP_007953079.1	WP_061904339.1	WP_063032275.1	WP_064676748.1	WP_024777902.1	WP_034102535.1	WP_071550969.1	WP_162231535.1	-	WP_004422297.1	WP_096512664.1	WP_028692762.1	WP_014339369.1	WP_003157379.1	WP_107322910.1	WP_011335204.1	WP_008090850.1	WP_119894012.1	WP_003248727.1	WP_011060251.1	WP_046071486.1
21210	Smr/MutS family protein	Dispensable	142	7	135	CDM41125.1	AKV09680.1	WP_119370923.1	QZA96460.1	SDO42435.1	SDP48043.1	SMS09497.1	AAG05064.1	AAO55555.1	CAK14388.1	QED83965.1	QGL56357.1	EIK63316.1	BAN55808.1	AIN57289.1	AHF66851.1	KDN97845.1	ALN18948.1	AIS16105.1	AJP53536.1	WP_060693746.1	WP_017131544.1	WP_058072297.1	WP_064378716.1	WP_061904483.1	WP_003213135.1	WP_064676625.1	WP_024780655.1	WP_016976371.1	WP_071554147.1	WP_017845840.1	WP_080050838.1	WP_004422401.1	WP_096509717.1	WP_062361568.1	WP_003204497.1	WP_033997278.1	WP_025214971.1	WP_114882001.1	WP_016391971.1	WP_119893931.1	WP_016715062.1	WP_124348273.1	WP_057022974.1
17234	peptidylprolyl isomerase	Dispensable	142	7	135	CDM41146.1	AKV08439.1	WP_016715601.1	QZA95471.1	SDO86871.1	SDP71750.1	SMS10512.1	AAG05384.1	AAO56524.1	CAK15924.1	QED84978.1	QGL57205.1	EIK58802.1	BAN54277.1	AIN58669.1	AHF67954.1	KDN98852.1	ALN19122.1	AIS17539.1	AJP51992.1	WP_003445327.1	WP_017133756.1	WP_009619516.1	WP_007952044.1	WP_021700093.1	WP_010173346.1	WP_028622750.1	WP_003182808.1	WP_003174397.1	WP_019690952.1	WP_046383114.1	WP_080049003.1	WP_003449771.1	WP_007898282.1	WP_062574165.1	WP_003182808.1	WP_012076038.1	WP_076384045.1	WP_065260528.1	WP_016392633.1	WP_119893528.1	WP_016715601.1	WP_011061856.1	WP_003174397.1
67546	ABC-F family ATPase	Dispensable	142	7	135	CDM41157.1	AKV08678.1	WP_016715632.1	QZA95305.1	SDP04754.1	SDP64728.1	SMS10215.1	AAG05352.1	AAO56266.1	CAK15939.1	QED84640.1	QGL57000.1	EIK61018.1	BAN54726.1	AIN58762.1	AHF67645.1	KDN98960.2	ALN19078.1	AIS17474.1	AJP52247.1	WP_073510215.1	WP_074862487.1	WP_061561347.1	WP_064381751.1	WP_061904469.1	WP_008436174.1	WP_082930319.1	WP_024781069.1	WP_010210624.1	WP_071555500.1	WP_026140064.1	WP_080048999.1	WP_003449774.1	WP_033044478.1	WP_028691879.1	WP_003181279.1	WP_107114181.1	WP_076384583.1	WP_085731070.1	WP_016392618.1	WP_119893523.1	WP_016715632.1	WP_068586558.1	WP_080889092.1
36903	transcriptional regulator MetR	Dispensable	142	7	135	CDM41259.1	AKV10546.1	WP_019097212.1	QZA97017.1	SDO18344.1	SDO65870.1	SMS08962.1	AAG06975.1	AAO57636.1	CAK14080.1	QED86077.1	QGL55874.1	EIK59422.1	BAN52859.1,BAN54925.1	AIN57670.1,AIN59908.1	AHF69171.1	KDN97581.1	ALN18793.1	AIS16088.1	AJP50775.1	WP_060696843.1	WP_026013097.1	WP_061561226.1	WP_007953158.1	WP_021702767.1	WP_017480097.1	WP_064679500.1	WP_024780930.1	WP_034102381.1	WP_071553551.1	WP_017844590.1	WP_080050198.1	WP_003453478.1	WP_096513248.1	WP_096048567.1	WP_014339971.1	-	WP_107323250.1	WP_085709456.1	WP_016395669.1	WP_119894536.1	WP_016714281.1,WP_019097212.1	WP_068584929.1	WP_043051677.1
93948	glycine cleavage system protein R	Dispensable	142	7	135	CDM41282.1	AKV07235.1	WP_003254741.1	QZA99539.1	SDO27221.1	SDO53386.1	SMS11540.1	AAG04398.1	AAO57415.1	CAK16761.1	QED83707.1	QGL57912.1	EIK61755.1	BAN53029.1	AIN57125.1	AHF68816.1	KDO01686.1	ALN18761.1	AIS15902.1	AJP51109.1	WP_060691234.1	WP_017132018.1	WP_043271112.1	WP_007958014.1	WP_021700652.1	WP_003172487.1	WP_019692529.1	WP_024780389.1	WP_003172487.1	WP_019692529.1	WP_003172487.1	-	WP_003449390.1	WP_056856013.1	WP_028692994.1	WP_003184325.1	WP_034079420.1	WP_047227965.1	WP_085710242.1	WP_003254741.1	WP_119892819.1	WP_003254741.1	WP_068580029.1	WP_003189463.1
20484	peroxiredoxin	Dispensable	142	7	135	CDM41283.1	AKV07234.1	WP_016711981.1	QZA99538.1	SDO27185.1	SDO53491.1	SMS11541.1	AAG04397.1	AAO57416.1	CAK16762.1	QED83706.1	QGL57913.1	EIK62316.1	BAN53028.1	AIN57124.1	AHF68817.1	KDO01685.1	ALN18760.1	AIS15901.1	AJP51108.1	WP_060691233.1	WP_060782979.1	WP_009620610.1	WP_064383101.1	WP_061904983.1	WP_063032625.1	WP_064679251.1	WP_053192970.1	WP_025855402.1	WP_071551437.1	WP_046384366.1	WP_080049941.1	WP_003449392.1	WP_096512994.1	WP_096049525.1	WP_014337034.1	WP_034079418.1	WP_047227966.1	WP_114881796.1	WP_016392499.1	WP_119892818.1	WP_016711981.1	WP_068580030.1	WP_043046400.1
86577	aminopeptidase N	Dispensable	142	7	135	CDM41300.1	AKV09087.1	WP_119370827.1	QZB00684.1	SDO81089.1	SDP62323.1	SMS11356.1	AAG06471.1	AAO57257.1	CAK14562.1	QED85706.1	QGL57792.1	EIK61969.1	BAN55670.1	AIN59515.1	AHF68574.1	KDN98110.1	ALN18735.1	AIS17099.1	AJP52044.1	WP_060691882.1	WP_060783666.1	WP_061561046.1	WP_064382277.1	WP_061903993.1	WP_063029484.1	WP_064677950.1	WP_024776980.1	WP_069023382.1	WP_071550339.1	WP_057005227.1	WP_080050991.1	WP_003456401.1	WP_096511046.1	WP_096049697.1	WP_014339053.1	WP_107113947.1	WP_047225778.1	WP_114882299.1	WP_016393002.1	WP_119894152.1	WP_016714811.1	WP_124346702.1	WP_057022507.1
82339	DUF2797 domain-containing protein	Dispensable	142	7	135	CDM41301.1	AKV09088.1	WP_119370828.1	QZB00683.1	SDO81057.1	SDP62308.1	SMS11357.1	AAG06472.1	AAO57258.1	CAK14561.1	QED85707.1	QGL57793.1	EIK62750.1	BAN55671.1	AIN59516.1	AHF68575.1	KDN98111.1	ALN18734.1	AIS17098.1	AJP52043.1	WP_060691880.1	WP_017133592.1	WP_061561045.1	WP_064382278.1	WP_061903992.1	WP_063029482.1	WP_064677951.1	WP_024776981.1	WP_034104598.1	WP_071550341.1	WP_079443635.1	WP_080050992.1	WP_036993996.1	WP_096511044.1	WP_096049696.1	WP_014339052.1	WP_053816965.1	WP_047225777.1	WP_102621881.1	WP_016393001.1	WP_119894153.1	WP_016714810.1	WP_124346701.1	WP_057022508.1
50037	NADPH:quinone oxidoreductase	Dispensable	142	7	135	CDM41347.1	AKV10255.1	WP_119371072.1	QZA96709.1	SDP39820.1	SDP40033.1	SMS09145.1	AAG04338.1	AAO55206.1	CAK14230.1	QED85830.1	QGL56058.1	EIK63936.1	BAN55976.1	AIN59789.1	AHF68973.1	KDN98004.1	ALN18691.1	AIS16930.1	AJP52900.1	WP_060691018.1	WP_017130980.1	WP_009616906.1	WP_011335490.1	WP_061905012.1	WP_017475837.1	WP_064676288.1	WP_024779750.1	WP_034106795.1	WP_071553862.1	WP_046485241.1	WP_080049919.1	WP_003449442.1	WP_096509486.1	WP_050704525.1	WP_014339762.1	WP_012076902.1	WP_047228739.1	WP_114884836.1	WP_016391617.1	WP_119892786.1	WP_016501124.1	WP_068587535.1	WP_057014436.1
12872	DnaA regulatory inactivator Hda	Dispensable	142	7	135	CDM41349.1	AKV07524.1	WP_003252443.1	QZA96536.1	SDO39278.1	SDP45333.1	SMS09164.1	AAG04336.1	AAO55223.1	CAK14250.1	QED85813.1	QGL56075.1	EIK59941.1	BAN55956.1	AIN59769.1	AHF68954.1	KDN97984.1	ALN18688.1	AIS17117.1	AJP53683.1	WP_003442781.1	WP_017130962.1	WP_009616904.1	WP_007950396.1	WP_061905014.1	WP_010176467.1	WP_008033543.1	WP_003178999.1	WP_025855817.1	WP_008033543.1	WP_017845321.1	-	WP_003450663.1	WP_007936072.1	WP_050704543.1	WP_003178999.1	WP_003155962.1	WP_003178999.1	WP_025111852.1	WP_008092169.1	WP_119892784.1	WP_003252443.1	WP_068587496.1	WP_003193052.1
68967	phosphoribosylformylglycinamidine cyclo-ligase	Dispensable	142	7	135	CDM41352.1	AKV07521.1	WP_003252437.1	QZA96539.1	SDO39141.1	SDP45267.1	SMS09161.1	AAG04334.1	AAO55220.1	CAK14247.1	QED85817.1	QGL56072.1	EIK61741.1	BAN55959.1	AIN59772.1	AHF68958.1	KDN97987.1	ALN18684.1	AIS17114.1	AJP53690.1	WP_003442788.1	WP_017130966.1	WP_043271266.1	WP_007950393.1	WP_061905016.1	WP_063032448.1	WP_064679018.1	WP_053192439.1	WP_034108048.1	WP_071553891.1	WP_017845318.1	WP_080049914.1	WP_003450658.1	WP_008049708.1	WP_096048518.1	WP_003204658.1	WP_003155960.1	WP_092457205.1	WP_114881949.1	WP_016391600.1	WP_119892779.1	WP_003252437.1	WP_124347034.1	WP_057023068.1
40670	S-formylglutathione hydrolase	Dispensable	142	7	135	CDM41368.1	AKV06990.1	WP_119371085.1	QZA99336.1	SDP50315.1	SDO61110.1	SMS11606.1	AAG07016.1	AAO55079.1	CAK16884.1	QED83552.1	QGL57984.1	EIK63124.1	BAN56004.1	AIN59942.1	AHF66426.1	KDO01600.1	ALN18656.1	AIS15971.1	AJP50948.1	WP_060694702.1	WP_017130880.1	WP_043271162.1	WP_064379023.1	WP_061905133.1	WP_003219284.1	WP_064676120.1	WP_024779035.1	WP_174555876.1	WP_071551621.1	WP_017844762.1	WP_080051318.1	WP_004421101.1	WP_096513150.1	WP_096049498.1	WP_014336806.1	WP_003152338.1	WP_047227582.1	WP_114881646.1	WP_016392289.1	WP_119892723.1	WP_016712914.1	WP_068580382.1	WP_057021924.1
77661	S-hydroxymethylglutathione dehydrogenase/class III alcohol dehydrogenase	Dispensable	142	7	135	CDM41369.1	AKV06989.1,AKV10036.1,AKV10048.1	WP_016712915.1	QZA99335.1	SDO74009.1,SDP50343.1	SDO61146.1	SMS11607.1	AAG07017.1	AAO55078.1	CAK15412.1,CAK16885.1	QED83551.1	QGL57985.1	EIK62743.1	BAN56005.1	AIN57359.1,AIN59943.1	AHF66425.1	KDO01599.1	ALN18655.1	AIS15970.1	AJP50947.1	WP_060694705.1	WP_060782225.1	WP_043271164.1	WP_064379022.1	WP_061905134.1	WP_010176741.1	WP_033059912.1,WP_064678646.1	WP_024779034.1,WP_033034517.1	WP_010212435.1	WP_071551622.1	WP_017844761.1	WP_080051319.1	WP_004421100.1	WP_096513151.1	WP_016712915.1	WP_014336805.1,WP_014337635.1	WP_003152336.1	WP_107321577.1	WP_007954819.1	WP_016392290.1	WP_119892722.1,WP_119892998.1	WP_016712915.1	WP_068580384.1,WP_124346478.1	WP_043049632.1
69229	lipid-A-disaccharide synthase	Dispensable	142	7	135	CDM41381.1	AKV06978.1	WP_119371092.1	QZA99325.1	SDP50616.1	SDO61802.1	SMS11619.1	AAG07031.1	AAO55067.1	CAK16896.1	QED83540.1	QGL57995.1	EIK59119.1	BAN56016.1	AIN59954.1	AHF66414.1	KDO01588.1	ALN18643.1	AIS15959.1	AJP50936.1	WP_060694731.1	WP_208599942.1	WP_061562507.1	WP_064379015.1	WP_061903640.1	WP_063032898.1	WP_064676112.1	WP_053192723.1	WP_069022137.1	WP_167368558.1	WP_017844750.1	-	WP_004421088.1	WP_096513159.1	WP_062574932.1	WP_014336799.1	WP_034080326.1	WP_047227571.1	WP_114881642.1	WP_016392299.1	WP_119892711.1	WP_016712926.1	WP_164487346.1	WP_057021918.1
568	acyl-ACP--UDP-N-acetylglucosamine O-acyltransferase	Dispensable	142	7	135	CDM41382.1	AKV06977.1	WP_016712927.1	QZA99324.1	SDP50646.1	SDO61820.1	SMS11620.1	AAG07032.1	AAO55066.1	CAK16897.1	QED83539.1	QGL57996.1	EIK59927.1	BAN56017.1	AIN59955.1	AHF66413.1	KDO01587.1	ALN18642.1	AIS15958.1	AJP50935.1	WP_060694733.1	WP_017130865.1	WP_009616654.1	WP_064379014.1	WP_061903639.1	WP_063032900.1	WP_064676111.1	WP_024779022.1	WP_034109089.1	WP_071551633.1	WP_046384462.1	-	WP_004421087.1	WP_096513160.1	WP_028690667.1	WP_014336798.1	WP_034080325.1	WP_107321575.1	WP_085712845.1	WP_016392300.1	WP_119892710.1	WP_016712927.1	WP_124345854.1	WP_043049624.1
31015	outer membrane protein assembly factor BamA	Dispensable	142	6	136	CDM41386.1	AKV06973.1	-	QZA99320.1	SDP50762.1	SDO62138.1	SMS11624.1	AAG07036.1	AAO55062.1	CAK16901.1	QED83535.1,QED85914.1	QGL58000.1	EIK61348.1	BAN54616.1,BAN56021.1	AIN59959.1	AHF66409.1	KDO01583.1	ALN18638.1	AIS15954.1	AJP50931.1,AJP53240.1	WP_060691517.1,WP_060694738.1	WP_060782214.1	WP_061561990.1,WP_043271184.1	WP_064379012.1	WP_061903637.1	WP_063032904.1	WP_064676107.1	WP_024779018.1	WP_069022136.1	WP_071551637.1	WP_046384464.1,WP_079443785.1	WP_080048122.1	WP_004421083.1	WP_096513163.1	WP_028690670.1	WP_014336796.1,WP_014337607.1	WP_012074696.1	WP_047227566.1	WP_114881640.1	WP_016392304.1	WP_119892706.1	WP_121757554.1,WP_121757669.1	WP_124345853.1	WP_034118455.1
121	[protein-PII] uridylyltransferase	Dispensable	142	7	135	CDM41396.1	AKV06963.1	WP_119371097.1	QZA99310.1	SDP51063.1	SDO62681.1	SMS11634.1	AAG07046.1	AAO55052.1	CAK16911.1	QED83525.1	QGL58010.1	EIK63517.1	BAN56031.1	AIN59969.1	AHF66399.1	KDO01573.2	ALN18628.1	AIS15944.1	AJP50921.1	WP_060694750.1	WP_060782210.1	WP_061562510.1	WP_064379009.1	WP_061903633.1	WP_063032910.1	WP_064676099.1	WP_055135913.1	WP_069022118.1	WP_071551645.1	WP_046384468.1	WP_080048132.1	WP_004421071.1	WP_096513170.1	WP_062574941.1	WP_014336789.1	WP_043102929.1	WP_107321573.1	WP_114881637.1	WP_016392313.1	WP_119892698.1	WP_016712937.1	WP_068580427.1	WP_046071284.1
22169	ArsC family reductase	Dispensable	142	7	135	CDM41398.1	AKV06959.1	WP_028699979.1	QZA99249.1	SDP51205.1	SDO62883.1	SMS11637.1	AAG07052.1	AAO55049.1	CAK16915.1	QED87428.1	QGL58014.1	EIK61656.1	BAN56035.1	AIN59972.1	AHF66396.1	KDO01569.1	ALN18624.1	AIS15939.1	AJP50918.1	WP_237178959.1	WP_026013054.1	WP_009616622.1	WP_042607053.1	WP_061903631.1	WP_023659122.1	WP_228761639.1	WP_231994999.1	WP_237142791.1	WP_236721989.1	WP_026139766.1	WP_080048134.1	WP_004421068.1	WP_096513173.1	WP_028690683.1	WP_014336784.1	WP_034080315.1	WP_076386191.1	WP_042607053.1	WP_016392316.1	WP_119892696.1	WP_028699979.1	WP_241108959.1	WP_124356027.1
56956	MaoC family dehydratase	Dispensable	142	7	135	CDM41439.1	AKV10364.1	WP_051099445.1	QZA96820.1	SDP44089.1	SDP37678.1	SMS09047.1	AAG06690.1	AAO57556.1	CAK16680.1	QED85998.1	QGL55957.1	EIK58724.1	BAN53121.1	AIN57196.1	AHF69064.1	KDO01760.1	ALN20086.1	AIS16881.1	AJP54029.1	WP_060694572.1	WP_017131624.1	WP_009618521.1	WP_003227420.1	WP_061903736.1	WP_003213034.1	WP_064679342.1	WP_024781188.1	WP_034109006.1	WP_071553717.1	WP_017847194.1	-	WP_003455073.1	WP_096509380.1	WP_062574831.1	WP_014336929.1	WP_003151072.1	WP_003184579.1	WP_003227420.1	WP_016391863.1	WP_119894450.1	WP_016711909.1	WP_068579250.1	WP_057023839.1
6	signal peptidase I	Dispensable	142	7	135	CDM41461.1	AKV10582.1	WP_119371276.1	QZA99156.1	SDP53298.1	SDO68266.1	SMS08923.1	AAG04157.1	AAO57675.1	CAK16978.1	QED86113.1	QGL55840.1	EIK61220.1	BAN52835.1	AIN56903.1	AHF69213.1	KDN97618.1	ALN20108.1	AIS16745.1	AJP50723.1	WP_060694898.1	WP_017130777.1	WP_009616449.1	WP_064382430.1,WP_064382430.1	WP_021699272.1	WP_017476070.1	WP_064676019.1	WP_069018321.1	WP_025858998.1	WP_071551711.1	WP_046384586.1	-	WP_003455232.1	WP_096513294.1	WP_028690124.1	WP_014340008.1	WP_003150215.1	WP_047228881.1	WP_065261873.1	WP_016395641.1	WP_119894573.1	WP_121757786.1	WP_016967828.1	WP_057021454.1
30322	translation elongation factor 4	Dispensable	142	7	135	CDM41462.1	AKV10583.1	WP_119371277.1	QZA99155.1	SDP53324.1	SDO68291.1	SMS08922.1	AAG04156.1	AAO57676.1	CAK16979.1	QED86114.1	QGL55839.1	EIK60097.1	BAN52834.1	AIN56902.1	AHF69214.1	KDN97619.1	ALN20109.1	AIS16744.1	AJP50722.1	WP_029612404.1	WP_017130776.1	WP_009616447.1	WP_039769508.1,WP_039769508.1	WP_021699273.1	WP_003210439.1	WP_042932348.1	WP_024777646.1	WP_003188853.1	WP_071551712.1	WP_017844542.1	WP_080051568.1	WP_003455234.1	WP_008020289.1	WP_028690125.1	WP_003205274.1	WP_012077032.1	WP_047228880.1	WP_085711666.1	WP_028625460.1	WP_119894574.1	WP_025754588.1	WP_053134309.1	WP_043048666.1
31025	DegQ family serine endoprotease	Dispensable	142	7	135	CDM41463.1	AKV07230.1	WP_119371278.1	QZA99534.1	SDO27045.1	SDO53697.1	SMS08921.1	AAG04155.1	AAO57677.1	CAK16980.1	QED86115.1	QGL55838.1	EIK59241.1	BAN52833.1	AIN56901.1	AHF69215.1	KDN97620.2	ALN20110.1	AIS16743.1	AJP51104.1	WP_060694643.1	WP_060782806.1	WP_009616442.1	WP_064383097.1	WP_061903768.1	WP_063032627.1	WP_064679253.1	WP_024781286.1	WP_034104125.1	WP_071551441.1	WP_079443042.1	-	WP_036993709.1	WP_096512998.1	WP_062573020.1	WP_014337030.1	WP_012077033.1	WP_047227970.1	WP_114881794.1	WP_016395639.1	WP_119895765.1	WP_028698570.1	WP_068580035.1	WP_057011938.1
80680	L-aspartate oxidase	Dispensable	142	7	135	CDM41469.1	AKV07226.1	WP_119371281.1	QZA99530.1	SDO26913.1	SDO53832.1	SMS08917.1	AAG04150.1	AAO57681.1	CAK16984.1	QED86119.1	QGL55834.1	EIK61422.1	BAN52829.1	AIN56897.1	AHF69219.1	KDN97624.2	ALN20115.1	AIS16739.1	AJP51100.1	WP_060694647.1	WP_060782804.1	WP_009616433.1	WP_064383093.1	WP_061903765.1	WP_063032633.1	WP_064679256.1	WP_024781289.1	WP_069022287.1	WP_071551445.1	WP_017844910.1	WP_080048176.1	WP_003455260.1	WP_096513001.1	WP_028690129.1	WP_014337027.1	WP_012077035.1	WP_107322085.1	WP_114881792.1	WP_016395637.1	WP_119894579.1	WP_016713694.1	WP_068580041.1	WP_043046390.1
54869	glycine zipper 2TM domain-containing protein	Dispensable	142	7	135	CDM41492.1	AKV07081.1	WP_009684613.1	QZA99417.1	SDO22485.1	SDO57854.1	SMS09030.1	AAG04442.1	AAO57571.1	CAK14172.1	QED86013.1	QGL55943.1	EIK60249.1	BAN52925.1	AIN59848.1	AHF69083.1	KDN97517.2	ALN20138.1	AIS16030.1	AJP50988.1	WP_003443142.1	WP_060782703.1	WP_009620666.1,WP_058070179.1	WP_007969461.1	WP_061903472.1,WP_021701697.1	WP_010176704.1	WP_064676178.1	WP_024776354.1	WP_003189251.1	WP_071551542.1	WP_003189251.1	WP_080049823.1	WP_003452571.1	WP_096513095.1	WP_023632818.1	WP_003184697.1	WP_003082056.1	WP_047228399.1	WP_007969461.1	WP_016395721.1	WP_119894481.1	WP_009684613.1	WP_031321034.1	WP_003189251.1
29547	pyridoxamine 5-phosphate oxidase	Dispensable	142	7	135	CDM41499.1	AKV07079.1	WP_119368991.1	QZA99415.1	SDO22408.1	SDO57928.1	SMS09029.1	AAG04438.1	AAO57572.1	CAK14170.1	QED86014.1	QGL55942.1	EIK61812.1	BAN52923.1	AIN59850.1	AHF69084.1	KDN97519.1	ALN20144.1	AIS16029.1	AJP50987.1	WP_060690918.1	WP_060782704.1	WP_058488727.1	WP_064382933.1	WP_061903917.1	WP_063032831.1	WP_064676176.1	WP_024776352.1	WP_069022179.1	WP_071551544.1	WP_046384443.1	-	WP_003452577.1	WP_096513097.1	WP_062573079.1	WP_014336878.1	WP_003153441.1	WP_047228401.1	WP_114881709.1	WP_016395720.1	WP_119894483.1	WP_016713790.1	WP_124345917.1	WP_057021943.1
522	dCTP deaminase	Dispensable	142	7	135	CDM41527.1	AKV07052.1	WP_003258001.1	QZA99389.1	SDP48483.1	SDO58809.1	SMS08999.1	AAG06868.1	AAO57600.1	-	QED86043.1	QGL55906.1	EIK58774.1	BAN52897.1	AIN59869.1	AHF69112.1	KDN97541.1	ALN20171.1	AIS16042.1	AJP50956.1	WP_003443164.1	WP_017129950.1	WP_009620709.1	WP_007954988.1	WP_021699627.1	WP_003219273.1	WP_064676152.1	WP_017126297.1	WP_034109068.1	WP_071551565.1	WP_017844768.1	WP_080051057.1	WP_003452626.1	WP_007940589.1	WP_003258001.1	WP_003184751.1	WP_003092017.1	WP_003184751.1	WP_007954988.1	WP_008096785.1	WP_119894498.1	WP_003258001.1	WP_012313046.1	WP_057022234.1
30496	cold-shock protein	Dispensable	142	7	135	CDM41528.1,CDM41836.1	AKV07051.1,AKV07870.1,AKV10408.1	WP_003257941.1,WP_003254922.1,WP_003250656.1	QZA99388.1,QZA96102.1,QZA96856.1,QZA97670.1	SDO57265.1,SDP45309.1,SDP48509.1	SDO26569.1,SDO58888.1,SDP36548.1	SMS08997.1,SMS09803.1,SMS11834.1	AAG03845.1,AAG06654.1	AAO54799.1,AAO55887.1,AAO57601.1	CAK14117.1,CAK14796.1,CAK17122.1	QED83285.1,QED84264.1,QED86044.1	QGL55905.1,QGL56714.1,QGL58241.1	EIK62121.1,EIK60970.1	BAN52896.1,BAN53766.1,BAN54400.1,BAN56178.1	AIN57927.1,AIN59870.1,AIN60091.1	AHF66197.1,AHF68037.1,AHF69113.1	KDO01408.1,KDN98337.1,KDN97542.1	ALN18176.1,ALN20172.1	AIS16041.1,AIS16457.1,AIS17276.1	AJP50955.1,AJP53357.1,AJP54089.1	WP_002554837.1,WP_003179963.1,WP_003440624.1	WP_002554837.1,WP_060782807.1,WP_017132437.1	WP_009615451.1,WP_009620169.1,WP_009620558.1	WP_007951194.1,WP_002554837.1,WP_007956027.1	WP_021699263.1,WP_021700367.1	WP_003316897.1,WP_003179963.1,WP_002554837.1	WP_002554837.1,WP_003179963.1,WP_003175786.1	WP_003179963.1,WP_024779479.1,WP_024780123.1	WP_002554837.1,WP_003234260.1,WP_034109143.1	WP_003179963.1,WP_002554837.1,WP_007931076.1	WP_002554837.1,WP_079443057.1,WP_003234260.1,WP_017847139.1	-	WP_003448389.1,WP_004422170.1,WP_003448611.1	WP_002554837.1,WP_003179963.1,WP_007977299.1	WP_003254922.1,WP_007956027.1,WP_062575042.1	WP_014336857.1,WP_003179963.1,WP_014339904.1	WP_003084710.1,WP_003091604.1	WP_002554837.1,WP_047227048.1,WP_047229330.1	WP_002554837.1,WP_003179963.1,WP_007951194.1	WP_016392649.1,WP_016392650.1,WP_008100414.1,WP_003254922.1,WP_016392187.1	WP_003459665.1,WP_119894392.1,WP_119894518.1	WP_016713113.1,WP_003250656.1,WP_003254922.1	WP_017902777.1,WP_003179963.1,WP_007977299.1	WP_002554837.1,WP_003234260.1,WP_057023799.1
80438	iron-sulfur cluster carrier protein ApbC	Dispensable	142	7	135	CDM41529.1	AKV10507.1	WP_016713757.1	QZA96963.1	SDO21013.1	SDP34065.1	SMS08996.1	AAG06869.1	AAO57602.1	CAK14116.1	QED86045.1	QGL55904.1	EIK62120.1	BAN52894.1	AIN59871.1	AHF69114.1	KDN97543.1	ALN20173.1	AIS16040.1	AJP50819.1	WP_060690897.1	WP_060782712.1	WP_058488715.1	WP_064383825.1	WP_061904048.1	WP_063027448.1	WP_064679466.1	WP_024779521.1	WP_034102417.1	WP_071553591.1	WP_046384535.1	WP_080051058.1	WP_003452628.1	WP_096509252.1	WP_096048555.1	WP_014339866.1	WP_107113890.1	WP_107321989.1	WP_114885194.1	WP_016395700.1	WP_119894499.1	WP_016713757.1	WP_124347537.1	WP_057021824.1
22674	methionine--tRNA ligase	Dispensable	142	7	135	CDM41530.1	AKV10508.1	WP_028698546.1	QZA96964.1	SDO20981.1	SDP34036.1	SMS08995.1	AAG06870.1	AAO57603.1	CAK14115.1	QED86046.1	QGL55903.1	EIK61685.1	BAN52893.1	AIN59872.1	AHF69115.1	KDN97544.1	ALN21636.1	AIS16879.1	AJP50818.1	WP_060690896.1	WP_060782713.1	WP_061560886.1	WP_064383826.1	WP_061904047.1	WP_063027446.1	WP_064679467.1	WP_069018311.1	WP_069022002.1	WP_071553590.1	WP_079442955.1	WP_080050908.1	WP_036993089.1	WP_096509251.1	WP_062573066.1	WP_014339867.1	WP_107113889.1	WP_047227006.1	WP_114885196.1	WP_016395699.1	WP_119895763.1	WP_016713756.1	WP_124347536.1	WP_057021823.1
74569	argininosuccinate synthase	Dispensable	142	7	135	CDM41539.1	AKV10518.1	WP_119368966.1	QZA96975.1	SDO20621.1	SDP33754.1	SMS08987.1	AAG06913.1	AAO57611.1	CAK14105.1	QED86051.1	QGL55898.1	EIK58870.1	BAN52884.1	AIN59881.1	AHF69127.1	KDN97554.1	ALN20184.1	AIS16876.1	AJP50813.1	WP_060690891.1	WP_017129962.1	WP_061560880.1	WP_011335737.1	WP_061904040.1	WP_003208700.1	WP_007898502.1	WP_024779511.1	WP_034102411.1	WP_019693354.1	WP_017844626.1	WP_080050926.1	WP_003245607.1	WP_007938916.1	WP_062573059.1	WP_003204943.1	WP_012074782.1	WP_024779511.1	WP_007963976.1	WP_016395690.1	WP_119894509.1	WP_016713748.1	WP_068585023.1	WP_034118348.1
40252	branched-chain amino acid ABC transporter substrate-binding protein	Dispensable	142	7	135	CDM41547.1	AKV07092.1	WP_119368996.1	QZA99433.1	SDO23159.1	SDO57390.1	SMS09040.1	AAG04463.1	AAO57564.1	CAK14179.1	QED86006.1	QGL55950.1	EIK61481.1	BAN52934.1	AIN59841.1	AHF69073.1	KDN97505.1	ALN20192.1	AIS16037.1	AJP51003.1	WP_269465023.1	WP_017131033.1	WP_009620634.1	WP_064382946.1	WP_061903942.1	WP_003211654.1	WP_064676190.1	WP_069018484.1	WP_034103944.1	WP_071551527.1	WP_017844801.1	WP_080049848.1	WP_003456514.1	WP_096513084.1	WP_062573082.1	WP_014336892.1	WP_003149703.1	WP_047228385.1	WP_085712959.1	WP_016392169.1	WP_119894465.1	WP_016713797.1	WP_068581943.1,WP_124347903.1	WP_046071338.1
437	high-affinity branched-chain amino acid ABC transporter ATP-binding protein LivG	Dispensable	142	7	135	CDM41550.1	AKV07089.1	WP_013973920.1	QZA99430.1	SDO23054.1	SDO57565.1	SMS09037.1	AAG04460.1	AAO57567.1	CAK14176.1	QED86009.1	QGL55947.1	EIK59928.1	BAN52931.1	AIN59844.1	AHF69076.1	KDN97508.1	ALN20195.1	AIS16034.1	AJP51000.1	WP_003443113.1	WP_017131036.1	WP_009620637.1	WP_064382944.1	WP_021701724.1	WP_063032815.1	WP_064676187.1	WP_024776366.1	WP_016975067.1	WP_071551530.1	WP_012722652.1	WP_080049845.1	WP_003456507.1	WP_096513086.1	WP_062573081.1	WP_014336890.1	WP_012076730.1	WP_047228388.1	WP_085712956.1	WP_003254878.1	WP_119894467.1	WP_013973920.1	WP_068581936.1	WP_046071336.1
521	ABC transporter ATP-binding protein	Dispensable	142	7	135	CDM41551.1	AKV07088.1	WP_003254879.1	QZA99429.1	SDO23016.1	SDO57605.1	SMS09036.1	AAG04459.1	AAO57568.1	CAK14175.1	QED86010.1	QGL55946.1	EIK63138.1	BAN52930.1	AIN59845.1	AHF69077.1	KDN97509.1	ALN20196.1	AIS16033.1	AJP50999.1	WP_060690927.1	WP_017131037.1	WP_009620638.1	WP_003222380.1	WP_021701723.1	WP_003211664.1	WP_064676186.1	WP_024776365.1	WP_010212366.1	WP_071551531.1	WP_017844798.1	WP_080049844.1	WP_003456506.1	WP_096513087.1	WP_028692122.1	WP_014336889.1	WP_003149701.1	WP_047228389.1	WP_003222380.1	WP_016392167.1	WP_119894468.1	WP_003254879.1	WP_068581931.1	WP_046071335.1
32728	uracil-DNA glycosylase	Dispensable	142	7	135	CDM41553.1	AKV07214.1	WP_119371287.1	QZA99519.1	SDO26316.1	SDO54221.1	SMS08906.1	AAG04139.1	AAO57692.1	CAK16999.1	QED86130.1	QGL55823.1	EIK59872.1	BAN52817.1	AIN56857.1	AHF69230.1	KDN97639.1	ALN20198.1	AIS16728.1	AJP51084.1	WP_060694664.1	WP_060782231.1	WP_058070269.1	WP_064384152.1	WP_021699321.1	WP_017479266.1	WP_064679267.1	WP_162164420.1	WP_034104096.1	WP_071551454.1	WP_046384379.1	-	WP_003455294.1	WP_096513011.1	WP_062572990.1	WP_014337017.1	WP_003106436.1	WP_047227983.1	WP_085710669.1	WP_016395626.1	WP_119894586.1	WP_016713682.1	WP_124345982.1	WP_005785971.1
60811	carboxy terminal-processing peptidase	Dispensable	142	7	135	CDM41597.1	AKV10107.1	WP_182774244.1	QZA96493.1	SDO41129.1	SDP46308.1	SMS11467.1	AAG06645.1	AAO57351.1	CAK14302.1	QED83767.1	QGL57868.1	EIK63773.1	BAN55910.1	AIN56895.1	AHF68760.1	KDN97924.1	ALN20261.1	AIS16942.1	AJP51544.1	WP_171970602.1	WP_176987137.1	WP_043271068.1	WP_170929008.1	WP_043216802.1	WP_172834552.1	WP_167355112.1	WP_167355738.1	WP_174555851.1	WP_167368544.1	WP_169886158.1	-	WP_036993321.1	WP_172901570.1	WP_167388397.1	WP_167310222.1	WP_034082052.1	WP_173407522.1	WP_162803468.1	WP_016391335.1	WP_162934953.1	WP_016715514.1	WP_164487341.1	WP_231989048.1
42106	ferredoxin-NADP reductase	Dispensable	142	7	135	CDM41620.1	AKV07033.1	WP_119371075.1	QZA99371.1	SDP49175.1	SDO59611.1	SMS11588.1	AAG06785.1	AAO57481.1	CAK16809.1	QED83569.1	QGL57965.1	EIK59459.1	BAN55982.1	AIN56951.1	AHF66445.1	KDO01637.1	ALN21640.1	AIS15988.1	AJP50853.1	WP_019827846.1	WP_017131046.1	WP_009616858.1	WP_003222277.1	WP_021700780.1	WP_003189055.1	WP_008054100.1	WP_003198368.1	WP_003189055.1	WP_003189055.1	WP_017844669.1	-	WP_004421144.1	WP_003443014.1	WP_028690607.1	WP_003184787.1	WP_003157318.1	WP_003184787.1	WP_003222277.1	WP_008094696.1	WP_119892742.1	WP_004375483.1	WP_003198368.1	WP_003172178.1
499	quinolinate synthase NadA	Dispensable	142	7	135	CDM41631.1	AKV10410.1	WP_119369047.1	QZA96858.1	SDP45374.1	SDP36490.1	SMS11545.1	AAG04393.1	AAO57420.1	CAK16766.1	QED83702.1	QGL57917.1	EIK60447.1	BAN53023.1	AIN57120.1	AHF68821.1	KDO01681.1	ALN21641.1	AIS16817.1	AJP54091.1	WP_060694270.1	WP_060782976.1	WP_009616958.1	WP_064383746.1	WP_061904986.1	WP_003209852.1	WP_064679379.1	WP_024779477.1	WP_034109145.1	WP_071553682.1	WP_017847137.1	WP_080049937.1	WP_003449398.1	WP_096509351.1	WP_062574878.1	WP_014339906.1	WP_043099272.1	WP_047227049.1	WP_114885065.1	WP_016392495.1	WP_119892814.1	WP_016711984.1	WP_068579158.1	WP_057023797.1
74778	peptidoglycan-associated lipoprotein Pal	Dispensable	142	7	135	CDM41635.1	AKV10414.1	WP_003254755.1	QZA96862.1	SDP45492.1	SDP36384.1	SMS11557.1	AAG04362.1	AAO57430.1	CAK16780.1	QED83600.1	QGL57938.1	EIK63724.1	BAN53015.1	AIN56980.1	AHF66477.1	KDO01666.1	ALN20297.1	AIS16813.1	AJP54096.1	WP_003441254.1	WP_017131996.1	WP_009616943.1	WP_003178634.1	WP_021700660.1	WP_003209827.1	WP_064679382.1	WP_024779460.1	WP_003209827.1	WP_071553673.1	WP_003209827.1	WP_080049934.1	WP_036991747.1	WP_003178634.1	WP_028690581.1	WP_003205029.1	WP_003155994.1	WP_047227063.1	WP_003178634.1	WP_008090230.1	WP_119892811.1	WP_003254755.1	WP_022640504.1	WP_003193861.1
34660	protein TolR	Dispensable	142	7	135	CDM41638.1	AKV10417.1	WP_003254760.1	QZB01065.1	SDP45578.1	SDP36304.1	SMS11560.1	AAG04359.1	AAO57433.1	CAK16783.1	QED83597.1	QGL57941.1	EIK61585.1	BAN53012.1	AIN56977.1	AHF66474.1	KDO01663.1	ALN20300.1	AIS16810.1	AJP54099.1	WP_162207799.1	WP_011063015.1	WP_009616940.1	WP_162130475.1	WP_021700663.1	WP_161635741.1	WP_162493657.1	WP_161796096.1	WP_161634127.1	WP_167368567.1	WP_160384999.1	WP_080049933.1	WP_003449405.1	WP_172901655.1	WP_011535155.1	WP_161798348.1	WP_003086126.1	WP_160893274.1	WP_162803534.1	WP_008090221.1	WP_119892808.1	WP_003254760.1	WP_022640507.1	WP_161793227.1
2382	protein TolQ	Dispensable	142	7	135	CDM41639.1	AKV10418.1	WP_010952367.1	QZA96865.1	SDP45605.1	SDP36278.1	SMS11561.1	AAG04358.1	AAO57434.1	CAK16784.1	QED83596.1	QGL57942.1	EIK61352.1	BAN53011.1	AIN56976.1	AHF66473.1	KDO01662.2	ALN20301.1	AIS16809.1	AJP54100.1	WP_060694291.1	WP_060782912.1	WP_009616939.1	WP_039766018.1	WP_061905728.1	WP_003209819.1	WP_052964284.1	WP_024779457.1	WP_010208111.1	WP_071553669.1	WP_017847129.1	WP_080051695.1	WP_003449406.1	WP_060539647.1	WP_028690584.1	WP_014339916.1	WP_003086125.1	WP_047227067.1	WP_007912733.1	WP_010952367.1	WP_119892807.1	WP_010952367.1	WP_022640508.1	WP_043049112.1
104747	Holliday junction branch migration protein RuvA	Dispensable	142	7	135	CDM41642.1	AKV10421.1	WP_016711996.1	QZA96868.1	SDP45696.1	SDP36204.1	SMS11564.1	AAG04355.1	AAO57437.1	CAK16787.1	QED83593.1	QGL57945.1	EIK59760.1	BAN53008.1	AIN56973.1	AHF66469.1	KDO01659.1	ALN20304.1	AIS16806.1	AJP54103.1	WP_060694300.1	WP_060782911.1	WP_009616936.1	WP_007951205.1	WP_021700667.1	WP_010169952.1	WP_064679388.1	WP_024779454.1	WP_025854761.1	WP_071553666.1	WP_079444590.1	WP_080049930.1	WP_003449409.1	WP_096509343.1	WP_096049518.1	WP_014339918.1	WP_003086122.1	WP_047227070.1	WP_007951205.1	WP_016392482.1	WP_119892804.1	WP_016711996.1	WP_068585253.1	WP_003175802.1
41860	proline--tRNA ligase	Dispensable	142	7	135	CDM41654.1	AKV07047.1	WP_119369038.1	QZA99384.1	SDP48639.1	SDO59017.1	SMS11575.1	AAG04345.1	AAO57447.1	CAK16798.1	QED83582.1	QGL57955.1	EIK60365.1	BAN52997.1	AIN56962.1	AHF66456.1	KDO01648.1	ALN20314.1	AIS16795.1	AJP54177.1	WP_060690969.1	WP_017131655.1	WP_061561008.1	-	WP_061905003.1	WP_063027525.1	WP_064676148.1	WP_024780127.1	WP_034109207.1	WP_071551569.1	WP_017846118.1	WP_080049924.1	WP_003449429.1	WP_096513120.1	WP_062574894.1	WP_014336853.1	WP_003155969.1	WP_047228431.1	WP_085712917.1	WP_016392260.1	WP_119892793.1	WP_016712005.1	WP_124345907.1	WP_043051604.1
54338	AAA family ATPase	Dispensable	142	7	135	CDM41707.1	AKV04948.1	WP_019099374.1	QZA97351.1	SDO04432.1	SDP25827.1	SMS08588.1	AAG07964.1	AAO58031.1	CAK13731.1	QED86468.1	QGL55550.1	EIK64033.1	BAN56448.1	AIN61870.1	AHF69543.1	KDO01941.1	ALN20372.1	AIS19494.1	AJP54435.1	WP_060690654.1	WP_060783815.1	WP_061560701.1	WP_011336016.1	WP_061905409.1	WP_017477814.1	WP_064675807.1	WP_024780765.1	WP_034107111.1	WP_071553236.1	WP_017847320.1	WP_080048231.1	WP_004420162.1	WP_096515051.1	WP_096048723.1	WP_014340288.1	WP_033999975.1	WP_047230157.1	WP_114885637.1	WP_016392856.1	WP_119895002.1	WP_016713354.1	WP_124347348.1	WP_046069590.1
41984	histidine--tRNA ligase	Dispensable	142	7	135	CDM41812.1	AKV06849.1	WP_119368900.1	QZA97082.1	SDO16177.1	SDO68965.1	SMS11733.1	AAG07189.1	AAO54956.1	CAK13925.1	QED83442.1	QGL58099.1	EIK60656.1	BAN56274.1	AIN60156.1	AHF66297.1	KDO01310.1	ALN18198.1	AIS16533.1	AJP54236.1	WP_060690831.1	WP_017131699.1	WP_043271459.1	WP_064383908.1	WP_061905230.1	WP_003209664.1	WP_064679559.1	WP_024777053.1	WP_034109254.1	WP_071553507.1	WP_079444636.1	WP_269434109.1	WP_003448366.1	WP_096513312.1	WP_096048658.1	WP_014336698.1	WP_107113838.1	WP_047227478.1	WP_114885351.1	WP_016393992.1	WP_119892580.1	WP_016713198.1	WP_068584757.1	WP_057021704.1
41395	iron-sulfur cluster assembly protein IscA	Dispensable	142	7	135	CDM41822.1	AKV06839.1	WP_003248536.1	QZA97091.1	SDO15837.1	SDO69376.1	SMS11743.1	AAG07199.1	AAO54946.1	CAK13915.1	QED83432.1	QGL58109.1	EIK63762.1	BAN56284.1	AIN60166.1	AHF66287.1	KDO01300.1	ALN18189.1	AIS16523.1	AJP54246.1	WP_003443371.1	WP_017131689.1	WP_009616165.1	WP_003227904.1	WP_021700353.1	WP_017478657.1	WP_007903589.1	WP_024777046.1	WP_003209680.1	WP_019693468.1	WP_010565230.1	-	WP_003448376.1	WP_003227904.1	WP_023630636.1	WP_003185155.1	WP_003100617.1	WP_047227471.1	WP_003227904.1	WP_008092567.1	WP_119892571.1	WP_003248536.1	WP_007929524.1	WP_003209680.1
54855	Fe-S cluster assembly scaffold IscU	Dispensable	142	7	135	CDM41823.1	AKV06838.1	WP_003248539.1	QZA97092.1	SDO15805.1	SDO69410.1	SMS11744.1	AAG07200.1	AAO54945.1	CAK13914.1	QED83431.1	QGL58110.1	EIK62608.1	BAN56285.1	AIN60167.1	AHF66286.1	KDO01299.1	ALN18188.1	AIS16522.1	AJP54247.1	WP_003443374.1	WP_003248539.1	WP_009616164.1	WP_003227907.1	WP_021700354.1	WP_003209682.1	WP_028620148.1	WP_003185157.1	WP_003175965.1	WP_003443374.1	WP_003443374.1	-	WP_003448377.1	WP_007974006.1	WP_011532337.1	WP_003185157.1	WP_003092829.1	WP_003185157.1	WP_064589074.1	WP_007929523.1	WP_119892570.1	WP_003248539.1	WP_007929523.1	WP_043046816.1
25375	tRNA preQ134 S-adenosylmethionine ribosyltransferase-isomerase QueA	Dispensable	142	7	135	CDM41834.1	AKV06827.1	WP_119368893.1	QZA97102.1	SDO15423.1	SDO69759.1	SMS11755.1	AAG07211.1	AAO54933.1	CAK13903.1	QED83421.1	QGL58120.1	EIK62235.1	BAN56296.1	AIN60178.1	AHF66275.1	KDO01288.1	ALN18177.1	AIS16503.1	AJP54258.1	WP_060690817.1	WP_060783357.1	WP_061562616.1	WP_064383916.1	WP_021700365.1	WP_063032999.1	WP_064679573.1	WP_053192626.1	WP_034109263.1	WP_071553492.1	WP_017846191.1	WP_080049549.1	WP_003448388.1	WP_096513326.1	WP_028689579.1	WP_014336688.1	WP_012074550.1	WP_107321534.1	WP_114885363.1	WP_016393976.1	WP_119892560.1	WP_016713217.1	WP_068584691.1	WP_043046810.1
54664	LPS export ABC transporter permease LptG	Dispensable	142	7	135	CDM41838.1	AKV10584.1	WP_119371195.1	QZA99154.1	SDP53351.1	SDO68327.1	SMS11836.1	AAG07214.1	AAO54798.1	CAK17124.1	QED83284.1	QGL58242.1	EIK59487.1	BAN56180.1	AIN60093.1	AHF66195.1	KDO01406.1	ALN18174.1	AIS16455.1	AJP50721.1	WP_060694899.1	WP_060782181.1	WP_009616143.1	WP_011332586.1,WP_011332586.1	WP_021701478.1	WP_063033051.1	WP_064676018.1	WP_024777645.1	WP_034102339.1	WP_071551713.1	WP_079442916.1	-	WP_003448391.1	WP_096513295.1	WP_062575044.1	WP_014340009.1	WP_012074547.1	WP_047228879.1	WP_085711667.1	WP_016392652.1	WP_119892558.1	WP_016713114.1	WP_068583518.1	WP_057021455.1
65608	molybdopterin-synthase adenylyltransferase MoeB	Dispensable	142	7	135	CDM41917.1	AKV10712.1	WP_016713305.1	QZA97233.1	SDO10588.1	SDP29007.1	SMS11992.1	AAG08050.1	AAO54640.1	CAK13786.1	QED83146.1	QGL58370.1	EIK59961.1	BAN56397.1	AIN61920.1	AHF66045.1	KDO01980.1	ALN20462.1	AIS19578.1	AJP50415.1	WP_060695173.1	WP_017130626.1	WP_061560673.1	WP_064384008.1	WP_061905647.1	WP_063033127.1	WP_064680611.1	WP_053191890.1	WP_069021606.1	WP_071553342.1	WP_079442820.1	WP_080048399.1	WP_003456733.1	WP_096509099.1	WP_096048698.1	WP_014340190.1	WP_041025524.1	WP_076386304.1	WP_114885500.1	WP_016392109.1	WP_119895662.1	WP_016713305.1	WP_068578713.1	WP_057024869.1
28068	outer membrane protein assembly factor BamD	Dispensable	142	7	135	CDM41964.1	AKV04916.1	WP_016713393.1	QZA97321.1	SDO05775.1	SDP26716.1	SMS08617.1	AAG07933.1	AAO54368.1	CAK17350.1	QED82867.1	QGL58640.1	EIK59893.1	BAN56488.1	AIN60277.1	AHF69513.1	KDN97425.1	ALN20524.1	AIS19523.1	AJP50454.1	WP_060690674.1	WP_017132842.1	WP_009617585.1	WP_007959566.1	WP_021702236.1	WP_063027044.1	WP_064675835.1	WP_055135756.1	WP_034102078.1	WP_071553262.1	WP_017845480.1	-	WP_004420117.1	WP_096515100.1	WP_096049329.1	WP_014340264.1	WP_012077305.1	WP_047229874.1	WP_114885609.1	WP_016392903.1	WP_119894967.1	WP_016713393.1	WP_068580973.1	WP_046070855.1
93636	signal peptidase II	Dispensable	142	7	135	CDM41980.1	AKV04930.1	WP_119368747.1	QZA97334.1	SDO05202.1	SDP26313.1	SMS08604.1	AAG07947.1	AAO54349.1	CAK17360.1	QED82847.1	QGL58657.1	EIK59364.1	BAN56498.1	AIN60286.1	AHF69527.1	KDN97436.2	ALN20538.1	AIS19510.1	AJP50444.1	WP_060690665.1	WP_017132828.1	WP_043318028.1	WP_064382104.1	WP_061905399.1	WP_003215877.1	WP_064675821.1	WP_024780777.1	WP_034102063.1	WP_019691622.1	WP_017845489.1	-	WP_004420138.1	WP_096515074.1	WP_028689904.1	WP_014340279.1	WP_058129586.1	WP_047230169.1	WP_085712189.1	WP_016392918.1	WP_119894987.1	WP_016713412.1	WP_124347353.1	WP_046070847.1
41602	uracil phosphoribosyltransferase	Dispensable	142	7	135	CDM41988.1	AKV10694.1	WP_011532223.1	QZA97215.1	SDO11198.1	SDP29452.1	SMS11974.1	AAG08033.1	AAO54659.1	CAK13796.1	QED83163.1	QGL58353.1	EIK63789.1	BAN56386.1	AIN61930.1	AHF66063.1	KDO01991.1	ALN20546.1	AIS19589.1	AJP50572.1	WP_060695140.1	WP_017130642.1	WP_009615833.1	WP_007951682.1	WP_061905158.1	WP_003216149.1	WP_064675925.1	WP_024778135.1	WP_025856322.1	WP_071553353.1	WP_017845966.1	WP_080048379.1	WP_003456670.1	WP_096509110.1	WP_028691132.1	WP_014340178.1	WP_012077374.1	WP_030138594.1	WP_011335903.1	WP_016391568.1	WP_119892356.1	WP_011532223.1	WP_068578742.1	WP_017138223.1
41449	YajQ family cyclic di-GMP-binding protein	Dispensable	142	7	135	CDM41995.1	AKV10432.1	WP_016713577.1	QZA96878.1	SDP46033.1	SDP35878.1	SMS08774.1	AAG07783.1	AAO57842.1	CAK17152.1	QED86282.1	QGL55723.1	EIK61903.1	BAN52716.1	AIN62109.1	AHF69351.1	KDN97761.1	ALN20553.1	AIS16646.1	AJP54115.1	WP_060694315.1	WP_017131980.1	WP_009617950.1	WP_011335651.1	WP_021701370.1	WP_017475669.1	WP_007933288.1	WP_024776466.1	WP_010208088.1	WP_019693270.1	WP_017847115.1	WP_080051502.1	WP_003448428.1	WP_096509333.1	WP_011535522.1	WP_003205057.1	WP_003155666.1	WP_003205057.1	WP_007951218.1	WP_016395531.1	WP_119894830.1	WP_016713577.1	WP_068585224.1	WP_057021620.1
55171	bifunctional glutamate N-acetyltransferase/amino-acid acetyltransferase ArgJ	Dispensable	142	7	135	CDM42003.1	AKV10438.1	WP_019097337.1	QZA96884.1	SDP46217.1	SDP35737.1	SMS08768.1	AAG07790.1	AAO57848.1	CAK17158.1	QED86288.1	QGL55718.1	EIK62114.1	BAN52710.1	AIN62103.1	AHF69358.1	KDN97767.1	ALN20560.1	AIS16641.1	AJP54120.1	WP_060691079.1	WP_060782898.1	WP_058071398.1	WP_064383762.1	WP_061903432.1	WP_063027595.1	WP_064679401.1	WP_053192319.1	WP_069078260.1	WP_071553653.1	WP_026140046.1	WP_080049613.1	WP_003448440.1	WP_010457517.1	WP_096049414.1	WP_014339934.1	WP_003150385.1	WP_107321968.1	WP_085709610.1	WP_016395525.1	WP_119894837.1	WP_016713570.1	WP_068585209.1	WP_056847615.1
43387	cell division protein FtsA	Dispensable	142	7	135	CDM42010.1	AKV10633.1	WP_016713566.1	QZA97161.1	SDO13144.1	SDP31172.1	SMS08763.1	AAG07796.1	AAO57853.1	CAK17163.1	QED86293.1	QGL55714.1	EIK60259.1	-	AIN62098.1	AHF69381.1	KDN97772.2	ALN20565.1	AIS16636.1	AJP50617.1	WP_003443600.1	WP_017132679.1	WP_009617923.1	WP_007956755.1	WP_021701358.1	WP_003216224.1	WP_033061341.1	WP_003205342.1	WP_025855584.1	WP_019693553.1	WP_017845923.1	WP_080049607.1	WP_003448447.1	WP_096509158.1	WP_028689735.1	WP_003205342.1	WP_003094115.1	WP_076383614.1	WP_065261511.1	WP_016395520.1	WP_119894842.1	WP_016713566.1	WP_068595669.1	WP_003188682.1
61985	undecaprenyldiphospho-muramoylpentapeptide beta-N-acetylglucosaminyltransferase	Dispensable	142	7	135	CDM42014.1	AKV10637.1	WP_119371341.1	QZA97165.1	SDO13021.1	SDP31077.1	SMS08759.1	AAG07800.1	AAO57857.1	CAK17167.1	QED86297.1	QGL55710.1	EIK59887.1	BAN52700.1	AIN62094.1	AHF69385.1	KDN97776.1	ALN20569.1	AIS16632.1	AJP50613.1	WP_060690758.1	WP_060783322.1	WP_061560787.1	WP_064383957.1	WP_061903426.1	WP_063027212.1	WP_064675978.1	WP_024781276.1	WP_069021813.1	WP_071553422.1	WP_046384652.1	-	WP_003448453.1	WP_096509154.1	WP_062575068.1	WP_014340064.1	WP_043103162.1	WP_107321911.1	WP_085709352.1	WP_016395516.1	WP_119894846.1	WP_016713563.1	WP_068578846.1	WP_046070965.1
48894	putative lipid II flippase FtsW	Dispensable	142	7	135	CDM42015.1	AKV10638.1	WP_182774252.1	QZB01080.1	SDO12976.1	SDP31057.1	SMS08758.1	AAG07801.1	AAO57858.1	CAK17168.1	QED86298.1	QGL55709.1	EIK62097.1	BAN52699.1	AIN62093.1	AHF69386.1	KDN97777.2	ALN20570.1	AIS16631.1	AJP50612.1	WP_171970563.1	WP_060783321.1	WP_009617913.1	WP_170928986.1	WP_208855318.1	WP_063027210.1	WP_191637765.1	WP_173668658.1	WP_016974959.1	WP_174553366.1	WP_017845928.1	-	WP_003448454.1	WP_096509153.1	WP_172402388.1	WP_172436115.1	WP_034080922.1	WP_160893488.1	WP_170931601.1	WP_171817244.1	WP_119895782.1	WP_174442270.1	WP_176719844.1	WP_164484469.1
28603	UDP-N-acetylmuramoyl-L-alanine--D-glutamate ligase	Dispensable	142	7	135	CDM42016.1	AKV10639.1	WP_119371452.1	QZA97166.1	SDO12953.1	SDP31031.1	SMS08757.1	AAG07802.1	AAO57859.1	CAK17169.1	QED86299.1	QGL55708.1	EIK62636.1	BAN52698.1	AIN62092.1	AHF69387.1	KDN97778.1	ALN20571.1	AIS16630.1	AJP50611.1	WP_060690756.1	WP_060783320.1	WP_061560786.1	WP_064383959.1	WP_061903425.1	WP_063027208.1	WP_064675976.1	WP_055135908.1	WP_069021811.1	WP_071553420.1	WP_079442878.1	-	WP_003448455.1	WP_096509152.1	WP_096049409.1	WP_014340066.1	WP_043103160.1	WP_107321910.1	WP_114885424.1	WP_016395514.1	WP_119894847.1	WP_029380276.1	WP_068578843.1	WP_057021532.1
28334	penicillin-binding protein 2	Dispensable	142	7	135	CDM42020.1	AKV10643.1	WP_182774253.1	QZB01081.1	SDO12857.1	SDP30937.1	SMS08753.1	AAG07806.1	AAO57863.1	CAK17173.1	QED86303.1	QGL55704.1	EIK63616.1	BAN52694.1	AIN62088.1	AHF69391.1	KDN97782.2	ALN20575.1	AIS16626.1	AJP50607.1	WP_171970564.1	WP_167375464.1	WP_043272370.1	WP_170928985.1	WP_061903422.1	WP_167410175.1	WP_191626350.1	WP_167355744.1	WP_164300045.1	WP_174553365.1	WP_164673122.1	-	WP_162497254.1	WP_172901652.1	WP_167388432.1	WP_167310227.1	WP_012077196.1	WP_172833814.1	WP_170931600.1	WP_162176859.1	WP_162935055.1	WP_161775512.1	WP_124347449.1	WP_164484468.1
54720	cell division protein FtsL	Dispensable	142	7	135	CDM42021.1	AKV10644.1	WP_003260787.1	QZA97170.1	SDO12827.1	SDP30917.1	SMS08752.1	AAG07807.1	AAO57864.1	CAK17174.1	QED86304.1	QGL55703.1	EIK61711.1	BAN52693.1	AIN62087.1	AHF69392.1	KDN97783.1	ALN20576.1	AIS16625.1	AJP50606.1	WP_003443637.1	WP_026013247.1	WP_009617905.1	WP_007956777.1	WP_021701347.1	WP_003216203.1	WP_064675971.1	WP_024781269.1	WP_010213047.1	WP_071553415.1	WP_017845934.1	-	WP_003448460.1	WP_003205353.1	WP_028689746.1	WP_003178214.1	WP_003150404.1	WP_047228812.1	WP_085700842.1	WP_016395509.1	WP_119894852.1	WP_016713556.1	WP_003171871.1	WP_003171871.1
61831	16S rRNA cytosine1402-N4-methyltransferase RsmH	Dispensable	142	7	135	CDM42022.1	AKV10645.1	WP_174244704.1	QZB01082.1	SDO12808.1	SDP30898.1	SMS08751.1	AAG07808.1	AAO57865.1	CAK17175.1	QED87590.1	QGL59549.1	EIK62450.1	BAN52692.1	AIN62086.1	AHF69393.1	KDN97784.2	ALN20577.1	AIS16624.1	AJP50605.1	WP_125878514.1	WP_156430179.1	WP_061563204.1	WP_108563711.1	WP_082806389.1	WP_085984641.1	WP_102136470.1	WP_122319507.1	WP_098467646.1	-	WP_085983643.1	WP_080049597.1	WP_003448461.1	WP_096515203.1	WP_198405134.1	WP_193384647.1	WP_079383531.1	WP_107323246.1	WP_114886786.1	WP_171817243.1	WP_119894853.1	WP_174442269.1	WP_124348382.1	WP_124356361.1
52076	16S rRNA cytidine1402-2-O-methyltransferase	Dispensable	142	7	135	CDM42024.1	AKV11002.1	WP_119371345.1	QZA97172.1	SDO12738.1	SDP30847.1	SMS08749.1	AAG07810.1	AAO57867.1	CAK17177.1	QED87591.1	QGL55701.1	EIK59273.1	BAN52690.1	AIN62084.1	AHF69395.1	KDN97786.2	ALN20579.1	AIS16622.1	AJP50603.1	WP_060690750.1	WP_167375434.1	WP_061560784.1	WP_074690999.1	WP_061903419.1	WP_167410148.1	WP_162493642.1	WP_053194335.1	WP_164403677.1	WP_071555794.1	WP_162231502.1	-	WP_003448463.1	WP_096515200.1	WP_062575075.1	WP_014340073.1	WP_043101270.1	WP_076383607.1	WP_114885428.1	WP_244212838.1	WP_238474463.1	WP_230852954.1	WP_164487312.1	WP_164484812.1
52110	tryptophan--tRNA ligase	Dispensable	142	7	135	CDM42040.1	AKV10666.1	WP_119371350.1	QZA97186.1	SDO12119.1	SDP30354.1	SMS08735.1	AAG07827.1	AAO57878.1	CAK17193.1	QED86316.1	QGL55690.1	EIK62437.1	BAN52674.1	AIN62068.1	AHF69409.1	KDN97802.1	ALN20595.1	AIS16605.1	AJP50510.1	WP_060690738.1	WP_060783305.1	WP_061560779.1	WP_064383973.1	WP_061903410.1	WP_063027114.1	WP_064675952.1	WP_024778104.1	WP_034102152.1	WP_071553400.1	WP_079442856.1	-	WP_003448485.1	WP_096509137.1	WP_062575081.1	WP_014340083.1	WP_034080935.1	WP_107321906.1	WP_114885435.1	WP_016395494.1	WP_119894872.1	WP_016713541.1	WP_124347448.1	WP_057021577.1
29280	outer membrane lipid asymmetry maintenance protein MlaD	Dispensable	142	7	135	CDM42054.1	AKV06676.1	WP_016485045.1	QZA99024.1	SDN34361.1	SDO74774.1	SMS08720.1	AAG07842.1	AAO57894.1	CAK14001.1	QED86332.1	QGL55676.1	EIK63160.1	BAN56201.1	AIN62158.1	AHF69423.1	KDO01385.1	ALN20609.1	AIS16589.1	AJP50563.1	WP_060695079.1	WP_017130677.1	WP_009617817.1	WP_007953559.1	WP_061903400.1	WP_017477724.1	WP_064679710.1	WP_024777493.1	WP_003171814.1	WP_071551799.1	WP_017845975.1	-	WP_003448502.1	WP_096513433.1	WP_062572915.1	WP_003178020.1	WP_003094339.1	WP_047228660.1	WP_085711777.1	WP_016392673.1	WP_119894886.1	WP_016485045.1	WP_011059277.1	WP_003171814.1
51599	RNA polymerase factor sigma-54	Dispensable	142	7	135	CDM42062.1	AKV06668.1	WP_028698947.1	QZA99016.1	SDN34720.1	SDO75060.1	SMS08712.1	AAG07850.1	AAO57902.1	CAK13993.1	QED86340.1	QGL55668.1	EIK62992.1	BAN56209.1	AIN62150.1	AHF69430.1	KDO01377.2	ALN20617.1	AIS16581.1	AJP50555.1	WP_060695093.1	WP_060782141.1	WP_024128165.1	WP_064382529.1	WP_061903396.1	WP_026078000.1	WP_064679718.1	WP_055135955.1	WP_034102197.1	WP_071551805.1	WP_026139902.1	WP_080048298.1	WP_036991003.1	WP_096513441.1	WP_028689657.1	WP_041475732.1	WP_034080943.1	WP_047228668.1	WP_085711783.1	WP_016392680.1	WP_119894894.1	WP_028698947.1	WP_068584229.1	WP_043050758.1
283	ribosome-associated translation inhibitor RaiA	Dispensable	142	7	135	CDM42063.1	AKV06667.1	WP_003255135.1	QZA99015.1	SDN34765.1	SDO75099.1	SMS08711.1	AAG07851.1	AAO57903.1	CAK13992.1	QED86341.1	QGL55667.1	EIK60279.1	BAN56210.1	AIN62149.1	AHF69431.1	KDO01376.1	ALN20618.1	AIS16580.1	AJP50554.1	WP_060695094.1	WP_060782140.1	WP_009617801.1	WP_011332471.1	WP_021701305.1	WP_017477729.1	WP_007941242.1	WP_003178005.1	WP_034102196.1	WP_071551806.1	WP_017845983.1	WP_080048299.1	WP_003448517.1	WP_007941242.1	WP_011532415.1	WP_003178005.1	WP_003155096.1	WP_047228669.1	WP_007953578.1	WP_016392681.1	WP_119894895.1	WP_003255135.1	WP_011059268.1	WP_027604812.1
6929	RNase adapter RapZ	Dispensable	142	7	135	CDM42065.1	AKV06665.1	WP_119371212.1	QZA99013.1	SDN34853.1	SDO75166.1	SMS08709.1	AAG07853.1	AAO57905.1	CAK13990.1	QED86343.1	QGL55665.1	EIK59012.1	BAN56212.1	AIN62147.1	AHF69433.1	KDO01374.1	ALN20620.1	AIS16578.1	AJP50552.1	WP_060695098.1	WP_060782138.1	WP_009617797.1	WP_064382531.1	WP_021701303.1	WP_027604814.1	WP_064679720.1	WP_024777483.1	WP_069021773.1	WP_071551808.1	WP_017845985.1	-	WP_003448521.1	WP_096513443.1	WP_062572910.1	WP_014336632.1	WP_003155100.1	WP_047228671.1	WP_085711785.1	WP_016392683.1	WP_119894897.1	WP_016713140.1	WP_068584234.1	WP_057021561.1
36887	D-alanyl-D-alanine carboxypeptidase	Dispensable	142	7	135	CDM42119.1	AKV05080.1	WP_119371558.1	QZA97442.1	SDO00280.1	SDP23284.1	SMS08431.1	AAG07386.1	AAO58250.1	CAK17478.1	QED86546.1	QGL55416.1	EIK59656.1	BAN56723.1	AIN61755.1	AHF69625.1	KDN97171.1	ALN17882.1	AIS19387.1	AJP54529.1	WP_060696816.1	WP_017131416.1	WP_009617298.1	WP_011336095.1	WP_061903326.1	WP_063026907.1	WP_064679956.1	WP_024776645.1	WP_034109429.1	WP_071552055.1	WP_046381929.1	-	WP_004420347.1	WP_096514898.1	WP_062361950.1	WP_014340374.1	WP_034079811.1	WP_107321817.1	WP_065259591.1	WP_016393472.1	WP_119895075.1	WP_016712184.1	WP_068579568.1	WP_046069686.1
89019	lytic murein transglycosylase B	Dispensable	142	7	135	CDM42122.1	AKV05082.1	WP_028698510.1	QZA97444.1	SDO00200.1	SDP23231.1	SMS08428.1	AAG07388.1	AAO58252.1	CAK17480.1	QED86548.1	QGL55414.1	EIK62805.1	BAN56725.1	AIN61753.1	AHF69627.1	KDN97173.1	ALN17880.1	AIS19385.1	AJP54531.1	WP_060696814.1	WP_017131414.1	WP_145923851.1	WP_007958658.1	WP_043216767.1	WP_063026905.1	WP_064679958.1	WP_024776643.1	WP_034109433.1	WP_071552057.1	WP_046381928.1	-	WP_004420350.1	WP_096514894.1	WP_062575304.1	WP_014340376.1	WP_023443052.1	WP_047229492.1	WP_085712282.1	WP_016393470.1	WP_119895077.1	WP_028698510.1	WP_068579562.1	WP_057024453.1
54519	23S rRNA pseudouridine1915-N3-methyltransferase RlmH	Dispensable	142	7	135	CDM42125.1	AKV05085.1	WP_003249722.1	QZA97446.1	SDO00088.1	SDP23111.1	SMS08425.1	AAG07391.1	AAO58255.1	CAK17483.1	QED86551.1	QGL55411.1	EIK60645.1	BAN56728.1	AIN61750.1	AHF69630.1	KDN97176.1	ALN17877.1	AIS19382.1	AJP54534.1	WP_003444191.1	WP_017131411.1	WP_009617293.1	WP_009051038.1	WP_021701842.1	WP_003185785.1	WP_003185785.1	WP_003185785.1	WP_003176297.1	WP_003185785.1	WP_003176297.1	WP_080049757.1	WP_036991305.1	WP_007937439.1	WP_023631106.1	WP_003185785.1	WP_107113789.1	WP_047229490.1	WP_011063671.1	WP_008090421.1	WP_119895080.1	WP_003249722.1	WP_011063671.1	WP_003176297.1
58884	nicotinate-nucleotide adenylyltransferase	Dispensable	142	7	135	CDM42127.1	AKV05087.1	WP_119371560.1	QZA97448.1	SDO00014.1	SDP23052.1	SMS08423.1	AAG07393.1	AAO58257.1	CAK17485.1	QED86553.1	QGL55409.1	EIK61505.1	BAN56730.1	AIN61748.1	AHF69632.1	KDN97178.2	ALN17876.1	AIS19380.1	AJP54536.1	WP_060696811.1	WP_017131409.1	WP_043313759.1	WP_064382181.1	WP_061903323.1	WP_003215431.1	WP_167355137.1	WP_024776639.1	WP_034109439.1	WP_236721979.1	WP_017848346.1	-	WP_004420359.1	WP_172901645.1	WP_062575307.1	WP_014340380.1	WP_003153394.1	WP_047229489.1	WP_085712285.1	WP_016393466.1	WP_119895081.1	WP_016712190.1	WP_068579553.1	WP_043047989.1
91306	glutamate-5-semialdehyde dehydrogenase	Dispensable	142	7	135	CDM42128.1	AKV05088.1	WP_105946271.1	QZA97449.1	SDN99975.1	SDP23021.1	SMS08422.1	AAG07394.1	AAO58258.1	CAK17486.1	QED86554.1	QGL55408.1	EIK61651.1	BAN56731.1	AIN61747.1	AHF69633.1	KDN97179.1	ALN17875.1	AIS19379.1	AJP54537.1	WP_060696810.1	WP_060782522.1	WP_061560638.1	WP_064382182.1	WP_061903322.1	WP_063026903.1	WP_064679962.1	WP_024776638.1	WP_034109440.1	WP_071552062.1	WP_046381926.1	WP_218189181.1	WP_004420361.1	WP_096514885.1	WP_096049261.1	WP_014340381.1	WP_107113788.1	WP_047229488.1	WP_114885742.1	WP_016393465.1	WP_119895082.1	WP_016712191.1	WP_124347293.1	WP_057024452.1
34502	acyl-CoA dehydrogenase C-terminal domain-containing protein	Dispensable	142	7	135	CDM42144.1,CDM42448.1	AKV05265.1,AKV08067.1,AKV08771.1	WP_119368596.1,WP_119369722.1	QZA95213.1,QZA96023.1,QZA97638.1	SDN92701.1,SDO93968.1,SDO95050.1	SDO71213.1,SDP17479.1	SMS08159.1	AAG03897.1,AAG07586.1	AAO54049.1	CAK17742.1	QED86828.1	QGL58995.1	EIK60843.1	BAN52254.1,BAN54131.1	AIN61555.1	AHF69887.1	KDO00717.1,KDN99162.2,KDO00333.1	ALN17583.1,ALN17859.1	AIS18484.1	AJP54725.1	WP_060696694.1	WP_017129806.1	WP_061560556.1,WP_061561573.1	WP_011336234.1	WP_061903168.1,WP_061903312.1	WP_063026717.1	WP_064677066.1,WP_064677696.1,WP_064677742.1,WP_064680129.1	WP_024779405.1	WP_069078421.1	WP_071553084.1	WP_046381842.1	WP_080049328.1	WP_003453868.1,WP_003448114.1	WP_217910649.1,WP_217910640.1	WP_028689349.1,WP_096049200.1	WP_014340542.1	WP_107113711.1,WP_107113749.1	WP_076383422.1	WP_114885920.1	WP_016393249.1	WP_119891904.1	WP_016714571.1,WP_016715612.1,WP_016713883.1	WP_124346504.1,WP_124347230.1	WP_057022934.1
80618	flavin prenyltransferase UbiX	Dispensable	142	7	135	CDM42148.1	AKV05097.1	WP_119368706.1	QZA97461.1	SDN99499.1	SDP22746.1	SMS08412.1	AAG07406.1	AAO54272.1	CAK13577.1	QED82769.1	QGL58731.1	EIK62416.1	BAN52473.1	AIN61737.1	AHF69643.1	KDN97189.1	ALN17854.1	AIS19371.1	AJP54547.1	WP_003444235.1	WP_017131398.1	WP_009615976.1	WP_064382191.1	WP_021701818.1	WP_003219402.1	WP_064679975.1	WP_024780102.1	WP_069078370.1	WP_071552070.1	WP_010206807.1	WP_080049749.1	WP_004420378.1	WP_096514866.1	WP_084941830.1	WP_014340390.1	-	WP_047229478.1	WP_114885763.1	WP_016393455.1	WP_119895095.1	WP_016715383.1	WP_068579519.1	WP_057024447.1
54944	UDP-N-acetylmuramate:L-alanyl-gamma-D-glutamyl- meso-diaminopimelate ligase	Dispensable	142	7	135	CDM42149.1	AKV05098.1	WP_119368705.1	QZA97462.1	SDN99469.1	SDP22721.1	SMS08411.1	AAG07407.1	AAO54271.1	CAK13576.1	QED82768.1	QGL58732.1	EIK62821.1	BAN52472.1	AIN61736.1	AHF69644.1	KDN97190.1	ALN17853.1	AIS19370.1	AJP54548.1	WP_060696801.1	WP_060782517.1	WP_061562701.1	WP_007958628.1	WP_061903307.1	WP_063026894.1	WP_064679976.1	WP_069018337.1	WP_069078369.1	WP_071552071.1	WP_017848358.1	WP_080049748.1	WP_004420379.1	WP_096514864.1	WP_050707141.1	WP_014340391.1	WP_034079802.1	WP_076383495.1	WP_114885765.1	WP_016393454.1	WP_119895096.1	WP_016715382.1	WP_068579516.1	WP_057024446.1
62609	2E6E-farnesyl diphosphate synthase	Dispensable	142	7	135	CDM42182.1	AKV05116.1	WP_119368689.1	QZA97479.1	SDN98938.1	SDP21591.1	SMS08392.1	AAG07430.1	AAO54241.1	CAK13544.1	QED82744.1	QGL58751.1	EIK60494.1	BAN52416.1	AIN61713.1	AHF69666.1	KDN97218.1	ALN17768.1	AIS19350.1	AJP54578.1	WP_060696782.1	WP_060781967.1	WP_061562760.1	WP_064382209.1	WP_061905480.1	WP_063026876.1	WP_064680012.1	WP_024778371.1	WP_034109489.1	WP_071552021.1	WP_017849569.1	-	WP_004420496.1	WP_096514832.1	WP_062575331.1	WP_014340434.1	WP_043099381.1	WP_047229734.1	WP_096820759.1	WP_016393439.1	WP_119892071.1	WP_016715362.1	WP_124347280.1	WP_057025380.1
70693	1-deoxy-D-xylulose-5-phosphate synthase	Dispensable	142	7	135	CDM42185.1	AKV05117.1	WP_119368688.1	QZA97480.1	SDN98910.1	SDP21564.1	SMS08391.1	AAG07431.1	AAO54240.1	CAK13543.1	QED82743.1	QGL58752.1	EIK62714.1	BAN52415.1	AIN61712.1	AHF69668.1	KDN97219.1	ALN17764.1	AIS19349.1	AJP54579.1	WP_060696781.1	WP_060781966.1	WP_061562761.1	WP_064382210.1	WP_061905484.1	WP_063026874.1	WP_064680013.1	WP_055134927.1	WP_069078359.1	WP_071552022.1	WP_017849570.1	WP_080048659.1	WP_004420513.1	WP_096514830.1	WP_096049244.1	WP_014340435.1	-	WP_047229735.1	WP_114885789.1	WP_016393438.1	WP_119892067.1	WP_016715361.1	WP_068579054.1	WP_057025379.1
93978	GTP cyclohydrolase II	Dispensable	142	7	135	CDM42189.1	AKV05121.1	WP_012270291.1	QZA97484.1	SDN98768.1	SDP21426.1	SMS08389.1	AAG07434.1	AAO54238.1	CAK13539.1	QED86640.1	QGL58754.1	EIK63656.1	BAN52411.1	AIN61708.1	AHF69670.1	KDN97223.2	ALN17757.1	-	AJP54583.1	WP_060696777.1	WP_026012965.1	WP_043273465.1	WP_007955551.1	WP_021701010.1	WP_063026867.1	WP_064680017.1	WP_024778368.1	WP_034109496.1	WP_019693842.1	WP_017849574.1	WP_080048667.1	WP_004420516.1	WP_044465292.1	WP_023631163.1	WP_014340439.1	WP_012074386.1	WP_047229738.1	WP_065259552.1	WP_016393434.1	WP_119892063.1	WP_012270291.1	WP_022641266.1	WP_057025376.1
367	transcription antitermination factor NusB	Dispensable	142	7	135	CDM42194.1	AKV05125.1	WP_003255393.1	QZA97488.1	SDN98653.1	SDP21304.1	SMS08387.1	AAG07439.1	AAO54236.1	CAK13535.1	QED86642.1	QGL58756.1	EIK60955.1	BAN52407.1	AIN61704.1	AHF69673.1	KDN97227.1	ALN17752.1	AIS19345.1	AJP54586.1	WP_060696775.1	WP_017129925.1	WP_218187155.1	WP_064382216.1	WP_021701004.1	WP_017476288.1	WP_007906833.1	WP_024778364.1	WP_017736636.1	WP_071552029.1	WP_017849576.1	-	WP_004420520.1	WP_095197200.1	WP_096049239.1	WP_003185935.1	WP_012074382.1	WP_047229742.1	WP_085712321.1	WP_016393430.1	WP_238474433.1	WP_003255393.1	WP_068579066.1	WP_046069738.1
54912	67-dimethyl-8-ribityllumazine synthase	Dispensable	142	7	135	CDM42195.1	AKV05126.1	WP_003255395.1	QZA97489.1	SDN98622.1	SDP21290.1	SMS08386.1	AAG07440.1	AAO54235.1	CAK13534.1	QED86643.1	QGL58757.1	EIK60692.1	BAN52406.1	AIN61703.1	AHF69674.1	KDN97228.1	ALN17751.1	AIS19344.1	AJP54587.1	WP_016779228.1	WP_017123284.1	WP_043313777.1	WP_003228649.1	WP_061905491.1	WP_063026863.1	WP_003185938.1	WP_024778363.1	WP_003176356.1	WP_003228649.1	WP_017849577.1	WP_080048672.1	WP_004420521.1	WP_003228649.1	WP_003255395.1	WP_003206025.1	WP_003093311.1	WP_047229743.1	WP_003228649.1	WP_016393429.1	WP_119892052.1	WP_003255395.1	WP_022641271.1	WP_003194576.1
65854	bifunctional 34-dihydroxy-2-butanone-4-phosphate synthase/GTP cyclohydrolase II	Dispensable	142	7	135	CDM42196.1	AKV05127.1	WP_016484697.1	QZA97490.1	SDN98593.1	SDP21261.1	SMS08385.1	AAG07441.1	AAO54234.1	CAK13533.1	QED86644.1	QGL58758.1	EIK60179.1	BAN52405.1	AIN61702.1	AHF69675.1	KDN97229.1	ALN17750.1	AIS19343.1	AJP54588.1	WP_060696774.1	WP_017129924.1	WP_009617266.1	WP_039771922.1	WP_061905492.1	WP_017476289.1	WP_064680021.1	WP_024778362.1	WP_034109506.1	WP_071552030.1	WP_046381892.1	WP_080048673.1	WP_004420523.1	WP_096514817.1	WP_062575339.1	WP_014340442.1	WP_003093313.1	WP_076383459.1	WP_065259547.1	WP_016393428.1	WP_119892051.1	WP_016484697.1	WP_068579068.1	WP_046069739.1
104910	bifunctional diaminohydroxyphosphoribosylaminopyrimidine deaminase/5-amino-6-5-phosphoribosylaminouracil reductase RibD	Dispensable	142	7	135	CDM42198.1	AKV05129.1	WP_119368684.1	QZA97492.1	SDN98527.1	SDP21210.1	SMS08383.1	AAG07443.1	AAO54232.1	CAK13531.1	QED86646.1	QGL58760.1	EIK63442.1	BAN52403.1	AIN61700.1	AHF69677.1	KDN97231.1	ALN17748.1	AIS19341.1	AJP54590.1	WP_171970558.1	WP_060781965.1	WP_061560626.1	WP_064382217.1	WP_061905494.1	WP_017476290.1	WP_064680023.1	WP_069018341.1	WP_034109510.1	WP_071552032.1	WP_046381891.1	-	WP_004420526.1	WP_096514813.1	WP_062575340.1	WP_014340444.1	WP_053816690.1	WP_076383457.1	WP_114885801.1	WP_016393426.1	WP_177412189.1	WP_016715355.1	WP_124347275.1	WP_057025372.1
69608	ABC transporter ATP-binding protein	Dispensable	142	7	135	CDM42205.1	AKV05134.1	WP_119368680.1	QZA97499.1	SDN98290.1	SDP21014.1	SMS08375.1	AAG07451.1	AAO54224.1	CAK13524.1	QED86653.1	QGL58766.1	EIK59648.1	BAN52395.1	AIN61693.1	AHF69688.1	KDN97238.1	ALN17742.1	AIS19335.1	AJP54597.1	WP_060696767.1	WP_060783922.1	WP_009617249.1	WP_011336144.1	WP_061905501.1	WP_063026852.1	WP_064680029.1	WP_055136044.1	WP_034109522.1	WP_071553173.1	WP_046381886.1	WP_080048682.1	WP_004420540.1	WP_096514801.1	WP_062575345.1	WP_014340451.1	WP_053813393.1	WP_076383452.1	WP_085712329.1	WP_016393419.1	WP_119892042.1	WP_016715348.1	WP_068579081.1	WP_057014535.1
73049	MFS transporter	Dispensable	142	7	135	CDM42218.1	AKV05152.1	WP_119368662.1	QZA97524.1	SDN97413.1	SDP20508.1	SMS08350.1	AAG07621.1	AAO54197.1	CAK13466.1	QED86688.1	QGL58800.1	EIK62018.1	BAN52370.1	AIN61672.1	AHF69700.1	KDO00175.1	ALN17727.1	AIS19327.1	AJP54615.1	WP_060696760.1	WP_017129891.1	WP_058488427.1	WP_039771979.1	WP_061905520.1	WP_017476314.1	WP_064680052.1	WP_024778337.1	WP_034109553.1	WP_071553155.1	WP_017849543.1	-	WP_004419943.1	WP_096514765.1	WP_062575359.1	WP_014340468.1	WP_034000068.1	WP_076383444.1	WP_114885839.1	WP_016393399.1	WP_119892035.1	WP_016715324.1	WP_068577539.1	WP_056846331.1
13626	bacterioferritin	Dispensable	142	7	135	CDM42220.1	AKV05154.1	WP_016715322.1	QZA97526.1	SDN97328.1	SDP20463.1	SMS08348.1	AAG07623.1	AAO54195.1	CAK13464.1	QED86690.1	QGL58802.1	EIK59598.1	BAN52368.1	AIN61670.1	AHF69702.1	KDO00173.1	ALN17725.1	AIS19325.1	AJP54617.1	WP_060696758.1	WP_060781950.1	WP_009617184.1	WP_064382244.1	WP_021701412.1	WP_003210048.1	WP_059402166.1	WP_053191461.1	WP_015886133.1	WP_071553153.1	WP_017848805.1	WP_080048868.1	WP_004421420.1	WP_008053867.1	WP_028690240.1	WP_014340470.1	WP_003093668.1	WP_025215751.1	WP_065259514.1	WP_016393397.1	WP_119892034.1	WP_016715322.1	WP_022641324.1	WP_003176400.1
80475	50S ribosomal protein L30	Dispensable	142	7	135	CDM42230.1	AKV05164.1	WP_003255463.1	QZA97536.1	SDN96944.1	SDP20213.1	SMS08339.1	AAG07633.1	AAO54186.1	CAK13454.1	QED86700.1	QGL58811.1	EIK62483.1	BAN52358.1	AIN61660.1	-	QWE81366.1	ALN17715.1	AIS19316.1	AJP54626.1	WP_003444363.1	WP_003176408.1	WP_009617174.1	WP_003176408.1	WP_021702694.1	WP_003186033.1	WP_003186033.1	WP_003176408.1	WP_003176408.1	WP_003186033.1	WP_003176408.1	WP_080048704.1	WP_036991154.1	WP_003176408.1	WP_028690238.1	WP_003186033.1	WP_003093696.1	WP_003186033.1	WP_003176408.1	WP_016393393.1	WP_119892026.1	WP_003255463.1	WP_003176408.1	WP_003176408.1
41485	30S ribosomal protein S8	Dispensable	142	7	135	CDM42234.1	AKV05168.1	WP_009681971.1	QZA97540.1	SDN96785.1	SDP20101.1	SMS08335.1	AAG07637.1	AAO54182.1	CAK13450.1	QED86704.1	QGL58815.1	EIK59508.1	BAN52354.1	AIN61656.1	-	KDO00161.2	ALN17711.1	AIS19312.1	AJP54630.1	WP_003444366.1	WP_017129882.1	WP_009617170.1	WP_011336171.1	WP_021702698.1	WP_003186040.1	WP_003186040.1	WP_017848802.1	WP_010566853.1	WP_003186040.1	WP_017848802.1	WP_080048708.1	WP_036991152.1	WP_003228724.1	WP_062575361.1	WP_003186040.1	WP_003093700.1	WP_017848802.1	WP_011336171.1	WP_008089805.1	WP_119892022.1	WP_009681971.1	WP_011063773.1	WP_003176413.1
78194	50S ribosomal protein L22	Dispensable	142	7	135	CDM42243.1	AKV05177.1	WP_003103908.1	QZA97549.1	SDN96454.1	SDP19850.1	SMS08326.1	AAG07646.1	AAO54173.1	CAK13441.1	QED86713.1	QGL58824.1	EIK63806.1	BAN52345.1	AIN61647.1	-	KDO00152.2	ALN17702.1	AIS19303.1	AJP54639.1	WP_003444373.1	WP_003103908.1	WP_003103908.1	WP_003103908.1	WP_003210077.1	WP_003210077.1	WP_003103908.1	WP_003103908.1	WP_003103908.1	WP_003103908.1	WP_003103908.1	WP_080048717.1	WP_007161246.1	WP_003103908.1	WP_003103908.1	WP_003103908.1	WP_003103908.1	WP_003103908.1	WP_003103908.1	WP_003103908.1	WP_003103908.1	WP_003103908.1	WP_003304070.1	WP_003103908.1
924	30S ribosomal protein S10	Dispensable	142	7	135	CDM42249.1	AKV05183.1	WP_003186070.1	QZA97555.1	SDN96205.1	SDP19674.1	SMS08320.1	AAG07652.1	AAO54167.1	CAK13435.1	QED86719.1	QGL58830.1	EIK63376.1	BAN52339.1	-	AHF69729.1	KDO00146.1	ALN17696.1	AIS19297.1	AJP54645.1	WP_003186070.1	WP_003186070.1	WP_003243886.1	WP_003186070.1	WP_003243886.1	WP_003210084.1	WP_003186070.1	WP_003186070.1	WP_003186070.1	WP_003186070.1	WP_003186070.1	WP_044501102.1	WP_003243886.1	WP_003186070.1	WP_003103876.1	WP_003186070.1	WP_003103876.1	WP_003186070.1	WP_003186070.1	WP_003186070.1	WP_003186070.1	WP_003186070.1	WP_003186070.1	WP_003186070.1
94	elongation factor Tu	Dispensable	142	7	135	CDM42250.1,CDM42262.1	AKV05184.1,AKV05196.1	WP_013970634.1,WP_013970634.1	QZA97556.1,QZA97568.1	SDN96171.1	SDP19650.1	SMS08319.1	AAG07653.1,AAG07665.1	AAO54166.1	CAK13422.1,CAK13434.1	QED86720.1	QGL58831.1	EIK63967.1	BAN52326.1,BAN52338.1	AIN61628.1,AIN61640.1	AHF69730.1	KDO00145.1,KDO00133.1	ALN17683.1,ALN17695.1	AIS19296.1	AJP54646.1	WP_003444379.1	-	WP_009617114.1,WP_009617114.1	WP_010220303.1	WP_021702710.1,WP_021702710.1	WP_003210085.1	WP_007896660.1	WP_053191465.1,WP_053191465.1	WP_025857206.1	WP_019693885.1,WP_071553149.1	WP_017848801.1	WP_080048723.1,WP_080048723.1	WP_096368001.1,WP_096368001.1	WP_008018195.1	WP_062575362.1,WP_062575362.1	WP_003186071.1,WP_003186103.1	WP_003115146.1,WP_003115146.1	WP_107322989.1	WP_010220303.1,WP_010220303.1	WP_010951775.1,WP_010951775.1	WP_119891999.1,WP_119892010.1	WP_013970626.1,WP_013970626.1	WP_011063776.1,WP_011063776.1	WP_003176426.1
21518	DNA-directed RNA polymerase subunit beta	Dispensable	142	7	135	CDM42254.1	AKV05188.1	WP_119368660.1	QZA97560.1	SDN96024.1	SDP19542.1	SMS08315.1	AAG07657.1	AAO54162.1	CAK13430.1	QED86724.1	QGL58835.1	EIK60686.1	BAN52334.1	AIN61636.1	AHF69734.1	KDO00141.1	ALN17691.1	AIS19292.1	AJP54650.1	WP_060696755.1	WP_060781855.1	WP_009617128.1	WP_007957594.1	WP_061905525.1	WP_017476318.1	WP_064680058.1	-	WP_034109564.1	WP_071553147.1	WP_017848799.1	WP_080048727.1	WP_003448706.1	WP_096514757.1	WP_062575363.1	WP_003206095.1	WP_012074227.1	WP_047230482.1	WP_085712352.1	WP_016392130.1	WP_119892007.1	WP_016715870.1	WP_124347256.1	WP_005791982.1
41994	transcription termination/antitermination protein NusG	Dispensable	142	7	135	CDM42260.1	AKV05194.1	WP_003255501.1	QZA97566.1	SDN95774.1	SDP19381.1	SMS08309.1	AAG07663.1	AAO54156.1	CAK13424.1	QED86730.1	QGL58841.1	EIK60677.1	BAN52328.1	AIN61630.1	AHF69740.1	KDO00135.2	ALN17685.1	AIS19286.1	AJP54656.1	WP_003444397.1	WP_010443972.1	WP_009617117.1	WP_007957598.1	WP_021702718.1	WP_003176436.1	WP_007896622.1	-	WP_003176436.1	WP_003186097.1	WP_003176436.1	WP_080048733.1	WP_036991121.1	WP_007957598.1	WP_011531880.1	WP_003186097.1	WP_003108028.1	WP_003186097.1	WP_007957598.1	WP_003255501.1	WP_119892001.1	WP_003255501.1	WP_002555501.1	WP_003176436.1
[truncated: 106,597 more rows]
[truncated: 100 more columns]
