# Supplementary material for: Genomic Insights into Cyanide Biodegradation in the Pseudomonas Genus
Source: Int J Mol Sci. 2024 Apr 18;25(8):4456. doi: 10.3390/ijms25084456 (PMC11049912; doi:10.3390/ijms25084456)
Supplement: Supplementary file 1 [file ijms-25-04456-s001.zip › Table S9.txt]

RID: KUDCX0Y6013	
Job Title:Protein Sequence				
Program: BLASTP 
Database: refseq_select_prot RefSeq Select proteins
Query #1: unnamed protein product Query ID: lcl|Query_146462 Length: 326

Sequences producing significant alignments:
                                                                  Scientific      Common                     Max    Total Query   E    Per.   Acc.                        
Description                                                       Name            Name            Taxid      Score  Score cover Value  Ident  Len        Accession        
Nit6803 family nitriliase [Pseudomonas oleovorans]                Pseudomonas ... NA              301        667    667   100%  0.0    100.00 326        WP_003461627.1   
Nit6803 family nitriliase [Pseudomonas]                           Pseudomonas     NA              286        658    658   100%  0.0    97.85  326        WP_108234358.1   
Nit6803 family nitriliase [Pseudomonas daroniae]                  Pseudomonas ... NA              2487519    591    591   99%   0.0    87.69  325        WP_131190217.1   
Nit6803 family nitriliase [Pseudomonas kuykendallii]              Pseudomonas ... NA              1007099    589    589   100%  0.0    87.73  325        WP_090223721.1   
Nit6803 family nitriliase [Pseudomonas carbonaria]                Pseudomonas ... NA              2762745    583    583   100%  0.0    85.67  328        WP_187672855.1   
Nit6803 family nitriliase [Pseudomonas arsenicoxydans]            Pseudomonas ... NA              702115     573    573   99%   0.0    84.00  325        WP_090183794.1   
Nit6803 family nitriliase [Pseudomonas]                           Pseudomonas     NA              286        571    571   99%   0.0    83.69  325        WP_047529175.1   
Nit6803 family nitriliase [Pseudomonas serbica]                   Pseudomonas ... NA              2965074    570    570   94%   0.0    87.34  325        WP_274642948.1   
Nit6803 family nitriliase [Pseudomonas migulae]                   Pseudomonas ... NA              78543      569    569   94%   0.0    87.34  325        WP_084320153.1   
Nit6803 family nitriliase [Pseudomonas]                           Pseudomonas     NA              286        566    566   99%   0.0    82.77  325        WP_075944566.1   
Nit6803 family nitriliase [Pseudomonas avellanae]                 Pseudomonas ... NA              46257      566    566   99%   0.0    83.08  325        WP_024699076.1   
Nit6803 family nitriliase [Pseudomonas]                           Pseudomonas     NA              286        565    565   99%   0.0    82.67  325        WP_102595334.1   
Nit6803 family nitriliase [Pseudomonas caspiana]                  Pseudomonas ... NA              1451454    561    561   99%   0.0    83.59  322        WP_087263803.1   
Nit6803 family nitriliase [Pseudomonas quasicaspiana]             Pseudomonas ... NA              2829821    558    558   99%   0.0    83.28  322        WP_122394580.1   
Nit6803 family nitriliase [Pseudomonas folii]                     Pseudomonas ... NA              2762593    558    558   99%   0.0    83.28  322        WP_187520868.1   
Nit6803 family nitriliase [Pseudomonas abyssi]                    Pseudomonas ... NA              170540     558    558   94%   0.0    84.74  328        WP_096003691.1   
Nit6803 family nitriliase [Pseudomonas abietaniphila]             Pseudomonas ... NA              89065      556    556   99%   0.0    81.16  330        WP_074753249.1   
Nit6803 family nitriliase [Pseudomonas bohemica]                  Pseudomonas ... NA              2044872    551    551   99%   0.0    82.35  325        WP_110949211.1   
Nit6803 family nitriliase [Pseudomonas gingeri]                   Pseudomonas ... NA              117681     550    550   97%   0.0    82.39  318        WP_177086466.1   
Nit6803 family nitriliase [Pseudomonas viridiflava]               Pseudomonas ... NA              33069      523    523   94%   0.0    80.78  317        WP_029242182.1   
nitrilase-related carbon-nitrogen hydrolase [Pseudomonas...       Pseudomonas ... NA              1853130    519    519   94%   0.0    78.25  321        WP_064677503.1   
Nit6803 family nitriliase [Pseudomonas typographi]                Pseudomonas ... NA              2715964    518    518   99%   0.0    77.40  317        WP_190422259.1   
carbon-nitrogen hydrolase family protein [Pseudomonas...          Pseudomonas ... NA              2842350    509    509   94%   0.0    77.27  324        WP_217835454.1   
nitrilase-related carbon-nitrogen hydrolase [Pseudomonas]         Pseudomonas     NA              286        508    508   99%   0.0    74.69  324        WP_057715240.1   
nitrilase-related carbon-nitrogen hydrolase [Pseudomonas...       Pseudomonas ... NA              2011015    508    508   94%   0.0    77.60  324        WP_104447445.1   
nitrilase-related carbon-nitrogen hydrolase [Pseudomonas...       Pseudomonas ... NA              2961896    504    504   94%   3e-180 77.92  317        WP_054050391.1   
nitrilase-related carbon-nitrogen hydrolase [Pseudomonas...       Pseudomonas ... NA              1943631    496    496   94%   8e-177 76.95  324        WP_103393743.1   
Nit6803 family nitriliase [Pseudomonas]                           Pseudomonas     NA              286        494    494   94%   4e-176 76.95  320        WP_020800070.1   
Nit6803 family nitriliase [Pseudomonas izuensis]                  Pseudomonas ... NA              2684212    490    490   94%   2e-174 75.97  324        WP_096510809.1   
nitrilase-related carbon-nitrogen hydrolase [Pseudomonas petrae]  Pseudomonas ... NA              2912190    487    487   94%   3e-173 73.70  324        WP_237253389.1   
nitrilase-related carbon-nitrogen hydrolase [Pseudomonas]         Pseudomonas     NA              286        481    481   98%   4e-171 70.59  322        WP_084321682.1   
nitrilase-related carbon-nitrogen hydrolase [Pseudomonas...       Pseudomonas ... NA              2730424    478    478   96%   1e-169 71.43  322        WP_194939656.1   
nitrilase-related carbon-nitrogen hydrolase [Pseudomonas...       Pseudomonas ... NA              301        328    328   97%   2e-110 49.37  338        WP_003460327.1   
carbon-nitrogen hydrolase family protein [Pseudomonas]            Pseudomonas     NA              286        188    188   95%   1e-55  34.15  339        WP_238209970.1   
carbon-nitrogen hydrolase family protein [Pseudomonas]            Pseudomonas     NA              286        185    185   91%   2e-54  35.31  339        WP_009399621.1   
carbon-nitrogen hydrolase family protein [Pseudomonas]            Pseudomonas     NA              286        185    185   91%   2e-54  34.43  339        WP_105162202.1   
carbon-nitrogen hydrolase family protein [Pseudomonadota]         Pseudomonadota  NA              1224       183    183   93%   6e-54  35.26  331        WP_011489323.1   
carbon-nitrogen hydrolase family protein [Pseudomonas mandelii]   Pseudomonas ... NA              75612      182    182   93%   8e-54  34.80  313        WP_221109179.1   
carbon-nitrogen hydrolase family protein [Pseudomonas]            Pseudomonas     NA              286        180    180   91%   6e-53  34.29  313        WP_020800717.1   
carbon-nitrogen hydrolase family protein [Pseudomonas]            Pseudomonas     NA              286        180    180   91%   2e-52  34.87  344        WP_197538704.1   
carbon-nitrogen hydrolase family protein [Pseudomonas serbica]    Pseudomonas ... NA              2965074    179    179   91%   3e-52  35.35  313        WP_046817635.1   
carbon-nitrogen hydrolase family protein [Pseudomonas...          Pseudomonas ... NA              2774461    179    179   91%   4e-52  34.65  339        WP_192564484.1   
carbon-nitrogen hydrolase family protein [Pseudomonas]            Pseudomonas     NA              286        178    178   92%   1e-51  35.13  351        WP_083743018.1   
carbon-nitrogen hydrolase family protein [Pseudomonas dryadis]    Pseudomonas ... NA              2487520    177    177   90%   3e-51  33.01  346        WP_131177667.1   
carbon-nitrogen hydrolase family protein [Pseudomonas]            Pseudomonas     NA              286        175    175   91%   1e-50  36.18  338        WP_054905751.1   
carbon-nitrogen hydrolase family protein [Pseudomonas...          Pseudomonas ... NA              2842350    174    174   91%   2e-50  33.23  313        WP_217838005.1   
carbon-nitrogen hydrolase family protein [Pseudomonas...          Pseudomonas ... NA              658629     174    174   91%   3e-50  35.81  332        WP_124347314.1   
carbon-nitrogen hydrolase family protein [Pseudomonas]            Pseudomonas     NA              286        173    173   91%   3e-50  32.92  313        WP_090456078.1   
carbon-nitrogen hydrolase family protein [Pseudomonas...          Pseudomonas ... NA              2320866    172    172   90%   5e-50  35.50  313        WP_119954569.1   
carbon-nitrogen hydrolase family protein [Pseudomonas]            Pseudomonas     NA              286        172    172   91%   6e-50  34.73  313        WP_115087034.1   
carbon-nitrogen hydrolase family protein [Pseudomonas straminea]  Pseudomonas ... NA              47882      172    172   90%   9e-50  36.10  322        WP_093505248.1   
carbon-nitrogen hydrolase family protein [Pseudomonas migulae]    Pseudomonas ... NA              78543      172    172   91%   1e-49  33.76  313        WP_084321167.1   
carbon-nitrogen hydrolase family protein [Pseudomonas...          Pseudomonas ... NA              1163398    171    171   90%   3e-49  33.33  313        WP_026001360.1   
carbon-nitrogen hydrolase family protein [Pseudomonas huaxiensis] Pseudomonas ... NA              2213017    171    171   89%   4e-49  34.08  325        WP_110968561.1   
carbon-nitrogen hydrolase family protein [Pseudomonas...          Pseudomonas ... NA              237609     170    170   90%   4e-49  33.02  313        WP_157192309.1   
carbon-nitrogen hydrolase family protein [Pseudomonas flavescens] Pseudomonas ... NA              29435      171    171   92%   5e-49  35.71  337        WP_084307372.1   
carbon-nitrogen hydrolase family protein [Pseudomonas ovata]      Pseudomonas ... NA              1839709    170    170   96%   1e-48  35.20  340        WP_109511461.1   
carbon-nitrogen hydrolase family protein [Pseudomonas...          Pseudomonas ... NA              321661     169    169   89%   2e-48  34.50  325        WP_028946024.1   
carbon-nitrogen hydrolase family protein [Pseudomonas borbori]    Pseudomonas ... NA              289003     167    167   91%   5e-48  35.03  321        WP_090499004.1   
carbon-nitrogen hydrolase family protein [Pseudomonas tumuqii]    Pseudomonas ... NA              2715755    167    167   92%   5e-48  34.16  313        WP_172150113.1   
carbon-nitrogen hydrolase family protein [Pseudomonas...          Pseudomonas ... NA              2320866    167    167   91%   9e-48  32.69  309        WP_119954363.1   
carbon-nitrogen hydrolase family protein [Pseudomonas...          Pseudomonas ... NA              2938197    167    167   97%   1e-47  35.54  343        WP_268260863.1   
carbon-nitrogen hydrolase family protein [Pseudomonas avellanae]  Pseudomonas ... NA              46257      166    166   98%   5e-47  32.93  336        WP_024697128.1   
carbon-nitrogen hydrolase family protein [Pseudomonas protegens]  Pseudomonas ... NA              380021     165    165   89%   6e-47  34.38  325        WP_015635925.1   
carbon-nitrogen hydrolase family protein [Pseudomonas reinekei]   Pseudomonas ... NA              395598     164    164   91%   2e-46  29.52  361        WP_083659294.1   
carbon-nitrogen hydrolase family protein [Pseudomonas]            Pseudomonas     NA              286        163    163   89%   4e-46  32.91  325        WP_032891439.1   
carbon-nitrogen hydrolase family protein [Pseudomonas syringae... Pseudomonas ... NA              136849     161    161   99%   2e-45  32.53  336        WP_005768207.1   
carbon-nitrogen hydrolase family protein [Pseudomonas...          Pseudomonas ... NA              2599595    161    161   91%   2e-45  36.27  336        WP_158153319.1   
carbon-nitrogen hydrolase family protein [Pseudomonas syringae... Pseudomonas ... NA              251699     161    161   98%   2e-45  32.72  336        WP_055006597.1   
carbon-nitrogen hydrolase family protein [Pseudomonas]            Pseudomonas     NA              286        161    161   95%   3e-45  32.70  336        WP_054082289.1   
carbon-nitrogen hydrolase family protein [Pseudomonas...          Pseudomonas ... NA              46678      160    160   98%   7e-45  33.23  336        WP_055010463.1   
carbon-nitrogen hydrolase family protein [Pseudomonas gessardii]  Pseudomonas ... NA              78544      157    157   80%   2e-44  33.46  276        WP_242627637.1   
carbon-nitrogen hydrolase family protein [Pseudomonas gingeri]    Pseudomonas ... NA              117681     156    156   90%   1e-43  33.01  315        WP_017126444.1   
carbon-nitrogen hydrolase family protein [Pseudomonas...          Pseudomonas ... NA              1853130    152    152   89%   3e-42  33.89  307        WP_064677552.1   
nitrilase-related carbon-nitrogen hydrolase [Pseudomonadota]      Pseudomonadota  NA              1224       152    152   91%   4e-42  31.27  324        WP_003460346.1   
carbon-nitrogen hydrolase family protein [Pseudomonas]            Pseudomonas     NA              286        151    151   91%   8e-42  33.88  308        WP_060757087.1   
carbon-nitrogen hydrolase family protein [Pseudomonas moorei]     Pseudomonas ... NA              395599     150    150   89%   1e-41  34.23  307        WP_090321132.1   
carbon-nitrogen hydrolase family protein [Pseudomonas...          Pseudomonas ... NA              2842347    150    150   89%   2e-41  33.56  307        WP_217870298.1   
carbon-nitrogen hydrolase family protein [Pseudomonas migulae]    Pseudomonas ... NA              78543      150    150   89%   3e-41  33.56  307        WP_084321636.1   
carbon-nitrogen hydrolase family protein [Pseudomonas mucoides]   Pseudomonas ... NA              2730424    149    149   89%   3e-41  33.56  307        WP_194940000.1   
carbon-nitrogen hydrolase family protein [Pseudomonas typographi] Pseudomonas ... NA              2715964    150    150   91%   5e-41  30.13  341        WP_190421674.1   
carbon-nitrogen hydrolase family protein [Pseudomonas]            Pseudomonas     NA              286        149    149   89%   7e-41  33.89  307        WP_020797176.1   
carbon-nitrogen hydrolase family protein [Pseudomonas]            Pseudomonas     NA              286        149    149   91%   8e-41  33.55  307        WP_090455393.1   
carbon-nitrogen hydrolase family protein [Pseudomonas]            Pseudomonas     NA              286        148    148   89%   9e-41  33.78  307        WP_092280873.1   
carbon-nitrogen hydrolase family protein [Pseudomonas...          Pseudomonas ... NA              2011015    148    148   89%   9e-41  33.89  307        WP_104447255.1   
carbon-nitrogen hydrolase family protein [Pseudomonas...          Pseudomonas ... NA              312306     148    148   90%   9e-41  33.55  307        WP_011534641.1   
carbon-nitrogen hydrolase family protein [Pseudomonas]            Pseudomonas     NA              286        148    148   91%   2e-40  32.69  309        WP_089392285.1   
carbon-nitrogen hydrolase family protein [Pseudomonas]            Pseudomonas     NA              286        147    147   89%   3e-40  33.56  307        WP_154504807.1   
carbon-nitrogen hydrolase family protein [Pseudomonas...          Pseudomonas ... NA              2745502    147    147   89%   4e-40  34.56  307        WP_186654890.1   
carbon-nitrogen hydrolase family protein [Pseudomonas reinekei]   Pseudomonas ... NA              395598     147    147   89%   4e-40  33.22  307        WP_075945075.1   
carbon-nitrogen hydrolase family protein [Pseudomonas...          Pseudomonas ... NA              95300      147    147   89%   5e-40  33.56  307        WP_093220363.1   
carbon-nitrogen hydrolase family protein [Pseudomonas...          Pseudomonas ... NA              2745511    147    147   91%   5e-40  33.22  307        WP_186615460.1   
carbon-nitrogen hydrolase family protein [Pseudomonas]            Pseudomonas     NA              286        146    146   89%   5e-40  33.22  307        WP_107323276.1   
carbon-nitrogen hydrolase family protein [Pseudomonas...          Pseudomonas ... NA              702115     146    146   90%   6e-40  33.22  307        WP_090184500.1   
carbon-nitrogen hydrolase family protein [Pseudomonas]            Pseudomonas     NA              286        146    146   91%   6e-40  33.55  308        WP_034137944.1   
carbon-nitrogen hydrolase family protein [Pseudomonas]            Pseudomonas     NA              286        146    146   91%   8e-40  33.55  308        WP_138453733.1   
carbon-nitrogen hydrolase family protein [Pseudomonas lini]       Pseudomonas ... NA              163011     146    146   89%   8e-40  32.89  307        WP_048397687.1   
carbon-nitrogen hydrolase family protein [Pseudomonas bharatica]  Pseudomonas ... NA              2692112    146    146   89%   8e-40  33.33  308        WP_009398466.1   
carbon-nitrogen hydrolase family protein [Pseudomonas farris]     Pseudomonas ... NA              2841207    145    145   89%   9e-40  32.89  306        WP_217854788.1   
unnamed protein product [Pseudomonas asiatica]                    Pseudomonas ... NA              2219225    145    145   91%   1e-39  32.01  307        WP_015270308.1   


Alignments:

>Nit6803 family nitriliase [Pseudomonas oleovorans]
Sequence ID: WP_003461627.1 Length: 326
Range 1: 1 to 326

Score:667 bits(1720), Expect:0.0, 
Method:Compositional matrix adjust., 
Identities:326/326(100%), Positives:326/326(100%), Gaps:0/326(0%)

Query  1    MAIVRAAAVQLSPVLYSREGTVEKIVQTILRLGREGVQFAVFPETVVPYYPYFSFVQPPF  60
            MAIVRAAAVQLSPVLYSREGTVEKIVQTILRLGREGVQFAVFPETVVPYYPYFSFVQPPF
Sbjct  1    MAIVRAAAVQLSPVLYSREGTVEKIVQTILRLGREGVQFAVFPETVVPYYPYFSFVQPPF  60

Query  61   MMGKEHLRLLEESVQVPSAATAAIAEACREARMVVSLGINERDGGTIYNAQLLFDADGSL  120
            MMGKEHLRLLEESVQVPSAATAAIAEACREARMVVSLGINERDGGTIYNAQLLFDADGSL
Sbjct  61   MMGKEHLRLLEESVQVPSAATAAIAEACREARMVVSLGINERDGGTIYNAQLLFDADGSL  120

Query  121  IQHRRKITPTYHERMVWGQGDGSGLRAVASQVGRIGSLACWEHYNPLARYALMADGEQIH  180
            IQHRRKITPTYHERMVWGQGDGSGLRAVASQVGRIGSLACWEHYNPLARYALMADGEQIH
Sbjct  121  IQHRRKITPTYHERMVWGQGDGSGLRAVASQVGRIGSLACWEHYNPLARYALMADGEQIH  180

Query  181  AAMFPGSLVGEIFAEQIEVSIRHHALESGCFVVNATAWLEPEQQQRIMVDTGCGLGPISG  240
            AAMFPGSLVGEIFAEQIEVSIRHHALESGCFVVNATAWLEPEQQQRIMVDTGCGLGPISG
Sbjct  181  AAMFPGSLVGEIFAEQIEVSIRHHALESGCFVVNATAWLEPEQQQRIMVDTGCGLGPISG  240

Query  241  GCFTAIVSPEGKLLGEPLRSGEGEVIADLDLTLIDKRKRMMDSVGHYSRPELLSLLIDRT  300
            GCFTAIVSPEGKLLGEPLRSGEGEVIADLDLTLIDKRKRMMDSVGHYSRPELLSLLIDRT
Sbjct  241  GCFTAIVSPEGKLLGEPLRSGEGEVIADLDLTLIDKRKRMMDSVGHYSRPELLSLLIDRT  300

Query  301  PTAHLHERVTALPGRHEAEEVEHVSL  326
            PTAHLHERVTALPGRHEAEEVEHVSL
Sbjct  301  PTAHLHERVTALPGRHEAEEVEHVSL  326


>MULTISPECIES: Nit6803 family nitriliase [Pseudomonas]
Sequence ID: WP_108234358.1 Length: 326
Range 1: 1 to 326

Score:658 bits(1697), Expect:0.0, 
Method:Compositional matrix adjust., 
Identities:319/326(98%), Positives:324/326(99%), Gaps:0/326(0%)

Query  1    MAIVRAAAVQLSPVLYSREGTVEKIVQTILRLGREGVQFAVFPETVVPYYPYFSFVQPPF  60
            MAIVRAAAVQLSPVLYSREGTVEKIVQTILRLGREGVQFAVFPETVVPYYPYFSFVQPPF
Sbjct  1    MAIVRAAAVQLSPVLYSREGTVEKIVQTILRLGREGVQFAVFPETVVPYYPYFSFVQPPF  60

Query  61   MMGKEHLRLLEESVQVPSAATAAIAEACREARMVVSLGINERDGGTIYNAQLLFDADGSL  120
            MMGKEHLRLLEESVQVPSAATAAI+EACREARMVVSLGINERDGGTIYNAQLLFDADGSL
Sbjct  61   MMGKEHLRLLEESVQVPSAATAAISEACREARMVVSLGINERDGGTIYNAQLLFDADGSL  120

Query  121  IQHRRKITPTYHERMVWGQGDGSGLRAVASQVGRIGSLACWEHYNPLARYALMADGEQIH  180
            +QHRRKITPTYHERMVWGQGDGSGLRAVASQVGRIGSLACWEHYNPLARYALMADGEQIH
Sbjct  121  LQHRRKITPTYHERMVWGQGDGSGLRAVASQVGRIGSLACWEHYNPLARYALMADGEQIH  180

Query  181  AAMFPGSLVGEIFAEQIEVSIRHHALESGCFVVNATAWLEPEQQQRIMVDTGCGLGPISG  240
            AAMFPGSLVGEIFAEQIEVSIRHHALESGCFVVNATAWLEP+QQQRIM DTGC LGPISG
Sbjct  181  AAMFPGSLVGEIFAEQIEVSIRHHALESGCFVVNATAWLEPQQQQRIMADTGCALGPISG  240

Query  241  GCFTAIVSPEGKLLGEPLRSGEGEVIADLDLTLIDKRKRMMDSVGHYSRPELLSLLIDRT  300
            GCFTAIVSPEG+LLGEPLRSGEGEVIADLDLTLIDKRKRMMDSVGHYSRPELLSLLIDRT
Sbjct  241  GCFTAIVSPEGRLLGEPLRSGEGEVIADLDLTLIDKRKRMMDSVGHYSRPELLSLLIDRT  300

Query  301  PTAHLHERVTALPGRHEAEEVEHVSL  326
            PTAHLHERVTALPGRH+AEEVEHVSL
Sbjct  301  PTAHLHERVTALPGRHDAEEVEHVSL  326


>Nit6803 family nitriliase [Pseudomonas daroniae]
Sequence ID: WP_131190217.1 Length: 325
Range 1: 1 to 324

Score:591 bits(1523), Expect:0.0, 
Method:Compositional matrix adjust., 
Identities:285/325(88%), Positives:299/325(92%), Gaps:1/325(0%)

Query  1    MAIVRAAAVQLSPVLYSREGTVEKIVQTILRLGREGVQFAVFPETVVPYYPYFSFVQPPF  60
            M I+RAAAVQLSPVLYSR+GT+EKIV+TI +LGREGVQFAVFPETVVPYYPYFSFVQPPF
Sbjct  1    MPIIRAAAVQLSPVLYSRDGTIEKIVRTIRQLGREGVQFAVFPETVVPYYPYFSFVQPPF  60

Query  61   MMGKEHLRLLEESVQVPSAATAAIAEACREARMVVSLGINERDGGTIYNAQLLFDADGSL  120
             MGKEHLRLL+ESV VPSAATA I EACRE  MVVSLG+NERDGGTIYNAQLLFDADGSL
Sbjct  61   QMGKEHLRLLDESVTVPSAATAVIGEACRETGMVVSLGVNERDGGTIYNAQLLFDADGSL  120

Query  121  IQHRRKITPTYHERMVWGQGDGSGLRAVASQVGRIGSLACWEHYNPLARYALMADGEQIH  180
            IQHRRKITPTYHERMVWGQGDGSGLRAV S VGRIGSLACWEHYNPLARYALMADGEQIH
Sbjct  121  IQHRRKITPTYHERMVWGQGDGSGLRAVDSAVGRIGSLACWEHYNPLARYALMADGEQIH  180

Query  181  AAMFPGSLVGEIFAEQIEVSIRHHALESGCFVVNATAWLEPEQQQRIMVDTGCGLGPISG  240
            AAMFPGSLVGEIFA+Q+EV+IRHHALESGCFVVNATAWLEPEQQQRIM DTGC LGPISG
Sbjct  181  AAMFPGSLVGEIFADQMEVTIRHHALESGCFVVNATAWLEPEQQQRIMADTGCALGPISG  240

Query  241  GCFTAIVSPEGKLLGEPLRSGEGEVIADLDLTLIDKRKRMMDSVGHYSRPELLSLLIDRT  300
            GCF+AIVSPEGKLLGE LRSGEG VIADLDL LIDKRKRMMDSVGHYSRPELLSLLIDRT
Sbjct  241  GCFSAIVSPEGKLLGESLRSGEGTVIADLDLALIDKRKRMMDSVGHYSRPELLSLLIDRT  300

Query  301  PTAHLHERVTALPGRHEAEEVEHVS  325
            PT H+HER    P     EE++H S
Sbjct  301  PTTHVHERAATQPAP-AVEELDHAS  324


>Nit6803 family nitriliase [Pseudomonas kuykendallii]
Sequence ID: WP_090223721.1 Length: 325
Range 1: 1 to 325

Score:589 bits(1519), Expect:0.0, 
Method:Compositional matrix adjust., 
Identities:286/326(88%), Positives:299/326(91%), Gaps:1/326(0%)

Query  1    MAIVRAAAVQLSPVLYSREGTVEKIVQTILRLGREGVQFAVFPETVVPYYPYFSFVQPPF  60
            M  +RAAAVQLSPVLYSREGTV+K+ + I  LGREGVQFAVFPETVVPYYPYFSFVQPPF
Sbjct  1    MPTLRAAAVQLSPVLYSREGTVDKVCRQIEALGREGVQFAVFPETVVPYYPYFSFVQPPF  60

Query  61   MMGKEHLRLLEESVQVPSAATAAIAEACREARMVVSLGINERDGGTIYNAQLLFDADGSL  120
             MGK+HL+LL+ESVQVPSAAT AI EACR A MVVS+G+NERDGGTIYNAQLLFDADG+L
Sbjct  61   AMGKQHLKLLDESVQVPSAATLAIGEACRAANMVVSIGVNERDGGTIYNAQLLFDADGTL  120

Query  121  IQHRRKITPTYHERMVWGQGDGSGLRAVASQVGRIGSLACWEHYNPLARYALMADGEQIH  180
            IQHRRKITPTYHERMVWGQGDGSGLRAV S  GRIGSLACWEHYNPLARYALMADGEQIH
Sbjct  121  IQHRRKITPTYHERMVWGQGDGSGLRAVDSAAGRIGSLACWEHYNPLARYALMADGEQIH  180

Query  181  AAMFPGSLVGEIFAEQIEVSIRHHALESGCFVVNATAWLEPEQQQRIMVDTGCGLGPISG  240
            AAMFPG LVGEIFAEQIEV+IRHHALESGCFVVNATAWLEPEQQQRIM DTGC LGPISG
Sbjct  181  AAMFPGCLVGEIFAEQIEVTIRHHALESGCFVVNATAWLEPEQQQRIMADTGCELGPISG  240

Query  241  GCFTAIVSPEGKLLGEPLRSGEGEVIADLDLTLIDKRKRMMDSVGHYSRPELLSLLIDRT  300
            GCFTAIVSPEG+LLGEPLRSGEG VIADLDL LIDKRKRMMDSVGHYSRPELLSLLIDRT
Sbjct  241  GCFTAIVSPEGRLLGEPLRSGEGVVIADLDLALIDKRKRMMDSVGHYSRPELLSLLIDRT  300

Query  301  PTAHLHERVTALPGRHEAEEVEHVSL  326
            PTAHLHER  ALP R   EE +H SL
Sbjct  301  PTAHLHERPAALPAR-ALEEFDHASL  325


>Nit6803 family nitriliase [Pseudomonas carbonaria]
Sequence ID: WP_187672855.1 Length: 328
Range 1: 1 to 328

Score:583 bits(1502), Expect:0.0, 
Method:Compositional matrix adjust., 
Identities:281/328(86%), Positives:300/328(91%), Gaps:2/328(0%)

Query  1    MAIVRAAAVQLSPVLYSREGTVEKIVQTILRLGREGVQFAVFPETVVPYYPYFSFVQPPF  60
            M I+RAAAVQLSPVLYSREGT++KI +TIL LGREGV+F VFPETVVPYYPYFSFVQPPF
Sbjct  1    MTIIRAAAVQLSPVLYSREGTIDKICRTILELGREGVRFVVFPETVVPYYPYFSFVQPPF  60

Query  61   MMGKEHLRLLEESVQVPSAATAAIAEACREARMVVSLGINERDGGTIYNAQLLFDADGSL  120
             MG+EHLRL+EESV VPSAAT AIA+ACREA +V S+GINERDGGT+YNAQLLFDADGSL
Sbjct  61   QMGREHLRLMEESVVVPSAATVAIADACREAGVVASVGINERDGGTLYNAQLLFDADGSL  120

Query  121  IQHRRKITPTYHERMVWGQGDGSGLRAVASQVGRIGSLACWEHYNPLARYALMADGEQIH  180
            IQHRRKITPTYHERMVWGQGDGSGLR V S VGRIGSLACWEHYNPLARYALMADGEQIH
Sbjct  121  IQHRRKITPTYHERMVWGQGDGSGLRTVDSAVGRIGSLACWEHYNPLARYALMADGEQIH  180

Query  181  AAMFPGSLVGEIFAEQIEVSIRHHALESGCFVVNATAWLEPEQQQRIMVDTGCGLGPISG  240
             AMFPGSLVGEIFAEQIEV+IRHHALESGCFVVNATAWL PEQQQ+I+ DTGC LGPISG
Sbjct  181  VAMFPGSLVGEIFAEQIEVTIRHHALESGCFVVNATAWLTPEQQQQIVNDTGCALGPISG  240

Query  241  GCFTAIVSPEGKLLGEPLRSGEGEVIADLDLTLIDKRKRMMDSVGHYSRPELLSLLIDRT  300
            GCF+ IVSPEG+LLGEPLRSGEG VIADLDL LIDKRKRMMDSVGHYSRPELLSLLIDRT
Sbjct  241  GCFSTIVSPEGRLLGEPLRSGEGVVIADLDLALIDKRKRMMDSVGHYSRPELLSLLIDRT  300

Query  301  PTAHLHERVTALPGRHE--AEEVEHVSL  326
            PTAH+HER  ALP      AEE++H SL
Sbjct  301  PTAHVHERAAALPRSDATLAEELDHASL  328


>Nit6803 family nitriliase [Pseudomonas arsenicoxydans]
Sequence ID: WP_090183794.1 Length: 325
Range 1: 1 to 324

Score:573 bits(1477), Expect:0.0, 
Method:Compositional matrix adjust., 
Identities:273/325(84%), Positives:297/325(91%), Gaps:1/325(0%)

Query  1    MAIVRAAAVQLSPVLYSREGTVEKIVQTILRLGREGVQFAVFPETVVPYYPYFSFVQPPF  60
            MAI+RAAAVQ+SPVLYSREGTV+K+ Q I+ LGR+GVQFAVFPETVVPYYPYFSFVQP F
Sbjct  1    MAIIRAAAVQISPVLYSREGTVDKVCQQIIALGRQGVQFAVFPETVVPYYPYFSFVQPAF  60

Query  61   MMGKEHLRLLEESVQVPSAATAAIAEACREARMVVSLGINERDGGTIYNAQLLFDADGSL  120
             MG +HL+LL++SV VPSAAT AI EAC++A MVVS+G+NERDGGTIYNAQLLFDADGSL
Sbjct  61   AMGAQHLKLLDQSVTVPSAATLAIGEACKQAEMVVSIGVNERDGGTIYNAQLLFDADGSL  120

Query  121  IQHRRKITPTYHERMVWGQGDGSGLRAVASQVGRIGSLACWEHYNPLARYALMADGEQIH  180
            IQHRRKITPTYHERMVWGQGDGSGLRA+ S +GRIGSLACWEHYNPLARYALMADGEQIH
Sbjct  121  IQHRRKITPTYHERMVWGQGDGSGLRAIDSAIGRIGSLACWEHYNPLARYALMADGEQIH  180

Query  181  AAMFPGSLVGEIFAEQIEVSIRHHALESGCFVVNATAWLEPEQQQRIMVDTGCGLGPISG  240
            AAMFPGSLVG+IFAEQIEV+IRHHALESGCFVVNATAWL+ +QQ +IM DTGCGLGPISG
Sbjct  181  AAMFPGSLVGDIFAEQIEVTIRHHALESGCFVVNATAWLDADQQGQIMQDTGCGLGPISG  240

Query  241  GCFTAIVSPEGKLLGEPLRSGEGEVIADLDLTLIDKRKRMMDSVGHYSRPELLSLLIDRT  300
            GCFTAIVSPEGKLLGEPLRSGEG VIADLDL LIDKRKRMMDSVGHYSRPELLSLLIDRT
Sbjct  241  GCFTAIVSPEGKLLGEPLRSGEGVVIADLDLALIDKRKRMMDSVGHYSRPELLSLLIDRT  300

Query  301  PTAHLHERVTALPGRHEAEEVEHVS  325
            PTAH+HER   L      EE +H +
Sbjct  301  PTAHVHERSLHLAAI-ATEEFDHAN  324


>MULTISPECIES: Nit6803 family nitriliase [Pseudomonas]
Sequence ID: WP_047529175.1 Length: 325
Range 1: 1 to 324

Score:571 bits(1471), Expect:0.0, 
Method:Compositional matrix adjust., 
Identities:272/325(84%), Positives:296/325(91%), Gaps:1/325(0%)

Query  1    MAIVRAAAVQLSPVLYSREGTVEKIVQTILRLGREGVQFAVFPETVVPYYPYFSFVQPPF  60
            MAI+RAAAVQ+SPVLYSREGTV+K+ Q I+ LGR+GVQFAVFPETVVPYYPYFSFVQP F
Sbjct  1    MAIIRAAAVQISPVLYSREGTVDKVCQQIIALGRQGVQFAVFPETVVPYYPYFSFVQPAF  60

Query  61   MMGKEHLRLLEESVQVPSAATAAIAEACREARMVVSLGINERDGGTIYNAQLLFDADGSL  120
             MG +HL+LL++SV VPSAAT AI EAC++A MVVS+G+NERDGGTIYNAQLLFDADGSL
Sbjct  61   AMGAQHLKLLDQSVTVPSAATLAIGEACKQAGMVVSIGVNERDGGTIYNAQLLFDADGSL  120

Query  121  IQHRRKITPTYHERMVWGQGDGSGLRAVASQVGRIGSLACWEHYNPLARYALMADGEQIH  180
            IQHRRKITPTYHERMVWGQGDGSGLRA+ S VGRIGSLACWEHYNPLARYALMADGEQIH
Sbjct  121  IQHRRKITPTYHERMVWGQGDGSGLRAIDSAVGRIGSLACWEHYNPLARYALMADGEQIH  180

Query  181  AAMFPGSLVGEIFAEQIEVSIRHHALESGCFVVNATAWLEPEQQQRIMVDTGCGLGPISG  240
            AAMFPGSLVG+IFAEQIEV++RHHALESGCFVVNATAWL+ +QQ +IM DTGCGLGPISG
Sbjct  181  AAMFPGSLVGDIFAEQIEVTLRHHALESGCFVVNATAWLDADQQGQIMQDTGCGLGPISG  240

Query  241  GCFTAIVSPEGKLLGEPLRSGEGEVIADLDLTLIDKRKRMMDSVGHYSRPELLSLLIDRT  300
            GCFTA+VSPEGKLLGEPLR GEG VIADLDL LIDKRKRMMDSVGHYSRPELLSLLIDRT
Sbjct  241  GCFTAVVSPEGKLLGEPLRGGEGVVIADLDLALIDKRKRMMDSVGHYSRPELLSLLIDRT  300

Query  301  PTAHLHERVTALPGRHEAEEVEHVS  325
            PTAH+HER T        EE +H S
Sbjct  301  PTAHVHERGTHFAAL-ATEEFDHAS  324


>Nit6803 family nitriliase [Pseudomonas serbica]
Sequence ID: WP_274642948.1 Length: 325
Range 1: 1 to 308

Score:570 bits(1470), Expect:0.0, 
Method:Compositional matrix adjust., 
Identities:269/308(87%), Positives:290/308(94%), Gaps:0/308(0%)

Query  1    MAIVRAAAVQLSPVLYSREGTVEKIVQTILRLGREGVQFAVFPETVVPYYPYFSFVQPPF  60
            MAI+RAAAVQ+SPVLYSREGTV+K+ Q I+ LGR+GVQFAVFPETVVPYYPYFSFVQP F
Sbjct  1    MAIIRAAAVQISPVLYSREGTVDKVCQQIIALGRQGVQFAVFPETVVPYYPYFSFVQPAF  60

Query  61   MMGKEHLRLLEESVQVPSAATAAIAEACREARMVVSLGINERDGGTIYNAQLLFDADGSL  120
             MG +HL+LL++SV VPSAAT AI EAC++A MVVS+G+NERDGGTIYNAQLLFDADGSL
Sbjct  61   AMGAQHLKLLDQSVTVPSAATLAIGEACKQAGMVVSIGVNERDGGTIYNAQLLFDADGSL  120

Query  121  IQHRRKITPTYHERMVWGQGDGSGLRAVASQVGRIGSLACWEHYNPLARYALMADGEQIH  180
            IQHRRKITPTYHERMVWGQGDGSGLRA+ S VGRIGSLACWEHYNPLARYALMADGEQIH
Sbjct  121  IQHRRKITPTYHERMVWGQGDGSGLRAIDSAVGRIGSLACWEHYNPLARYALMADGEQIH  180

Query  181  AAMFPGSLVGEIFAEQIEVSIRHHALESGCFVVNATAWLEPEQQQRIMVDTGCGLGPISG  240
            AAMFPGSLVG+IFAEQIEV+IRHHALESGCFVVNATAWL+ +QQ +IM DTGCGLGPISG
Sbjct  181  AAMFPGSLVGDIFAEQIEVTIRHHALESGCFVVNATAWLDADQQGQIMQDTGCGLGPISG  240

Query  241  GCFTAIVSPEGKLLGEPLRSGEGEVIADLDLTLIDKRKRMMDSVGHYSRPELLSLLIDRT  300
            GCFTAIVSPEGKLLGE LRSGEG VIADLDL LIDKRKRMMDSVGHYSRPELLSLLIDRT
Sbjct  241  GCFTAIVSPEGKLLGETLRSGEGVVIADLDLALIDKRKRMMDSVGHYSRPELLSLLIDRT  300

Query  301  PTAHLHER  308
            PTAH+HER
Sbjct  301  PTAHVHER  308


>Nit6803 family nitriliase [Pseudomonas migulae]
Sequence ID: WP_084320153.1 Length: 325
Range 1: 1 to 308

Score:569 bits(1467), Expect:0.0, 
Method:Compositional matrix adjust., 
Identities:269/308(87%), Positives:290/308(94%), Gaps:0/308(0%)

Query  1    MAIVRAAAVQLSPVLYSREGTVEKIVQTILRLGREGVQFAVFPETVVPYYPYFSFVQPPF  60
            MAI+RAAAVQ+SPVLYSREGTV+KI Q I+ LGR+GVQFAVFPETVVPYYPYFSFVQP F
Sbjct  1    MAIIRAAAVQISPVLYSREGTVDKICQQIIALGRQGVQFAVFPETVVPYYPYFSFVQPAF  60

Query  61   MMGKEHLRLLEESVQVPSAATAAIAEACREARMVVSLGINERDGGTIYNAQLLFDADGSL  120
             MG +HL+LL++SV VPSAAT A+ EAC++A MVVS+G+NERDGGTIYNAQLLFDADGSL
Sbjct  61   AMGAQHLKLLDQSVTVPSAATLAVGEACKQAGMVVSIGVNERDGGTIYNAQLLFDADGSL  120

Query  121  IQHRRKITPTYHERMVWGQGDGSGLRAVASQVGRIGSLACWEHYNPLARYALMADGEQIH  180
            IQHRRKITPTYHERMVWGQGDGSGLRA+ S VGRIGSLACWEHYNPLARYALMADGEQIH
Sbjct  121  IQHRRKITPTYHERMVWGQGDGSGLRAIDSAVGRIGSLACWEHYNPLARYALMADGEQIH  180

Query  181  AAMFPGSLVGEIFAEQIEVSIRHHALESGCFVVNATAWLEPEQQQRIMVDTGCGLGPISG  240
            AAMFPGSLVG+IFAEQIEV+IRHHALESGCFVVNATAWL+ +QQ +IM DTGCG GPISG
Sbjct  181  AAMFPGSLVGDIFAEQIEVTIRHHALESGCFVVNATAWLDADQQGQIMQDTGCGPGPISG  240

Query  241  GCFTAIVSPEGKLLGEPLRSGEGEVIADLDLTLIDKRKRMMDSVGHYSRPELLSLLIDRT  300
            GCFTAIVSPEGKLLGEPLRSGEG VIADLDL LIDKRKRMMDSVGHYSRPELLSLLIDRT
Sbjct  241  GCFTAIVSPEGKLLGEPLRSGEGVVIADLDLALIDKRKRMMDSVGHYSRPELLSLLIDRT  300

Query  301  PTAHLHER  308
            PTAH+HER
Sbjct  301  PTAHVHER  308


>MULTISPECIES: Nit6803 family nitriliase [Pseudomonas]
Sequence ID: WP_075944566.1 Length: 325
Range 1: 1 to 324

Score:566 bits(1460), Expect:0.0, 
Method:Compositional matrix adjust., 
Identities:269/325(83%), Positives:296/325(91%), Gaps:1/325(0%)

Query  1    MAIVRAAAVQLSPVLYSREGTVEKIVQTILRLGREGVQFAVFPETVVPYYPYFSFVQPPF  60
            M I+RAAAVQLSPVLYSREGTV+K+ Q I+ LG++GVQFAVFPETVVPYYPYFSFVQP F
Sbjct  1    MPIIRAAAVQLSPVLYSREGTVDKVCQQIIALGQQGVQFAVFPETVVPYYPYFSFVQPAF  60

Query  61   MMGKEHLRLLEESVQVPSAATAAIAEACREARMVVSLGINERDGGTIYNAQLLFDADGSL  120
             MG +HL+LL++SV VPSAAT AI EAC++A MVVS+G+NERDGGTIYNAQLLFDADG+L
Sbjct  61   TMGAQHLKLLDQSVTVPSAATLAIGEACKQAGMVVSIGVNERDGGTIYNAQLLFDADGTL  120

Query  121  IQHRRKITPTYHERMVWGQGDGSGLRAVASQVGRIGSLACWEHYNPLARYALMADGEQIH  180
            IQHRRKITPTYHERMVWGQGDGSGLRAV S +GRIGSLACWEHYNPLARYALMADGEQIH
Sbjct  121  IQHRRKITPTYHERMVWGQGDGSGLRAVDSAIGRIGSLACWEHYNPLARYALMADGEQIH  180

Query  181  AAMFPGSLVGEIFAEQIEVSIRHHALESGCFVVNATAWLEPEQQQRIMVDTGCGLGPISG  240
            AAMFPGSLVG+IFAEQIEV+IRHHALESGCFVVNATAWL+ +QQ +IM DTGCGLGPISG
Sbjct  181  AAMFPGSLVGDIFAEQIEVTIRHHALESGCFVVNATAWLDADQQGQIMQDTGCGLGPISG  240

Query  241  GCFTAIVSPEGKLLGEPLRSGEGEVIADLDLTLIDKRKRMMDSVGHYSRPELLSLLIDRT  300
            GCFTAIVSPEGKLLGEPLR+ EG VIADLDL LIDKRKRMMDSVGHYSRPELLSLLIDRT
Sbjct  241  GCFTAIVSPEGKLLGEPLRANEGVVIADLDLALIDKRKRMMDSVGHYSRPELLSLLIDRT  300

Query  301  PTAHLHERVTALPGRHEAEEVEHVS  325
            PTA++HER   L      EE++H +
Sbjct  301  PTAYVHERAAHL-ATAATEELDHAN  324


>Nit6803 family nitriliase [Pseudomonas avellanae]
Sequence ID: WP_024699076.1 Length: 325
Range 1: 1 to 324

Score:566 bits(1459), Expect:0.0, 
Method:Compositional matrix adjust., 
Identities:270/325(83%), Positives:296/325(91%), Gaps:1/325(0%)

Query  1    MAIVRAAAVQLSPVLYSREGTVEKIVQTILRLGREGVQFAVFPETVVPYYPYFSFVQPPF  60
            MAI+RAAAVQLSPVLYSREGTV+K+ Q I+ LGR+GV FAVFPETVVPYYPYFSFVQP F
Sbjct  1    MAIIRAAAVQLSPVLYSREGTVDKVCQQIIDLGRQGVHFAVFPETVVPYYPYFSFVQPAF  60

Query  61   MMGKEHLRLLEESVQVPSAATAAIAEACREARMVVSLGINERDGGTIYNAQLLFDADGSL  120
             MG +HL+LL++SV VPSA T AI +AC++A MVVS+G+NERDGGT+YNAQLLFDADGSL
Sbjct  61   AMGAQHLKLLDQSVTVPSAVTLAIGDACKQAGMVVSIGVNERDGGTLYNAQLLFDADGSL  120

Query  121  IQHRRKITPTYHERMVWGQGDGSGLRAVASQVGRIGSLACWEHYNPLARYALMADGEQIH  180
            IQHRRKITPTYHERMVWGQGDGSGLRAV S VGRIGSLACWEHYNPLARYALMADGEQIH
Sbjct  121  IQHRRKITPTYHERMVWGQGDGSGLRAVDSSVGRIGSLACWEHYNPLARYALMADGEQIH  180

Query  181  AAMFPGSLVGEIFAEQIEVSIRHHALESGCFVVNATAWLEPEQQQRIMVDTGCGLGPISG  240
            AAMFPGSLVG+IFAEQIEV++RHHALESGCFVVNATAWL+ +QQ +IM DTGC +GPISG
Sbjct  181  AAMFPGSLVGDIFAEQIEVTLRHHALESGCFVVNATAWLDADQQGQIMQDTGCSIGPISG  240

Query  241  GCFTAIVSPEGKLLGEPLRSGEGEVIADLDLTLIDKRKRMMDSVGHYSRPELLSLLIDRT  300
            GCF+AIVSPEGKLLGEPLRSGEG VIADLDL LIDKRKRMMDSVGHYSRPELLSLLIDRT
Sbjct  241  GCFSAIVSPEGKLLGEPLRSGEGVVIADLDLALIDKRKRMMDSVGHYSRPELLSLLIDRT  300

Query  301  PTAHLHERVTALPGRHEAEEVEHVS  325
            PTAH+HER   L     AEEV+H +
Sbjct  301  PTAHVHERSPQLAAV-VAEEVDHAT  324


>MULTISPECIES: Nit6803 family nitriliase [Pseudomonas]
Sequence ID: WP_102595334.1 Length: 325
Range 1: 1 to 324

Score:565 bits(1455), Expect:0.0, 
Method:Compositional matrix adjust., 
Identities:272/329(83%), Positives:297/329(90%), Gaps:9/329(2%)

Query  1    MAIVRAAAVQLSPVLYSREGTVEKIVQTILRLGREGVQFAVFPETVVPYYPYFSFVQPPF  60
            M I+RAAAVQ+SPVLYSREGTV+K+ Q I+ LGR+GVQFAVFPETVVPYYPYFSFVQP F
Sbjct  1    MPIIRAAAVQISPVLYSREGTVDKVCQQIIALGRQGVQFAVFPETVVPYYPYFSFVQPAF  60

Query  61   MMGKEHLRLLEESVQVPSAATAAIAEACREARMVVSLGINERDGGTIYNAQLLFDADGSL  120
             MG +HL+LL++SV VPSAAT AI EAC++A MVVS+G+NER+GGTIYNAQLLFDADGSL
Sbjct  61   AMGAQHLKLLDQSVTVPSAATLAIGEACKQAGMVVSIGVNEREGGTIYNAQLLFDADGSL  120

Query  121  IQHRRKITPTYHERMVWGQGDGSGLRAVASQVGRIGSLACWEHYNPLARYALMADGEQIH  180
            IQHRRKITPTYHERMVWGQGDGSGLRA+ S VGRIGSLACWEHYNPLARYALMADGEQIH
Sbjct  121  IQHRRKITPTYHERMVWGQGDGSGLRAIDSAVGRIGSLACWEHYNPLARYALMADGEQIH  180

Query  181  AAMFPGSLVGEIFAEQIEVSIRHHALESGCFVVNATAWLEPEQQQRIMVDTGCGLGPISG  240
             AMFPGSLVG+IFAEQIEV+IRHHALESGCFVVNATAWL+ +QQ +IM DTGCGLGPISG
Sbjct  181  VAMFPGSLVGDIFAEQIEVTIRHHALESGCFVVNATAWLDADQQGQIMQDTGCGLGPISG  240

Query  241  GCFTAIVSPEGKLLGEPLRSGEGEVIADLDLTLIDKRKRMMDSVGHYSRPELLSLLIDRT  300
            GCFTAIVSPEGKLLGEPLR+GEG VIADLDL LIDKRKRMMDSVGHYSRPELLSLLIDRT
Sbjct  241  GCFTAIVSPEGKLLGEPLRAGEGVVIADLDLALIDKRKRMMDSVGHYSRPELLSLLIDRT  300

Query  301  PTAHLHERVTALPGRHEA----EEVEHVS  325
            PTAH+HER     G H A    EE +H +
Sbjct  301  PTAHVHER-----GAHFAALATEEFDHAN  324


>Nit6803 family nitriliase [Pseudomonas caspiana]
Sequence ID: WP_087263803.1 Length: 322
Range 1: 1 to 319

Score:561 bits(1446), Expect:0.0, 
Method:Compositional matrix adjust., 
Identities:270/323(84%), Positives:287/323(88%), Gaps:4/323(1%)

Query  1    MAIVRAAAVQLSPVLYSREGTVEKIVQTILRLGREGVQFAVFPETVVPYYPYFSFVQPPF  60
            M  +RAAAVQ SPVLYSRE TV K+  T+L LGREGVQFAVFPETVVPYYPYFSFVQPPF
Sbjct  1    MTTIRAAAVQFSPVLYSREATVAKLCTTLLALGREGVQFAVFPETVVPYYPYFSFVQPPF  60

Query  61   MMGKEHLRLLEESVQVPSAATAAIAEACREARMVVSLGINERDGGTIYNAQLLFDADGSL  120
             MGKEHL+LLE+SV VPS  T  I EACREA +V S+G+NERDGGTIYNAQLLFDADG+L
Sbjct  61   AMGKEHLKLLEQSVTVPSDVTRQIGEACREAGIVASIGVNERDGGTIYNAQLLFDADGTL  120

Query  121  IQHRRKITPTYHERMVWGQGDGSGLRAVASQVGRIGSLACWEHYNPLARYALMADGEQIH  180
            IQHRRKITPTYHERMVWGQGDGSGLRAV S VGRIGSLACWEHYNPLARYALMADGEQIH
Sbjct  121  IQHRRKITPTYHERMVWGQGDGSGLRAVDSAVGRIGSLACWEHYNPLARYALMADGEQIH  180

Query  181  AAMFPGSLVGEIFAEQIEVSIRHHALESGCFVVNATAWLEPEQQQRIMVDTGCGLGPISG  240
             AMFPGSLVG+IFAEQIEV+IRHHALESGCFVVNATAWL+ +QQ +IM DTGC L PISG
Sbjct  181  VAMFPGSLVGDIFAEQIEVTIRHHALESGCFVVNATAWLDADQQGQIMQDTGCSLAPISG  240

Query  241  GCFTAIVSPEGKLLGEPLRSGEGEVIADLDLTLIDKRKRMMDSVGHYSRPELLSLLIDRT  300
            GCFTAIVSPEGKLLGEPLRSGEG VIADLDL LIDKRKRMMDSVGHYSRPELLSLLIDRT
Sbjct  241  GCFTAIVSPEGKLLGEPLRSGEGWVIADLDLALIDKRKRMMDSVGHYSRPELLSLLIDRT  300

Query  301  PTAHLHERVTALPGRHEAEEVEH  323
            PTAH+HER   L    + EE+ H
Sbjct  301  PTAHVHERAAQL----KTEELAH  319


>Nit6803 family nitriliase [Pseudomonas quasicaspiana]
Sequence ID: WP_122394580.1 Length: 322
Range 1: 1 to 319

Score:558 bits(1438), Expect:0.0, 
Method:Compositional matrix adjust., 
Identities:269/323(83%), Positives:286/323(88%), Gaps:4/323(1%)

Query  1    MAIVRAAAVQLSPVLYSREGTVEKIVQTILRLGREGVQFAVFPETVVPYYPYFSFVQPPF  60
            M  +RAAAVQ SPVLYSRE TV K+  T+L LGREGVQFAVFPETVVPYYPYFSFVQPPF
Sbjct  1    MTTIRAAAVQFSPVLYSREATVAKLCTTLLALGREGVQFAVFPETVVPYYPYFSFVQPPF  60

Query  61   MMGKEHLRLLEESVQVPSAATAAIAEACREARMVVSLGINERDGGTIYNAQLLFDADGSL  120
             MGKEHL+LLE+SV VPS  T  I EACREA +V S+G+NERDGGTIYNAQLLFDADG+L
Sbjct  61   AMGKEHLKLLEQSVTVPSDVTRQIGEACREAGIVASIGVNERDGGTIYNAQLLFDADGTL  120

Query  121  IQHRRKITPTYHERMVWGQGDGSGLRAVASQVGRIGSLACWEHYNPLARYALMADGEQIH  180
            IQHRRKITPTYHERMVWGQGDGSGLRAV S VGRIGSLACWEHYNPLARYALMADGEQIH
Sbjct  121  IQHRRKITPTYHERMVWGQGDGSGLRAVDSAVGRIGSLACWEHYNPLARYALMADGEQIH  180

Query  181  AAMFPGSLVGEIFAEQIEVSIRHHALESGCFVVNATAWLEPEQQQRIMVDTGCGLGPISG  240
             AMFPGSLVG+IFAEQIEV+IRHHALESGCFVVNATAWL+ +QQ +IM DTGC L PISG
Sbjct  181  VAMFPGSLVGDIFAEQIEVTIRHHALESGCFVVNATAWLDADQQGQIMQDTGCALAPISG  240

Query  241  GCFTAIVSPEGKLLGEPLRSGEGEVIADLDLTLIDKRKRMMDSVGHYSRPELLSLLIDRT  300
            GCFTAIVSPEGKLLGEPLRS EG VIADLDL LIDKRKRMMDSVGHYSRPELLSLLIDRT
Sbjct  241  GCFTAIVSPEGKLLGEPLRSEEGWVIADLDLALIDKRKRMMDSVGHYSRPELLSLLIDRT  300

Query  301  PTAHLHERVTALPGRHEAEEVEH  323
            PTAH+HER   L    + EE+ H
Sbjct  301  PTAHVHERAAQL----KTEELAH  319


>Nit6803 family nitriliase [Pseudomonas folii]
Sequence ID: WP_187520868.1 Length: 322
Range 1: 1 to 319

Score:558 bits(1437), Expect:0.0, 
Method:Compositional matrix adjust., 
Identities:269/323(83%), Positives:287/323(88%), Gaps:4/323(1%)

Query  1    MAIVRAAAVQLSPVLYSREGTVEKIVQTILRLGREGVQFAVFPETVVPYYPYFSFVQPPF  60
            M  +RAAAVQ SPVLYSRE TV K+  T+L LGREGVQFAVFPETVVPYYPYFSFVQPPF
Sbjct  1    MTTIRAAAVQFSPVLYSREATVAKLCTTLLTLGREGVQFAVFPETVVPYYPYFSFVQPPF  60

Query  61   MMGKEHLRLLEESVQVPSAATAAIAEACREARMVVSLGINERDGGTIYNAQLLFDADGSL  120
             MGKEHL+LLE+SV VPS  T  I EACREA +V S+G+NERDGGT+YNAQLLFDADG+L
Sbjct  61   AMGKEHLKLLEQSVTVPSDVTRQIGEACREAGIVASIGVNERDGGTLYNAQLLFDADGTL  120

Query  121  IQHRRKITPTYHERMVWGQGDGSGLRAVASQVGRIGSLACWEHYNPLARYALMADGEQIH  180
            IQHRRKITPTYHERMVWGQGDGSGLRAV S VGRIGSLACWEHYNPLARYALMADGEQIH
Sbjct  121  IQHRRKITPTYHERMVWGQGDGSGLRAVDSAVGRIGSLACWEHYNPLARYALMADGEQIH  180

Query  181  AAMFPGSLVGEIFAEQIEVSIRHHALESGCFVVNATAWLEPEQQQRIMVDTGCGLGPISG  240
             AMFPGSLVG+IFAEQIEV+IRHHALESGCFVVNATAWL+ +QQ +IM DTGCG GPISG
Sbjct  181  VAMFPGSLVGDIFAEQIEVTIRHHALESGCFVVNATAWLDADQQGQIMQDTGCGPGPISG  240

Query  241  GCFTAIVSPEGKLLGEPLRSGEGEVIADLDLTLIDKRKRMMDSVGHYSRPELLSLLIDRT  300
            GCFTAIVSPEGKLLGEPLRS EG VIADLDL LIDKRKRMMDSVGHYSRPELLSLLIDRT
Sbjct  241  GCFTAIVSPEGKLLGEPLRSEEGWVIADLDLALIDKRKRMMDSVGHYSRPELLSLLIDRT  300

Query  301  PTAHLHERVTALPGRHEAEEVEH  323
            PTAH+HER   L    + EE+ H
Sbjct  301  PTAHVHERAAQL----KTEELAH  319


>Nit6803 family nitriliase [Pseudomonas abyssi]
Sequence ID: WP_096003691.1 Length: 328
Range 1: 1 to 308

Score:558 bits(1437), Expect:0.0, 
Method:Compositional matrix adjust., 
Identities:261/308(85%), Positives:285/308(92%), Gaps:0/308(0%)

Query  1    MAIVRAAAVQLSPVLYSREGTVEKIVQTILRLGREGVQFAVFPETVVPYYPYFSFVQPPF  60
            M I++AAAVQLSPVLYSR+GTV+K+ +TI  LG++GVQFAVFPETVVPYYPYFS+VQPPF
Sbjct  1    MTIIKAAAVQLSPVLYSRDGTVDKVCRTIAELGQQGVQFAVFPETVVPYYPYFSYVQPPF  60

Query  61   MMGKEHLRLLEESVQVPSAATAAIAEACREARMVVSLGINERDGGTIYNAQLLFDADGSL  120
             MGKEHL+LL+ESV VPSA TAAI EACR A MVVS+G+NERDGGTIYN QLLFDADG+L
Sbjct  61   KMGKEHLKLLDESVVVPSATTAAIGEACRRAGMVVSIGVNERDGGTIYNTQLLFDADGTL  120

Query  121  IQHRRKITPTYHERMVWGQGDGSGLRAVASQVGRIGSLACWEHYNPLARYALMADGEQIH  180
            +QHRRKITPTYHERM+WGQGDGSGLRAV SQVGRIGSLACWEHYNPLARYALMADGEQIH
Sbjct  121  LQHRRKITPTYHERMIWGQGDGSGLRAVDSQVGRIGSLACWEHYNPLARYALMADGEQIH  180

Query  181  AAMFPGSLVGEIFAEQIEVSIRHHALESGCFVVNATAWLEPEQQQRIMVDTGCGLGPISG  240
            AAMFPGSLVG IFAEQ+EV+IRHHALESGCFVVNATAWL+PEQQQ+I+ DT C +  IS 
Sbjct  181  AAMFPGSLVGPIFAEQMEVTIRHHALESGCFVVNATAWLDPEQQQQIVADTSCDVAQISH  240

Query  241  GCFTAIVSPEGKLLGEPLRSGEGEVIADLDLTLIDKRKRMMDSVGHYSRPELLSLLIDRT  300
            GCF+AIVSPEGKLLGEPLRSGEG +IADLDLTLIDKRKRMMDSVGHYSRPELLSLLIDR 
Sbjct  241  GCFSAIVSPEGKLLGEPLRSGEGAIIADLDLTLIDKRKRMMDSVGHYSRPELLSLLIDRR  300

Query  301  PTAHLHER  308
            P  HLHER
Sbjct  301  PAPHLHER  308


>Nit6803 family nitriliase [Pseudomonas abietaniphila]
Sequence ID: WP_074753249.1 Length: 330
Range 1: 1 to 329

Score:556 bits(1432), Expect:0.0, 
Method:Compositional matrix adjust., 
Identities:267/329(81%), Positives:288/329(87%), Gaps:4/329(1%)

Query  1    MAIVRAAAVQLSPVLYSREGTVEKIVQTILRLGREGVQFAVFPETVVPYYPYFSFVQPPF  60
            M  +RAAAVQ SPVLYSRE TV K+  T+L LGREGVQFAVFPETVVPYYPYFSFVQPPF
Sbjct  1    MTTIRAAAVQFSPVLYSREATVAKLCNTLLALGREGVQFAVFPETVVPYYPYFSFVQPPF  60

Query  61   MMGKEHLRLLEESVQVPSAATAAIAEACREARMVVSLGINERDGGTIYNAQLLFDADGSL  120
             MGKEHL+LLE+SV VPS  T  I EACREA +V S+G+NER+GGTIYNAQLLFDADG+L
Sbjct  61   AMGKEHLQLLEQSVTVPSDVTRQIGEACREAGIVASIGVNEREGGTIYNAQLLFDADGTL  120

Query  121  IQHRRKITPTYHERMVWGQGDGSGLRAVASQVGRIGSLACWEHYNPLARYALMADGEQIH  180
            IQHRRKITPTYHERMVWGQGDGSGLRAV S VGRIGSLACWEHYNPLARYALMAD EQIH
Sbjct  121  IQHRRKITPTYHERMVWGQGDGSGLRAVDSAVGRIGSLACWEHYNPLARYALMADREQIH  180

Query  181  AAMFPGSLVGEIFAEQIEVSIRHHALESGCFVVNATAWLEPEQQQRIMVDTGCGLGPISG  240
             AMFPGSLVG+IFAEQIEV+IRHHALESGCFVVNATAWL+ +QQ +IM DTGC LGPISG
Sbjct  181  VAMFPGSLVGDIFAEQIEVTIRHHALESGCFVVNATAWLDADQQGQIMQDTGCALGPISG  240

Query  241  GCFTAIVSPEGKLLGEPLRSGEGEVIADLDLTLIDKRKRMMDSVGHYSRPELLSLLIDRT  300
            GCFTAIVSPEGKLLGEPLR GEG V+ADLDL LIDKRKRMMDSVGHYSRPELLSLLIDRT
Sbjct  241  GCFTAIVSPEGKLLGEPLRKGEGWVVADLDLKLIDKRKRMMDSVGHYSRPELLSLLIDRT  300

Query  301  PTAHLHER----VTALPGRHEAEEVEHVS  325
            PTA +HER    +   P    AEE++H +
Sbjct  301  PTAKVHERAAHHMAVFPTAASAEELDHAN  329


>Nit6803 family nitriliase [Pseudomonas bohemica]
Sequence ID: WP_110949211.1 Length: 325
Range 1: 1 to 322

Score:551 bits(1421), Expect:0.0, 
Method:Compositional matrix adjust., 
Identities:266/323(82%), Positives:288/323(89%), Gaps:1/323(0%)

Query  1    MAIVRAAAVQLSPVLYSREGTVEKIVQTILRLGREGVQFAVFPETVVPYYPYFSFVQPPF  60
            M  +RAAAVQ SPVLYSRE TV K+  T+L LGREGVQFAVFPETVVPYYPYFSFVQPP+
Sbjct  1    MTTIRAAAVQFSPVLYSRESTVAKLCHTLLALGREGVQFAVFPETVVPYYPYFSFVQPPY  60

Query  61   MMGKEHLRLLEESVQVPSAATAAIAEACREARMVVSLGINERDGGTIYNAQLLFDADGSL  120
             MGKEHL+LLE+SV VPS  T  I EACREA +V S+G+NERDGGTIYNAQLLFDADG+L
Sbjct  61   AMGKEHLQLLEQSVTVPSDVTRQIGEACREAGIVASIGVNERDGGTIYNAQLLFDADGTL  120

Query  121  IQHRRKITPTYHERMVWGQGDGSGLRAVASQVGRIGSLACWEHYNPLARYALMADGEQIH  180
            IQHRRKITPTYHERMVWGQGDGSGLRAV S VGRIGSLACWEHYNPLARYALMAD EQIH
Sbjct  121  IQHRRKITPTYHERMVWGQGDGSGLRAVDSAVGRIGSLACWEHYNPLARYALMADDEQIH  180

Query  181  AAMFPGSLVGEIFAEQIEVSIRHHALESGCFVVNATAWLEPEQQQRIMVDTGCGLGPISG  240
             AMFPGSLVG+IFAEQIEV+IRHHALESGCFVVNATAWL+ +QQ +IM DTGCGLGPISG
Sbjct  181  VAMFPGSLVGDIFAEQIEVTIRHHALESGCFVVNATAWLDADQQGQIMQDTGCGLGPISG  240

Query  241  GCFTAIVSPEGKLLGEPLRSGEGEVIADLDLTLIDKRKRMMDSVGHYSRPELLSLLIDRT  300
            GCFTAIV+PEG+LLGEPLR GEG +IADLDL LIDKRKRMMDSVGHYSRPELLSLLIDRT
Sbjct  241  GCFTAIVTPEGRLLGEPLRQGEGWLIADLDLKLIDKRKRMMDSVGHYSRPELLSLLIDRT  300

Query  301  PTAHLHERVTALPGRHEAEEVEH  323
            PTA +HER +A P     EE++H
Sbjct  301  PTAKVHER-SAHPMMAVREELDH  322


>Nit6803 family nitriliase [Pseudomonas gingeri]
Sequence ID: WP_177086466.1 Length: 318
Range 1: 1 to 318

Score:550 bits(1417), Expect:0.0, 
Method:Compositional matrix adjust., 
Identities:262/318(82%), Positives:284/318(89%), Gaps:1/318(0%)

Query  1    MAIVRAAAVQLSPVLYSREGTVEKIVQTILRLGREGVQFAVFPETVVPYYPYFSFVQPPF  60
            M+ +RAAAVQ SPVLYSRE TV K+  T+L LGR+GV+FAVFPETVVPYYPYFSFVQPPF
Sbjct  1    MSTIRAAAVQFSPVLYSREATVAKLCNTLLDLGRQGVRFAVFPETVVPYYPYFSFVQPPF  60

Query  61   MMGKEHLRLLEESVQVPSAATAAIAEACREARMVVSLGINERDGGTIYNAQLLFDADGSL  120
             MG+EHL+LLE+SV VPS AT  + EACREA +V  +GINERDGGTIYNAQLLFDADG+L
Sbjct  61   AMGREHLQLLEQSVTVPSDATRQLGEACREAGIVACIGINERDGGTIYNAQLLFDADGTL  120

Query  121  IQHRRKITPTYHERMVWGQGDGSGLRAVASQVGRIGSLACWEHYNPLARYALMADGEQIH  180
            IQHRRKITPTYHERMVWGQGDGSGLRA  S VGRIG+LACWEHYNPLARYALMADGEQIH
Sbjct  121  IQHRRKITPTYHERMVWGQGDGSGLRATDSAVGRIGALACWEHYNPLARYALMADGEQIH  180

Query  181  AAMFPGSLVGEIFAEQIEVSIRHHALESGCFVVNATAWLEPEQQQRIMVDTGCGLGPISG  240
            AAMFPGSLVG++FAEQIEV+IRHHALESGCFVVNATAWL+ +QQ RIM DTGC L PISG
Sbjct  181  AAMFPGSLVGQVFAEQIEVTIRHHALESGCFVVNATAWLDAKQQARIMADTGCALEPISG  240

Query  241  GCFTAIVSPEGKLLGEPLRSGEGEVIADLDLTLIDKRKRMMDSVGHYSRPELLSLLIDRT  300
            GCFTAIVSPEGKLLGEPLRSGEG VIADLD  LIDKRKRMMD+VGHYSRPELLSLLIDR 
Sbjct  241  GCFTAIVSPEGKLLGEPLRSGEGAVIADLDFNLIDKRKRMMDAVGHYSRPELLSLLIDRR  300

Query  301  PTAHLHERVTALPGR-HE  317
            P AHLHER  +  G+ HE
Sbjct  301  PAAHLHERRESFEGQAHE  318


>Nit6803 family nitriliase [Pseudomonas viridiflava]
Sequence ID: WP_029242182.1 Length: 317
Range 1: 1 to 306

Score:523 bits(1346), Expect:0.0, 
Method:Compositional matrix adjust., 
Identities:248/307(81%), Positives:272/307(88%), Gaps:1/307(0%)

Query  1    MAIVRAAAVQLSPVLYSREGTVEKIVQTILRLGREGVQFAVFPETVVPYYPYFSFVQPPF  60
            M  +RAAAVQ SPVLYSRE TV K+  T+L LGR+GVQFAVFPETVVPYYPYFSFVQPPF
Sbjct  1    MPTIRAAAVQFSPVLYSREATVAKLCNTLLDLGRDGVQFAVFPETVVPYYPYFSFVQPPF  60

Query  61   MMGKEHLRLLEESVQVPSAATAAIAEACREARMVVSLGINERDGGTIYNAQLLFDADGSL  120
             MG++HL+LLEESV VPS  T  I EACREA +V  +GINERDGGTIYNAQLLFD+DGSL
Sbjct  61   AMGRQHLKLLEESVTVPSDVTRQIGEACREAGIVACIGINERDGGTIYNAQLLFDSDGSL  120

Query  121  IQHRRKITPTYHERMVWGQGDGSGLRAVASQVGRIGSLACWEHYNPLARYALMADGEQIH  180
            IQHRRKITPTYHERMVWGQGDGSGL+A  S VGRIG+LACWEHYNPLARYALMADGEQIH
Sbjct  121  IQHRRKITPTYHERMVWGQGDGSGLKATDSAVGRIGALACWEHYNPLARYALMADGEQIH  180

Query  181  AAMFPGSLVGEIFAEQIEVSIRHHALESGCFVVNATAWLEPEQQQRIMVDTGCGLGPISG  240
            AAMFPGSLVG+IFAEQ+EV+IRHHALESGCFVVNATAWL+  QQ +IM+DTGC L PISG
Sbjct  181  AAMFPGSLVGQIFAEQMEVTIRHHALESGCFVVNATAWLDAGQQTQIMMDTGCALEPISG  240

Query  241  GCFTAIVSPEGKLLGEPLRSGEGEVIADLDLTLIDKRKRMMDSVGHYSRPELLSLLIDRT  300
            GCFTAI+SPEG++LG+    GEG VIADLD  LIDKRKRMMDSVGHYSRPELLSLLIDR 
Sbjct  241  GCFTAIISPEGRVLGQRTE-GEGTVIADLDFALIDKRKRMMDSVGHYSRPELLSLLIDRR  299

Query  301  PTAHLHE  307
             TAH+H+
Sbjct  300  ATAHVHD  306


>nitrilase-related carbon-nitrogen hydrolase [Pseudomonas silesiensis]
Sequence ID: WP_064677503.1 Length: 321
Range 1: 1 to 307

Score:519 bits(1336), Expect:0.0, 
Method:Compositional matrix adjust., 
Identities:241/308(78%), Positives:271/308(87%), Gaps:1/308(0%)

Query  1    MAIVRAAAVQLSPVLYSREGTVEKIVQTILRLGREGVQFAVFPETVVPYYPYFSFVQPPF  60
            M +V+AAAVQ+SPVLYSREGTV+K+VQ IL LG +GVQFAVFPET+VPYYPYFSFVQ PF
Sbjct  1    MTLVKAAAVQISPVLYSREGTVDKVVQKILELGHQGVQFAVFPETIVPYYPYFSFVQSPF  60

Query  61   MMGKEHLRLLEESVQVPSAATAAIAEACREARMVVSLGINERDGGTIYNAQLLFDADGSL  120
             MG EHL+LL+++V VPSA T AI  A R+A MVVS+G+NERDGGT+YNAQLLFDADG+L
Sbjct  61   QMGAEHLKLLDQAVTVPSATTEAIGAAARQAGMVVSIGVNERDGGTLYNAQLLFDADGTL  120

Query  121  IQHRRKITPTYHERMVWGQGDGSGLRAVASQVGRIGSLACWEHYNPLARYALMADGEQIH  180
            IQHRRKI+PTYHERM+WG GDGSGLRA  S VGRIG LACWEHYNPLARYALMADGEQIH
Sbjct  121  IQHRRKISPTYHERMIWGMGDGSGLRATDSAVGRIGQLACWEHYNPLARYALMADGEQIH  180

Query  181  AAMFPGSLVGEIFAEQIEVSIRHHALESGCFVVNATAWLEPEQQQRIMVDTGCGLGPISG  240
            AAM+PGS  GE+F  Q+EV+IR HALES CFVVN+TAWL PEQQ +IM DTGC LGPISG
Sbjct  181  AAMYPGSFAGELFTSQMEVNIRQHALESACFVVNSTAWLNPEQQAQIMADTGCPLGPISG  240

Query  241  GCFTAIVSPEGKLLGEPLRSGEGEVIADLDLTLIDKRKRMMDSVGHYSRPELLSLLIDRT  300
            GCF+AI+SP+G +LG  L  GEGEVI DLD+ LIDKRKRMMDS GHYSRPELLSLLIDRT
Sbjct  241  GCFSAIISPDGVVLGS-LTEGEGEVIVDLDMGLIDKRKRMMDSRGHYSRPELLSLLIDRT  299

Query  301  PTAHLHER  308
            PTAH+HER
Sbjct  300  PTAHVHER  307


>Nit6803 family nitriliase [Pseudomonas typographi]
Sequence ID: WP_190422259.1 Length: 317
Range 1: 1 to 316

Score:518 bits(1333), Expect:0.0, 
Method:Compositional matrix adjust., 
Identities:250/323(77%), Positives:275/323(85%), Gaps:7/323(2%)

Query  1    MAIVRAAAVQLSPVLYSREGTVEKIVQTILRLGREGVQFAVFPETVVPYYPYFSFVQPPF  60
            M  VRAAAVQ SPVLYSRE TV K+ QT+L LGREGV+FAVFPETVVPYYPYFSFVQ P 
Sbjct  1    MPTVRAAAVQFSPVLYSREATVAKLCQTLLDLGREGVRFAVFPETVVPYYPYFSFVQAPV  60

Query  61   MMGKEHLRLLEESVQVPSAATAAIAEACREARMVVSLGINERDGGTIYNAQLLFDADGSL  120
             MG+EHLRL++ESV VPS  TA I EACREA +V  +G+NERDGGT+YNAQLLFDADG L
Sbjct  61   AMGREHLRLMQESVTVPSEVTAQIGEACREAGIVACIGVNERDGGTLYNAQLLFDADGRL  120

Query  121  IQHRRKITPTYHERMVWGQGDGSGLRAVASQVGRIGSLACWEHYNPLARYALMADGEQIH  180
             QHRRKITPTYHERMVWGQGDG+GLRA  + VGR+G+LACWEHYNPLARYALMADGEQIH
Sbjct  121  AQHRRKITPTYHERMVWGQGDGAGLRASDTAVGRVGALACWEHYNPLARYALMADGEQIH  180

Query  181  AAMFPGSLVGEIFAEQIEVSIRHHALESGCFVVNATAWLEPEQQQRIMVDTGCGLGPISG  240
            A MFPGSLVG++FAEQIEV+IRHHALE+GCFVVNATAWL PEQQ ++M DTGC   PISG
Sbjct  181  AGMFPGSLVGQVFAEQIEVTIRHHALEAGCFVVNATAWLAPEQQAQVMADTGCQAEPISG  240

Query  241  GCFTAIVSPEGKLLGEPLRSGEGEVIADLDLTLIDKRKRMMDSVGHYSRPELLSLLIDRT  300
            GCFTAIV+PEGKLLG+ L  GEG VIADLDL LI KRKRMMDSVGHYSRPELLSLLIDR 
Sbjct  241  GCFTAIVTPEGKLLGQ-LTEGEGAVIADLDLNLIAKRKRMMDSVGHYSRPELLSLLIDRR  299

Query  301  PTAHLHERVTALPGRHEAEEVEH  323
            P  H+HER      R+  EE+ H
Sbjct  300  PARHVHER------RNGFEELTH  316


>carbon-nitrogen hydrolase family protein [Pseudomonas azerbaijanorientalis]
Sequence ID: WP_217835454.1 Length: 324
Range 1: 1 to 307

Score:509 bits(1310), Expect:0.0, 
Method:Compositional matrix adjust., 
Identities:238/308(77%), Positives:268/308(87%), Gaps:1/308(0%)

Query  1    MAIVRAAAVQLSPVLYSREGTVEKIVQTILRLGREGVQFAVFPETVVPYYPYFSFVQPPF  60
            M  V+AAAVQ+SPVLYSREGTV+K+VQ IL LG +GVQFAVFPETVVPYYPYFSFVQ PF
Sbjct  1    MTFVKAAAVQISPVLYSREGTVDKVVQKILELGEQGVQFAVFPETVVPYYPYFSFVQSPF  60

Query  61   MMGKEHLRLLEESVQVPSAATAAIAEACREARMVVSLGINERDGGTIYNAQLLFDADGSL  120
             M  EHL+LL+++V VPS AT AI  A R+  MVVS+G+NERDGGT+YN QLLFDADGSL
Sbjct  61   EMAAEHLKLLDQAVTVPSPATDAIGAAARQVGMVVSIGVNERDGGTLYNTQLLFDADGSL  120

Query  121  IQHRRKITPTYHERMVWGQGDGSGLRAVASQVGRIGSLACWEHYNPLARYALMADGEQIH  180
            IQ RRKI+PTYHERM+WG GDGSGLRAV S  GRIG LACWEH+NPLARYALMADGEQIH
Sbjct  121  IQRRRKISPTYHERMIWGMGDGSGLRAVDSAAGRIGQLACWEHFNPLARYALMADGEQIH  180

Query  181  AAMFPGSLVGEIFAEQIEVSIRHHALESGCFVVNATAWLEPEQQQRIMVDTGCGLGPISG  240
            AAM+PGS  G +FA Q+EVSIR HALE+ CFVVN+TAWL PEQQ +IM DTGC +GPISG
Sbjct  181  AAMYPGSFAGPLFASQMEVSIRQHALEAACFVVNSTAWLYPEQQAQIMADTGCTIGPISG  240

Query  241  GCFTAIVSPEGKLLGEPLRSGEGEVIADLDLTLIDKRKRMMDSVGHYSRPELLSLLIDRT  300
            GCFTAI+SP+G +LG  L+ GEGEVIADLD++LIDKRKRMMDS GHYSRPELLSLLIDRT
Sbjct  241  GCFTAIISPDGTVLGS-LQEGEGEVIADLDMSLIDKRKRMMDSRGHYSRPELLSLLIDRT  299

Query  301  PTAHLHER  308
            P AH+HER
Sbjct  300  PHAHVHER  307


>MULTISPECIES: nitrilase-related carbon-nitrogen hydrolase [Pseudomonas]
Sequence ID: WP_057715240.1 Length: 324
Range 1: 1 to 322

Score:508 bits(1308), Expect:0.0, 
Method:Compositional matrix adjust., 
Identities:242/324(75%), Positives:276/324(85%), Gaps:2/324(0%)

Query  1    MAIVRAAAVQLSPVLYSREGTVEKIVQTILRLGREGVQFAVFPETVVPYYPYFSFVQPPF  60
            M +V+AAAVQ+SPVLYSREGTV+K+VQ IL LG +GVQFAVFPETVVPYYPYFS+VQ PF
Sbjct  1    MTLVKAAAVQISPVLYSREGTVDKVVQKILELGEQGVQFAVFPETVVPYYPYFSYVQSPF  60

Query  61   MMGKEHLRLLEESVQVPSAATAAIAEACREARMVVSLGINERDGGTIYNAQLLFDADGSL  120
             M  EHL+LL+++V VPS AT AI  A R+A MVVS+G+NERDGGT+YN QLLFDADGSL
Sbjct  61   EMAAEHLKLLDQAVTVPSHATDAIGAAARQAGMVVSIGVNERDGGTLYNTQLLFDADGSL  120

Query  121  IQHRRKITPTYHERMVWGQGDGSGLRAVASQVGRIGSLACWEHYNPLARYALMADGEQIH  180
            IQ RRKI+PTYHERM+WG GDGSGLRAV S VGRIG LACWEH+NPLARYALMADGEQIH
Sbjct  121  IQRRRKISPTYHERMIWGMGDGSGLRAVDSAVGRIGQLACWEHFNPLARYALMADGEQIH  180

Query  181  AAMFPGSLVGEIFAEQIEVSIRHHALESGCFVVNATAWLEPEQQQRIMVDTGCGLGPISG  240
            AAM+PGS  G +FA Q+EVSIR HALE+ CFVVN+TAWL PEQQ +IM DTGC +GPISG
Sbjct  181  AAMYPGSFAGPLFASQMEVSIRQHALEAACFVVNSTAWLYPEQQAQIMADTGCAIGPISG  240

Query  241  GCFTAIVSPEGKLLGEPLRSGEGEVIADLDLTLIDKRKRMMDSVGHYSRPELLSLLIDRT  300
            GC+TAI+SP+G +LG  L  GEGEVIADLD+ LIDKRKRMMDS GHYSRPELLSLLIDRT
Sbjct  241  GCYTAIISPDGSVLGS-LHEGEGEVIADLDMGLIDKRKRMMDSRGHYSRPELLSLLIDRT  299

Query  301  PTAHLHERVTALPGRHEAEEVEHV  324
            P +H+HER +A P   E   +E V
Sbjct  300  PQSHVHER-SAHPKLAEQTGLEEV  322


>nitrilase-related carbon-nitrogen hydrolase [Pseudomonas laurylsulfatiphila]
Sequence ID: WP_104447445.1 Length: 324
Range 1: 1 to 307

Score:508 bits(1308), Expect:0.0, 
Method:Compositional matrix adjust., 
Identities:239/308(78%), Positives:267/308(86%), Gaps:1/308(0%)

Query  1    MAIVRAAAVQLSPVLYSREGTVEKIVQTILRLGREGVQFAVFPETVVPYYPYFSFVQPPF  60
            M IV+AAAVQ+SPVLYSREGTV+K+VQ IL LG +GVQFAVFPETVVPYYPYFSFVQ PF
Sbjct  1    MTIVKAAAVQISPVLYSREGTVDKVVQKILELGEQGVQFAVFPETVVPYYPYFSFVQSPF  60

Query  61   MMGKEHLRLLEESVQVPSAATAAIAEACREARMVVSLGINERDGGTIYNAQLLFDADGSL  120
             M  EHL+LL+++V VPS AT AI  A R+  MVVS+G+NERDGGT+YN QLLFDADGSL
Sbjct  61   EMAAEHLKLLDQAVTVPSPATDAIGAAARQVGMVVSIGVNERDGGTLYNTQLLFDADGSL  120

Query  121  IQHRRKITPTYHERMVWGQGDGSGLRAVASQVGRIGSLACWEHYNPLARYALMADGEQIH  180
            IQ RRKI+PTYHERM+WG GDGSGLRAV S  GRIG LACWEH+NPLARYALMADGEQIH
Sbjct  121  IQRRRKISPTYHERMIWGMGDGSGLRAVDSAAGRIGQLACWEHFNPLARYALMADGEQIH  180

Query  181  AAMFPGSLVGEIFAEQIEVSIRHHALESGCFVVNATAWLEPEQQQRIMVDTGCGLGPISG  240
            AAM+PGS  G +FA Q+EVSIR HALE  CFVVN+TAWL PEQQ +IM DTGC +GPISG
Sbjct  181  AAMYPGSFAGPLFASQMEVSIRQHALEGACFVVNSTAWLYPEQQAQIMADTGCAIGPISG  240

Query  241  GCFTAIVSPEGKLLGEPLRSGEGEVIADLDLTLIDKRKRMMDSVGHYSRPELLSLLIDRT  300
            GCFTAI+SP+G +LG  L+ GEGEVIADLD+ LIDKRKRMMDS GHYSRPELLSLLIDRT
Sbjct  241  GCFTAIISPDGTVLGS-LQEGEGEVIADLDMGLIDKRKRMMDSRGHYSRPELLSLLIDRT  299

Query  301  PTAHLHER  308
            P AH+HER
Sbjct  300  PHAHVHER  307


>nitrilase-related carbon-nitrogen hydrolase [Pseudomonas nunensis]
Sequence ID: WP_054050391.1 Length: 317
Range 1: 1 to 307

Score:504 bits(1299), Expect:3e-180, 
Method:Compositional matrix adjust., 
Identities:240/308(78%), Positives:271/308(87%), Gaps:1/308(0%)

Query  1    MAIVRAAAVQLSPVLYSREGTVEKIVQTILRLGREGVQFAVFPETVVPYYPYFSFVQPPF  60
            M+IV+AAAVQ+SPVLYSREGTV K+VQ IL LG +GVQFAVFPET+VPYYPYFSFVQ PF
Sbjct  1    MSIVKAAAVQISPVLYSREGTVNKVVQKILELGEQGVQFAVFPETIVPYYPYFSFVQSPF  60

Query  61   MMGKEHLRLLEESVQVPSAATAAIAEACREARMVVSLGINERDGGTIYNAQLLFDADGSL  120
             MG EH +LL+++V VPSAAT AI  A ++A MVVS+G+NERDGGT+YNAQLLFDADG+L
Sbjct  61   EMGAEHYKLLDQAVTVPSAATEAIGAAAKQANMVVSIGVNERDGGTLYNAQLLFDADGTL  120

Query  121  IQHRRKITPTYHERMVWGQGDGSGLRAVASQVGRIGSLACWEHYNPLARYALMADGEQIH  180
            IQHRRKI+PTYHERMVWG GDGSGLRA  S VGRIG LACWEHYNPLARYALMADGEQIH
Sbjct  121  IQHRRKISPTYHERMVWGMGDGSGLRATDSAVGRIGQLACWEHYNPLARYALMADGEQIH  180

Query  181  AAMFPGSLVGEIFAEQIEVSIRHHALESGCFVVNATAWLEPEQQQRIMVDTGCGLGPISG  240
            A+M+PGS  G +F  Q+EV+IR HALES CFVVN+TAWL PEQQ +IM DTGC +GPISG
Sbjct  181  ASMYPGSFAGPLFTSQMEVNIRQHALESACFVVNSTAWLSPEQQAQIMADTGCPIGPISG  240

Query  241  GCFTAIVSPEGKLLGEPLRSGEGEVIADLDLTLIDKRKRMMDSVGHYSRPELLSLLIDRT  300
            GCFTAI+SP+G +LG  L+ GEGEVI DLD+ LIDKRKRMMDS GHYSRPELLSLLIDRT
Sbjct  241  GCFTAIISPDGVVLGS-LQEGEGEVIVDLDMFLIDKRKRMMDSRGHYSRPELLSLLIDRT  299

Query  301  PTAHLHER  308
            PTAH+HER
Sbjct  300  PTAHVHER  307


>nitrilase-related carbon-nitrogen hydrolase [Pseudomonas laurylsulfativorans]
Sequence ID: WP_103393743.1 Length: 324
Range 1: 1 to 307

Score:496 bits(1277), Expect:8e-177, 
Method:Compositional matrix adjust., 
Identities:237/308(77%), Positives:270/308(87%), Gaps:1/308(0%)

Query  1    MAIVRAAAVQLSPVLYSREGTVEKIVQTILRLGREGVQFAVFPETVVPYYPYFSFVQPPF  60
            M +V+AAAVQ+SPVLYSREGTV+K+VQ IL LG +GVQFAVFPETVVPYYPYFS+VQ PF
Sbjct  1    MTLVKAAAVQISPVLYSREGTVDKVVQKILELGEQGVQFAVFPETVVPYYPYFSYVQSPF  60

Query  61   MMGKEHLRLLEESVQVPSAATAAIAEACREARMVVSLGINERDGGTIYNAQLLFDADGSL  120
             M  EHL+LL+++V VPSAAT AI  A R+  MVVS+G+NERDGG++YN QLLFDADG+L
Sbjct  61   EMAGEHLKLLDQAVTVPSAATDAIGAAARQTGMVVSIGVNERDGGSLYNTQLLFDADGAL  120

Query  121  IQHRRKITPTYHERMVWGQGDGSGLRAVASQVGRIGSLACWEHYNPLARYALMADGEQIH  180
            IQ RRKI+PTYHERM+WG GDGSGLRAV S VGRIG LACWEH+NPLARYALMADGEQIH
Sbjct  121  IQRRRKISPTYHERMIWGMGDGSGLRAVDSAVGRIGQLACWEHFNPLARYALMADGEQIH  180

Query  181  AAMFPGSLVGEIFAEQIEVSIRHHALESGCFVVNATAWLEPEQQQRIMVDTGCGLGPISG  240
            AAM+PGS  G +FA Q+EVSIR HALE+ CFVVNATAWL PEQQ +IM DTGC +GPISG
Sbjct  181  AAMYPGSFAGPLFASQMEVSIRQHALEAACFVVNATAWLYPEQQAQIMADTGCAIGPISG  240

Query  241  GCFTAIVSPEGKLLGEPLRSGEGEVIADLDLTLIDKRKRMMDSVGHYSRPELLSLLIDRT  300
            GC+TAIVSP+G +LG  L+ GEGEVIADLD+ LIDKRKRMMDS GHYSRPELLSLLIDRT
Sbjct  241  GCYTAIVSPDGTVLGS-LQEGEGEVIADLDMELIDKRKRMMDSRGHYSRPELLSLLIDRT  299

Query  301  PTAHLHER  308
            P +H+HER
Sbjct  300  PQSHVHER  307


>MULTISPECIES: Nit6803 family nitriliase [Pseudomonas]
Sequence ID: WP_020800070.1 Length: 320
Range 1: 1 to 307

Score:494 bits(1272), Expect:4e-176, 
Method:Compositional matrix adjust., 
Identities:237/308(77%), Positives:267/308(86%), Gaps:1/308(0%)

Query  1    MAIVRAAAVQLSPVLYSREGTVEKIVQTILRLGREGVQFAVFPETVVPYYPYFSFVQPPF  60
            M  V+AAAVQ+SPVL+SREGTV K+V+ IL LG +GVQFAVFPETVVPYYPYFSFVQ PF
Sbjct  1    MTFVKAAAVQISPVLHSREGTVNKVVEKILELGEQGVQFAVFPETVVPYYPYFSFVQAPF  60

Query  61   MMGKEHLRLLEESVQVPSAATAAIAEACREARMVVSLGINERDGGTIYNAQLLFDADGSL  120
             MG EHL+LL+++V VPSAAT AI  A REA MVVS+G+NERDGGT+YN QLLFDADGSL
Sbjct  61   AMGAEHLKLLDQAVTVPSAATDAIGAAAREAGMVVSIGVNERDGGTLYNTQLLFDADGSL  120

Query  121  IQHRRKITPTYHERMVWGQGDGSGLRAVASQVGRIGSLACWEHYNPLARYALMADGEQIH  180
            IQ RRKI+PTYHERM+WG GDGSGLRA  S VGRIG LACWEHYNPLARYALMADGEQIH
Sbjct  121  IQSRRKISPTYHERMIWGMGDGSGLRATDSAVGRIGQLACWEHYNPLARYALMADGEQIH  180

Query  181  AAMFPGSLVGEIFAEQIEVSIRHHALESGCFVVNATAWLEPEQQQRIMVDTGCGLGPISG  240
            A+M+PGS  G +F  Q+EVSIR HALE+ CFVVN+TAWL PEQQ +IM DTGC +GPISG
Sbjct  181  ASMYPGSFAGPLFTSQMEVSIRQHALEAACFVVNSTAWLSPEQQAQIMADTGCPIGPISG  240

Query  241  GCFTAIVSPEGKLLGEPLRSGEGEVIADLDLTLIDKRKRMMDSVGHYSRPELLSLLIDRT  300
            GC+TAI+SP+G +LG  L  GEGEVI DLD++LIDKRKRMMDS GHYSRPELLSLLIDRT
Sbjct  241  GCYTAIISPDGVVLGA-LTEGEGEVIVDLDMSLIDKRKRMMDSRGHYSRPELLSLLIDRT  299

Query  301  PTAHLHER  308
            P AH+HER
Sbjct  300  PHAHVHER  307


>Nit6803 family nitriliase [Pseudomonas izuensis]
Sequence ID: WP_096510809.1 Length: 324
Range 1: 1 to 307

Score:490 bits(1262), Expect:2e-174, 
Method:Compositional matrix adjust., 
Identities:234/308(76%), Positives:267/308(86%), Gaps:1/308(0%)

Query  1    MAIVRAAAVQLSPVLYSREGTVEKIVQTILRLGREGVQFAVFPETVVPYYPYFSFVQPPF  60
            M +V+AAAVQ+SPVLYSREGTV K+V+ IL LG +GVQFAVFPET+VPYYPYFSFVQ PF
Sbjct  1    MTLVKAAAVQISPVLYSREGTVNKVVEKILELGEQGVQFAVFPETIVPYYPYFSFVQAPF  60

Query  61   MMGKEHLRLLEESVQVPSAATAAIAEACREARMVVSLGINERDGGTIYNAQLLFDADGSL  120
             M  EHL+LL+++V VPSAAT AI  A REA MVVS+G+NERDGGT+YN QLLFDADG+L
Sbjct  61   EMAAEHLKLLDQAVTVPSAATDAIGAAAREAGMVVSIGVNERDGGTLYNTQLLFDADGTL  120

Query  121  IQHRRKITPTYHERMVWGQGDGSGLRAVASQVGRIGSLACWEHYNPLARYALMADGEQIH  180
            IQ RRKITPTYHERM+WG GDGSGLRAV S VGRIG LACWEHYNPLARYALMADGEQIH
Sbjct  121  IQRRRKITPTYHERMIWGMGDGSGLRAVDSAVGRIGQLACWEHYNPLARYALMADGEQIH  180

Query  181  AAMFPGSLVGEIFAEQIEVSIRHHALESGCFVVNATAWLEPEQQQRIMVDTGCGLGPISG  240
            AAM+PGS  G +FA Q+EV+IR HALE+ CFVVN+TAWL PEQQ +IM D+GC +GPISG
Sbjct  181  AAMYPGSFAGPLFASQMEVNIRQHALEAACFVVNSTAWLNPEQQAQIMADSGCPIGPISG  240

Query  241  GCFTAIVSPEGKLLGEPLRSGEGEVIADLDLTLIDKRKRMMDSVGHYSRPELLSLLIDRT  300
            GC+TAI+ P+G +LG  L  GEGEVI DLD++LIDKRKRMMDS GHYSRPELLSLLIDRT
Sbjct  241  GCYTAIIGPDGVVLGA-LTEGEGEVIVDLDMSLIDKRKRMMDSRGHYSRPELLSLLIDRT  299

Query  301  PTAHLHER  308
            P + +HER
Sbjct  300  PHSQVHER  307


>nitrilase-related carbon-nitrogen hydrolase [Pseudomonas petrae]
Sequence ID: WP_237253389.1 Length: 324
Range 1: 1 to 307

Score:487 bits(1254), Expect:3e-173, 
Method:Compositional matrix adjust., 
Identities:227/308(74%), Positives:262/308(85%), Gaps:1/308(0%)

Query  1    MAIVRAAAVQLSPVLYSREGTVEKIVQTILRLGREGVQFAVFPETVVPYYPYFSFVQPPF  60
            M IV+AAAVQ++PVLYSREGTV K+VQ IL LG +GVQFAVFPET+VPYYPYFSFVQ PF
Sbjct  1    MTIVKAAAVQIAPVLYSREGTVAKVVQKILELGEKGVQFAVFPETIVPYYPYFSFVQTPF  60

Query  61   MMGKEHLRLLEESVQVPSAATAAIAEACREARMVVSLGINERDGGTIYNAQLLFDADGSL  120
             MG EH +LL+++V VPSAAT AI +A R+A MVVS+G+NERDG T+YN QLLFDADG+L
Sbjct  61   EMGAEHYKLLDQAVTVPSAATDAIGKAARQANMVVSIGVNERDGSTLYNTQLLFDADGTL  120

Query  121  IQHRRKITPTYHERMVWGQGDGSGLRAVASQVGRIGSLACWEHYNPLARYALMADGEQIH  180
            IQ RRKI+PTYHERM+WG GDGSGLRAV S VGRIG LACWEHYNPLARYAL+ DGEQIH
Sbjct  121  IQARRKISPTYHERMIWGMGDGSGLRAVDSAVGRIGQLACWEHYNPLARYALIEDGEQIH  180

Query  181  AAMFPGSLVGEIFAEQIEVSIRHHALESGCFVVNATAWLEPEQQQRIMVDTGCGLGPISG  240
            A+M+PGS  G++F  QIEVSIR HALES CFVVN+TAWL PEQQ +IM DTG  + PISG
Sbjct  181  ASMYPGSFAGDLFTRQIEVSIRMHALESACFVVNSTAWLYPEQQAQIMADTGTSIDPISG  240

Query  241  GCFTAIVSPEGKLLGEPLRSGEGEVIADLDLTLIDKRKRMMDSVGHYSRPELLSLLIDRT  300
            GCFTAI+ P+G+++G  L  GEGEVIADLDL  IDKRKR MD  GHYSRPE+LSL+IDRT
Sbjct  241  GCFTAIIDPQGEVIGS-LTEGEGEVIADLDLWEIDKRKRQMDGRGHYSRPEILSLVIDRT  299

Query  301  PTAHLHER  308
              +H+HER
Sbjct  300  AHSHVHER  307


>MULTISPECIES: nitrilase-related carbon-nitrogen hydrolase [Pseudomonas]
Sequence ID: WP_084321682.1 Length: 322
Range 1: 1 to 322

Score:481 bits(1239), Expect:4e-171, 
Method:Compositional matrix adjust., 
Identities:228/323(71%), Positives:265/323(82%), Gaps:3/323(0%)

Query  1    MAIVRAAAVQLSPVLYSREGTVEKIVQTILRLGREGVQFAVFPETVVPYYPYFSFVQPPF  60
            M IV+AAAVQ++PVLYSREGTVEK+V  I  LG +GVQFAVFPET+VPYYPYFSFVQ PF
Sbjct  1    MTIVKAAAVQIAPVLYSREGTVEKVVDKIRELGEKGVQFAVFPETIVPYYPYFSFVQAPF  60

Query  61   MMGKEHLRLLEESVQVPSAATAAIAEACREARMVVSLGINERDGGTIYNAQLLFDADGSL  120
             MG EH +LL+++V VPSA T AI +A +EA MVVS+G+NERDG T+YN QLLFDADG+L
Sbjct  61   KMGAEHYKLLDQAVVVPSATTDAIGKAAKEANMVVSIGVNERDGSTLYNTQLLFDADGTL  120

Query  121  IQHRRKITPTYHERMVWGQGDGSGLRAVASQVGRIGSLACWEHYNPLARYALMADGEQIH  180
            IQ RRKI+PTYHERM+WG GDGSGLRA  S VGRIG LACWEHYNPLARYAL+ DGEQIH
Sbjct  121  IQARRKISPTYHERMIWGMGDGSGLRATDSAVGRIGQLACWEHYNPLARYALIEDGEQIH  180

Query  181  AAMFPGSLVGEIFAEQIEVSIRHHALESGCFVVNATAWLEPEQQQRIMVDTGCGLGPISG  240
            A+M+PGS  G +F  Q+EVSIR HALES CFVVN+TAWL PEQQ +IM DTGC +GPISG
Sbjct  181  ASMYPGSFAGPLFTRQMEVSIRMHALESACFVVNSTAWLYPEQQAQIMADTGCEIGPISG  240

Query  241  GCFTAIVSPEGKLLGEPLRSGEGEVIADLDLTLIDKRKRMMDSVGHYSRPELLSLLIDRT  300
            GC+TAI+ P+G+++G  L  GEGEVIAD+DL  I+ RKR MD  GHYSRPE+LSL IDRT
Sbjct  241  GCYTAIIDPQGEVVG-ALTEGEGEVIADIDLFQIEMRKRQMDGRGHYSRPEILSLNIDRT  299

Query  301  PTAHLHERVT--ALPGRHEAEEV  321
            P  H+HER     L G  +AEEV
Sbjct  300  PHRHVHERNAQPTLAGTSQAEEV  322


>nitrilase-related carbon-nitrogen hydrolase [Pseudomonas mucoides]
Sequence ID: WP_194939656.1 Length: 322
Range 1: 1 to 313

Score:478 bits(1230), Expect:1e-169, 
Method:Compositional matrix adjust., 
Identities:225/315(71%), Positives:262/315(83%), Gaps:2/315(0%)

Query  1    MAIVRAAAVQLSPVLYSREGTVEKIVQTILRLGREGVQFAVFPETVVPYYPYFSFVQPPF  60
            M IV+AAAVQ++PVLYSREGTVEK+V  I  LG +GVQFAVFPET+VPYYPYFSFVQ PF
Sbjct  1    MTIVKAAAVQIAPVLYSREGTVEKVVNKIRELGEKGVQFAVFPETIVPYYPYFSFVQSPF  60

Query  61   MMGKEHLRLLEESVQVPSAATAAIAEACREARMVVSLGINERDGGTIYNAQLLFDADGSL  120
             MG EH +LL+++V VPSA T AI +A ++A MVVS+G+NERDG T+YN QLLFDADG+L
Sbjct  61   DMGSEHYKLLDQAVVVPSATTDAIGKAAKDANMVVSIGVNERDGSTLYNTQLLFDADGTL  120

Query  121  IQHRRKITPTYHERMVWGQGDGSGLRAVASQVGRIGSLACWEHYNPLARYALMADGEQIH  180
            IQ RRKI+PTYHERM+WG GDGSGLRA+ S VGRIG LACWEHYNPLARYAL+ DGEQIH
Sbjct  121  IQARRKISPTYHERMIWGMGDGSGLRAIDSAVGRIGQLACWEHYNPLARYALIEDGEQIH  180

Query  181  AAMFPGSLVGEIFAEQIEVSIRHHALESGCFVVNATAWLEPEQQQRIMVDTGCGLGPISG  240
            A+M+PGS  GE F  Q+EVSIR HALES CFVVN+TAWL PEQQ +IM DTGC +GPISG
Sbjct  181  ASMYPGSFAGERFTRQMEVSIRMHALESACFVVNSTAWLYPEQQAQIMADTGCEIGPISG  240

Query  241  GCFTAIVSPEGKLLGEPLRSGEGEVIADLDLTLIDKRKRMMDSVGHYSRPELLSLLIDRT  300
            GC+TAI+ P+G+++G  L  GEGEVIAD+DL  I+ RKR MD  GHYSRPE+LSL IDRT
Sbjct  241  GCYTAIIDPQGEVIG-ALTEGEGEVIADIDLFQIEIRKRQMDGRGHYSRPEILSLNIDRT  299

Query  301  PTAHLHERVTALPGR  315
            P  H+HER  A P R
Sbjct  300  PHRHVHER-NAQPTR  313


>nitrilase-related carbon-nitrogen hydrolase [Pseudomonas oleovorans]
Sequence ID: WP_003460327.1 Length: 338
Range 1: 11 to 327

Score:328 bits(842), Expect:2e-110, 
Method:Compositional matrix adjust., 
Identities:157/318(49%), Positives:217/318(68%), Gaps:1/318(0%)

Query  4    VRAAAVQLSPVLYSREGTVEKIVQTILRLGREGVQFAVFPETVVPYYPYFSFVQPPFMMG  63
            VR AAVQ +P L + E T+ +++  +     +G Q  VFPET +P+YPYFS V  P  MG
Sbjct  11   VRVAAVQYAPDLETTEATLRRVLDAVAEAAAKGAQLVVFPETFIPHYPYFSAVLAPAAMG  70

Query  64   KEHLRLLEESVQVPSAATAAIAEACREARMVVSLGINERDGGTIYNAQLLFDADGSLIQH  123
             E  RL E +V++P   T A++EA R  R+V+++G+ ERD G++YN QL+FD DGSLIQ 
Sbjct  71   AEQNRLYENAVRIPGPVTDALSEAARRHRIVLAVGVTERDHGSLYNTQLIFDVDGSLIQK  130

Query  124  RRKITPTYHERMVWGQGDGSGLRAVASQVGRIGSLACWEHYNPLARYALMADGEQIHAAM  183
             RKI+P  HER++W +GDG+ ++ V S VGR+G+L CWEHYNPLAR++L+A  E+IH + 
Sbjct  131  HRKISPAPHERLIWDEGDGTSIKVVESTVGRLGALTCWEHYNPLARFSLIAQHEEIHIST  190

Query  184  FPGSLVGEIFAEQIEVSIRHHALESGCFVVNATAWLEPEQQQRIMVDTGCGLGPISGGCF  243
            + GS+ G +F++Q E  + +HALESGCFVVNATAWL  EQ+ RI VD       ++GGC 
Sbjct  191  YIGSIFGPVFSKQTETQLMNHALESGCFVVNATAWLTDEQRARI-VDDPDMQKVLTGGCM  249

Query  244  TAIVSPEGKLLGEPLRSGEGEVIADLDLTLIDKRKRMMDSVGHYSRPELLSLLIDRTPTA  303
            TAI+ P+G+ +  PL  GEG +IADLD + I   KR  DSVGHYSRP+L SL +   PT 
Sbjct  250  TAIIGPDGQHIVPPLTDGEGILIADLDFSEITNAKRTRDSVGHYSRPDLFSLAVHSKPTP  309

Query  304  HLHERVTALPGRHEAEEV  321
            H+    ++   R +A+ V
Sbjct  310  HIRSIASSETVRRDADVV  327


>MULTISPECIES: carbon-nitrogen hydrolase family protein [Pseudomonas]
Sequence ID: WP_238209970.1 Length: 339
Range 1: 9 to 324

Score:188 bits(477), Expect:1e-55, 
Method:Compositional matrix adjust., 
Identities:111/325(34%), Positives:168/325(51%), Gaps:24/325(7%)

Query  5    RAAAVQLSPVLYSREGTVEKIVQTILRLGREGVQFAVFPETVVPYYPYFSFVQPPFMMGK  64
            R AAVQ +P     + T+EK +  + +    G     FPE   P YP+F ++  P    +
Sbjct  9    RVAAVQAAPEFLDLDATIEKAIGLMQQAASAGASLIAFPENFFPGYPFFLWLGSPAWAMQ  68

Query  65   EHLRLLEESVQVPSAATAAIAEACREARMVVSLGINERDGGTIYNAQLLFDADGSLIQHR  124
               R  + S+ + S     + EA R   + +S+G +E+  G++Y AQ L D  G+ +  R
Sbjct  69   FIQRYHDNSLIIDSPQYQRLCEAARRLHIYLSIGFSEKSDGSLYMAQALIDDQGNTLSTR  128

Query  125  RKITPTYHERMVWGQGDGSGLRAVASQVGRIGSLACWEHYNPLARYALMADGEQIHAAMF  184
            RK+ PT  ER ++G+GDGS L  + + +G++GSL CWEH  PL++YAL A  EQ+H A +
Sbjct  129  RKLKPTLVERSLFGEGDGSDLSVIDTPLGKVGSLCCWEHVQPLSKYALFAQHEQVHIAAW  188

Query  185  PG----SLVGEIFAEQIEVSIRH-HALESGCFVVNATAWLEP---------EQQQRIMVD  230
            P     S V      Q+  ++   +A+E  CFVV  ++ +           E+ QR++  
Sbjct  189  PSFSLYSGVAYALGPQVNTAVTQTYAVEGQCFVVAPSSVVSDRMIELLCHNEEAQRLLP-  247

Query  231  TGCGLGPISGGCFTAIVSPEGKLLGEPLRSG-EGEVIADLDLTLIDKRKRMMDSVGHYSR  289
                    SGG    I  P+G  L EPL    EG ++AD+DL ++   K   D VGHYSR
Sbjct  248  --------SGGGHARIFGPDGAPLAEPLDEHREGLLLADVDLAVLSLAKLAADPVGHYSR  299

Query  290  PELLSLLIDRTPTAHLHERVTALPG  314
            P++  LL+D TP   +H    A P 
Sbjct  300  PDVTRLLLDNTPRRPMHLGAFAQPA  324


>MULTISPECIES: carbon-nitrogen hydrolase family protein [Pseudomonas]
Sequence ID: WP_009399621.1 Length: 339
Range 1: 9 to 311

Score:185 bits(469), Expect:2e-54, 
Method:Compositional matrix adjust., 
Identities:107/303(35%), Positives:161/303(53%), Gaps:6/303(1%)

Query  5    RAAAVQLSPVLYSREGTVEKIVQTILRLGREGVQFAVFPETVVPYYPYFSFVQPPFMMGK  64
            R AAVQ +P     E TVEK V  + +    G     FPE   P YP+F ++  P    +
Sbjct  9    RVAAVQAAPEFLDLEATVEKAVGLMQQAASAGASLVAFPENFFPGYPFFLWLGSPAWAMQ  68

Query  65   EHLRLLEESVQVPSAATAAIAEACREARMVVSLGINERDGGTIYNAQLLFDADGSLIQHR  124
               R  + S+ + S     + EA R   + +S+G +E+  G++Y AQ L D  G  +  R
Sbjct  69   FIQRYHDNSLVIDSPHYQRLCEAARRLGIYLSIGFSEKSNGSLYMAQALIDDQGKTLSTR  128

Query  125  RKITPTYHERMVWGQGDGSGLRAVASQVGRIGSLACWEHYNPLARYALMADGEQIHAAMF  184
            RK+ PT  ER ++G+GDGS L  + + +G++GSL CWEH  PL++YAL A  EQ+H A +
Sbjct  129  RKLKPTLVERSLFGEGDGSDLSVIDTPLGKVGSLCCWEHVQPLSKYALFAQHEQVHIAAW  188

Query  185  PG----SLVGEIFAEQIEVSI-RHHALESGCFVVNATAWLEPEQQQRIMVDTGCGLGPIS  239
            P     S V      ++  ++ + +A+E  CFVV  ++ +     + +  +        S
Sbjct  189  PSFSLYSGVAYALGPEVNTAVTQTYAVEGQCFVVAPSSVVSDRMVELLCHNEEARQLLPS  248

Query  240  GGCFTAIVSPEGKLLGEPLRSG-EGEVIADLDLTLIDKRKRMMDSVGHYSRPELLSLLID  298
            GG    I  P+G  L EPL    EG ++AD+DL ++   K   D VGHYSRP++  LL+D
Sbjct  249  GGGHARIFGPDGSPLAEPLDEHREGLLLADIDLGVLSLAKLAADPVGHYSRPDVTRLLLD  308

Query  299  RTP  301
             TP
Sbjct  309  NTP  311


>MULTISPECIES: carbon-nitrogen hydrolase family protein [Pseudomonas]
Sequence ID: WP_105162202.1 Length: 339
Range 1: 8 to 312

Score:185 bits(469), Expect:2e-54, 
Method:Compositional matrix adjust., 
Identities:105/305(34%), Positives:166/305(54%), Gaps:8/305(2%)

Query  5    RAAAVQLSPVLYSREGTVEKIVQTILRLGREGVQFAVFPETVVPYYPYFSFVQPPFMMGK  64
            +AAAVQ +PV    + TV+K+++ I      G Q   FPE  V  YPY+S++  P     
Sbjct  8    KAAAVQTAPVFLDTDATVDKVIRLIEEAAGNGAQLVAFPEVFVAGYPYWSWIGNPIEGSP  67

Query  65   EHLRLLEESVQVPSAATAAIAEACREARMVVSLGINERDG---GTIYNAQLLFDADGSLI  121
               +L+  ++++P    + IA+A    R+ V +G+NER     GTIYN  +    +G ++
Sbjct  68   WFEKLVRSAIEIPGPEISKIAQAAARHRINVVVGVNERSSKGIGTIYNTLVTISDEGRIL  127

Query  122  QHRRKITPTYHERMVWGQGDGSGLRAVASQVGRIGSLACWEHYNPLARYALMADGEQIHA  181
               RK+ PT+ E++ W  GD S LR   + VG +GSLAC E+ N LAR+AL+A+GE +H 
Sbjct  128  GRHRKLVPTWAEKLTWAPGDASALRVHDTSVGPLGSLACGENTNTLARFALIAEGELVHV  187

Query  182  AMF---PGSLVGEIFAEQIEVSIRHHALESGCFVVNATAWLEPEQQQRIMVD--TGCGLG  236
            A +   P +      AE I+V    H+ E   F V + + +  E  Q +  D      L 
Sbjct  188  ASYISLPVAPPEYDMAEAIKVRAAAHSFEGKLFTVVSCSTVSEEIIQALEPDFPKARELL  247

Query  237  PISGGCFTAIVSPEGKLLGEPLRSGEGEVIADLDLTLIDKRKRMMDSVGHYSRPELLSLL  296
                  F+ I+ P+G+++G+PL   EG V AD+DL+   + ++M D  GHY+R ++  L 
Sbjct  248  TRRNSAFSGILGPDGRVIGQPLIDEEGIVYADIDLSRCIQPRQMHDISGHYNRFDIFDLR  307

Query  297  IDRTP  301
            ++R P
Sbjct  308  VNRRP  312


>MULTISPECIES: carbon-nitrogen hydrolase family protein [Pseudomonadota]
Sequence ID: WP_011489323.1 Length: 331
Range 1: 6 to 317

Score:183 bits(465), Expect:6e-54, 
Method:Compositional matrix adjust., 
Identities:110/312(35%), Positives:165/312(52%), Gaps:6/312(1%)

Query  1    MAIVRAAAVQLSPVLYSREGTVEKIVQTILRLGREGVQFAVFPETVVPYYPYFSFVQPPF  60
            +A  + AAVQ +P   + +  VEK V+ I    + G +   FPE  +P YP++ ++  P 
Sbjct  6    IAKYKVAAVQAAPEFLNLDKGVEKAVRLIEEAAKNGAKLIAFPEVWLPGYPWWIWLDSPA  65

Query  61   MMGKEHLRLLEESVQVPSAATAAIAEACREARMVVSLGINERDGGTIYNAQLLFDADGSL  120
               +   R  E ++ V S     +  A  E R+ V LG  ER  GT+Y AQ + D +G +
Sbjct  66   WGMQFVQRHFENALLVGSPQWERLCAAAAEHRIFVVLGFCERQDGTLYIAQAIIDDEGRV  125

Query  121  IQHRRKITPTYHERMVWGQGDGSGLRAVASQVGRIGSLACWEHYNPLARYALMADGEQIH  180
            +  RRK+ PT+ ER V+G+GDGS L    + +GRIG+L+C EH  PL++YA+ +  EQIH
Sbjct  126  VSTRRKLKPTHAERTVYGEGDGSHLSVHQTSIGRIGALSCAEHIQPLSKYAMYSQNEQIH  185

Query  181  AAMFPGSLV--GEIFAEQIEVSI---RHHALESGCFVVNATAWLEPEQQQRIMVDTGCGL  235
             A +P   V  G  F    E ++   + +ALE GC+V+   A +  E  + +        
Sbjct  186  VAAWPSFSVYRGAAFQLSPEANLAASQVYALEGGCYVLAPCALVSKEMLEMLADTPQKRQ  245

Query  236  GPISGGCFTAIVSPEGKLLGEPL-RSGEGEVIADLDLTLIDKRKRMMDSVGHYSRPELLS  294
              + GG F  I  P+ K L EP   + EG + AD+DL  I   K   D  GHYSRP+++ 
Sbjct  246  LLLEGGGFAQIFGPDAKPLCEPFPETQEGLLYADVDLGFIGVAKAAYDPTGHYSRPDVVR  305

Query  295  LLIDRTPTAHLH  306
            LL +  P   +H
Sbjct  306  LLWNSKPATRVH  317


>carbon-nitrogen hydrolase family protein [Pseudomonas mandelii]
Sequence ID: WP_221109179.1 Length: 313
Range 1: 1 to 309

Score:182 bits(463), Expect:8e-54, 
Method:Compositional matrix adjust., 
Identities:111/319(35%), Positives:174/319(54%), Gaps:25/319(7%)

Query  3    IVRAAAVQLSPVLYSREGTVEKIVQTILRLGREGVQFAVFPETVVPYYPYFSFV----QP  58
            + + A +Q  PVL  R  T+ + VQ++      G    V PE+ +P YP + +     + 
Sbjct  1    MTKVAIIQRPPVLLDRSATIARAVQSVAEAAAAGASLIVLPESFIPGYPSWIWRLAAGKD  60

Query  59   PFMMGKEHLRLLEESVQVPSAATAAIAEACREARMVVSLGINERD----GGTIYNAQLLF  114
              +MG+ H RLL  +V + +     + EA R   + +  GINE D    GGT+YN+ ++ 
Sbjct  61   GAVMGQLHTRLLANAVDIANGDLGELCEAARVHAVTIVCGINECDRSTGGGTLYNSVVVI  120

Query  115  DADGSLIQHRRKITPTYHERMVWGQGDGSGLRAVASQVGRIGSLACWEHYNPLARYALMA  174
             ADG+++   RK+ PT  ERMV G GD SGLRAV + VGR+G+L CWE+Y PLARY+L A
Sbjct  121  GADGAVLNRHRKLMPTNPERMVHGFGDASGLRAVDTPVGRVGALICWENYMPLARYSLYA  180

Query  175  DGEQIHAAMFPGSLVGEIFAEQIEVSIRHHALESGCFVVNATAWLE----PE---QQQRI  227
             G +I+ A  P    GE +      ++RH ALE  C+V+ +   L     PE    + ++
Sbjct  181  QGVEIYIA--PTYDTGEGWIS----TMRHIALEGRCWVLGSGTALRGSDIPEGFPARMQL  234

Query  228  MVDTGCGLGPISGGCFTAIVSPEGKLLGEPLRSGEGEVIADLDLTLIDKRKRMMDSVGHY  287
              D    +        + +VSP+G+++  PL    G + AD+D+ L+   +R +D  GHY
Sbjct  235  FADPDEWINDGD----SVVVSPQGRIVAGPLHREAGILYADIDVALVAPARRALDVTGHY  290

Query  288  SRPELLSLLIDRTPTAHLH  306
            +RP++  L + R+P   +H
Sbjct  291  ARPDIFELHVRRSPAIPVH  309


>MULTISPECIES: carbon-nitrogen hydrolase family protein [Pseudomonas]
Sequence ID: WP_020800717.1 Length: 313
Range 1: 1 to 304

Score:180 bits(457), Expect:6e-53, 
Method:Compositional matrix adjust., 
Identities:108/315(34%), Positives:171/315(54%), Gaps:27/315(8%)

Query  3    IVRAAAVQLSPVLYSREGTVEKIVQTILRLGREGVQFAVFPETVVPYYPYFSFV----QP  58
            + + A +Q  PVL  R  T+ + VQ++      G    V PE+ +P YP + +     + 
Sbjct  1    MTKIAIIQRPPVLLDRSATIARAVQSVSEAATAGASLIVLPESFIPGYPSWIWRLAAGKD  60

Query  59   PFMMGKEHLRLLEESVQVPSAATAAIAEACREARMVVSLGINERD----GGTIYNAQLLF  114
              ++G+ H RLL  +V + +     + EA R   + +  GINE D    GGT+YN+ ++ 
Sbjct  61   GAVIGQLHTRLLANAVDIVNGDLCQLCEAARVHAVTIVCGINECDRRNGGGTLYNSVVVI  120

Query  115  DADGSLIQHRRKITPTYHERMVWGQGDGSGLRAVASQVGRIGSLACWEHYNPLARYALMA  174
              +G+++   RK+ PT  ERMV G GD SGLRAV + VGR+G+L CWE+Y PLARYAL A
Sbjct  121  GVNGAVLNRHRKLMPTNPERMVHGFGDASGLRAVDTPVGRVGALICWENYMPLARYALYA  180

Query  175  DGEQIHAAMFPGSLVGEIFAEQIEVSIRHHALESGCFVVNATAWLE--------PEQQQR  226
             G +I+ A  P    GE +      ++RH ALE  C+V+ +   L         P + Q 
Sbjct  181  QGVEIYVA--PTYDTGEGWIS----TMRHIALEGRCWVLGSGTALRGSDVPDDFPSRAQ-  233

Query  227  IMVDTGCGLGPISGGCFTAIVSPEGKLLGEPLRSGEGEVIADLDLTLIDKRKRMMDSVGH  286
            +  D    +        + +V+P+G+++  PL    G + AD+D++L+   +R +D  GH
Sbjct  234  LFADPDEWINDGD----SVVVNPQGRIVAGPLHREAGILYADIDVSLVAPARRALDVTGH  289

Query  287  YSRPELLSLLIDRTP  301
            Y+RP++  L + RTP
Sbjct  290  YARPDIFDLQVRRTP  304


>MULTISPECIES: carbon-nitrogen hydrolase family protein [Pseudomonas]
Sequence ID: WP_197538704.1 Length: 344
Range 1: 9 to 312

Score:180 bits(457), Expect:2e-52, 
Method:Compositional matrix adjust., 
Identities:106/304(35%), Positives:164/304(53%), Gaps:6/304(1%)

Query  5    RAAAVQLSPVLYSREGTVEKIVQTILRLGREGVQFAVFPETVVPYYPYFSFVQPPFMMGK  64
            + AAVQ +P     +  V+K ++ I      G     FPE  +P YP++ ++  P    +
Sbjct  9    KVAAVQAAPEFLDLDKGVDKAIRLIKEAADNGASLVAFPEVYLPGYPWWIWLGSPAWGMQ  68

Query  65   EHLRLLEESVQVPSAATAAIAEACREARMVVSLGINERDGGTIYNAQLLFDADGSLIQHR  124
               R +E S+ + S     + +A    R+ V +G +ER  GT+Y  Q + D +G +I  R
Sbjct  69   FVQRYVENSLDLKSEQFERLCKAAATYRIHVVMGYSERSFGTLYLGQAIIDDNGKVIGTR  128

Query  125  RKITPTYHERMVWGQGDGSGLRAVASQVGRIGSLACWEHYNPLARYALMADGEQIHAAMF  184
            RK+ PT+ ER V+G+G+GS L+   SQ+GR+G+L C EH  PL+++A+ +  EQ+H A +
Sbjct  129  RKLKPTHAERTVYGEGNGSDLKVFNSQLGRVGALCCAEHVQPLSKFAMYSQHEQLHIASW  188

Query  185  PGSLV-----GEIFAEQIEVSIRHHALESGCFVVNATAWLEPEQQQRIMVDTGCGLGPIS  239
            P   V      ++ AE    + + +ALE  CFV++A A +  +    ++     G     
Sbjct  189  PSFSVYRGGAYQLSAEANCAATQVYALEGQCFVISACAIVSKDMLNLLIDTPDKGNLLQD  248

Query  240  GGCFTAIVSPEGKLLGEPL-RSGEGEVIADLDLTLIDKRKRMMDSVGHYSRPELLSLLID  298
            GG F  I  P+G  L EPL    EG + AD+DL  I   K  +D VGHYSRP++L LL +
Sbjct  249  GGGFAMIYGPDGAPLCEPLGEYEEGILYADVDLGAISVAKAALDPVGHYSRPDVLRLLFN  308

Query  299  RTPT  302
              PT
Sbjct  309  DQPT  312


>carbon-nitrogen hydrolase family protein [Pseudomonas serbica]
Sequence ID: WP_046817635.1 Length: 313
Range 1: 1 to 304

Score:179 bits(453), Expect:3e-52, 
Method:Compositional matrix adjust., 
Identities:111/314(35%), Positives:175/314(55%), Gaps:25/314(7%)

Query  3    IVRAAAVQLSPVLYSREGTVEKIVQTILRLGREGVQFAVFPETVVPYYPYFSFV----QP  58
            + R A +Q  PVL  R  T+ + VQ++      G    V PE+ +P YP + +     + 
Sbjct  1    MTRIAIIQRPPVLLDRSATITRAVQSVAEAAAAGAALIVLPESFIPGYPSWIWRLAAGKD  60

Query  59   PFMMGKEHLRLLEESVQVPSAATAAIAEACREARMVVSLGINERD----GGTIYNAQLLF  114
              ++G+ H RLL  +V + +     + EA R   + +  GINE D    GGT+YN+ ++ 
Sbjct  61   GAVIGQLHARLLANAVDITNGDLRQLCEAARVHAVTIVCGINECDRRNGGGTLYNSVVVI  120

Query  115  DADGSLIQHRRKITPTYHERMVWGQGDGSGLRAVASQVGRIGSLACWEHYNPLARYALMA  174
             A G+++   RK+ PT  ERMV G GD SGLRAV + VGR+G+L CWE+Y PLARYAL A
Sbjct  121  GASGAVLNRHRKLMPTNPERMVHGLGDASGLRAVDTPVGRVGALICWENYMPLARYALYA  180

Query  175  DGEQIHAAMFPGSLVGEIFAEQIEVSIRHHALESGCFVVNATAWLE----PEQ---QQRI  227
             G +I+ A  P    GE +      ++RH ALE  C+V+ + + L     P+    + ++
Sbjct  181  QGVEIYIA--PTYDTGEGWIS----TMRHIALEGRCWVLGSGSVLRGSDIPDDFPARAQL  234

Query  228  MVDTGCGLGPISGGCFTAIVSPEGKLLGEPLRSGEGEVIADLDLTLIDKRKRMMDSVGHY  287
              D       I+ G  + +V+P+G+++  PL    G + AD+D++L+   +R +D  GHY
Sbjct  235  FADPDEW---INDG-DSVVVNPQGRIVAGPLHREAGILYADIDVSLVAPARRALDVTGHY  290

Query  288  SRPELLSLLIDRTP  301
            +RP++  L + RTP
Sbjct  291  ARPDIFELQVRRTP  304


>carbon-nitrogen hydrolase family protein [Pseudomonas gozinkensis]
Sequence ID: WP_192564484.1 Length: 339
Range 1: 5 to 307

Score:179 bits(454), Expect:4e-52, 
Method:Compositional matrix adjust., 
Identities:105/303(35%), Positives:159/303(52%), Gaps:6/303(1%)

Query  4    VRAAAVQLSPVLYSREGTVEKIVQTILRLGREGVQFAVFPETVVPYYPYFSFVQPPFMMG  63
            ++ A VQ +PV    + TV+K +  I +   EG +   FPET +P YP+F +++ P    
Sbjct  5    IKVACVQAAPVFLDLQATVDKTISLIRQAAAEGAELIAFPETWIPGYPWFLWLEAPAAYM  64

Query  64   KEHLRLLEESVQVPSAATAAIAEACREARMVVSLGINERDGGTIYNAQLLFDADGSLIQH  123
                R  E S+ + SA    I++A RE  + V LG +ER  G++Y  Q + DA G  I  
Sbjct  65   PLVQRYHENSLVLDSAEARRISDAARECAIHVVLGHSERANGSLYIGQWIIDAQGKTIGV  124

Query  124  RRKITPTYHERMVWGQGDGSGLRAVASQVGRIGSLACWEHYNPLARYALMADGEQIHAAM  183
            RRK+  T+ ER ++G+ DGS L    +++GR+G+L CWEH  PL++YA+ A  EQIH A 
Sbjct  125  RRKLKATHVERTLFGESDGSSLSTFETELGRLGALCCWEHLQPLSKYAMYAQNEQIHVAA  184

Query  184  FPG-----SLVGEIFAEQIEVSIRHHALESGCFVVNATAWLEPEQQQRIMVDTGCGLGPI  238
            +P       +   +  E    + R +A E  CFV+   A + PE    +  D        
Sbjct  185  WPSFSLYRQITNALGPEVNTAASRIYAAEGQCFVLAPCALVSPEMIDLLCDDDYKRSLLQ  244

Query  239  SGGCFTAIVSPEGKLLGEPL-RSGEGEVIADLDLTLIDKRKRMMDSVGHYSRPELLSLLI  297
            +GG    I  P+G  L  PL    EG + A L+ + +   K   D  GHYSRP++  L++
Sbjct  245  TGGGHARIFGPDGSDLATPLAEDEEGLLYATLEPSALIFAKVAADPAGHYSRPDVTRLML  304

Query  298  DRT  300
            +RT
Sbjct  305  NRT  307


>MULTISPECIES: carbon-nitrogen hydrolase family protein [Pseudomonas]
Sequence ID: WP_083743018.1 Length: 351
Range 1: 9 to 317

Score:178 bits(452), Expect:1e-51, 
Method:Compositional matrix adjust., 
Identities:111/316(35%), Positives:164/316(51%), Gaps:22/316(6%)

Query  6    AAAVQLSPVLYSREGTVEKIVQTILRLGREGVQFAVFPETVVPYYPYFSFVQPPFMMGKE  65
            AAAVQ +PV    + TVE   + I        +   FPE  V  YPY+++   P      
Sbjct  9    AAAVQAAPVYLEADATVELACRLIAEAAHNQARLVAFPEVFVAGYPYWNWTMNPVEGSAW  68

Query  66   HLRLLEESVQVPSAATAAIAEACREARMVVSLGINERDG---GTIYNAQLLFDADGSLIQ  122
            + RL   ++ VP   T  +  A R+A  VV +G+NER     GT+YN  L+  A G LI 
Sbjct  69   YERLYVSAIDVPGPQTERLCAAARQANCVVVIGVNERGAHSYGTLYNTVLMISAQGHLIG  128

Query  123  HRRKITPTYHERMVWGQGDGSGLRAVASQVGRIGSLACWEHYNPLARYALMADGEQIHAA  182
              RK+ PT+ E++ W  GDGS L    +++G IG+LAC E+ N LAR++L+A GE IH A
Sbjct  129  RHRKLVPTWAEKLTWTGGDGSSLTVHETELGPIGALACGENTNTLARFSLLAQGELIHIA  188

Query  183  MF---PGSLVGEIFAEQIEVSIRHHALESGCF-VVNATAWLEP--------EQQQRIMVD  230
             +   P +       E I++    HA E   F +V+ +A  EP        + + R M++
Sbjct  189  NYIALPVAPDDYDMVEAIKLRAAAHAFEGKVFNIVSCSAISEPIITAVAGDDPKARAMLE  248

Query  231  TGCGLGPISGGCFTAIVSPEGKLLGEPLRSGEGEVIADLDLTLIDKRKRMMDSVGHYSRP  290
                        F+ I  P+G+LL EPL   EG V A +DL+   + K+M D VGHY+R 
Sbjct  249  R-------KNSAFSGIFGPDGRLLTEPLIDREGIVYAQIDLSKCIQPKQMHDIVGHYNRF  301

Query  291  ELLSLLIDRTPTAHLH  306
            ++ SL +++ P   L+
Sbjct  302  DIFSLSLNKRPLEALN  317


>carbon-nitrogen hydrolase family protein [Pseudomonas dryadis]
Sequence ID: WP_131177667.1 Length: 346
Range 1: 7 to 315

Score:177 bits(448), Expect:3e-51, 
Method:Compositional matrix adjust., 
Identities:103/312(33%), Positives:164/312(52%), Gaps:19/312(6%)

Query  4    VRAAAVQLSPVLYSREGTVEKIVQTILRLGREGVQFAVFPETVVPYYPYFSFVQPPFMMG  63
            ++ AA   +PV   +  T  K +  +      G +  VFPE+ +P +P ++ +  P +  
Sbjct  7    LKVAACHAAPVFLDKTATTAKALALMGEAAAHGAELVVFPESYIPAFPIWAALWAPIVNH  66

Query  64   KEHLRLLEESVQVPSAATAAIAEACREARMVVSLGINERD---GGTIYNAQLLFDADGSL  120
                R++E S+ +     AA+    R   + VSLGI+ER     G I+N+ LL   DG L
Sbjct  67   DLFERMVENSLYLDGPEIAAVRAEARRLGVFVSLGISERSRHSAGCIWNSNLLIGDDGEL  126

Query  121  IQHRRKITPTYHERMVWGQGDGSGLRAVASQVGRIGSLACWEHYNPLARYALMADGEQIH  180
            + H RK+ PT++E++VW  GDG GLR   +++GRIG+L C E+ NPLARYALMA GEQ+H
Sbjct  127  LNHHRKLVPTFYEKLVWAPGDGEGLRVSDTRIGRIGALICGENTNPLARYALMAQGEQLH  186

Query  181  AAMFP----------GSLVGEIFAEQIEVSIRHHALESGCFVVNATAWLEPEQQQRIMVD  230
             + +P          G     + A +I  +   H+ E+  F +    +++   +   +VD
Sbjct  187  ISCWPALWPTRLPEGGGNFDNVAANRIRAAA--HSFEAKAFGILCAGYMDAAMRD-FLVD  243

Query  231  TGCGLGPISGG---CFTAIVSPEGKLLGEPLRSGEGEVIADLDLTLIDKRKRMMDSVGHY  287
                +  +  G     T  V P G  +GE L++ EG + ADLDL    + K+  D VG+Y
Sbjct  244  RDPTVAAVLDGTPRAATLFVDPTGTQVGEMLQAEEGILYADLDLNRCIEPKQFHDVVGYY  303

Query  288  SRPELLSLLIDR  299
            +R ++  L I+R
Sbjct  304  NRFDVFDLRIER  315


>MULTISPECIES: carbon-nitrogen hydrolase family protein [Pseudomonas]
Sequence ID: WP_054905751.1 Length: 338
Range 1: 9 to 311

Score:175 bits(443), Expect:1e-50, 
Method:Compositional matrix adjust., 
Identities:110/304(36%), Positives:170/304(55%), Gaps:8/304(2%)

Query  5    RAAAVQLSPVLYSREGTVEKIVQTILRLGREGVQFAVFPETVVPYYPYFSFVQPPFMMGK  64
            R AAVQ +PV  + + T++K +  I +  +EGV+   FPE   P YP+F ++  P    +
Sbjct  9    RVAAVQAAPVFLNLDATIDKAIGLIGQAAQEGVELIAFPENFFPGYPFFLWLGTPAWSMQ  68

Query  65   EHLRLLEESVQVPSAATAAIAEACREARMVVSLGINERDGGTIYNAQLLFDADGSLIQHR  124
               R  + S+ V S     + EA +   + +S+G +ER GG++Y AQ L    G  +  R
Sbjct  69   FVQRYHDNSMMVDSVEYRRLEEAAKRHNIHLSIGFSERSGGSLYMAQALISNKGVTLSTR  128

Query  125  RKITPTYHERMVWGQGDGSGLRAVASQVGRIGSLACWEHYNPLARYALMADGEQIHAAMF  184
            RK+ PT  ER ++G+GDGS L  V + +G+IGSL CWEH  PL +YA+ A  EQIH A +
Sbjct  129  RKLKPTLVERCLFGEGDGSDLTVVDTSLGKIGSLCCWEHVQPLTKYAMYAQHEQIHIAAW  188

Query  185  PG-SLVGEI---FAEQIEVSIRH-HALESGCFVVNATAWLEPEQQQRI-MVDTGCGLGPI  238
            P  SL  ++      ++  ++   +A+E  CFV+  ++ + PE  + + M D    L P 
Sbjct  189  PSFSLYRDVAYSLGPEVNTAVTQTYAVEGQCFVIAPSSVVSPEMIEILCMNDDARKLLP-  247

Query  239  SGGCFTAIVSPEGKLLGEPL-RSGEGEVIADLDLTLIDKRKRMMDSVGHYSRPELLSLLI  297
             GG    I  P+G  L  P+    EG ++ADLDL ++   K   D  GHYSRP++  LL+
Sbjct  248  EGGGHARIFGPDGSPLASPIDEHSEGLLLADLDLGVLSLAKLAADPAGHYSRPDVTQLLL  307

Query  298  DRTP  301
            +++P
Sbjct  308  NKSP  311


>carbon-nitrogen hydrolase family protein [Pseudomonas azerbaijanorientalis]
Sequence ID: WP_217838005.1 Length: 313
Range 1: 1 to 304

Score:174 bits(440), Expect:2e-50, 
Method:Compositional matrix adjust., 
Identities:107/322(33%), Positives:164/322(50%), Gaps:41/322(12%)

Query  3    IVRAAAVQLSPVLYSREGTVEKIVQTILRLGREGVQFAVFPETVVPYYPYFSFV----QP  58
            + + A +Q  PVL  R  T+ + VQ++      G    V PE+ +P YP + +     + 
Sbjct  1    MTKIAIIQRPPVLLDRSATIARAVQSVAEAAAAGASLIVLPESFIPGYPSWIWRLAAGKD  60

Query  59   PFMMGKEHLRLLEESVQVPSAATAAIAEACREARMVVSLGINE----RDGGTIYNAQLLF  114
              +MG+ H RLL  +V + +     + E      + +  GINE      GGT+YN+ ++ 
Sbjct  61   GALMGQLHTRLLANAVDIANGDLNPLCEVASANAVTIVCGINECERRNGGGTLYNSVVVI  120

Query  115  DADGSLIQHRRKITPTYHERMVWGQGDGSGLRAVASQVGRIGSLACWEHYNPLARYALMA  174
              DG ++   RK+ PT  ERMV G GD SGLR V + VGRIG+L CWE+Y PLARY+L A
Sbjct  121  GTDGEVLNRHRKLMPTNPERMVHGFGDASGLRTVDTPVGRIGTLICWENYMPLARYSLYA  180

Query  175  DGEQIHAAMFPGSLVGEIFAEQIEVSIRHHALESGCFVVN---------------ATAWL  219
             G +I+ A  P    GE +      ++RH ALE  C+V+                A   L
Sbjct  181  QGVEIYVA--PTYDTGEGWIS----TMRHIALEGRCWVLGSGTSLRGSDIPDDFPARTQL  234

Query  220  EPEQQQRIMVDTGCGLGPISGGCFTAIVSPEGKLLGEPLRSGEGEVIADLDLTLIDKRKR  279
             P+ Q+ I                + +V+P+G++   PL    G + AD+D++L+   +R
Sbjct  235  FPDPQEWI------------NDGDSVVVNPQGRITAGPLHRETGILYADIDVSLVAPARR  282

Query  280  MMDSVGHYSRPELLSLLIDRTP  301
             +D  GHY+RP++  L + RTP
Sbjct  283  TLDVTGHYARPDIFELQVRRTP  304


>carbon-nitrogen hydrolase family protein [Pseudomonas sessilinigenes]
Sequence ID: WP_124347314.1 Length: 332
Range 1: 3 to 307

Score:174 bits(441), Expect:3e-50, 
Method:Compositional matrix adjust., 
Identities:111/310(36%), Positives:161/310(51%), Gaps:16/310(5%)

Query  2    AIVRAAAVQLSPVLYSREGTVEKIVQTILRLGREGVQFAVFPETVVPYYPYFSFVQPPFM  61
            A ++ A VQ +PV    +GTV+K +  I     +G +   FPET +P YP+F ++Q P  
Sbjct  3    AKIKVACVQAAPVFLDLQGTVDKTLALIEEAASQGARLIAFPETWIPGYPWFLWLQAPAH  62

Query  62   MGKEHLRLLEESVQVPSAATAAIAEACREARMVVSLGINERDGGTIYNAQLLFDADGSLI  121
                  R  + S+ + S     I+ A R+  + V LG +ERD G++Y  Q L D  G  +
Sbjct  63   YMPLVQRYHQNSLVLDSEQARRISAAARQHAIHVVLGYSERDHGSLYIGQWLIDDQGHTL  122

Query  122  QHRRKITPTYHERMVWGQGDGSGLRAVASQVGRIGSLACWEHYNPLARYALMADGEQIHA  181
              RRK+  T+ ER+++G+ DGS L    SQ+G++G+L CWEH  PL+RYA+ A  EQIH 
Sbjct  123  GIRRKLKATHVERVLFGESDGSSLATFDSQLGKLGALCCWEHLQPLSRYAMYAQHEQIHV  182

Query  182  AMFPG-SL----VGEIFAEQIEVSIRHHALESGCFVVNATAWLEPEQQQRIMVDTGCGLG  236
            A +P  SL       +  E    + R +A E  CFV+ + A + P+     M+D  C   
Sbjct  183  AAWPSFSLYRRGTAALGPEVNLAASRLYAAEGQCFVLASCAVVTPD-----MLDLLCATD  237

Query  237  PI-----SGGCFTAIVSPEGKLLGEPL-RSGEGEVIADLDLTLIDKRKRMMDSVGHYSRP  290
                   +GG    I  P+G  L  PL    EG + A LD   +   K   D VGHYSRP
Sbjct  238  EQRALLEAGGGHARIFGPDGADLASPLGEHEEGILYATLDPAALVGAKLAADPVGHYSRP  297

Query  291  ELLSLLIDRT  300
            ++  LL +R 
Sbjct  298  DVTRLLFNRN  307


>MULTISPECIES: carbon-nitrogen hydrolase family protein [Pseudomonas]
Sequence ID: WP_090456078.1 Length: 313
Range 1: 1 to 304

Score:173 bits(439), Expect:3e-50, 
Method:Compositional matrix adjust., 
Identities:106/322(33%), Positives:162/322(50%), Gaps:41/322(12%)

Query  3    IVRAAAVQLSPVLYSREGTVEKIVQTILRLGREGVQFAVFPETVVPYYPYFSFV----QP  58
            + + A +Q  PVL  R  T+ + VQ++      G    V PE  +P YP + +     + 
Sbjct  1    MTKIAIIQRPPVLLDRSATIARAVQSVAEAAVAGASLIVLPEQFIPGYPSWIWRLAAGKD  60

Query  59   PFMMGKEHLRLLEESVQVPSAATAAIAEACREARMVVSLGINERD----GGTIYNAQLLF  114
              +MG+ H RLL  +V + +     + EA     + +  GINE D    GGT+YN+ ++ 
Sbjct  61   GALMGQLHTRLLANAVDIANGDLNELCEAASAHVVTIVCGINECDRRHGGGTLYNSVVVI  120

Query  115  DADGSLIQHRRKITPTYHERMVWGQGDGSGLRAVASQVGRIGSLACWEHYNPLARYALMA  174
              +G ++   RK+ PT  ERMV G GD SGLR V + VGR+G+L CWE Y PLARY+L A
Sbjct  121  GTNGEVLNRHRKLMPTNPERMVHGFGDASGLRTVDTPVGRVGTLICWESYMPLARYSLYA  180

Query  175  DGEQIHAAMFPGSLVGEIFAEQIEVSIRHHALESGCFVVNATAWLE--------------  220
             G +I+ A    S  G I       ++RH ALE  C+V+ +   L               
Sbjct  181  QGVEIYIAPTYDSGDGWI------STMRHIALEGRCWVIGSGTSLRGSDIPDDFPARMQL  234

Query  221  -PEQQQRIMVDTGCGLGPISGGCFTAIVSPEGKLLGEPLRSGEGEVIADLDLTLIDKRKR  279
             P+ Q+ I                + +V+P+G++   PL    G + AD+D +L+   +R
Sbjct  235  FPDPQEWI------------NDGDSVVVNPQGRITAGPLHREAGILYADIDTSLVAPARR  282

Query  280  MMDSVGHYSRPELLSLLIDRTP  301
             +D  GHY+RP++  L + RTP
Sbjct  283  TLDVTGHYARPDIFELQVRRTP  304


>carbon-nitrogen hydrolase family protein [Pseudomonas cavernicola]
Sequence ID: WP_119954569.1 Length: 313
Range 1: 5 to 304

Score:172 bits(437), Expect:5e-50, 
Method:Compositional matrix adjust., 
Identities:109/307(36%), Positives:164/307(53%), Gaps:19/307(6%)

Query  7    AAVQLSPVLYSREGTVEKIVQTILRLGREGVQFAVFPETVVPYYPYFSFV----QPPFMM  62
            A +Q  PVL  R  T+ + VQ++      G    V PE  +P YP + +     +   +M
Sbjct  5    AIIQRPPVLLDRSATIARAVQSVAEAAAAGASLIVLPEQFIPGYPSWIWRLAAGRDGAVM  64

Query  63   GKEHLRLLEESVQVPSAATAAIAEACREARMVVSLGINERD----GGTIYNAQLLFDADG  118
            G+ H RLL  +V + +   + + EA R   + +  GINE D    GGT+YN+ ++  A+G
Sbjct  65   GQLHARLLANAVDIANGDLSELCEAARVHAVTIVCGINECDRIHGGGTLYNSVVVIGANG  124

Query  119  SLIQHRRKITPTYHERMVWGQGDGSGLRAVASQVGRIGSLACWEHYNPLARYALMADGEQ  178
             ++   RK+ PT  ERMV G GD +GLR V + VGR+G+L CWE+Y PLARY+L A G +
Sbjct  125  EVLNRHRKLMPTNPERMVHGFGDATGLRTVDTPVGRVGALICWENYMPLARYSLYAQGVE  184

Query  179  IHAAMFPGSLVGEIFAEQIEVSIRHHALESGCFVVNATAWLE-PEQQQRIMVDTGCGLGP  237
            I+ A    S  G I       ++RH ALE  C+V+ +   L   +        T     P
Sbjct  185  IYVAPTYDSGDGWI------STMRHIALEGRCWVLGSGTLLRGSDIPDDFPARTQLFPDP  238

Query  238  ---ISGGCFTAIVSPEGKLLGEPLRSGEGEVIADLDLTLIDKRKRMMDSVGHYSRPELLS  294
               I+ G  + +V P+G+L+  PL    G + AD+D+T +   +R  D  GHY+RP++  
Sbjct  239  DEWINDG-DSVVVDPQGRLVAGPLHREAGILYADIDVTRVAPARRTFDVTGHYARPDIFE  297

Query  295  LLIDRTP  301
            L + RTP
Sbjct  298  LQVRRTP  304


>MULTISPECIES: carbon-nitrogen hydrolase family protein [Pseudomonas]
Sequence ID: WP_115087034.1 Length: 313
Range 1: 1 to 304

Score:172 bits(437), Expect:6e-50, 
Method:Compositional matrix adjust., 
Identities:108/311(35%), Positives:168/311(54%), Gaps:19/311(6%)

Query  3    IVRAAAVQLSPVLYSREGTVEKIVQTILRLGREGVQFAVFPETVVPYYPYFSFV----QP  58
            + + A +Q  PVL  R  T+ + VQ++      G    V PE+ +P YP + +     + 
Sbjct  1    MTKIAIIQRPPVLLDRSATIARAVQSVAEAAAAGASLIVLPESYIPGYPSWIWRLAAGKD  60

Query  59   PFMMGKEHLRLLEESVQVPSAATAAIAEACREARMVVSLGINERD----GGTIYNAQLLF  114
              ++G+ H RLL  +V + +     + EA     + +  GINE D    GGT+YN+ ++ 
Sbjct  61   GAVIGQLHTRLLANAVDIANGDLNDLCEAASAHAVTIVCGINECDRRNGGGTLYNSVVVI  120

Query  115  DADGSLIQHRRKITPTYHERMVWGQGDGSGLRAVASQVGRIGSLACWEHYNPLARYALMA  174
              +G ++   RK+ PT  ERMV G GD SGLR V + VGRIG+L CWE+Y PLARY+L A
Sbjct  121  GTNGEVLNRHRKLMPTNPERMVHGFGDASGLRTVDTPVGRIGALICWENYMPLARYSLYA  180

Query  175  DGEQIHAAMFPGSLVGEIFAEQIEVSIRHHALESGCFVV-NATAWLEPEQQQRIMVDTGC  233
             G +I+ A  P    GE +      ++RH ALE  C+V+ + TA    +        T  
Sbjct  181  QGVEIYVA--PTYDTGEGWIS----TMRHIALEGRCWVLGSGTALRGSDIPDDFPARTQL  234

Query  234  GLGP---ISGGCFTAIVSPEGKLLGEPLRSGEGEVIADLDLTLIDKRKRMMDSVGHYSRP  290
               P   I+ G  + +V+P+G++   PL    G + AD+D++L+   +R +D  GHY+RP
Sbjct  235  FPDPQEWINDG-DSVVVNPQGRITAGPLHREAGILYADIDVSLVAPARRALDVTGHYARP  293

Query  291  ELLSLLIDRTP  301
            ++  L + RTP
Sbjct  294  DIFQLQVRRTP  304


>carbon-nitrogen hydrolase family protein [Pseudomonas straminea]
Sequence ID: WP_093505248.1 Length: 322
Range 1: 7 to 313

Score:172 bits(436), Expect:9e-50, 
Method:Compositional matrix adjust., 
Identities:113/313(36%), Positives:161/313(51%), Gaps:24/313(7%)

Query  7    AAVQLSPVLYSREGTVEKIVQTILRLGREGVQFAVFPETVVPYYPYFSFVQPPF---MMG  63
            A +Q  P +     T+E+ V  I      G Q  VFPET V  YP + F    +      
Sbjct  7    ALIQQPPAVLDTAQTLERAVAHIAEAAARGAQLIVFPETWVSGYPAWVFGMAGWDDAHAK  66

Query  64   KEHLRLLEESVQVPS-----AATAAIAEACREARMVVSLGINER---DGGTIYNAQLLFD  115
            + + RLL +S  + +        A I  A RE ++ V +GINER     G+++N+ +   
Sbjct  67   RWYQRLLADSPVLGAHDDMHDGLAPIRAAAREHQVSVVVGINERARAQSGSLFNSLVTIG  126

Query  116  ADGSLIQHRRKITPTYHERMVWGQGDGSGLRAVASQVGRIGSLACWEHYNPLARYALMAD  175
            ADG L+   RK+TPT+ ER VW  GD +GLR V + VGR+G L CWEH++PLAR AL A 
Sbjct  127  ADGCLLNVHRKLTPTHTERNVWANGDAAGLRVVDTPVGRVGGLICWEHWHPLARQALHAQ  186

Query  176  GEQIHAAMFPGSLVGEIFAEQIEVSIRHHALESGCFVVNATAWLEPEQQQRIMVDT---G  232
             EQIH A++P         E   ++ R +A E  CFV+ A  +L        ++D    G
Sbjct  187  DEQIHVAVWPD------MPEMHHIAARSYAFEGRCFVLCAGQYLTTADLPFDLLDAYRQG  240

Query  233  CGL-GPISGGCF---TAIVSPEGKLLGEPLRSGEGEVIADLDLTLIDKRKRMMDSVGHYS  288
             G    + G  F   + +V P+G  L  PL    G V+A LDL  +D ++  +D  GHY 
Sbjct  241  AGAEQSVDGVLFAGGSGVVGPDGMWLAPPLVGEAGIVMATLDLDCVDAQRHDLDVAGHYL  300

Query  289  RPELLSLLIDRTP  301
            RP++  L +DR P
Sbjct  301  RPDVFELHVDRRP  313


>carbon-nitrogen hydrolase family protein [Pseudomonas migulae]
Sequence ID: WP_084321167.1 Length: 313
Range 1: 1 to 304

Score:172 bits(435), Expect:1e-49, 
Method:Compositional matrix adjust., 
Identities:106/314(34%), Positives:171/314(54%), Gaps:25/314(7%)

Query  3    IVRAAAVQLSPVLYSREGTVEKIVQTILRLGREGVQFAVFPETVVPYYPYFSFV----QP  58
            + + A +Q  PVL  R  T+ + VQ++      G    V PE+ +P YP + +     + 
Sbjct  1    MTKVAIIQRPPVLLDRGATIARAVQSVAEAAAAGASLIVLPESFIPGYPSWIWRLAAGKD  60

Query  59   PFMMGKEHLRLLEESVQVPSAATAAIAEACREARMVVSLGINERD----GGTIYNAQLLF  114
              ++G+ H RLL  +V +       + EA R   + +  GINE +    GGT+YN+ ++ 
Sbjct  61   GAVVGQLHTRLLANAVDIAKGDLNELCEAARVHTVTIVCGINECERQTGGGTLYNSVVVI  120

Query  115  DADGSLIQHRRKITPTYHERMVWGQGDGSGLRAVASQVGRIGSLACWEHYNPLARYALMA  174
              DG+++   RK+ PT  ERMV G GD SGLR V + VGR+G+L CWE+Y PLARY+L A
Sbjct  121  GTDGAVLNRHRKLMPTNPERMVHGFGDASGLRTVDTPVGRVGALICWENYMPLARYSLYA  180

Query  175  DGEQIHAAMFPGSLVGEIFAEQIEVSIRHHALESGCFVVNATAWLE----PEQ---QQRI  227
             G +I+ A  P    G+ +      ++RH ALE  C+V+ +   L     P+    + ++
Sbjct  181  QGVEIYVA--PTYDTGDGWIS----TMRHIALEGRCWVLGSGTALRGSDIPDDFPARAQL  234

Query  228  MVDTGCGLGPISGGCFTAIVSPEGKLLGEPLRSGEGEVIADLDLTLIDKRKRMMDSVGHY  287
              D       I+ G  + +V+P+G+++  PL    G + AD+D+ L+   +R +D  GHY
Sbjct  235  FADPDEW---INDG-DSVVVNPQGRIVAGPLHREAGILYADIDVALVAPARRALDVTGHY  290

Query  288  SRPELLSLLIDRTP  301
            +RP++  L + RTP
Sbjct  291  ARPDIFELQVRRTP  304


>carbon-nitrogen hydrolase family protein [Pseudomonas donghuensis]
Sequence ID: WP_026001360.1 Length: 313
Range 1: 5 to 304

Score:171 bits(432), Expect:3e-49, 
Method:Compositional matrix adjust., 
Identities:106/318(33%), Positives:162/318(50%), Gaps:41/318(12%)

Query  7    AAVQLSPVLYSREGTVEKIVQTILRLGREGVQFAVFPETVVPYYPYFSFV----QPPFMM  62
            A +Q  PVL  R  T+ + VQ++      G    V PE+ +P YP + +     +   +M
Sbjct  5    AIIQRPPVLLDRSATIARAVQSVAEAAAAGAALIVLPESFIPGYPSWIWRLAAGKDGALM  64

Query  63   GKEHLRLLEESVQVPSAATAAIAEACREARMVVSLGINE----RDGGTIYNAQLLFDADG  118
            G+ H RLL  +V + +     + EA     + +  GINE      GGT+YN+ ++  A+G
Sbjct  65   GQLHTRLLANAVDIANGDLNELCEAASAHAVTIVCGINECERRNGGGTLYNSVVVIGANG  124

Query  119  SLIQHRRKITPTYHERMVWGQGDGSGLRAVASQVGRIGSLACWEHYNPLARYALMADGEQ  178
             ++   RK+ PT  ERMV G GD SGLR V + VGRIG+L CWE+Y PLARY L A G +
Sbjct  125  EVLNRHRKLMPTNPERMVHGFGDASGLRTVDTPVGRIGTLICWENYMPLARYTLYAQGVE  184

Query  179  IHAAMFPGSLVGEIFAEQIEVSIRHHALESGCFVVNATAWLE---------------PEQ  223
            I+ A  P    GE +      ++RH ALE  C+V+ +   L                P+ 
Sbjct  185  IYVA--PTYDAGEGWIS----TMRHIALEGRCWVLGSGTALRGSDIPDDFPARMQLFPDP  238

Query  224  QQRIMVDTGCGLGPISGGCFTAIVSPEGKLLGEPLRSGEGEVIADLDLTLIDKRKRMMDS  283
            Q+ I                + +V+P+G++   PL    G + AD+D++L+   +R +D 
Sbjct  239  QEWI------------NDGDSVVVNPQGRITAGPLHREAGILYADIDVSLVAPARRTLDV  286

Query  284  VGHYSRPELLSLLIDRTP  301
             GHY+RP++  L + R P
Sbjct  287  TGHYARPDIFQLQVRRAP  304


>carbon-nitrogen hydrolase family protein [Pseudomonas huaxiensis]
Sequence ID: WP_110968561.1 Length: 325
Range 1: 10 to 314

Score:171 bits(432), Expect:4e-49, 
Method:Compositional matrix adjust., 
Identities:106/311(34%), Positives:162/311(52%), Gaps:24/311(7%)

Query  7    AAVQLSPVLYSREGTVEKIVQTILRLGREGVQFAVFPETVVPYYPYFSFVQPPFMMGKE-  65
            A VQ+   +  R  ++ +  + I    R+G Q  VFPET +  YP + F    +   +  
Sbjct  10   AIVQMPAAVLDRAESLRRAAEYIQTAARQGAQLVVFPETWLSCYPAWVFGMAGWDDAQAK  69

Query  66   --HLRLLEES--VQVPSAAT---AAIAEACREARMVVSLGINERD---GGTIYNAQLLFD  115
              + RLL +S  + +P       + + EA R   + V +G+NER    GG++YN+ +   
Sbjct  70   HWYARLLADSPVIGLPDDMDDDLSVLREAARVNAVTVVMGMNERSRHHGGSLYNSLVTIG  129

Query  116  ADGSLIQHRRKITPTYHERMVWGQGDGSGLRAVASQVGRIGSLACWEHYNPLARYALMAD  175
             +G+++   RK+TPT+ ER VW  GD SGLRAV + VGR+G L CWEH++PLAR AL A 
Sbjct  130  PEGNILNVHRKLTPTHTERTVWANGDASGLRAVDTAVGRLGGLVCWEHWHPLARQALHAQ  189

Query  176  GEQIHAAMFPGSLVGEIFAEQIEVSIRHHALESGCFVVNATAWLEPEQQQRIMVDT---G  232
             EQIH A +P         E   V+ R +A E  CFV+ A  +L  +     ++     G
Sbjct  190  DEQIHVAAWPD------MPEMHHVAARSYAFEGRCFVLCAGQYLAVDDVPAELLTAYRRG  243

Query  233  CGLGPISGGCF----TAIVSPEGKLLGEPLRSGEGEVIADLDLTLIDKRKRMMDSVGHYS  288
             G   +  G      + +++P+G  +  PL    G V+A +DL  ID +   +D  GHY 
Sbjct  244  VGGNVLDEGVLFSGGSGVIAPDGSWVTGPLFGEPGIVLATIDLAQIDAQHHDLDVAGHYL  303

Query  289  RPELLSLLIDR  299
            RP++  L +DR
Sbjct  304  RPDVFELSVDR  314


>carbon-nitrogen hydrolase family protein [Pseudomonas alkylphenolica]
Sequence ID: WP_157192309.1 Length: 313
Range 1: 5 to 304

Score:170 bits(431), Expect:4e-49, 
Method:Compositional matrix adjust., 
Identities:105/318(33%), Positives:165/318(51%), Gaps:41/318(12%)

Query  7    AAVQLSPVLYSREGTVEKIVQTILRLGREGVQFAVFPETVVPYYPYFSFV----QPPFMM  62
            A +Q  PVL  R  T+ + VQ++      G    V PE+ +P YP + +     +   ++
Sbjct  5    AIIQRPPVLLDRSATIARAVQSVAEAAAAGAALIVLPESFIPGYPSWIWRLAAGKDGAVI  64

Query  63   GKEHLRLLEESVQVPSAATAAIAEACREARMVVSLGINE----RDGGTIYNAQLLFDADG  118
            G+ H RLL  +V + +     + EA     + +  GINE      GGT+YN+ ++  A+G
Sbjct  65   GQLHTRLLANAVDIANGDLNELCEAASAHAVTIVCGINECERRNGGGTLYNSVVVIGANG  124

Query  119  SLIQHRRKITPTYHERMVWGQGDGSGLRAVASQVGRIGSLACWEHYNPLARYALMADGEQ  178
             ++   RK+ PT  ERMV G GD SGLR V + VGRIG+L CWE+Y PLARY+L A G +
Sbjct  125  EVLNRHRKLMPTNPERMVHGFGDASGLRTVDTPVGRIGTLICWENYMPLARYSLYAQGVE  184

Query  179  IHAAMFPGSLVGEIFAEQIEVSIRHHALESGCFVVNATAWLE---------------PEQ  223
            I+ A  P    G+ +      ++RH ALE  C+V+ +   L                P+ 
Sbjct  185  IYVA--PTYDTGDGWIS----TMRHIALEGRCWVLGSGTSLRGSDIPDDFPARLQLFPDP  238

Query  224  QQRIMVDTGCGLGPISGGCFTAIVSPEGKLLGEPLRSGEGEVIADLDLTLIDKRKRMMDS  283
            Q+ I                + +V+P+G+++  PL    G + AD+D++L+   +R +D 
Sbjct  239  QEWI------------NDGDSVVVNPQGRIVAGPLHREAGILYADIDVSLVAPARRALDV  286

Query  284  VGHYSRPELLSLLIDRTP  301
             GHY+RP++  L + RTP
Sbjct  287  TGHYARPDIFELQVRRTP  304


>carbon-nitrogen hydrolase family protein [Pseudomonas flavescens]
Sequence ID: WP_084307372.1 Length: 337
Range 1: 5 to 312

Score:171 bits(433), Expect:5e-49, 
Method:Compositional matrix adjust., 
Identities:110/308(36%), Positives:163/308(52%), Gaps:6/308(1%)

Query  4    VRAAAVQLSPVLYSREGTVEKIVQTILRLGREGVQFAVFPETVVPYYPYFSFVQPPFMMG  63
            V+ A VQ +PV     GT++K +  I      G +   FPET +P YP+F ++  P    
Sbjct  5    VKVACVQAAPVFLDLAGTLDKTIALIEEAAAAGARLIAFPETWLPGYPWFLWLDSPAANM  64

Query  64   KEHLRLLEESVQVPSAATAAIAEACREARMVVSLGINERDGGTIYNAQLLFDADGSLIQH  123
                R  E+S+ + S     I++A R+A + VS+  +ER  G++Y  Q L D  G  +  
Sbjct  65   PLVRRYHEQSLVLGSPEALRISQAARKAGIHVSISYSERAAGSLYIGQWLIDDQGETLAV  124

Query  124  RRKITPTYHERMVWGQGDGSGLRAVASQVGRIGSLACWEHYNPLARYALMADGEQIHAAM  183
            RRK+  T+ ER ++G+ DGS L    S +G +G+L CWEH  PL+RYA+ A  EQIH   
Sbjct  125  RRKLKATHVERTLFGESDGSSLTTCESSLGILGALCCWEHLQPLSRYAMYAQHEQIHVGA  184

Query  184  FPG-SLVGEIFAE---QIEVSI-RHHALESGCFVVNATAWLEPEQQQRIMVDTGCGLGPI  238
            +P  SL G   A    ++ V+  R +A E  CFV+   A + PE  + +  D+      +
Sbjct  185  WPSFSLYGGATAALGPEVNVAASRVYAAEGQCFVLAPCAVVSPEMIEVLCTDSTKRSLLL  244

Query  239  SGGCFTAIVSPEGKLLGEPL-RSGEGEVIADLDLTLIDKRKRMMDSVGHYSRPELLSLLI  297
            +GG    I  P+G  L  PL    EG + A LD  ++   K   D VGHYSRP++  L++
Sbjct  245  AGGGHARIFGPDGSDLAPPLGEHEEGILYATLDPAMLIYAKVAADPVGHYSRPDVTRLML  304

Query  298  DRTPTAHL  305
            +RTP   L
Sbjct  305  NRTPNPPL  312


>carbon-nitrogen hydrolase family protein [Pseudomonas ovata]
Sequence ID: WP_109511461.1 Length: 340
Range 1: 3 to 317

Score:170 bits(430), Expect:1e-48, 
Method:Compositional matrix adjust., 
Identities:113/321(35%), Positives:169/321(52%), Gaps:14/321(4%)

Query  2    AIVRAAAVQLSPVLYSREGTVEKIVQTILRLGREGVQFAVFPETVVPYYPYFSFVQPP-F  60
            A ++ A VQ +PV    E TV+K V  I +   EG     FPET +P YP+F ++  P +
Sbjct  3    APLKVACVQAAPVFLDLEATVDKTVALIEQAAAEGAGLIAFPETWIPGYPWFLWLDAPAW  62

Query  61   MMGKEHLRLLEESVQVPSAATAAIAEACREARMVVSLGINERDGGTIYNAQLLFDADGSL  120
             M   H R  ++S+ + S     I+ A R+A + V LG +ER  G++Y  Q + D  G  
Sbjct  63   NMPLVH-RYHQQSLVLDSPQARRISAAARQAGIYVVLGYSERSQGSLYIGQWIIDNHGET  121

Query  121  IQHRRKITPTYHERMVWGQGDGSGLRAVASQVGRIGSLACWEHYNPLARYALMADGEQIH  180
            +  RRK+  T+ ER ++G+ DGS LR   + +G +G+L CWEH  PL++YAL A  EQIH
Sbjct  122  VGIRRKLKATHVERTLFGESDGSSLRTFETPIGVLGALCCWEHLQPLSKYALYAQNEQIH  181

Query  181  AAMFPGSLVGEIFAEQI--EVSI---RHHALESGCFVVNATAWLEPEQQQRIMVDTGCGL  235
             A +P   +     + +  EV+I   R +A E  CFV+   A + PE  + ++ DT    
Sbjct  182  VAAWPSFSLYTNATQALGPEVNIAASRVYAAEGQCFVIAPCAVVSPEMIE-LLCDTDAKR  240

Query  236  GPI-SGGCFTAIVSPEGKLLGEPL-RSGEGEVIADLDLTLIDKRKRMMDSVGHYSRPELL  293
              + +GG    I  P+G  L  PL    EG + A LD   +   K   D  GHYSRP++ 
Sbjct  241  SLLQAGGGHARIFGPDGSELATPLGEHEEGLLYATLDPAALIFAKVAADPAGHYSRPDVT  300

Query  294  SLLIDRTPTAHLHERVTALPG  314
             L+++     + +  V  LPG
Sbjct  301  RLMLN----TNANPCVVPLPG  317


>carbon-nitrogen hydrolase family protein [Pseudomonas vranovensis]
Sequence ID: WP_028946024.1 Length: 325
Range 1: 10 to 314

Score:169 bits(428), Expect:2e-48, 
Method:Compositional matrix adjust., 
Identities:108/313(35%), Positives:159/313(50%), Gaps:28/313(8%)

Query  7    AAVQLSPVLYSREGTVEKIVQTILRLGREGVQFAVFPETVVPYYPYFSFVQPPF---MMG  63
            A VQ+   L  R  ++ +  + I    R+  Q  VFPET +  YP + F    +      
Sbjct  10   AIVQMPAALLDRAESMRRAAEHIREAARKEAQLVVFPETWLSCYPAWVFGMAGWDDAQAK  69

Query  64   KEHLRLLEESVQVP-----SAATAAIAEACREARMVVSLGINERD---GGTIYNAQLLFD  115
              + +LL +S  +          A + EA R   + V +G+NER    GG++YN+ +   
Sbjct  70   SWYAKLLADSPVIGPPEEMDDDLAVLREAARVNAVTVVMGMNERSRHHGGSLYNSLVTIG  129

Query  116  ADGSLIQHRRKITPTYHERMVWGQGDGSGLRAVASQVGRIGSLACWEHYNPLARYALMAD  175
             DG+L+   RK+TPT+ ER VW  GD +GLR V + VGR+G L CWEH++PLAR AL A 
Sbjct  130  PDGALLNVHRKLTPTHTERTVWASGDAAGLRVVDTAVGRVGGLVCWEHWHPLARQALHAQ  189

Query  176  GEQIHAAMFPGSLVGEIFAEQIEVSIRHHALESGCFVVNATAWLEPEQQQRIMVDT----  231
             EQIH A +P         E   ++ R +A E  CFV+ A  +L        ++      
Sbjct  190  DEQIHVAAWPD------MPEMHHIAARSYAFEGRCFVLCAGQYLAAADVPAELLAAYRRG  243

Query  232  --GCGLGP---ISGGCFTAIVSPEGKLLGEPLRSGEGEVIADLDLTLIDKRKRMMDSVGH  286
              G  LG     +GG  + +++P+G  +  PL    G V+A +DLT ID +   +D  GH
Sbjct  244  VGGHALGEDLLFNGG--SGVIAPDGSWVTAPLFDEPGIVVATIDLTQIDAQHHDLDVAGH  301

Query  287  YSRPELLSLLIDR  299
            Y RP++  L IDR
Sbjct  302  YLRPDVFELSIDR  314


>carbon-nitrogen hydrolase family protein [Pseudomonas borbori]
Sequence ID: WP_090499004.1 Length: 321
Range 1: 5 to 308

Score:167 bits(424), Expect:5e-48, 
Method:Compositional matrix adjust., 
Identities:110/314(35%), Positives:169/314(53%), Gaps:25/314(7%)

Query  7    AAVQLSPVLYSREGTVEKIVQTILRLGREGVQFAVFPETVVPYYPYFSFVQPP----FMM  62
            A +Q  PVL  R  T+ + VQ++      G    V PE  +P YP + +   P     ++
Sbjct  5    AIIQRPPVLLDRAATLARGVQSVAEAAAAGAALVVLPELFIPGYPSWIWRLAPGRDGALL  64

Query  63   GKEHLRLLEESVQVPSAATAAIAEACREARMVVSLGINE----RDGGTIYNAQLLFDADG  118
             + H RLL  +V +       + +A RE  + +  G+NE    + GGT+YN+ ++  ADG
Sbjct  65   SQLHGRLLANAVDLAGVDLDPLYQAAREHSVTLVCGLNECERRQGGGTLYNSVVVIGADG  124

Query  119  SLIQHRRKITPTYHERMVWGQGDGSGLRAVASQVGRIGSLACWEHYNPLARYALMADGEQ  178
            +L+   RK+ PT  ERMV   GD +GLR V + VGR+G+L CWE+Y PLARYAL A G +
Sbjct  125  TLLNRHRKLMPTNPERMVHAPGDAAGLRTVDTPVGRLGTLLCWENYMPLARYALYAQGVE  184

Query  179  IHAAMFPGSLVGEIFAEQIEVSIRHHALESGCFVVNATAWLE----PEQ---QQRIMVDT  231
            I+ A  P    G+ +A     S+RH ALE  C+V+ + + L     PE    ++++  D 
Sbjct  185  IYIA--PTYDSGDSWAG----SLRHIALEGRCWVLGSGSVLRGSDIPEDFPCREQLFADP  238

Query  232  GCGLGPISGGCFTAIVSPEGKLLGEPLRSGEGEVIADLDLTLIDKRKRMMDSVGHYSRPE  291
                  I+ G  + +V P G+L+  PL   EG + AD+D+  +   +R +D  GHY+R +
Sbjct  239  QEW---INDG-DSLVVDPTGRLVAGPLHREEGILYADIDIAQVAPARRTLDVSGHYARAD  294

Query  292  LLSLLIDRTPTAHL  305
            +  L + RTP   L
Sbjct  295  IFELQVRRTPATSL  308


>carbon-nitrogen hydrolase family protein [Pseudomonas tumuqii]
Sequence ID: WP_172150113.1 Length: 313
Range 1: 5 to 310

Score:167 bits(424), Expect:5e-48, 
Method:Compositional matrix adjust., 
Identities:110/322(34%), Positives:165/322(51%), Gaps:37/322(11%)

Query  7    AAVQLSPVLYSREGTVEKIVQTILRLGREGVQFAVFPETVVPYYPYFSFVQPP----FMM  62
            A +Q  PVL  R  T+ + +Q++      G    V PE  +P YP + +   P     ++
Sbjct  5    AIIQRPPVLLDRAATLARALQSVAEAAAAGAALVVLPELFIPGYPSWIWRLAPGRDGALL  64

Query  63   GKEHLRLLEESVQVPSAATAAIAEACREARMVVSLGINE----RDGGTIYNAQLLFDADG  118
             + H RLL  +V +  A    +  A RE  + V  G+NE    R GGT+YN+ ++  ADG
Sbjct  65   SQLHARLLANAVDLAGADLDPLYRAAREHGVTVVCGLNECERGRGGGTLYNSVVVIGADG  124

Query  119  SLIQHRRKITPTYHERMVWGQGDGSGLRAVASQVGRIGSLACWEHYNPLARYALMADGEQ  178
            +L+   RK+ PT  ERMV   GD +GLR V + VGR+G+L CWE+Y PLARYAL A G +
Sbjct  125  ALLNRHRKLMPTNPERMVHAVGDAAGLRTVDTPVGRLGTLICWENYMPLARYALYAQGVE  184

Query  179  IHAAMFPGSLVGEIFAEQIEVSIRHHALESGCFVVNATAWLE--------PEQQQRI---  227
            I+ A  P    G+ +      S+RH ALE  C+V+ +   L         P ++Q     
Sbjct  185  IYIA--PTYDSGDSWIG----SLRHIALEGRCWVLGSGTVLRGSDIPGDFPGREQLFADP  238

Query  228  --MVDTGCGLGPISGGCFTAIVSPEGKLLGEPLRSGEGEVIADLDLTLIDKRKRMMDSVG  285
               ++ G  L          +V P G+L+  PL   EG + AD+D+  +   +R +D  G
Sbjct  239  QEWINDGDSL----------MVDPMGRLVAGPLHREEGILYADIDVAQVAPARRTLDVSG  288

Query  286  HYSRPELLSLLIDRTPTAHLHE  307
            HY+R ++  L + RTP   L +
Sbjct  289  HYARADIFELQVRRTPACSLRQ  310


>carbon-nitrogen hydrolase family protein [Pseudomonas cavernicola]
Sequence ID: WP_119954363.1 Length: 309
Range 1: 5 to 302

Score:167 bits(422), Expect:9e-48, 
Method:Compositional matrix adjust., 
Identities:101/309(33%), Positives:158/309(51%), Gaps:22/309(7%)

Query  4    VRAAAVQLSPVLYSREGTVEKIVQTILRLGREGVQFAVFPETVVPYYPY-FSFVQPPFMM  62
            +RAA VQ   V +  + T++ + +  +    +G + AVFPE  +  YP   +F  P    
Sbjct  5    IRAAVVQAGSVPFDADATLQCLAEKAVEAAAQGAKLAVFPEAFIGGYPKGCTFSTPVGFR  64

Query  63   GKE----HLRLLEESVQVPSAATAAIAEACREARMVVSLGINERDGGTIYNAQLLFDADG  118
              E    + +  E +++VP   T  + E  RE  + + +G+ ER+ GT+Y   L  D   
Sbjct  65   TPEAREAYRQYFEAAIEVPGTHTTRLEEIARENDLFIVVGVIERELGTLYCTVLFIDPQQ  124

Query  119  SLIQHRRKITPTYHERMVWGQGDGSGLRAVASQVGRIGSLACWEHYNPLARYALMADGEQ  178
             LI   RK+ PT  ER++WG GDGS L  + + +GRIG++ CWE+Y P+ R A+ A G Q
Sbjct  125  GLIGKHRKLMPTAAERLIWGFGDGSTLPVLETPLGRIGAVICWENYMPMLRMAMYAKGIQ  184

Query  179  IHAAMFPGSLVGEIFAEQIEVSIRHHALESGCFVVNATAWLEPEQQQRIMVDTGCGLGP-  237
            ++ A            +    S++H ALE  CFV+++  ++    +     D  C LG  
Sbjct  185  LYCAPTADD------RDSWVASMQHIALEGRCFVLSSCQYI---TRGAYPTDYKCELGDE  235

Query  238  -----ISGGCFTAIVSPEGKLLGEPLRSGEGEVIADLDLTLIDKRKRMMDSVGHYSRPEL  292
                 + GG  + I+ P G +L  PL   EG + ADLD+  I + K   D  GHY+RP++
Sbjct  236  PETVLLRGG--SLIIDPLGNILAGPLYGTEGILYADLDMAQISRGKYDFDVAGHYARPDI  293

Query  293  LSLLIDRTP  301
              LL+D  P
Sbjct  294  FRLLLDENP  302


>carbon-nitrogen hydrolase family protein [Pseudomonas morbosilactucae]
Sequence ID: WP_268260863.1 Length: 343
Range 1: 5 to 327

Score:167 bits(424), Expect:1e-47, 
Method:Compositional matrix adjust., 
Identities:118/332(36%), Positives:170/332(51%), Gaps:22/332(6%)

Query  4    VRAAAVQLSPVLYSREGTVEKIVQTILRLGREGVQFAVFPETVVPYYPYFSFVQPP-FMM  62
            ++ A VQ +P     E  V+K +  I      G Q   FPET +P YP+F ++  P + M
Sbjct  5    LKVACVQAAPAFLDLEAGVQKTIALIDEAAANGAQLIAFPETWIPGYPWFLWLDAPAWHM  64

Query  63   GKEHLRLLEESVQVPSAATAAIAEACREARMVVSLGINERDGGTIYNAQLLFDADGSLIQ  122
               H R  + S+ + S     I++A R+A + V LG +ER  G++Y  Q + D  G  + 
Sbjct  65   PLVH-RYHQNSLVLDSPEARRISDAARQAGIYVVLGHSERVNGSLYIGQWIIDDQGQTVG  123

Query  123  HRRKITPTYHERMVWGQGDGSGLRAVASQVGRIGSLACWEHYNPLARYALMADGEQIHAA  182
             RRK+  T+ ER ++G+ DGS LR   + +G +G+L CWEH  PL++YAL A  EQIH A
Sbjct  124  VRRKLKATHVERTLFGESDGSSLRTFDTPLGVLGALCCWEHLQPLSKYALYAQNEQIHVA  183

Query  183  MFPGSLVGEIFAEQI---EVSI---RHHALESGCFVVNATAWLEPEQQQRIMVDTGCGLG  236
             +P S      A Q    EV+I   R +A+E  CFV+   A + P      M+D  C   
Sbjct  184  AWP-SFSAYRQATQALGPEVNIAASRVYAVEGQCFVLAPCAVVSPA-----MIDLLCDTE  237

Query  237  PI-----SGGCFTAIVSPEGKLLGEPL-RSGEGEVIADLDLTLIDKRKRMMDSVGHYSRP  290
                   +GG    I  P+G  L  PL    EG + A LD   +   K   D VGHYSRP
Sbjct  238  AKHSLLQAGGGHARIFGPDGSDLATPLGEHEEGLLYATLDPAALIYAKAAADPVGHYSRP  297

Query  291  ELLSLLIDRTPTAHLHERVTALPGRHEAEEVE  322
            ++  L+++RT  + L E   +LP    A E+E
Sbjct  298  DVTRLMLNRTANSCLVE--FSLPSATPAPELE  327


>carbon-nitrogen hydrolase family protein [Pseudomonas avellanae]
Sequence ID: WP_024697128.1 Length: 336
Range 1: 3 to 324

Score:166 bits(419), Expect:5e-47, 
Method:Compositional matrix adjust., 
Identities:108/328(33%), Positives:169/328(51%), Gaps:14/328(4%)

Query  2    AIVRAAAVQLSPVLYSREGTVEKIVQTILRLGREGVQFAVFPETVVPYYPYFSFVQPP-F  60
            A+++ A VQ +PV  + + TV+K +  I +    G     FPET +P YP+F ++  P +
Sbjct  3    ALLKVACVQAAPVFLNLDATVDKTIALIEQAAAAGAGLIAFPETWIPGYPWFLWLDAPAW  62

Query  61   MMGKEHLRLLEESVQVPSAATAAIAEACREARMVVSLGINERDGGTIYNAQLLFDADGSL  120
             M   H R  ++S+ + SA    I++A R+  + V LG +ER   ++Y  Q + D  G  
Sbjct  63   NMPLVH-RYHQQSLVLDSAQARRISDAARQHGIYVVLGYSERSKASLYIGQWIIDDQGET  121

Query  121  IQHRRKITPTYHERMVWGQGDGSGLRAVASQVGRIGSLACWEHYNPLARYALMADGEQIH  180
            +  RRK+  T+ ER ++G+GDG+ LR   + +G +G+L CWEH  PL++YA+ A  EQIH
Sbjct  122  VGTRRKLKATHVERTLFGEGDGASLRPFETPIGVLGALCCWEHLQPLSKYAMYAQNEQIH  181

Query  181  AAMFPG-----SLVGEIFAEQIEVSIRHHALESGCFVVNATAWLEPEQQQRIMVDTGCGL  235
             A +P      +    +  E    + R +A E  CFV+   A + PE  + ++ D+    
Sbjct  182  VAAWPSFSLYQNATCALGPEVNTAASRVYAAEGQCFVIAPCAVVSPEMIE-MLCDSDAKR  240

Query  236  GPI-SGGCFTAIVSPEGKLLGEPL-RSGEGEVIADLDLTLIDKRKRMMDSVGHYSRPELL  293
              + +GG    I  P+G  L  PL    EG + A LD   +   K   D  GHYSRP++ 
Sbjct  241  SLLQAGGGHARIFGPDGSDLATPLGEHDEGLLYATLDPAALIFAKVAADPAGHYSRPDVT  300

Query  294  SLLIDRTPTAHLHERVTALPGRHEAEEV  321
             L+ +  P    +  V  LPG     EV
Sbjct  301  RLMFNPNP----NPCVVELPGLPIGSEV  324


>carbon-nitrogen hydrolase family protein [Pseudomonas protegens]
Sequence ID: WP_015635925.1 Length: 325
Range 1: 10 to 314

Score:165 bits(417), Expect:6e-47, 
Method:Compositional matrix adjust., 
Identities:109/317(34%), Positives:159/317(50%), Gaps:36/317(11%)

Query  7    AAVQLSPVLYSREGTVEKIVQTILRLGREGVQFAVFPETVVPYYPYFSF-------VQPP  59
            A VQ+   L  R  ++    + I     +  Q  VFPET +  YP + F        Q  
Sbjct  10   AIVQMPAALLDRAESMRLAAEHIKSAALKEAQLVVFPETWLSCYPAWIFGMAGWDDAQAK  69

Query  60   FMMGKEHLRLLEES--VQVPSAAT---AAIAEACREARMVVSLGINERD---GGTIYNAQ  111
            F   K    LL +S  +  P       A + EA R   + V +G+NER    GG++YN+ 
Sbjct  70   FWYAK----LLADSPVIGQPDDMDDDLAVLREAARVNSVTVVMGMNERSRRHGGSLYNSL  125

Query  112  LLFDADGSLIQHRRKITPTYHERMVWGQGDGSGLRAVASQVGRIGSLACWEHYNPLARYA  171
            +    +G+++   RK+TPT+ ER VW  GD +GLR V + VGR+G L CWEH++PLAR A
Sbjct  126  VTIGPEGTILNVHRKLTPTHTERTVWANGDAAGLRVVDTAVGRVGGLVCWEHWHPLARQA  185

Query  172  LMADGEQIHAAMFPGSLVGEIFAEQIEVSIRHHALESGCFVVNATAWLE-PEQQQRIMVD  230
            L A  EQIH A +P         E   V+ R +A E  CFV+ A  +L   +    ++  
Sbjct  186  LHAQDEQIHVAAWPD------MTEMHHVAARSYAFEGRCFVLCAGQYLNVADVPAELLTA  239

Query  231  TGCGLGP--------ISGGCFTAIVSPEGKLLGEPLRSGEGEVIADLDLTLIDKRKRMMD  282
               G+G          +GG  + +++P+G  +  PL    G V+A +DL  ID +   +D
Sbjct  240  YRLGVGGNGLEERLLFNGG--SGVIAPDGSWVTAPLFGEPGIVLATIDLAQIDAQHHDLD  297

Query  283  SVGHYSRPELLSLLIDR  299
              GHY RP++  LLIDR
Sbjct  298  VAGHYLRPDVFELLIDR  314


>carbon-nitrogen hydrolase family protein [Pseudomonas reinekei]
Sequence ID: WP_083659294.1 Length: 361
Range 1: 4 to 315

Score:164 bits(416), Expect:2e-46, 
Method:Compositional matrix adjust., 
Identities:93/315(30%), Positives:162/315(51%), Gaps:19/315(6%)

Query  1    MAIVRAAAVQLSPVLYSREGTVEKIVQTILRLGREGVQFAVFPETVVPYYPYFSFVQPPF  60
            +  ++ AA  ++PV   +  T  K +  I      G   AVFPE+ +P +P ++ +  P 
Sbjct  4    LPTLKVAACHVAPVFLDKTATTAKALNLIREAAANGADLAVFPESFIPAFPIWAALWAPI  63

Query  61   MMGKEHLRLLEESVQVPSAATAAIAEACREARMVVSLGINERDG---GTIYNAQLLFDAD  117
            +       ++E S+ +     A++    +   + VS+GI+ER     G I+N  +L   D
Sbjct  64   LNHDLFELMVENSLYMDGPEIASLRAEAKRLGVFVSMGISERSHTSVGCIWNTNVLIGDD  123

Query  118  GSLIQHRRKITPTYHERMVWGQGDGSGLRAVASQVGRIGSLACWEHYNPLARYALMADGE  177
            GS++ H RK+ PT++E+++W  GDG GLR   +++G+IG+L C E+ NPLARYALMA GE
Sbjct  124  GSILNHHRKLVPTFYEKLIWAPGDGEGLRVSDTRIGKIGALICGENTNPLARYALMAQGE  183

Query  178  QIHAAMFP----------GSLVGEIFAEQIEVSIRHHALESGCFVVNATAWLEPEQQQRI  227
            Q+H + +P          GS    + A +I      H+ E+  F +    +++   +   
Sbjct  184  QLHISCWPALWPTRRPDTGSNFDNVAANRIRAGA--HSFEAKAFGILCAGYMDSAMRD-F  240

Query  228  MVDTGCGLGPISGG---CFTAIVSPEGKLLGEPLRSGEGEVIADLDLTLIDKRKRMMDSV  284
            +V+    +  I        T  + P G  +G+ L++ EG + A LDL    + K+  D V
Sbjct  241  LVNRDPQVTQILDNTPRAATMFIDPTGTQIGDMLQNEEGILYARLDLNHCIEPKQFHDVV  300

Query  285  GHYSRPELLSLLIDR  299
            G+Y+R ++    ++R
Sbjct  301  GYYNRYDVFDFSVNR  315


>MULTISPECIES: carbon-nitrogen hydrolase family protein [Pseudomonas]
Sequence ID: WP_032891439.1 Length: 325
Range 1: 10 to 314

Score:163 bits(412), Expect:4e-46, 
Method:Compositional matrix adjust., 
Identities:103/313(33%), Positives:159/313(50%), Gaps:28/313(8%)

Query  7    AAVQLSPVLYSREGTVEKIVQTILRLGREGVQFAVFPETVVPYYPYFSFVQPPF---MMG  63
            A VQ+   L  R  ++ +  + I +   +  Q  +FPET +  YP + F    +      
Sbjct  10   AIVQMPAALLDRAESMRRAAEHIKKAALQEAQLVIFPETWLSCYPAWVFGMAGWDDAQAK  69

Query  64   KEHLRLLEESVQVPSAAT-----AAIAEACREARMVVSLGINERD---GGTIYNAQLLFD  115
              + +LL +S  +          A + EA R   + V +G+NER    GG++YN+ +   
Sbjct  70   SWYAKLLADSPVIGQPEDMHDDLAELREAARVNAVTVVMGMNERSRHHGGSLYNSLVTIG  129

Query  116  ADGSLIQHRRKITPTYHERMVWGQGDGSGLRAVASQVGRIGSLACWEHYNPLARYALMAD  175
             DG+++   RK+TPT+ ER VW  GD +GLR V + VGR+G L CWEH++PLAR AL A 
Sbjct  130  PDGAILNVHRKLTPTHTERTVWANGDAAGLRVVDTVVGRVGGLVCWEHWHPLARQALHAQ  189

Query  176  GEQIHAAMFPGSLVGEIFAEQIEVSIRHHALESGCFVVNATAWLEP-EQQQRIMVDTGCG  234
             EQIH A +P         E   V+ R +A E  CFV+ A  +L   +    ++     G
Sbjct  190  DEQIHVAAWPD------MPEMHHVAARSYAFEGRCFVLCAGQYLAAGDVPAELLAAYRRG  243

Query  235  LGP--------ISGGCFTAIVSPEGKLLGEPLRSGEGEVIADLDLTLIDKRKRMMDSVGH  286
            +G          +GG  + +++P+G  +  PL    G ++A +DL  ID +   +D  GH
Sbjct  244  VGGKALEEDVLFNGG--SGVIAPDGSWVTAPLFGEPGIILATIDLAQIDAQHHDLDVAGH  301

Query  287  YSRPELLSLLIDR  299
            Y RP++  L IDR
Sbjct  302  YLRPDVFELSIDR  314


>MULTISPECIES: carbon-nitrogen hydrolase family protein [Pseudomonas syringae group]
Sequence ID: WP_005768207.1 Length: 336
Range 1: 3 to 331

Score:161 bits(408), Expect:2e-45, 
Method:Compositional matrix adjust., 
Identities:108/332(33%), Positives:172/332(51%), Gaps:12/332(3%)

Query  2    AIVRAAAVQLSPVLYSREGTVEKIVQTILRLGREGVQFAVFPETVVPYYPYFSFVQPP-F  60
            A ++ A VQ +P+  + + TV+K +  I +    G     FPET +P YP+F ++  P +
Sbjct  3    APLKVACVQAAPMFLNLDATVDKTIALIEQAAAAGAGLIAFPETWIPGYPWFLWLDAPAW  62

Query  61   MMGKEHLRLLEESVQVPSAATAAIAEACREARMVVSLGINERDGGTIYNAQLLFDADGSL  120
             M   H R  ++S+ + SA    I++A R+  + V LG +ER   ++Y  Q + D  G  
Sbjct  63   NMPLVH-RYHQQSLVLDSAQARRISDAARQHGIYVVLGYSERSKASLYIGQWIIDDQGET  121

Query  121  IQHRRKITPTYHERMVWGQGDGSGLRAVASQVGRIGSLACWEHYNPLARYALMADGEQIH  180
            +  RRK+  T+ ER ++G+GDG+ LR   + VG +G+L CWEH  PL++YA+ A  EQIH
Sbjct  122  VGTRRKLKATHVERTLFGEGDGASLRPFETPVGVLGALCCWEHLQPLSKYAMYAQNEQIH  181

Query  181  AAMFPG-----SLVGEIFAEQIEVSIRHHALESGCFVVNATAWLEPEQQQRIMVDTGCGL  235
             A +P      +    +  E    + R +A E  CFV+   A + PE  + ++ D+    
Sbjct  182  VAAWPSFSLYQNATRALGPEVNTAASRVYAAEGQCFVIAPCAVVSPEMIE-MLCDSDAKH  240

Query  236  GPI-SGGCFTAIVSPEGKLLGEPL-RSGEGEVIADLDLTLIDKRKRMMDSVGHYSRPELL  293
              + +GG    I  P+G  L  PL    EG + A LD   +   K   D  GHYSRP++ 
Sbjct  241  SLLQAGGGHARIFGPDGSDLATPLGEHEEGLLYATLDPAALIFAKVAADPAGHYSRPDVT  300

Query  294  SLLIDRTPTAHLHERVTALP-GRHEAEEVEHV  324
             L+ +  P   + E +  LP G +  E ++ V
Sbjct  301  RLMFNPNPNPCVVE-LPGLPIGSNAGEPIQPV  331


>carbon-nitrogen hydrolase family protein [Pseudomonas eucalypticola]
Sequence ID: WP_158153319.1 Length: 336
Range 1: 5 to 307

Score:161 bits(408), Expect:2e-45, 
Method:Compositional matrix adjust., 
Identities:111/306(36%), Positives:157/306(51%), Gaps:12/306(3%)

Query  4    VRAAAVQLSPVLYSREGTVEKIVQTILRLGREGVQFAVFPETVVPYYPYFSFVQPPFMMG  63
            ++ A VQ +PV      TV+K +  I +   EG     FPET +P YP+F ++  P    
Sbjct  5    IKVACVQAAPVFLDLHATVDKTIALIAQAAAEGAALIAFPETWIPGYPWFLWLDAPAAYL  64

Query  64   KEHLRLLEESVQVPSAATAAIAEACREARMVVSLGINERDGGTIYNAQLLFDADGSLIQH  123
                R  E+S+ + SA    I++A RE  + V LG +ER   ++Y  Q + D  G  +  
Sbjct  65   PLVHRYHEQSLVLDSAEARRISDAAREHGIHVVLGYSERANASLYIGQWIIDDQGQTVGV  124

Query  124  RRKITPTYHERMVWGQGDGSGLRAVASQVGRIGSLACWEHYNPLARYALMADGEQIHAAM  183
            RRK+  T+ ER ++G+ DGS LR   + +G +G+L CWEH  PL++YAL A  EQIH   
Sbjct  125  RRKLKATHVERTLFGESDGSSLRTFDTTLGTLGALCCWEHLQPLSKYALYAQNEQIHVGA  184

Query  184  FPG-SLVGEIFAE-QIEVSI---RHHALESGCFVVNATAWLEPEQQQRIMVDTGCG---L  235
            +P  SL     A    EV+I   R +A E  CFV+   A + P Q    + DT      L
Sbjct  185  WPSFSLYRHATAALGPEVNIAASRVYAAEGQCFVLAPCALVSP-QMIESLCDTDAKRQLL  243

Query  236  GPISGGCFTAIVSPEGKLLGEPL-RSGEGEVIADLDLTLIDKRKRMMDSVGHYSRPELLS  294
             P  GG    I  P+G  L  PL    EG + A LD   +   K   D  GHYSRP++  
Sbjct  244  QP--GGGHARIFGPDGSELATPLAEDEEGLLYATLDPAALIYAKVAADPAGHYSRPDVTR  301

Query  295  LLIDRT  300
            L+++RT
Sbjct  302  LMLNRT  307


>carbon-nitrogen hydrolase family protein [Pseudomonas syringae group genomosp. 7]
Sequence ID: WP_055006597.1 Length: 336
Range 1: 3 to 324

Score:161 bits(408), Expect:2e-45, 
Method:Compositional matrix adjust., 
Identities:107/327(33%), Positives:166/327(50%), Gaps:12/327(3%)

Query  2    AIVRAAAVQLSPVLYSREGTVEKIVQTILRLGREGVQFAVFPETVVPYYPYFSFVQPPFM  61
            A ++ A VQ +PV    + TV+K +  I +    G     FPET +P YP+F ++  P  
Sbjct  3    APLKVACVQAAPVFLDLDATVDKTIMLIEQAAAAGAGLIAFPETWIPGYPWFLWLDAPVW  62

Query  62   MGKEHLRLLEESVQVPSAATAAIAEACREARMVVSLGINERDGGTIYNAQLLFDADGSLI  121
                  R  ++S+ + SA    I++A R+  + V LG +ER   ++Y  Q + +  G  +
Sbjct  63   NMPLVHRYHQQSLVLDSAQARRISDAARQYGIYVVLGYSERSRASLYIGQWIINDQGETV  122

Query  122  QHRRKITPTYHERMVWGQGDGSGLRAVASQVGRIGSLACWEHYNPLARYALMADGEQIHA  181
              RRK+  T+ ER ++G+GDG+ LR   + +G +G+L CWEH  PL++YA+ A  EQIH 
Sbjct  123  GVRRKLKATHVERTLFGEGDGASLRTFETPIGVLGALCCWEHLQPLSKYAMYAQNEQIHV  182

Query  182  AMFPG-----SLVGEIFAEQIEVSIRHHALESGCFVVNATAWLEPEQQQRIMVDTGCGLG  236
            A +P      +    +  E    + R +A E  CFV+   A + PE  + ++ D    LG
Sbjct  183  AAWPSFSLYRNATSALGPEVNTAASRIYAAEGQCFVIAPCAIVSPEMIE-MLCDNDAKLG  241

Query  237  PI-SGGCFTAIVSPEGKLLGEPL-RSGEGEVIADLDLTLIDKRKRMMDSVGHYSRPELLS  294
             + +GG    I  P+G  L   L    EG + A LD   +   K   D  GHYSRP++  
Sbjct  242  LLQAGGGHARIFGPDGSDLAASLGEHEEGLLYATLDPAALTFAKVAADPAGHYSRPDVTR  301

Query  295  LLIDRTPTAHLHERVTALPGRHEAEEV  321
            L+ +  P A  +  V  LPG   + EV
Sbjct  302  LMFN--PNA--NPCVVDLPGLPVSGEV  324


>MULTISPECIES: carbon-nitrogen hydrolase family protein [Pseudomonas]
Sequence ID: WP_054082289.1 Length: 336
Range 1: 5 to 317

Score:161 bits(407), Expect:3e-45, 
Method:Compositional matrix adjust., 
Identities:104/318(33%), Positives:161/318(50%), Gaps:12/318(3%)

Query  4    VRAAAVQLSPVLYSREGTVEKIVQTILRLGREGVQFAVFPETVVPYYPYFSFVQPPFMMG  63
            ++ A VQ +PV  + + TV+K +  + +    G +   FPET +P YP+F ++  P    
Sbjct  5    LKVACVQAAPVFLNLDATVDKTIALMEQAAAAGARLIAFPETWIPGYPWFLWLDAPAWNM  64

Query  64   KEHLRLLEESVQVPSAATAAIAEACREARMVVSLGINERDGGTIYNAQLLFDADGSLIQH  123
                R  ++S+ + SA    I++A R   + V LG +ER   ++Y  Q + D  G  +  
Sbjct  65   PLVQRYHQQSLVLDSAQARRISDAARHLGLYVVLGYSERHKASLYIGQWIIDDRGETVGV  124

Query  124  RRKITPTYHERMVWGQGDGSGLRAVASQVGRIGSLACWEHYNPLARYALMADGEQIHAAM  183
            RRK+  T+ ER ++G+GDG+ LR   + VG +G+L CWEH  PL++YA+ A  EQIH A 
Sbjct  125  RRKLKATHVERTMFGEGDGASLRTFETPVGVLGALCCWEHLQPLSKYAMYAQNEQIHVAA  184

Query  184  FPG-----SLVGEIFAEQIEVSIRHHALESGCFVVNATAWLEPEQQQRIMVDTGCGLGPI  238
            +P      S    +  E    + R +A E  CFV+   A +  E  + ++ D+      +
Sbjct  185  WPSFSLYRSATSALGPEVNTAASRVYAAEGQCFVLAPCAIVSSEMIE-MLCDSDAKRSLL  243

Query  239  -SGGCFTAIVSPEGKLLGEPL-RSGEGEVIADLDLTLIDKRKRMMDSVGHYSRPELLSLL  296
             +GG    I  P+G  L  PL    EG + A LD   +   K   D  GHYSRP++  L+
Sbjct  244  QAGGGHARIFGPDGSDLATPLGEHEEGLLYATLDPAALTFAKVAADPTGHYSRPDVTRLM  303

Query  297  IDRTPTAHLHERVTALPG  314
             +  PT      V  LPG
Sbjct  304  FNPNPTPC----VVDLPG  317


>carbon-nitrogen hydrolase family protein [Pseudomonas caricapapayae]
Sequence ID: WP_055010463.1 Length: 336
Range 1: 3 to 324

Score:160 bits(404), Expect:7e-45, 
Method:Compositional matrix adjust., 
Identities:109/328(33%), Positives:169/328(51%), Gaps:14/328(4%)

Query  2    AIVRAAAVQLSPVLYSREGTVEKIVQTILRLGREGVQFAVFPETVVPYYPYFSFVQPP-F  60
            A ++ A VQ +PV    + TV+K +  I +    G     FPET +P YP+F ++  P +
Sbjct  3    APLKVACVQAAPVFLDLDATVDKTIMLIEQAAAAGAGLIAFPETWIPGYPWFLWLDAPAW  62

Query  61   MMGKEHLRLLEESVQVPSAATAAIAEACREARMVVSLGINERDGGTIYNAQLLFDADGSL  120
             M   H R  ++S+ + SA    I++A R+  + V LG +ER   ++Y  Q + +  G  
Sbjct  63   NMPLVH-RYHQQSLVLDSAQARRISDAARQYGIYVVLGYSERSKASLYIGQWIINDQGET  121

Query  121  IQHRRKITPTYHERMVWGQGDGSGLRAVASQVGRIGSLACWEHYNPLARYALMADGEQIH  180
            +  RRK+  T+ ER ++G+GDG+ LR   + +G +G+L CWEH  PL++YA+ A  EQIH
Sbjct  122  VGVRRKLKATHVERTLFGEGDGASLRTFETPIGVLGALCCWEHLQPLSKYAMYAQNEQIH  181

Query  181  AAMFPG-----SLVGEIFAEQIEVSIRHHALESGCFVVNATAWLEPEQQQRIMVDTGCGL  235
             A +P      +    +  E    + R +A E  CFV+   A + PE  + ++ D    L
Sbjct  182  VAAWPSFSLYRNATSALGPEVNTAASRIYAAEGQCFVIAPCAIVSPEMIE-MLCDNDAKL  240

Query  236  GPI-SGGCFTAIVSPEGKLLGEPL-RSGEGEVIADLDLTLIDKRKRMMDSVGHYSRPELL  293
            G + +GG    I  P+G  L   L    EG + A LD   +   K   D  GHYSRP++ 
Sbjct  241  GLLQAGGGHARIFGPDGSDLVPALGEHEEGLLYATLDPAALTFAKVAADPAGHYSRPDVT  300

Query  294  SLLIDRTPTAHLHERVTALPGRHEAEEV  321
             L+ +  P A  +  V  LPG   + EV
Sbjct  301  RLMFN--PNA--NPCVVDLPGLPVSGEV  324


>carbon-nitrogen hydrolase family protein [Pseudomonas gessardii]
Sequence ID: WP_242627637.1 Length: 276
Range 1: 8 to 276

Score:157 bits(396), Expect:2e-44, 
Method:Compositional matrix adjust., 
Identities:90/269(33%), Positives:143/269(53%), Gaps:8/269(2%)

Query  5    RAAAVQLSPVLYSREGTVEKIVQTILRLGREGVQFAVFPETVVPYYPYFSFVQPPFMMGK  64
            +AAAVQ +PV    + TV+K+++ I      G +   FPE  V  YPY++++  P     
Sbjct  8    KAAAVQTAPVFLDTDATVDKVIRLIEEAADNGARLVAFPEVFVAGYPYWNWMGSPIEGSP  67

Query  65   EHLRLLEESVQVPSAATAAIAEACREARMVVSLGINERDG---GTIYNAQLLFDADGSLI  121
               +L+  ++++P    A IA+A     + V +G+NER     GT+YN  +    +G ++
Sbjct  68   WFEKLVRSAIEIPGPEIAKIAQAAARHHINVVVGVNERSSHGVGTLYNTLVTISDEGRIL  127

Query  122  QHRRKITPTYHERMVWGQGDGSGLRAVASQVGRIGSLACWEHYNPLARYALMADGEQIHA  181
               RK+ PT+ E++ W  GD S LR  A+ VG +G+LAC E+ N LAR+AL+ADGE +H 
Sbjct  128  GRHRKLVPTWAEKLTWAPGDASALRVHATTVGPLGALACGENTNTLARFALIADGELVHV  187

Query  182  AMF---PGSLVGEIFAEQIEVSIRHHALESGCFVVNATAWLEPEQQQRIMVDTGCGLGPI  238
            A +   P +      AE I+V    H  E   F V + + +  E  Q +  D       +
Sbjct  188  ASYISLPVAPSDYDMAEAIKVRAAAHCFEGKLFTVVSCSTVSEEIIQALEPDYPQARALL  247

Query  239  S--GGCFTAIVSPEGKLLGEPLRSGEGEV  265
            S     F+ I+ P+G+++G+PL   EG V
Sbjct  248  SRRNSAFSGILGPDGRVIGQPLIDEEGIV  276


>carbon-nitrogen hydrolase family protein [Pseudomonas gingeri]
Sequence ID: WP_017126444.1 Length: 315
Range 1: 1 to 298

Score:156 bits(395), Expect:1e-43, 
Method:Compositional matrix adjust., 
Identities:101/306(33%), Positives:161/306(52%), Gaps:18/306(5%)

Query  3    IVRAAAVQLSPVLYSREGTVEKIVQTILRLGREGVQFAVFPETVVPYYP----YFSFVQP  58
            + R A +Q S + ++   +VEK    + R+ REG Q AVFPE  +  YP    + S V  
Sbjct  1    MTRVAVIQASSIPFAPVASVEKACDILHRVAREGAQLAVFPEAFIGGYPKGQSFGSVVGN  60

Query  59   PFMMGKE-HLRLLEESVQVPSAATAAIAEACREARMVVSLGINERDGGTIYNAQLLFDAD  117
                G++ +    E +V +     A ++    E  ++V +GI ER G T+Y   + F   
Sbjct  61   RSSEGRDLYNEYFEGAVALDGPELAVLSNCADELNIIVVMGIIERHGRTLYCTAVTFVPG  120

Query  118  GSLIQHRRKITPTYHERMVWGQGDGSGLRAVASQVGRIGSLACWEHYNPLARYALMADGE  177
              +  + RK+ PT  ER++WG GDGS + AV + +G IGS+ CWE+Y P  R A+ A G 
Sbjct  121  KGIAGYHRKLMPTGQERIIWGFGDGSTIEAVPTDIGVIGSVICWENYMPAFRQAMYAQGV  180

Query  178  QIHAAMFPGSLVGEIFAEQIEVSIRHHALESGCFVVNATAWLEPEQ-----QQRIMVDTG  232
            Q++ A  P +   + +A     S+ H ALE   FV++A   ++ E      QQ   +D  
Sbjct  181  QLYCA--PTADDRKSWAS----SMIHIALEGRTFVLSACQAIKLEDYPQSYQQAFDLDVH  234

Query  233  CGLGPISGGCFTAIVSPEGKLLGEPLRSGEGEVIADLDLTLIDKRKRMMDSVGHYSRPEL  292
             G   + GG  + I+SP G++L  P+   E E+ ADLDL  +++     D+ GHYSRP++
Sbjct  235  PGDYIMHGG--SMIISPMGEVLAGPVHDCETEIYADLDLAALNRSNLDFDACGHYSRPDI  292

Query  293  LSLLID  298
              + ++
Sbjct  293  FEVNVN  298


>carbon-nitrogen hydrolase family protein [Pseudomonas silesiensis]
Sequence ID: WP_064677552.1 Length: 307
Range 1: 7 to 296

Score:152 bits(385), Expect:3e-42, 
Method:Compositional matrix adjust., 
Identities:101/298(34%), Positives:153/298(51%), Gaps:14/298(4%)

Query  7    AAVQLSPVLYSREGTVEKIVQTILRLGREGVQFAVFPETVVPYYP----YFSFVQPPFMM  62
            AA+Q+  +   ++ T+E+I+     +   G    V PE ++  YP    + + +      
Sbjct  7    AALQIGALPGGKDETLEQILSYENAIVESGAALVVMPEALLGGYPKGEGFGTQLGYRLPE  66

Query  63   GKEHL-RLLEESVQVPSAATAAIAEACREARMVVSLGINERDGGTIYNAQLLFDADGSLI  121
            G+E   R    ++ VP   T A+A         + +G+ ER G T+Y   L FD    L+
Sbjct  67   GREAFARYFANAIDVPGVETEALAGLSARTGATLVIGVIERAGSTLYCTALYFDPQAGLV  126

Query  122  QHRRKITPTYHERMVWGQGDGSGLRAVASQVGRIGSLACWEHYNPLARYALMADGEQIHA  181
               RK+ PT  ER++WG+GDGS L  + SQVGRIG+L CWE+  PL R A+ A G ++  
Sbjct  127  ARHRKLMPTGTERLIWGKGDGSTLPVIDSQVGRIGALVCWENMMPLLRTAMYAKGVEVWC  186

Query  182  AMFPGSLVGEIFAEQIEVSIRHHALESGCFVVNATAWLEPEQQQRIMVDTGCGLGP-ISG  240
            A      V E   E  +VS+RH A E  CFVV+A    +  Q   + +       P I+G
Sbjct  187  A----PTVDE--REMWQVSMRHIAHEGRCFVVSACQVQDSPQALGVDIANWPADRPLIAG  240

Query  241  GCFTAIVSPEGKLLGEPLRSGEGEVIADLDLTLIDKRKRMMDSVGHYSRPELLSLLID  298
            G  + IV P G +L  PLR G G + A++D   + + +   D VGHY+RP++  L +D
Sbjct  241  G--SVIVGPMGDILAGPLRGGPGLLTAEIDTDDLVRARYDFDVVGHYARPDVFELTVD  296


>MULTISPECIES: nitrilase-related carbon-nitrogen hydrolase [Pseudomonadota]
Sequence ID: WP_003460346.1 Length: 324
Range 1: 8 to 304

Score:152 bits(385), Expect:4e-42, 
Method:Compositional matrix adjust., 
Identities:96/307(31%), Positives:163/307(53%), Gaps:20/307(6%)

Query  5    RAAAVQLSPVLYSREGTVEKIVQTILRLGREGVQFAVFPETVVPYYP----YFSFVQPPF  60
            +AA VQ   V+Y    T+EK+VQ      R+G +  VFPE  +  YP    + + +    
Sbjct  8    QAAVVQAGSVVYDTPATLEKLVQLTNSAARQGAKLVVFPEAFIGGYPKGLDFGARLGTRS  67

Query  61   MMGKEHLR-LLEESVQVPSAATAAIAEACREARMVVSLGINERDGGTIYNAQLLFDADGS  119
              G++  R   E +++     +  ++   R +++ + +G+ ER GGT+Y +   +  +G 
Sbjct  68   DEGRDEFRRYFEGAIEEHGPESDVLSGVARSSKVYLVVGVIERAGGTLYCSVFFYGPEGQ  127

Query  120  LIQHRRKITPTYHERMVWGQGDGSGLRAVASQVGRIGSLACWEHYNPLARYALMADGEQI  179
             +   RK+ PT  ER+VWG GDGS L  + +++G++G++ CWE+Y PL R A+ A G Q+
Sbjct  128  YLGKHRKLMPTALERLVWGFGDGSTLPVLDTELGKLGAVICWENYMPLLRTAMYAQGVQL  187

Query  180  HAAMFPGSLVGEIFAEQIEVSIRHHALESGCFVVNATAWLEPEQQQRIMVDTGCGLGP--  237
            + A  P     E +      +++  ALE  CFV++A  ++  E        +    GP  
Sbjct  188  YCA--PTVDARETWLP----TMQTIALEGRCFVISACQYMTSEDFPS--GHSAKTQGPEK  239

Query  238  ---ISGGCFTAIVSPEGKLLGEPLRSGEGEVIADLDLTLIDKRKRMMDSVGHYSRPELLS  294
               I GG  + I+ P GK+L  P    EG  +A++D++ I + K  +D VGHY+RP++  
Sbjct  240  TVLIRGG--SCIIDPLGKVLVAPTFDEEGVFLAEIDVSTISRGKFDLDVVGHYARPDVFQ  297

Query  295  LLIDRTP  301
            L ++R P
Sbjct  298  LRVNRQP  304


>MULTISPECIES: carbon-nitrogen hydrolase family protein [Pseudomonas]
Sequence ID: WP_060757087.1 Length: 308
Range 1: 1 to 296

Score:151 bits(382), Expect:8e-42, 
Method:Compositional matrix adjust., 
Identities:103/304(34%), Positives:153/304(50%), Gaps:14/304(4%)

Query  1    MAIVRAAAVQLSPVLYSREGTVEKIVQTILRLGREGVQFAVFPETVVPYYP----YFSFV  56
            M +   AA+Q+  +   +  T+E+I+     + R G Q  V PE ++  YP    + + +
Sbjct  1    MPVSIVAALQIGALPGGKAETLEQILAYEQEIKRSGAQLVVMPEALLGGYPKGEGFGTQL  60

Query  57   QPPFMMGKEHL-RLLEESVQVPSAATAAIAEACREARMVVSLGINERDGGTIYNAQLLFD  115
                  G+E   R    ++ VP A T A+AE        + LG+ ER G T+Y   L F+
Sbjct  61   GYRLPEGREAFARYFANAIDVPGAETQALAELSARTGANLVLGVIERSGSTLYCTMLYFE  120

Query  116  ADGSLIQHRRKITPTYHERMVWGQGDGSGLRAVASQVGRIGSLACWEHYNPLARYALMAD  175
              G L+   RK+ PT  ER++WG+GDGS L  + S +GRIG   CWE+  PL R A+ A 
Sbjct  121  PTGGLVAKHRKLMPTGTERLIWGKGDGSTLPVIDSAIGRIGGAVCWENMMPLLRTAMYAK  180

Query  176  GEQIHAAMFPGSLVGEIFAEQIEVSIRHHALESGCFVVNATAWLEPEQQQRIMVDTGCGL  235
            G ++  A      V E   E  +VS+RH A E  CFVV+A       +   + V      
Sbjct  181  GVEVWCA----PTVDE--REMWQVSMRHVAHEGRCFVVSACQVQPSPEALGVEVANWPAQ  234

Query  236  GP-ISGGCFTAIVSPEGKLLGEPLRSGEGEVIADLDLTLIDKRKRMMDSVGHYSRPELLS  294
             P I+GG  + IV P G +L  PLR   G + A +D   + + +   D VGHY+RP++  
Sbjct  235  RPLIAGG--SVIVGPMGDVLAGPLRGEAGLLTAQIDTDELVRARYDYDVVGHYARPDVFE  292

Query  295  LLID  298
            L +D
Sbjct  293  LTVD  296


>carbon-nitrogen hydrolase family protein [Pseudomonas moorei]
Sequence ID: WP_090321132.1 Length: 307
Range 1: 7 to 296

Score:150 bits(380), Expect:1e-41, 
Method:Compositional matrix adjust., 
Identities:102/298(34%), Positives:152/298(51%), Gaps:14/298(4%)

Query  7    AAVQLSPVLYSREGTVEKIVQTILRLGREGVQFAVFPETVVPYYP----YFSFVQPPFMM  62
            AA+Q+  +   +  T+E+I+     +        V PE ++  YP    + + +      
Sbjct  7    AALQIGALPGGKAETLEQILSYENAIIESAAALVVMPEALLGGYPKGEGFGTQLGYRLPE  66

Query  63   GKEHL-RLLEESVQVPSAATAAIAEACREARMVVSLGINERDGGTIYNAQLLFDADGSLI  121
            G+E   R    S+ VP A T A+A         + +G+ ER G T+Y   L FD    L+
Sbjct  67   GREAFARYFANSIDVPGAETDALAGLSARTNANLVIGVIERAGSTLYCTALYFDPQAGLV  126

Query  122  QHRRKITPTYHERMVWGQGDGSGLRAVASQVGRIGSLACWEHYNPLARYALMADGEQIHA  181
               RK+ PT  ER++WG+GDGS L  + SQVGRIG++ CWE+  PL R A+ A G ++  
Sbjct  127  AKHRKLMPTGTERLIWGKGDGSTLPVIDSQVGRIGAVVCWENMMPLLRTAMYAKGIEVWC  186

Query  182  AMFPGSLVGEIFAEQIEVSIRHHALESGCFVVNATAWLEPEQQQRIMVDTGCGLGP-ISG  240
            A      V E   E  +VS+RH A E  CFVV+A    +  Q   + V       P I+G
Sbjct  187  A----PTVDE--REMWQVSMRHIAHEGRCFVVSACQVQDSPQALGVEVANWPAQRPLIAG  240

Query  241  GCFTAIVSPEGKLLGEPLRSGEGEVIADLDLTLIDKRKRMMDSVGHYSRPELLSLLID  298
            G  + IV P G +L  PLR G G + A++D   + + +   D VGHY+RP++  L +D
Sbjct  241  G--SVIVGPMGDILAGPLRDGPGLLTAEIDTDDLIRARYDYDVVGHYARPDVFELTVD  296


>carbon-nitrogen hydrolase family protein [Pseudomonas azerbaijanoccidentalis]
Sequence ID: WP_217870298.1 Length: 307
Range 1: 7 to 296

Score:150 bits(380), Expect:2e-41, 
Method:Compositional matrix adjust., 
Identities:100/298(34%), Positives:153/298(51%), Gaps:14/298(4%)

Query  7    AAVQLSPVLYSREGTVEKIVQTILRLGREGVQFAVFPETVVPYYP----YFSFVQPPFMM  62
            AA+Q+  +   +  T+E+I+     +        V PE ++  YP    + + +      
Sbjct  7    AALQIGALPGGKADTLEQILSYESAIIESAAALVVMPEALLGGYPKGEGFGTQLGYRLTE  66

Query  63   GKEHL-RLLEESVQVPSAATAAIAEACREARMVVSLGINERDGGTIYNAQLLFDADGSLI  121
            G+E   R  + ++ VP A T A+A         + +G+ ER G T+Y   L FD    L+
Sbjct  67   GREAFARYFDNAIDVPGAETEALAGLSARTGANLVIGVIERSGSTLYCTALYFDPQAGLV  126

Query  122  QHRRKITPTYHERMVWGQGDGSGLRAVASQVGRIGSLACWEHYNPLARYALMADGEQIHA  181
               RK+ PT  ER++WG+GDGS L  + SQVGRIG++ CWE+  PL R A+ A G ++  
Sbjct  127  GKHRKLMPTGTERLIWGKGDGSTLPVIDSQVGRIGAVVCWENMMPLLRTAMYAKGVEVWC  186

Query  182  AMFPGSLVGEIFAEQIEVSIRHHALESGCFVVNATAWLEPEQQQRIMVDTGCGLGP-ISG  240
            A      V E   E  +VS+RH A E  CFVV+A    +  Q   + +       P I+G
Sbjct  187  A----PTVDE--REMWQVSMRHIAHEGRCFVVSACQVQQSPQALGVEIANWPADRPLIAG  240

Query  241  GCFTAIVSPEGKLLGEPLRSGEGEVIADLDLTLIDKRKRMMDSVGHYSRPELLSLLID  298
            G  + IV P G +L  PLR G G + A++D   + + +   D VGHY+RP++  L +D
Sbjct  241  G--SVIVGPMGDVLAGPLRDGPGLLTAEIDTDDLIRARYDYDVVGHYARPDVFELTVD  296


>carbon-nitrogen hydrolase family protein [Pseudomonas migulae]
Sequence ID: WP_084321636.1 Length: 307
Range 1: 7 to 296

Score:150 bits(378), Expect:3e-41, 
Method:Compositional matrix adjust., 
Identities:100/298(34%), Positives:152/298(51%), Gaps:14/298(4%)

Query  7    AAVQLSPVLYSREGTVEKIVQTILRLGREGVQFAVFPETVVPYYP----YFSFVQPPFMM  62
            AA+Q+  +   +  T+E+I+     +   G    V PE ++  YP    + + +      
Sbjct  7    AALQIGALPGGKAETLEQILSYENAIAESGAALVVMPEALLGGYPKGEGFGTQLGYRLPE  66

Query  63   GKEHL-RLLEESVQVPSAATAAIAEACREARMVVSLGINERDGGTIYNAQLLFDADGSLI  121
            G+E   R    ++ VP A T A+A         + +G+ ER G T+Y   L FD    L+
Sbjct  67   GREAFARYFANAIDVPGAETEALAGLSARTGANLVIGVIERAGNTLYCTALYFDPQAGLV  126

Query  122  QHRRKITPTYHERMVWGQGDGSGLRAVASQVGRIGSLACWEHYNPLARYALMADGEQIHA  181
               RK+ PT  ER++WG+GDGS L  + SQVGRIG++ CWE+  PL R A+ A G ++  
Sbjct  127  AKHRKLMPTGTERLIWGKGDGSTLPVIDSQVGRIGAVVCWENMMPLLRTAMYAKGVEVWC  186

Query  182  AMFPGSLVGEIFAEQIEVSIRHHALESGCFVVNATAWLEPEQQQRIMVDTGCGLGP-ISG  240
            A      V E   E  +VS+RH A E  CFVV+A    +  Q   + +       P I+G
Sbjct  187  A----PTVDE--REMWQVSMRHIAHEGRCFVVSACQVQDSPQALGVEIANWPADRPLIAG  240

Query  241  GCFTAIVSPEGKLLGEPLRSGEGEVIADLDLTLIDKRKRMMDSVGHYSRPELLSLLID  298
            G  + IV P G +L  PLR   G + A++D   + + +   D VGHY+RP++  L +D
Sbjct  241  G--SVIVGPMGDILAGPLRGTRGLLTAEIDTDDLVRARYDFDVVGHYARPDVFELTVD  296


>carbon-nitrogen hydrolase family protein [Pseudomonas mucoides]
Sequence ID: WP_194940000.1 Length: 307
Range 1: 7 to 296

Score:149 bits(377), Expect:3e-41, 
Method:Compositional matrix adjust., 
Identities:100/298(34%), Positives:153/298(51%), Gaps:14/298(4%)

Query  7    AAVQLSPVLYSREGTVEKIVQTILRLGREGVQFAVFPETVVPYYP----YFSFVQPPFMM  62
            AA+Q+  +   +  T+E+I+     +     Q  V PE ++  YP    + + +      
Sbjct  7    AALQIGALPGGKADTLEQILAWEKAITESNAQLVVMPEALLGGYPKGEGFGTQLGYRLPE  66

Query  63   GKEHL-RLLEESVQVPSAATAAIAEACREARMVVSLGINERDGGTIYNAQLLFDADGSLI  121
            G+E   R    ++ VP A T A+A         + +G+ ER G T++   L FD    L+
Sbjct  67   GREAFARYFANAIDVPGAETEALAGLSARTGANLVIGVIERAGSTLHCTALYFDPQAGLV  126

Query  122  QHRRKITPTYHERMVWGQGDGSGLRAVASQVGRIGSLACWEHYNPLARYALMADGEQIHA  181
               RK+ PT  ER++WG+GDGS L  + SQVGRIG++ CWE+  PL R A+ A G ++  
Sbjct  127  AKHRKLMPTGTERLIWGKGDGSTLPVIDSQVGRIGAVICWENMMPLLRTAMYAKGIEVWC  186

Query  182  AMFPGSLVGEIFAEQIEVSIRHHALESGCFVVNATAWLEPEQQQRIMVDTGCGLGP-ISG  240
            A      V E   E  +VS+RH A E  CFVV+A    +  Q   + +       P I+G
Sbjct  187  A----PTVDE--REMWQVSMRHIAHEGRCFVVSACQVQDSPQALGVEIANWPADRPLIAG  240

Query  241  GCFTAIVSPEGKLLGEPLRSGEGEVIADLDLTLIDKRKRMMDSVGHYSRPELLSLLID  298
            G  + IV P G +L  PLR G G + A++D   + + +   D VGHY+RP++  L +D
Sbjct  241  G--SVIVGPMGDVLAGPLRDGAGLLTAEIDTDALIRARYDYDVVGHYARPDVFELTVD  296


>carbon-nitrogen hydrolase family protein [Pseudomonas typographi]
Sequence ID: WP_190421674.1 Length: 341
Range 1: 3 to 314

Score:150 bits(379), Expect:5e-41, 
Method:Compositional matrix adjust., 
Identities:94/312(30%), Positives:149/312(47%), Gaps:13/312(4%)

Query  1    MAIVRAAAVQLSPVLYSREGTVEKIVQTILRLGREGVQFAVFPETVVPYYPYFSFVQPPF  60
            +  V+ AA   + V  ++   V+K    I      G +  VFPE+ +P +P ++ +  P 
Sbjct  3    LPTVKVAAAHAASVYMNKAACVDKACAFIAEAAANGAELVVFPESFIPGFPVWAALWAPI  62

Query  61   MMGKEHLRLLEESVQVPSAATAAIAEACREARMVVSLGINERDG---GTIYNAQLLFDAD  117
                    ++E SV +      AI  A R   ++VSLG +E      G I+N+ +L    
Sbjct  63   YNHDWFKLMVENSVMIDGPEITAIRCAARRHGILVSLGFSEATPASVGCIWNSNVLISEQ  122

Query  118  GSLIQHRRKITPTYHERMVWGQGDGSGLRAVASQVGRIGSLACWEHYNPLARYALMADGE  177
            G+L+ H RK+ PT++E+MVW  GDG GLR   +++G+IG+L C E+ NPLA+Y L A GE
Sbjct  123  GTLLNHHRKLVPTFYEKMVWAPGDGHGLRVADTRIGKIGTLICGENTNPLAKYTLAAQGE  182

Query  178  QIHAAMFPGSLVGEIFAEQIEVSIRHHALESG--CFVVNATAWLEPEQQQRIMVDTGCGL  235
            QIH + +P          Q   ++  + + +G  CF       L        M+D     
Sbjct  183  QIHISAWPAIWPTRKPGGQNFDNLAANRIRAGAQCFEAKVFGILNAGFMDDSMIDLLSAS  242

Query  236  GPI--------SGGCFTAIVSPEGKLLGEPLRSGEGEVIADLDLTLIDKRKRMMDSVGHY  287
            G          S    T  + P G  +G+ L++ EG   A  +L    + K+  D  G+Y
Sbjct  243  GDAQAIEVLHNSPRAATQFLDPTGASIGDLLQNEEGLAYATFNLNDCVEPKQFHDIAGYY  302

Query  288  SRPELLSLLIDR  299
            +R ++  L IDR
Sbjct  303  NRFDVFDLTIDR  314


>MULTISPECIES: carbon-nitrogen hydrolase family protein [Pseudomonas]
Sequence ID: WP_020797176.1 Length: 307
Range 1: 7 to 296

Score:149 bits(375), Expect:7e-41, 
Method:Compositional matrix adjust., 
Identities:101/298(34%), Positives:152/298(51%), Gaps:14/298(4%)

Query  7    AAVQLSPVLYSREGTVEKIVQTILRLGREGVQFAVFPETVVPYYP----YFSFVQPPFMM  62
            AA+Q+  +   +  T+E+I+     +   G    V PE ++  YP    + + +      
Sbjct  7    AALQIGALPGGKAETLEQILSYENAILEAGAALVVMPEALLGGYPKGEGFGTQLGYRLPE  66

Query  63   GKEHL-RLLEESVQVPSAATAAIAEACREARMVVSLGINERDGGTIYNAQLLFDADGSLI  121
            G+E   R    ++ VP A T A+A         + +G+ ER G T+Y   L FD    L+
Sbjct  67   GREAFARYFANAIDVPGAETEALAGLSARTGANLVIGVIERAGSTLYCTALYFDPQAGLV  126

Query  122  QHRRKITPTYHERMVWGQGDGSGLRAVASQVGRIGSLACWEHYNPLARYALMADGEQIHA  181
               RK+ PT  ER++WG+GDGS L  + SQVGRIG++ CWE+  PL R A+ A G ++  
Sbjct  127  AKHRKLMPTGTERLIWGKGDGSTLPVIDSQVGRIGAVVCWENMMPLLRTAMYAKGVEVWC  186

Query  182  AMFPGSLVGEIFAEQIEVSIRHHALESGCFVVNATAWLEPEQQQRIMVDTGCGLGP-ISG  240
            A      V E   E  +VS+RH A E  CFVV+A    +  Q   + +       P I+G
Sbjct  187  A----PTVDE--REMWQVSMRHIAHEGRCFVVSACQVQDSPQALGVEIPHWPADRPLIAG  240

Query  241  GCFTAIVSPEGKLLGEPLRSGEGEVIADLDLTLIDKRKRMMDSVGHYSRPELLSLLID  298
            G  + IV P G +L  PLR G G + A +D   + + +   D VGHY+RP++  L +D
Sbjct  241  G--SVIVGPMGDILAGPLRGGRGLLTAQIDTDDLIRARYDYDVVGHYARPDVFELTVD  296


>MULTISPECIES: carbon-nitrogen hydrolase family protein [Pseudomonas]
Sequence ID: WP_090455393.1 Length: 307
Range 1: 1 to 296

Score:149 bits(375), Expect:8e-41, 
Method:Compositional matrix adjust., 
Identities:102/304(34%), Positives:153/304(50%), Gaps:14/304(4%)

Query  1    MAIVRAAAVQLSPVLYSREGTVEKIVQTILRLGREGVQFAVFPETVVPYYP----YFSFV  56
            MA    AA+Q+  +   +  T+E+I+     +   G    V PE ++  YP    + + +
Sbjct  1    MAKSIVAALQIGALPGGKAETLEQILSYENAIIESGAGLVVMPEALLGGYPKGEGFGTQL  60

Query  57   QPPFMMGKEHL-RLLEESVQVPSAATAAIAEACREARMVVSLGINERDGGTIYNAQLLFD  115
                  G+E   R    ++ VP A T A+A         + +G+ ER G T+Y   L FD
Sbjct  61   GYRLPQGREAFARYFANAIDVPGAETEALAALSARTAANLVIGVIERAGSTLYCTALYFD  120

Query  116  ADGSLIQHRRKITPTYHERMVWGQGDGSGLRAVASQVGRIGSLACWEHYNPLARYALMAD  175
                L+   RK+ PT  ER++WG+GDGS L  + SQVGR+G+L CWE+  PL R A+ A 
Sbjct  121  PQAGLVGKHRKLMPTGTERLIWGKGDGSTLPVIDSQVGRVGALVCWENMMPLLRTAMYAK  180

Query  176  GEQIHAAMFPGSLVGEIFAEQIEVSIRHHALESGCFVVNATAWLEPEQQQRIMVDTGCGL  235
            G ++  A      V E   E  +VS+RH A E  CFVV+A       Q   + +      
Sbjct  181  GVEVWCA----PTVDE--REMWQVSMRHIAHEGRCFVVSACQVQASPQALGLDIANWPAD  234

Query  236  GP-ISGGCFTAIVSPEGKLLGEPLRSGEGEVIADLDLTLIDKRKRMMDSVGHYSRPELLS  294
             P I+GG  + IV P G +L  PLR   G + A +D   + + +   D VGHY+RP++  
Sbjct  235  RPLIAGG--SVIVGPMGDILAGPLRDSAGLLTAQIDTDDLVRARYDYDVVGHYARPDVFE  292

Query  295  LLID  298
            L++D
Sbjct  293  LIVD  296


>MULTISPECIES: carbon-nitrogen hydrolase family protein [Pseudomonas]
Sequence ID: WP_092280873.1 Length: 307
Range 1: 7 to 297

Score:148 bits(374), Expect:9e-41, 
Method:Compositional matrix adjust., 
Identities:101/299(34%), Positives:152/299(50%), Gaps:14/299(4%)

Query  7    AAVQLSPVLYSREGTVEKIVQTILRLGREGVQFAVFPETVVPYYP----YFSFVQPPFMM  62
            AA+Q+  +   +E T+E+I+     +   G    V PE ++  YP    + + +      
Sbjct  7    AALQIGALPGGKEHTLEQILSWENAIRESGAALVVMPEALLGGYPKGEGFGTQLGYRLPE  66

Query  63   GKEHL-RLLEESVQVPSAATAAIAEACREARMVVSLGINERDGGTIYNAQLLFDADGSLI  121
            G+E   R    ++ VP A T A+A         + +G+ ER G T+Y   L FD    L+
Sbjct  67   GREAFARYFANAIDVPGAETEALAGLSARTGANLVIGVIERAGSTLYCTALYFDPSAGLV  126

Query  122  QHRRKITPTYHERMVWGQGDGSGLRAVASQVGRIGSLACWEHYNPLARYALMADGEQIHA  181
               RK+ PT  ER++WG+GDGS L  + +QVGR+ +  CWE+  PL R A+ A G ++  
Sbjct  127  AKHRKLMPTGTERLIWGKGDGSTLPVLDTQVGRLAAAVCWENMMPLLRTAMYAKGVEVWC  186

Query  182  AMFPGSLVGEIFAEQIEVSIRHHALESGCFVVNATAWLEPEQQQRIMVDTGCGLGP-ISG  240
            A      V E   E  +VS+RH A E  CFVV+A    E  Q   + V       P I+G
Sbjct  187  A----PTVDE--REMWQVSMRHIAHEGRCFVVSACQVQESPQALGVEVANWPADRPLIAG  240

Query  241  GCFTAIVSPEGKLLGEPLRSGEGEVIADLDLTLIDKRKRMMDSVGHYSRPELLSLLIDR  299
            G  + IV P G +L  PLR G G + A +D   + + +   D VGHY+RP++  L +D+
Sbjct  241  G--SVIVGPMGDVLAGPLRGGPGLLTAQIDTDELVRARYDFDVVGHYARPDVFELAVDQ  297


>carbon-nitrogen hydrolase family protein [Pseudomonas laurylsulfatiphila]
Sequence ID: WP_104447255.1 Length: 307
Range 1: 7 to 296

Score:148 bits(374), Expect:9e-41, 
Method:Compositional matrix adjust., 
Identities:101/298(34%), Positives:150/298(50%), Gaps:14/298(4%)

Query  7    AAVQLSPVLYSREGTVEKIVQTILRLGREGVQFAVFPETVVPYYP----YFSFVQPPFMM  62
            AA+Q+  +   +  T+E+I+     +   G    V PE ++  YP    + + +      
Sbjct  7    AALQIGALPGGKADTLEQILSYEHAIIESGAALVVMPEALLGGYPKGEGFGTQLGFRLAQ  66

Query  63   GKEHL-RLLEESVQVPSAATAAIAEACREARMVVSLGINERDGGTIYNAQLLFDADGSLI  121
            G+E   R    ++ VP A T A+A         + +G+ ER G T+Y   L FD    L+
Sbjct  67   GREAFARYFANAIDVPGAETEALAGLSARTGANLVIGVIERAGSTLYCTALYFDPQAGLV  126

Query  122  QHRRKITPTYHERMVWGQGDGSGLRAVASQVGRIGSLACWEHYNPLARYALMADGEQIHA  181
               RK+ PT  ER++WG+GDGS L  + SQVGRIG+  CWE+  PL R A+ A G ++  
Sbjct  127  AKHRKLMPTGTERLIWGKGDGSTLPVIDSQVGRIGAAVCWENMMPLLRTAMYAKGVEVWC  186

Query  182  AMFPGSLVGEIFAEQIEVSIRHHALESGCFVVNATAWLEPEQQQRIMVDTGCGLGP-ISG  240
            A      V E   E  +VS+RH A E  CFVV+A       Q   + +       P I+G
Sbjct  187  A----PTVDE--REMWQVSMRHIAHEGRCFVVSACQVQASPQALGLDIANWPADRPLIAG  240

Query  241  GCFTAIVSPEGKLLGEPLRSGEGEVIADLDLTLIDKRKRMMDSVGHYSRPELLSLLID  298
            G  + IV P G +L  PLR G G + A +D   + + +   D VGHY+RP++  L +D
Sbjct  241  G--SVIVGPMGDILAGPLREGAGLLTAQIDTDDLVRARYDYDVVGHYARPDVFELTVD  296


>carbon-nitrogen hydrolase family protein [Pseudomonas entomophila]
Sequence ID: WP_011534641.1 Length: 307
Range 1: 7 to 299

Score:148 bits(374), Expect:9e-41, 
Method:Compositional matrix adjust., 
Identities:101/301(34%), Positives:152/301(50%), Gaps:14/301(4%)

Query  7    AAVQLSPVLYSREGTVEKIVQTILRLGREGVQFAVFPETVVPYYP----YFSFVQPPFMM  62
            AA+Q+  +   +  T+E+I+     +   G +  V PE ++  YP    + + +      
Sbjct  7    AALQVGSLPEGKAATLEQILGYEQAIREAGARLVVMPEALLGGYPKGEGFGTQLGYRLPE  66

Query  63   GKEHL-RLLEESVQVPSAATAAIAEACREARMVVSLGINERDGGTIYNAQLLFDADGSLI  121
            G+E   R    ++ VP + TAA+A         + LG+ ER G T+Y   L F+ +G L+
Sbjct  67   GREAFARYFANAIDVPGSETAALAGLSARTGASLVLGVIERSGNTLYCTVLFFEPEGGLV  126

Query  122  QHRRKITPTYHERMVWGQGDGSGLRAVASQVGRIGSLACWEHYNPLARYALMADGEQIHA  181
               RK+ PT  ER++WG+GDGS L  V  + GRIG+  CWE+Y PL R A+ A G Q+  
Sbjct  127  AKHRKLMPTGTERLIWGKGDGSTLPVVDGRAGRIGAAVCWENYMPLLRTAMYAKGVQLWC  186

Query  182  AMFPGSLVGEIFAEQIEVSIRHHALESGCFVVNATAWLEPEQQQRIMVDTGCGLGP-ISG  240
            A      V E   E  +VS+RH A E  CFV++A    +      + V       P I+G
Sbjct  187  A----PTVDE--RELWQVSMRHVAAEGRCFVISACQVQDSPAALGMEVANWPAERPLING  240

Query  241  GCFTAIVSPEGKLLGEPLRSGEGEVIADLDLTLIDKRKRMMDSVGHYSRPELLSLLIDRT  300
            G    IV P G +L  PL    G V A++D   + + +   D VGHY+RP++  L +D  
Sbjct  241  GSL--IVGPLGDVLAGPLLGARGLVCAEVDTDELVRARYDFDVVGHYARPDVFELSVDER  298

Query  301  P  301
            P
Sbjct  299  P  299


>MULTISPECIES: carbon-nitrogen hydrolase family protein [Pseudomonas]
Sequence ID: WP_089392285.1 Length: 309
Range 1: 1 to 301

Score:148 bits(373), Expect:2e-40, 
Method:Compositional matrix adjust., 
Identities:101/309(33%), Positives:162/309(52%), Gaps:18/309(5%)

Query  3    IVRAAAVQLSPVLYSREGTVEKIVQTILRLGREGVQFAVFPETVVPYYP----YFSFVQP  58
            + R A +Q + V Y    +VEK    + R+  +G + AVFPE  +  YP    + S V  
Sbjct  1    MTRVAIIQAASVPYEPMASVEKACAILRRVAEQGAKLAVFPEAFIGGYPKGAAFGSVVGN  60

Query  59   PFMMGKE-HLRLLEESVQVPSAATAAIAEACREARMVVSLGINERDGGTIYNAQLLFDAD  117
                G+E + R +E +V++     A +AE+  +  + V +GI ER G T+Y   +    +
Sbjct  61   RSAAGRELYQRYVEGAVELAGPELARLAESVEQTGVTVVVGIIERFGRTLYCTAVTLTPE  120

Query  118  GSLIQHRRKITPTYHERMVWGQGDGSGLRAVASQVGRIGSLACWEHYNPLARYALMADGE  177
              +  + RK+ PT  ER++WG GDGS +  V +  G +GS+ CWE+Y P  R A+ A G 
Sbjct  121  HGIAGYHRKLMPTGQERLIWGFGDGSTIEPVDTGFGVLGSVICWENYMPALRQAMYAQGV  180

Query  178  QIHAAMFPGSLVGEIFAEQIEVSIRHHALESGCFVVNATAWLE----PEQQQRIM-VDTG  232
            Q++ A  P +     +A     S+ H ALE   FV++A   +     P+Q ++   +D  
Sbjct  181  QLYCA--PTADDRPSWAS----SMVHIALEGRVFVLSACQAIRLGEYPQQHRKAFGLDFQ  234

Query  233  CGLGPISGGCFTAIVSPEGKLLGEPLRSGEGEVIADLDLTLIDKRKRMMDSVGHYSRPEL  292
                 + GG  + IVSP G++L  P+   E E+ ADLD+TL+ K     D+ GHY+RP++
Sbjct  235  EDEYVMRGG--SMIVSPLGEVLAGPVFDCETELYADLDMTLLSKGNLDFDACGHYARPDV  292

Query  293  LSLLIDRTP  301
              L ++  P
Sbjct  293  FELKVNTAP  301


>MULTISPECIES: carbon-nitrogen hydrolase family protein [Pseudomonas]
Sequence ID: WP_154504807.1 Length: 307
Range 1: 7 to 296

Score:147 bits(371), Expect:3e-40, 
Method:Compositional matrix adjust., 
Identities:100/298(34%), Positives:153/298(51%), Gaps:14/298(4%)

Query  7    AAVQLSPVLYSREGTVEKIVQTILRLGREGVQFAVFPETVVPYYP----YFSFVQPPFMM  62
            AA+Q+  +   +  T+E+I+     +   G    V PE ++  YP    + + +      
Sbjct  7    AALQIGALPGGKTETLEQILAWENAIIESGAALVVMPEALLGGYPKGETFGTQLGYRLPE  66

Query  63   GKEHL-RLLEESVQVPSAATAAIAEACREARMVVSLGINERDGGTIYNAQLLFDADGSLI  121
            G+E   R    ++ VP A T A+A         + +G+ ER G T++   L FD    L+
Sbjct  67   GREAFARYFANAIDVPGAETDALAGLSARTGANLVIGVIERAGSTLHCTALYFDPQAGLV  126

Query  122  QHRRKITPTYHERMVWGQGDGSGLRAVASQVGRIGSLACWEHYNPLARYALMADGEQIHA  181
               RK+ PT  ER++WG+GDGS L  + SQVGRIG++ CWE+  PL R A+ A G ++  
Sbjct  127  AKHRKLMPTGTERLIWGKGDGSTLPVIDSQVGRIGAVVCWENMMPLLRTAMYAKGIEVWC  186

Query  182  AMFPGSLVGEIFAEQIEVSIRHHALESGCFVVNATAWLEPEQQQRIMVDTGCGLGP-ISG  240
            A      V E   E  +VS+RH A E  CFVV+A    +  Q   + +       P I+G
Sbjct  187  A----PTVDE--REMWQVSMRHIAHEGRCFVVSACQVQDSPQALGVEIANWPADRPLIAG  240

Query  241  GCFTAIVSPEGKLLGEPLRSGEGEVIADLDLTLIDKRKRMMDSVGHYSRPELLSLLID  298
            G  + IV P G +L  PLR G G + A++D   + + +   D VGHY+RP++  L +D
Sbjct  241  G--SVIVGPMGDILAGPLRDGAGLLTAEIDTDDLVRARYDYDVVGHYARPDVFELSVD  296


>carbon-nitrogen hydrolase family protein [Pseudomonas tehranensis]
Sequence ID: WP_186654890.1 Length: 307
Range 1: 7 to 296

Score:147 bits(370), Expect:4e-40, 
Method:Compositional matrix adjust., 
Identities:103/298(35%), Positives:153/298(51%), Gaps:14/298(4%)

Query  7    AAVQLSPVLYSREGTVEKIVQTILRLGREGVQFAVFPETVVPYYPYF-SF-VQPPFMM--  62
            AA+Q+  +   +  T+ +I+     +   G +  V PE ++  YP   SF  Q  + +  
Sbjct  7    AALQIGSLPGGKADTLAQILSYEDAVREAGARLVVMPEALLGGYPKGESFGTQLGYRLPE  66

Query  63   GKEHL-RLLEESVQVPSAATAAIAEACREARMVVSLGINERDGGTIYNAQLLFDADGSLI  121
            G+E   R    ++ VP + T A+A         + LG+ ERDG T+Y   L F+ D  L+
Sbjct  67   GREAFARYFANAIDVPGSETEALAGFSARTGASLVLGVIERDGSTLYCTALYFEPDAGLV  126

Query  122  QHRRKITPTYHERMVWGQGDGSGLRAVASQVGRIGSLACWEHYNPLARYALMADGEQIHA  181
               RK+ PT  ER++WG+GDGS L  + SQVGR+G+  CWE+  PL R A+ A G Q+  
Sbjct  127  AKHRKLMPTGTERLIWGKGDGSTLPVIDSQVGRVGAAVCWENMMPLLRTAMYAKGVQVWC  186

Query  182  AMFPGSLVGEIFAEQIEVSIRHHALESGCFVVNATAWLEPEQQQRIMVDTGCGLGP-ISG  240
            A      V E   E  +V++RH A E  CFVV+A       Q   I V       P I+G
Sbjct  187  A----PTVDE--REMWQVTMRHIAHEGRCFVVSACQVQASPQALGIEVANWPAERPLIAG  240

Query  241  GCFTAIVSPEGKLLGEPLRSGEGEVIADLDLTLIDKRKRMMDSVGHYSRPELLSLLID  298
            G  + IV P G +L  PL+   G + A +D   +   +   D VGHY+RP++  L++D
Sbjct  241  G--SVIVGPMGDVLAGPLKGTSGLLTAQIDTDELVPARYDYDVVGHYARPDVFELVVD  296


>carbon-nitrogen hydrolase family protein [Pseudomonas reinekei]
Sequence ID: WP_075945075.1 Length: 307
Range 1: 7 to 296

Score:147 bits(370), Expect:4e-40, 
Method:Compositional matrix adjust., 
Identities:99/298(33%), Positives:151/298(50%), Gaps:14/298(4%)

Query  7    AAVQLSPVLYSREGTVEKIVQTILRLGREGVQFAVFPETVVPYYP----YFSFVQPPFMM  62
            AA+Q+  +   +  T+E+I+     +        V PE ++  YP    + + +      
Sbjct  7    AALQIGALPGGKADTLEQILSYESAIIESAAALVVMPEALLGGYPKGEGFGTQLGYRLPE  66

Query  63   GKEHL-RLLEESVQVPSAATAAIAEACREARMVVSLGINERDGGTIYNAQLLFDADGSLI  121
            G+E   R  + ++ VP   T A+A         + +G+ ER G T+Y   L FD    L+
Sbjct  67   GREAFARYFDNAIDVPGMETDALAGLSARTGANLVIGVIERSGSTLYCTALYFDPQAGLV  126

Query  122  QHRRKITPTYHERMVWGQGDGSGLRAVASQVGRIGSLACWEHYNPLARYALMADGEQIHA  181
               RK+ PT  ER++WG+GDGS L  + SQVGRIG++ CWE+  PL R A+ A G ++  
Sbjct  127  AKHRKLMPTGTERLIWGKGDGSTLPVIDSQVGRIGAVVCWENMMPLLRTAMYAKGVEVWC  186

Query  182  AMFPGSLVGEIFAEQIEVSIRHHALESGCFVVNATAWLEPEQQQRIMVDTGCGLGP-ISG  240
            A      V E   E  +VS+RH A E  CFVV+A    E  Q   + +       P I+G
Sbjct  187  A----PTVDE--REMWQVSMRHIAHEGRCFVVSACQVQESPQALGVEIANWPADRPLIAG  240

Query  241  GCFTAIVSPEGKLLGEPLRSGEGEVIADLDLTLIDKRKRMMDSVGHYSRPELLSLLID  298
            G  + IV P G +L  PL  G G + A++D   + + +   D VGHY+RP++  L +D
Sbjct  241  G--SVIVGPMGDVLAGPLWGGPGLLTAEIDTADLIRARYDYDVVGHYARPDVFELTVD  296


>carbon-nitrogen hydrolase family protein [Pseudomonas vancouverensis]
Sequence ID: WP_093220363.1 Length: 307
Range 1: 7 to 296

Score:147 bits(370), Expect:5e-40, 
Method:Compositional matrix adjust., 
Identities:100/298(34%), Positives:152/298(51%), Gaps:14/298(4%)

Query  7    AAVQLSPVLYSREGTVEKIVQTILRLGREGVQFAVFPETVVPYYP----YFSFVQPPFMM  62
            AA+Q+  +   +  T+E+I+     +   G    V PE ++  YP    + + +      
Sbjct  7    AALQIGALPGGKGETLEQILSYENAIIESGAGLVVMPEALLGGYPKGEGFGTQLGYRLPE  66

Query  63   GKEHL-RLLEESVQVPSAATAAIAEACREARMVVSLGINERDGGTIYNAQLLFDADGSLI  121
            G+E   R    ++ VP   T A+A+        + +G+ ER G T+Y   L FD +  L+
Sbjct  67   GREAFARYFANAIDVPGVETEALADLSARTGANLVIGVIERAGSTLYCTALYFDPEAGLV  126

Query  122  QHRRKITPTYHERMVWGQGDGSGLRAVASQVGRIGSLACWEHYNPLARYALMADGEQIHA  181
               RK+ PT  ER++WG+GDGS L  + SQVGRIG++ CWE+  PL R A+ A G Q+  
Sbjct  127  GKHRKLMPTGTERLIWGKGDGSTLPVIDSQVGRIGAVVCWENMMPLLRTAMYAKGVQVWC  186

Query  182  AMFPGSLVGEIFAEQIEVSIRHHALESGCFVVNATAWLEPEQQQRIMVDTGCGLGP-ISG  240
            A      V E   E  +VS+RH A E  CFVV+A       Q   + +       P I+G
Sbjct  187  A----PTVDE--REMWQVSMRHIAHEGRCFVVSACQVQASPQALGLDIANWPAERPLIAG  240

Query  241  GCFTAIVSPEGKLLGEPLRSGEGEVIADLDLTLIDKRKRMMDSVGHYSRPELLSLLID  298
            G  + IV P G +L  PLR   G + A++D   + + +   D VGHY+RP++  L +D
Sbjct  241  G--SVIVGPMGDVLAGPLRDTAGLLCAEIDTDELVRARYDYDVVGHYARPDVFELTVD  296


>carbon-nitrogen hydrolase family protein [Pseudomonas tensinigenes]
Sequence ID: WP_186615460.1 Length: 307
Range 1: 1 to 296

Score:147 bits(370), Expect:5e-40, 
Method:Compositional matrix adjust., 
Identities:101/304(33%), Positives:155/304(50%), Gaps:14/304(4%)

Query  1    MAIVRAAAVQLSPVLYSREGTVEKIVQTILRLGREGVQFAVFPETVVPYYP----YFSFV  56
            MA    AA+Q+  +   ++ T+E+I+     +   G    V PE ++  YP    + + +
Sbjct  1    MAKSIVAALQIGALPEGKDATLEQILSWEGAIIESGAALVVMPEALLGGYPKGEGFGTQL  60

Query  57   QPPFMMGKE-HLRLLEESVQVPSAATAAIAEACREARMVVSLGINERDGGTIYNAQLLFD  115
                  G+E + R    ++ VP A T A+A         + +G+ ER G T+Y   L FD
Sbjct  61   GYRLPEGREAYARYFANAIDVPGAETEALAAMSARTGANLVIGVIERGGSTLYCTALYFD  120

Query  116  ADGSLIQHRRKITPTYHERMVWGQGDGSGLRAVASQVGRIGSLACWEHYNPLARYALMAD  175
              G L+   RK+ PT  ER++WG+GDGS L    +QVG++G++ CWE+  PL R A+ A 
Sbjct  121  PQGGLVGKHRKLMPTGTERLIWGKGDGSTLPVFDTQVGKLGAVVCWENMMPLLRTAMYAK  180

Query  176  GEQIHAAMFPGSLVGEIFAEQIEVSIRHHALESGCFVVNATAWLEPEQQQRIMVDTGCGL  235
            G ++  A      V E   E  +VS+RH A E  CFVV+A       Q   + V      
Sbjct  181  GIEVWCA----PTVDE--REMWQVSMRHIAHEGRCFVVSACQVQASPQALGVEVANWPAD  234

Query  236  GP-ISGGCFTAIVSPEGKLLGEPLRSGEGEVIADLDLTLIDKRKRMMDSVGHYSRPELLS  294
             P I+GG  + IV P G +L  PLR   G + A++D   + + +   D VGHY+RP++  
Sbjct  235  RPLIAGG--SVIVGPMGDVLAGPLRGEAGLLTAEIDTDELVRARYDYDVVGHYARPDVFE  292

Query  295  LLID  298
            L +D
Sbjct  293  LSVD  296


>MULTISPECIES: carbon-nitrogen hydrolase family protein [Pseudomonas]
Sequence ID: WP_107323276.1 Length: 307
Range 1: 7 to 296

Score:146 bits(369), Expect:5e-40, 
Method:Compositional matrix adjust., 
Identities:99/298(33%), Positives:153/298(51%), Gaps:14/298(4%)

Query  7    AAVQLSPVLYSREGTVEKIVQTILRLGREGVQFAVFPETVVPYYP----YFSFVQPPFMM  62
            AA+Q+  +   +  T+ +I+     + + G +  V PE ++  YP    + + +      
Sbjct  7    AALQIGSLPGGKADTLAQILSYEDAVRQAGARLVVMPEALLGGYPKGERFGTQLGYRLPE  66

Query  63   GKEHL-RLLEESVQVPSAATAAIAEACREARMVVSLGINERDGGTIYNAQLLFDADGSLI  121
            G+E   R    ++ VP + T A+A         + +G+ ERDG T+Y   L F+ D  L+
Sbjct  67   GREAFARYFANAIDVPGSETEALAGFSARTGASLVVGVIERDGSTLYCTALYFEPDAGLV  126

Query  122  QHRRKITPTYHERMVWGQGDGSGLRAVASQVGRIGSLACWEHYNPLARYALMADGEQIHA  181
               RK+ PT  ER++WG+GDGS L  + SQVGR+G+  CWE+  PL R A+ A G Q+  
Sbjct  127  AKHRKLMPTGTERLIWGKGDGSTLPVIDSQVGRVGAAVCWENMMPLLRTAMYAKGVQVWC  186

Query  182  AMFPGSLVGEIFAEQIEVSIRHHALESGCFVVNATAWLEPEQQQRIMVDTGCGLGP-ISG  240
            A      V E   E  +V++RH A E  CFVV+A       Q   I V       P I+G
Sbjct  187  A----PTVDE--REMWQVTMRHIAHEGRCFVVSACQVQASPQALGIEVANWPAERPLIAG  240

Query  241  GCFTAIVSPEGKLLGEPLRSGEGEVIADLDLTLIDKRKRMMDSVGHYSRPELLSLLID  298
            G  + IV P G +L  PL+   G + A++D   +   +   D VGHY+RP++  L++D
Sbjct  241  G--SVIVGPMGDVLAGPLKGTSGLLTAEIDTDELVPARYDYDVVGHYARPDVFELVVD  296


>carbon-nitrogen hydrolase family protein [Pseudomonas arsenicoxydans]
Sequence ID: WP_090184500.1 Length: 307
Range 1: 7 to 299

Score:146 bits(369), Expect:6e-40, 
Method:Compositional matrix adjust., 
Identities:101/304(33%), Positives:152/304(50%), Gaps:20/304(6%)

Query  7    AAVQLSPVLYSREGTVEKIVQTILRLGREGVQFAVFPETVVPYYPY-------FSFVQPP  59
            AA+Q+  +   +  T+E+I+     +   G    V PE ++  YP          F  P 
Sbjct  7    AALQIGALPGGKAETLEQILAWENAITESGAGLVVMPEALLGGYPKGEGFGTQLGFRLPE  66

Query  60   FMMGKEHL-RLLEESVQVPSAATAAIAEACREARMVVSLGINERDGGTIYNAQLLFDADG  118
               G+E   R    ++ VP   T A+A         + +G+ ER G T+Y   L FD   
Sbjct  67   ---GREAFARYFANAIDVPGIETEALAGLSARTGANLVIGVIERAGSTLYCTALYFDPQA  123

Query  119  SLIQHRRKITPTYHERMVWGQGDGSGLRAVASQVGRIGSLACWEHYNPLARYALMADGEQ  178
             L+   RK+ PT  ER++WG+GDGS L  + SQVGRIG++ CWE+  PL R A+ A G +
Sbjct  124  GLVGKHRKLMPTGTERLIWGKGDGSTLPVIDSQVGRIGAVVCWENMMPLLRTAMYAKGIE  183

Query  179  IHAAMFPGSLVGEIFAEQIEVSIRHHALESGCFVVNATAWLEPEQQQRIMVDTGCGLGP-  237
            +  A      V E   E  +VS+RH A E  CFVV+A    +  Q   + +       P 
Sbjct  184  VWCA----PTVDE--REMWQVSMRHIAHEGRCFVVSACQVQDSPQALGVDIANWPADRPL  237

Query  238  ISGGCFTAIVSPEGKLLGEPLRSGEGEVIADLDLTLIDKRKRMMDSVGHYSRPELLSLLI  297
            I+GG  + IV P G +L  PLR   G + A+++   + + +   D VGHY+RP++  L++
Sbjct  238  IAGG--SVIVGPMGDILAGPLRGEAGLLTAEINTDDLVRARYDYDVVGHYARPDVFELIV  295

Query  298  DRTP  301
            D  P
Sbjct  296  DERP  299


>MULTISPECIES: carbon-nitrogen hydrolase family protein [Pseudomonas]
Sequence ID: WP_034137944.1 Length: 308
Range 1: 1 to 296

Score:146 bits(369), Expect:6e-40, 
Method:Compositional matrix adjust., 
Identities:102/304(34%), Positives:153/304(50%), Gaps:14/304(4%)

Query  1    MAIVRAAAVQLSPVLYSREGTVEKIVQTILRLGREGVQFAVFPETVVPYYP----YFSFV  56
            M I   AA+Q+  +   +  T+E+I+    ++ R G Q  V PE ++  YP    + + +
Sbjct  1    MPISTVAALQIGSLPGGKADTLEQILGYEDQIRRSGAQLVVMPEALLGGYPKGEGFGTQL  60

Query  57   QPPFMMGKEHL-RLLEESVQVPSAATAAIAEACREARMVVSLGINERDGGTIYNAQLLFD  115
                  G+E   R    ++ VP A T A+A         + LG+ ER G T+Y   L F+
Sbjct  61   GYRLPEGREAFARYFANAIDVPGAETDALAGLSARTGASLVLGVIERSGNTLYCTVLYFE  120

Query  116  ADGSLIQHRRKITPTYHERMVWGQGDGSGLRAVASQVGRIGSLACWEHYNPLARYALMAD  175
              G L+   RK+ PT  ER++WG+GDGS L  + + VGRIG   CWE+  PL R A+ A 
Sbjct  121  PAGGLVAKHRKLMPTGTERLIWGKGDGSTLPVIDAAVGRIGGAVCWENMMPLLRTAMYAK  180

Query  176  GEQIHAAMFPGSLVGEIFAEQIEVSIRHHALESGCFVVNAT-AWLEPEQQQRIMVDTGCG  234
            G ++  A      V E   E  +VS+RH A E  CFVV+A      PE     + +    
Sbjct  181  GVEVWCA----PTVDE--REMWQVSMRHVAHEGRCFVVSACQVQASPEALGVKIANWPSD  234

Query  235  LGPISGGCFTAIVSPEGKLLGEPLRSGEGEVIADLDLTLIDKRKRMMDSVGHYSRPELLS  294
               I+GG  + IV P G +L  PL    G + A +D   + + +   D VGHY+RP++  
Sbjct  235  RPLIAGG--SVIVGPMGDILAGPLVGEAGLLTAQIDTDDLVRARYDYDVVGHYARPDVFE  292

Query  295  LLID  298
            L++D
Sbjct  293  LVVD  296


>MULTISPECIES: carbon-nitrogen hydrolase family protein [Pseudomonas]
Sequence ID: WP_138453733.1 Length: 308
Range 1: 1 to 296

Score:146 bits(368), Expect:8e-40, 
Method:Compositional matrix adjust., 
Identities:102/304(34%), Positives:152/304(50%), Gaps:14/304(4%)

Query  1    MAIVRAAAVQLSPVLYSREGTVEKIVQTILRLGREGVQFAVFPETVVPYYP----YFSFV  56
            M I   AA+Q+  +   +  T+ +I+     + R G Q  V PE ++  YP    + + +
Sbjct  1    MPISTVAALQIGSLPGGKADTLAQILTYEDAIVRSGAQLVVMPEALLGGYPKGETFGTQL  60

Query  57   QPPFMMGKEHL-RLLEESVQVPSAATAAIAEACREARMVVSLGINERDGGTIYNAQLLFD  115
                  G+E   R    ++ VP A T A+A         + LG+ ER G T+Y   L F+
Sbjct  61   GYRLPEGREAFARYFANAIDVPGAETEALAGLSARTGASLVLGVIERSGSTLYCTVLYFE  120

Query  116  ADGSLIQHRRKITPTYHERMVWGQGDGSGLRAVASQVGRIGSLACWEHYNPLARYALMAD  175
              G L+   RK+ PT  ER++WG GDGS L  + +QVGR+G   CWE+  PL R A+ A 
Sbjct  121  PTGGLVAKHRKLMPTGTERLIWGTGDGSTLPVIDAQVGRLGGAVCWENMMPLLRTAMYAK  180

Query  176  GEQIHAAMFPGSLVGEIFAEQIEVSIRHHALESGCFVVNAT-AWLEPEQQQRIMVDTGCG  234
            G Q+  A      V E   E  +VS+RH A E  CFVV+A      PE     + +    
Sbjct  181  GVQVWCA----PTVDE--REMWQVSMRHIAHEGRCFVVSACQVQASPEALGTQVANWPSE  234

Query  235  LGPISGGCFTAIVSPEGKLLGEPLRSGEGEVIADLDLTLIDKRKRMMDSVGHYSRPELLS  294
               I+GG  + IV P G +L  PL   EG + A ++   + + +   D VGHY+RP++  
Sbjct  235  RPLIAGG--SVIVGPMGDILAGPLVGEEGLLTAQINTDDLVRARYDYDVVGHYARPDIFE  292

Query  295  LLID  298
            L++D
Sbjct  293  LVVD  296


>carbon-nitrogen hydrolase family protein [Pseudomonas lini]
Sequence ID: WP_048397687.1 Length: 307
Range 1: 7 to 296

Score:146 bits(368), Expect:8e-40, 
Method:Compositional matrix adjust., 
Identities:98/298(33%), Positives:152/298(51%), Gaps:14/298(4%)

Query  7    AAVQLSPVLYSREGTVEKIVQTILRLGREGVQFAVFPETVVPYYP----YFSFVQPPFMM  62
            AA+Q+  +   +  T+++I+     +   G    V PE ++  YP    + + +      
Sbjct  7    AALQIGALPGGKADTLDQILSWETAIIESGAALVVMPEALLGGYPKGEGFGTQLGYRLPE  66

Query  63   GKEHL-RLLEESVQVPSAATAAIAEACREARMVVSLGINERDGGTIYNAQLLFDADGSLI  121
            G+E   R  + ++ VP A T A+A         + +G+ ER G T+Y   L FD    L+
Sbjct  67   GREAFARYFDNAIDVPGAETEALAGLSSRTGANLVIGVIERVGSTLYCTALYFDPQAGLV  126

Query  122  QHRRKITPTYHERMVWGQGDGSGLRAVASQVGRIGSLACWEHYNPLARYALMADGEQIHA  181
               RK+ PT  ER++WG+GDGS L  + SQVGRIG++ CWE+  PL R A+ A G ++  
Sbjct  127  AKHRKLMPTGTERLIWGKGDGSTLPVIDSQVGRIGAVVCWENMMPLLRTAMYAKGVEVWC  186

Query  182  AMFPGSLVGEIFAEQIEVSIRHHALESGCFVVNATAWLEPEQQQRIMVDTGCGLGP-ISG  240
            A      V E   E  +VS+RH A E  CFVV+A       +   + +       P I+G
Sbjct  187  A----PTVDE--REMWQVSMRHIAHEGRCFVVSACQVQASPKALGVEIANWPAQRPLIAG  240

Query  241  GCFTAIVSPEGKLLGEPLRSGEGEVIADLDLTLIDKRKRMMDSVGHYSRPELLSLLID  298
            G  + IV P G +L  PLR   G + A++D   + + +   D VGHY+RP++  L +D
Sbjct  241  G--SVIVGPMGDILAGPLRDEAGLLTAEIDTDDLIRARYDYDVVGHYARPDVFELTVD  296


>carbon-nitrogen hydrolase family protein [Pseudomonas bharatica]
Sequence ID: WP_009398466.1 Length: 308
Range 1: 7 to 296

Score:146 bits(368), Expect:8e-40, 
Method:Compositional matrix adjust., 
Identities:99/297(33%), Positives:151/297(50%), Gaps:12/297(4%)

Query  7    AAVQLSPVLYSREGTVEKIVQTILRLGREGVQFAVFPETVVPYYP----YFSFVQPPFMM  62
            AA+Q+      +  T+E I+    R+   G    V PE ++  YP    + +++      
Sbjct  7    AALQIGSRPEGKTATLEAILAYEERIKASGAGLVVMPEALLGGYPKGEIFGTYLGYRLPE  66

Query  63   GKEHL-RLLEESVQVPSAATAAIAEACREARMVVSLGINERDGGTIYNAQLLFDADGSLI  121
            G+E   R  E ++ VP A T  +A   +     + +G+ ER G T++   L F  +G L+
Sbjct  67   GREAFQRYYENAIDVPGAETDELAGLAQRTGAHLVIGVIERSGNTLFCTALFFSPEGGLV  126

Query  122  QHRRKITPTYHERMVWGQGDGSGLRAVASQVGRIGSLACWEHYNPLARYALMADGEQIHA  181
               RK+ PT  ER++WGQGDGS L  + + VG++G+  CWE++ PL R A+ A G Q+  
Sbjct  127  SKHRKLMPTGTERLIWGQGDGSTLPVLDTPVGKVGAAICWENHMPLLRTAMYAKGVQVWC  186

Query  182  AMFPGSLVGEIFAEQIEVSIRHHALESGCFVVNATAWLEPEQQQRIMVDTGCGLGPISGG  241
            A      V E   +  + S+RH A E   FVV+A           I V    G  P+  G
Sbjct  187  A----PTVDE--RDVWQASMRHIAHEGRLFVVSACQVQPSPNTLGIEVPHWDGDRPLIQG  240

Query  242  CFTAIVSPEGKLLGEPLRSGEGEVIADLDLTLIDKRKRMMDSVGHYSRPELLSLLID  298
              + IV P G +L  PLR  EG + A +DL  + + +   D VGHYSRP++ SL++D
Sbjct  241  N-SVIVGPLGDVLAGPLRDEEGLLTARIDLEELVRARYDFDVVGHYSRPDVFSLVVD  296


>carbon-nitrogen hydrolase family protein [Pseudomonas farris]
Sequence ID: WP_217854788.1 Length: 306
Range 1: 7 to 296

Score:145 bits(367), Expect:9e-40, 
Method:Compositional matrix adjust., 
Identities:98/298(33%), Positives:152/298(51%), Gaps:14/298(4%)

Query  7    AAVQLSPVLYSREGTVEKIVQTILRLGREGVQFAVFPETVVPYYP----YFSFVQPPFMM  62
            AA+Q+  +   +  T+++I+     +   G    V PE ++  YP    + + +      
Sbjct  7    AALQIGALPGGKADTLDQILSWETAIIESGAALVVMPEALLGGYPKGEGFGTQLGYRLPE  66

Query  63   GKEHL-RLLEESVQVPSAATAAIAEACREARMVVSLGINERDGGTIYNAQLLFDADGSLI  121
            G+E   R  + ++ VP A T A+A         + +G+ ER G T+Y   L FD    L+
Sbjct  67   GREAFARYFDNAIDVPGAETEALAGLSSRTGANLVIGVIERAGSTLYCTALYFDPQAGLV  126

Query  122  QHRRKITPTYHERMVWGQGDGSGLRAVASQVGRIGSLACWEHYNPLARYALMADGEQIHA  181
               RK+ PT  ER++WG+GDGS L  + SQVGRIG++ CWE+  PL R A+ A G ++  
Sbjct  127  AKHRKLMPTGTERLIWGKGDGSTLPVIDSQVGRIGAVVCWENMMPLLRTAMYAKGVEVWC  186

Query  182  AMFPGSLVGEIFAEQIEVSIRHHALESGCFVVNATAWLEPEQQQRIMVDTGCGLGP-ISG  240
            A      V E   E  +VS+RH A E  CFVV+A       Q   + +       P I+G
Sbjct  187  A----PTVDE--REMWQVSMRHIAHEGRCFVVSACQVQASPQALGVEIANWPAERPLIAG  240

Query  241  GCFTAIVSPEGKLLGEPLRSGEGEVIADLDLTLIDKRKRMMDSVGHYSRPELLSLLID  298
            G  + IV P G +L  PLR   G + A+++   + + +   D VGHY+RP++  L +D
Sbjct  241  G--SVIVGPMGDILAGPLRGEAGLLTAEINTDDLIRARYDYDVVGHYARPDVFELTVD  296


>unnamed protein product [Pseudomonas asiatica]
Sequence ID: WP_015270308.1 Length: 307
Range 1: 1 to 296

Score:145 bits(367), Expect:1e-39, 
Method:Compositional matrix adjust., 
Identities:97/303(32%), Positives:156/303(51%), Gaps:12/303(3%)

Query  1    MAIVRAAAVQLSPVLYSREGTVEKIVQTILRLGREGVQFAVFPETVVPYYP----YFSFV  56
            M+ +  AA+Q+      +  T++ I++   ++   G +  V PE ++  YP    + +F+
Sbjct  1    MSRITVAALQVGSHPLGKAQTLKSIIEYEAKIKSSGAKLVVLPEAILGGYPKGQIFGTFL  60

Query  57   QPPFMMGKEHLR-LLEESVQVPSAATAAIAEACREARMVVSLGINERDGGTIYNAQLLFD  115
                  G+E  +   E ++ VP A T  +A         + +G+ ER G T++ + L F 
Sbjct  61   GYRLPEGRETFQAYFENAIDVPGAETDELAALSERTGAHLVVGVIERSGNTLFCSALFFS  120

Query  116  ADGSLIQHRRKITPTYHERMVWGQGDGSGLRAVASQVGRIGSLACWEHYNPLARYALMAD  175
             +G LI   RK+ PT  ER++WGQGDGS L  V S  G++G+  CWE++ PL R A+ A 
Sbjct  121  PEGGLIAKHRKLMPTGTERLIWGQGDGSTLPVVDSPAGKLGTAICWENHMPLLRTAMYAK  180

Query  176  GEQIHAAMFPGSLVGEIFAEQIEVSIRHHALESGCFVVNATAWLEPEQQQRIMVDTGCGL  235
            G Q+  A  P     +++      S+RH A E   F+V+A    +   +  I V      
Sbjct  181  GVQVWCA--PTVDERDVWL----ASMRHIAHEGRMFLVSACQVQKSPLELGIEVPAWDPD  234

Query  236  GPISGGCFTAIVSPEGKLLGEPLRSGEGEVIADLDLTLIDKRKRMMDSVGHYSRPELLSL  295
             P+  G  + IV P G +L  PLR  EG + A++DL  + + +   D VGHYSRP++ SL
Sbjct  235  RPLIQGN-SVIVGPLGDVLAGPLRGEEGLLTAEIDLDELVRARYDFDVVGHYSRPDVFSL  293

Query  296  LID  298
             +D
Sbjct  294  SVD  296


		
