# Supplementary material for: Genomic Insights into Cyanide Biodegradation in the Pseudomonas Genus
Source: Int J Mol Sci. 2024 Apr 18;25(8):4456. doi: 10.3390/ijms25084456 (PMC11049912; doi:10.3390/ijms25084456)
Supplement: Supplementary file 1 [file ijms-25-04456-s001.zip › Figure S4.xlsx]

## Sheet: BLASTP
RID: XJADE2XU013
Job Title:gb|AIY29195.1|
Program: BLASTP
Query: CynD [synthetic construct] ID: AIY29195.1(amino acid) Length: 334
Database: nr_clustered(experimental) clustered nr
Clusters producing significant alignments: 51
Cluster Rep.	# Members	# Taxa	Scientific Name	Cluster Ancestor	Taxid	Max Score	Total Score	Query cover	E Value	Per. Ident	Acc Len	Accession
carbon-nitrogen hydrolase family protein [Alcaligenes]	3	3	Alcaligenes	b-proteobact...	507	1130	1130	1	0.0	99.40	334	WP_250756510.1
carbon-nitrogen hydrolase family protein [Clostridium sp. AWRP]	3	3	Bacillota	firmicutes	1239	859	859	0.97	0.0	81.29	333	WP_127719682.1
carbon-nitrogen hydrolase family protein [Brevibacillus...	18	8	Bacillota	firmicutes	1239	846	846	0.96	0.0	81.73	327	WP_003335860.1
carbon-nitrogen hydrolase family protein [Burkholderia...	1	1	Burkholderia...	b-proteobact...	60552	844	844	0.95	0.0	81.82	344	WP_227893389.1
carbon-nitrogen hydrolase family protein [Bacillus safensis]	131	17	Bacillales	firmicutes	1385	823	823	0.94	0.0	80.25	335	WP_197172681.1
carbon-nitrogen hydrolase family protein [Bacillus pacificus]	37	8	Bacillus	Bacillus rRN...	1386	766	766	0.96	0.0	75.62	326	WP_205689067.1
carbon-nitrogen hydrolase family protein [Paenibacillus larvae]	1	1	Paenibacillu...	firmicutes	1464	750	750	0.84	0.0	81.98	290	WP_275038523.1
carbon-nitrogen hydrolase family protein [Lacrimispora...	1	1	Lacrimispora...	firmicutes	36832	741	741	0.95	0.0	73.56	330	WP_207641342.1
carbon-nitrogen hydrolase family protein [Paenibacillus alvei]	23	11	Paenibacillus	firmicutes	44249	735	735	0.9	0.0	76.82	305	WP_216634001.1
carbon-nitrogen hydrolase family protein [Oscillospiraceae...	1	1	Oscillospira...	firmicutes	2485925	716	716	0.98	0.0	72.32	330	MDD5886348.1
Nitrilase, arylacetone-specific (Arylacetonitrilase)...	1	1	Scheffersomy...	budding yeasts	322104	697	697	0.85	0.0	76.66	327	XP_001383097.1
carbon-nitrogen hydrolase family protein [Megamonas hypermegale]	12	8	Bacillota	firmicutes	1239	618	618	0.95	0.0	66.57	332	WP_027889431.1
carbon-nitrogen hydrolase family protein [Clostridium sp.]	2	2	Bacteria	eubacteria	2	617	617	0.9	0.0	70.19	331	MDO5517343.1
carbon-nitrogen hydrolase family protein [Mitsuokella multacida]	6	3	Mitsuokella	firmicutes	52225	603	603	0.9	7e-179	67.85	334	WP_270380862.1
carbon-nitrogen hydrolase family protein [Sarcina ventriculi]	3	2	Sarcina	firmicutes	1266	587	587	0.94	1e-173	65.30	322	WP_195924455.1
carbon-nitrogen hydrolase family protein [Clostridium...	1	1	Clostridium ...	firmicutes	1347366	586	586	0.94	2e-173	65.51	323	WP_055069558.1
carbon-nitrogen hydrolase family protein [Sarcina ventriculi]	3	2	Sarcina	firmicutes	1266	580	580	0.94	3e-171	64.56	323	WP_112364949.1
carbon-nitrogen hydrolase family protein [Selenomonas sp.]	3	2	Negativicutes	firmicutes	909932	577	577	0.88	1e-169	67.33	334	WP_295271893.1
carbon-nitrogen hydrolase family protein [Clostridium]	1	1	Clostridium	firmicutes	1485	514	514	0.94	2e-147	61.31	337	WP_039773716.1
carbon-nitrogen hydrolase family protein [Clostridium sp. BL-8]	2	2	unclassified...	firmicutes	2614128	496	496	0.91	4e-141	57.85	333	WP_077859682.1
MAG: carbon-nitrogen hydrolase family protein [Anaerovoracacea...	1	1	Anaerovoraca...	firmicutes	3030912	486	486	0.94	1e-137	57.78	335	MEE3362980.1
nitrilase [Pseudonocardia sp. CNS-139]	1	1	Pseudonocard...	high G+C Gra...	1904968	478	478	0.95	3e-135	57.36	331	OLT23130.1
carbon-nitrogen hydrolase family protein [Siminovitchia terrae]	1	1	Siminovitchi...	firmicutes	1914933	478	478	0.91	6e-135	58.20	343	WP_212948124.1
carbon-nitrogen hydrolase family protein [Domibacillus...	1	1	Domibacillus...	firmicutes	1071054	476	476	0.94	4e-134	57.49	339	WP_050184519.1
MAG TPA: carbon-nitrogen hydrolase family protein...	1	1	Pseudogracil...	firmicutes	1968904	471	471	0.87	1e-132	58.44	339	HLS67144.1
carbon-nitrogen hydrolase family protein [unclassified...	1	1	unclassified...	firmicutes	185978	467	467	0.88	2e-131	57.93	332	WP_277467705.1
carbon-nitrogen hydrolase family protein [Bacillus sp. OxB-1]	2	1	Bacillus sp....	firmicutes	98228	466	466	0.94	5e-131	55.52	340	WP_041072590.1
carbon-nitrogen hydrolase family protein [Priestia megaterium]	1	1	Priestia meg...	firmicutes	1404	464	464	0.95	3e-130	58.26	338	MED4116278.1
carbon-nitrogen hydrolase family protein [Sporomusa silvacetica]	1	1	Sporomusa si...	firmicutes	55504	463	463	0.9	5e-130	59.01	331	WP_094607203.1
carbon-nitrogen hydrolase family protein [Clostridium...	2	1	Clostridium ...	firmicutes	1520	460	460	0.86	1e-129	59.67	304	WP_238892640.1
carbon-nitrogen hydrolase family protein [Paenibacillus sp....	1	1	Paenibacillu...	firmicutes	1443669	455	455	0.85	2e-127	58.33	333	WP_089550003.1
carbon-nitrogen hydrolase family protein [Paenibacillus...	1	1	Paenibacillu...	firmicutes	198119	453	453	0.95	1e-126	54.87	331	WP_110899046.1
carbon-nitrogen hydrolase family protein [unclassified...	1	1	unclassified...	firmicutes	2644029	444	444	0.9	2e-123	57.28	340	WP_062234751.1
carbon-nitrogen hydrolase family protein [Paenibacillus...	1	1	Paenibacillu...	firmicutes	169760	441	441	0.95	7e-123	54.30	336	WP_038697582.1
carbon-nitrogen hydrolase family protein [Paenibacillus...	5	5	Paenibacilla...	firmicutes	186822	435	435	0.9	8e-121	55.70	329	WP_046233180.1
carbon-nitrogen hydrolase family protein [Lachnospiraceae...	1	1	Lachnospirac...	firmicutes	1898203	432	432	0.94	6e-120	54.65	334	MBO5468184.1
carbon-nitrogen hydrolase family protein [Eubacteriaceae...	1	1	Eubacteriace...	firmicutes	2049045	427	427	0.96	3e-118	54.87	330	NLL50997.1
carbon-nitrogen hydrolase family protein [Christensenella tenuis]	1	1	Christensene...	firmicutes	2763033	424	424	0.88	4e-117	56.29	340	WP_186857831.1
carbon-nitrogen hydrolase family protein [Oscillospiraceae...	1	1	Oscillospira...	firmicutes	2485925	420	420	0.94	6e-116	53.85	332	MBQ9045661.1
carbon-nitrogen hydrolase family protein [Anaerostipes...	3	2	Anaerostipes	firmicutes	207244	413	413	0.9	7e-114	55.08	331	WP_201311962.1
carbon-nitrogen hydrolase family protein [Lachnospiraceae...	1	1	Lachnospirac...	firmicutes	1898203	410	410	0.91	7e-113	54.65	334	MCD8012175.1
carbon-nitrogen hydrolase family protein [Lachnospiraceae...	1	1	Lachnospirac...	firmicutes	1898203	406	406	0.89	1e-111	54.92	331	MCD8098893.1
carbon-nitrogen hydrolase family protein [Eubacteriaceae...	1	1	Eubacteriace...	firmicutes	2049045	401	401	0.94	6e-110	53.27	332	MCI2063119.1
carbon-nitrogen hydrolase family protein [Lachnospiraceae...	1	1	Lachnospirac...	firmicutes	1898203	388	388	0.91	6e-106	51.06	331	MCI8586500.1
carbon-nitrogen hydrolase family protein [[Clostridium] scindens]	4	3	Lachnospiraceae	firmicutes	186803	379	379	0.89	3e-103	53.58	332	WP_220429997.1
carbon-nitrogen hydrolase family protein [unclassified...	1	1	unclassified...	firmicutes	185978	362	362	0.91	1e-97	50.15	333	WP_277467714.1
carbon-nitrogen hydrolase family protein [Faecalicatena contorta]	7	6	Clostridia	firmicutes	186801	346	346	0.84	9e-93	52.17	334	WP_055151625.1
MAG: carbon-nitrogen hydrolase family protein [Olegusella sp.]	1	1	Olegusella sp.	actinobacteria	1979844	338	338	0.93	2e-90	50.89	332	MEE1275059.1
carbon-nitrogen hydrolase family protein [Collinsella sp. An2]	1	1	Collinsella ...	actinobacteria	1965585	329	329	0.85	1e-87	51.82	332	WP_087410022.1
aliphatic nitrilase [Comamonas testosteroni]	1	1	Comamonas te...	b-proteobact...	285	327	408	0.92	7e-87	63.35	354	AAA82085.1
carbon-nitrogen hydrolase family protein [Rhodopseudomonas]	1	1	Rhodopseudom...	a-proteobact...	1073	303	353	0.88	2e-79	59.28	353	WP_044407743.1

## Sheet: Taxonomy
Taxonomy	Number of hits	Number of Organisms	Description
cellular organisms	51	44
. Bacteria	50	43
.. Pseudomonadota	4	4
... Burkholderiales	3	3
.... Alcaligenes	1	1	Alcaligenes hits
.... Burkholderia vietnamiensis	1	1	Burkholderia vietnamiensis hits
.... Comamonas testosteroni	1	1	Comamonas testosteroni hits
... Rhodopseudomonas	1	1	Rhodopseudomonas hits
.. Terrabacteria group	46	39
... Bacillota	43	36
.... Clostridia	22	16
..... Eubacteriales	12	9
...... Clostridiaceae	8	7
....... Clostridium	1	6	Clostridium hits
........ unclassified Clostridium	3	3
......... Clostridium sp. AWRP	1	1	Clostridium sp. AWRP hits
......... Clostridium sp.	1	1	Clostridium sp. hits
......... Clostridium sp. BL-8	1	1	Clostridium sp. BL-8 hits
........ Clostridium massiliamazoniense	1	1	Clostridium massiliamazoniense hits
........ Clostridium beijerinckii	1	1	Clostridium beijerinckii hits
....... Sarcina ventriculi	2	1	Sarcina ventriculi hits
...... Oscillospiraceae bacterium	2	1	Oscillospiraceae bacterium hits
...... Eubacteriaceae bacterium	2	1	Eubacteriaceae bacterium hits
..... Lachnospiraceae	8	5
...... Lacrimispora aerotolerans	1	1	Lacrimispora aerotolerans hits
...... Lachnospiraceae bacterium	4	1	Lachnospiraceae bacterium hits
...... Anaerostipes butyraticus	1	1	Anaerostipes butyraticus hits
...... [Clostridium] scindens	1	1	[Clostridium] scindens hits
...... Faecalicatena contorta	1	1	Faecalicatena contorta hits
..... Anaerovoracaceae bacterium	1	1	Anaerovoracaceae bacterium hits
..... Christensenella tenuis	1	1	Christensenella tenuis hits
.... Bacillales	17	16
..... Paenibacillaceae	9	8
...... Brevibacillus laterosporus	1	1	Brevibacillus laterosporus hits
...... Paenibacillus	8	7
....... Paenibacillus larvae	1	1	Paenibacillus larvae hits
....... Paenibacillus alvei	1	1	Paenibacillus alvei hits
....... unclassified Paenibacillus	2	2	unclassified Paenibacillus hits
........ Paenibacillus sp. SSG-1	1	1	Paenibacillus sp. SSG-1 hits
....... Paenibacillus barcinonensis	1	1	Paenibacillus barcinonensis hits
....... Paenibacillus stellifer	1	1	Paenibacillus stellifer hits
....... Paenibacillus algorifonticola	1	1	Paenibacillus algorifonticola hits
..... Bacillaceae	8	8
...... Bacillus	3	3
....... Bacillus safensis	1	1	Bacillus safensis hits
....... Bacillus pacificus	1	1	Bacillus pacificus hits
....... Bacillus sp. OxB-1	1	1	Bacillus sp. OxB-1 hits
...... Siminovitchia terrae	1	1	Siminovitchia terrae hits
...... Domibacillus robiginosus	1	1	Domibacillus robiginosus hits
...... Pseudogracilibacillus sp.	1	1	Pseudogracilibacillus sp. hits
...... Priestia megaterium	1	1	Priestia megaterium hits
...... unclassified Fictibacillus	1	1	unclassified Fictibacillus hits
.... Selenomonadales	4	4
..... Selenomonadaceae	3	3
...... Megamonas hypermegale	1	1	Megamonas hypermegale hits
...... Mitsuokella multacida	1	1	Mitsuokella multacida hits
...... Selenomonas sp.	1	1	Selenomonas sp. hits
..... Sporomusa silvacetica	1	1	Sporomusa silvacetica hits
... Actinomycetota	3	3
.... Pseudonocardia sp. CNS-139	1	1	Pseudonocardia sp. CNS-139 hits
.... Coriobacteriaceae	2	2
..... Olegusella sp.	1	1	Olegusella sp. hits
..... Collinsella sp. An2	1	1	Collinsella sp. An2 hits
. Scheffersomyces stipitis CBS 6054	1	1	Scheffersomyces stipitis CBS 6054 hits
