# Supplementary material for: Genomic Insights into Cyanide Biodegradation in the Pseudomonas Genus
Source: Int J Mol Sci. 2024 Apr 18;25(8):4456. doi: 10.3390/ijms25084456 (PMC11049912; doi:10.3390/ijms25084456)
Supplement: Supplementary file 1 [file ijms-25-04456-s001.zip › Figure S5.xlsx]

## Sheet: BLASTP
RID: XN30ERWM013
Job Title:emb|CDM40223.1|
Program: BLASTP
Query: nitrilase [Pseudomonas oleovorans CECT 5344] ID: CDM40223.1 (amino acid) Length: 326
Database: nr_clustered(experimental) clustered nr
Clusters producing significant alignments: 994
Cluster Rep.	# Members	# Taxa	Scientific name	Cluster ancestor	Taxid	Max score	Total score	Query cover	E Value	Per. Ident	Acc. len	Accession
Nit6803 family nitrilase [Pseudomonas sp. J452]	12	10	Pseudomonada...	g-proteobact...	135621	596	596	0.96	0.0	91.43	327	WP_260495135.1
Nit6803 family nitrilase [Pseudomonas daroniae]	1	1	Pseudomonas ...	g-proteobact...	2487519	591	591	0.99	0.0	87.69	325	WP_131190217.1
Nit6803 family nitrilase [Pseudomonas kuykendallii]	7	5	Pseudomonas	g-proteobact...	286	589	589	1	0.0	87.73	325	WP_090223721.1
Nit6803 family nitrilase [Pseudomonas carbonaria]	1	1	Pseudomonas ...	g-proteobact...	2762745	583	583	1	0.0	85.67	328	WP_187672855.1
Nit6803 family nitriliase [Pseudomonas sp.]	1	1	Pseudomonas sp.	g-proteobact...	306	579	579	0.87	0.0	99.30	284	MAE22599.1
Nit6803 family nitrilase [unclassified Pseudomonas]	1	1	unclassified...	g-proteobact...	196821	577	577	0.99	0.0	86.07	326	WP_100548285.1
Nit6803 family nitrilase [Pseudomonas avellanae]	48	36	Pseudomonas	g-proteobact...	286	566	566	0.99	0.0	83.08	325	WP_024699076.1
Nit6803 family nitrilase [Pseudomonas aeruginosa]	9	8	Pseudomonadota	purple photo...	1224	563	563	0.94	0.0	86.36	328	WP_268173608.1
Nit6803 family nitrilase [Pseudomonas sp. JUb42]	1	1	Pseudomonas ...	g-proteobact...	2940611	561	561	0.99	0.0	82.97	323	WP_259109251.1
merR1 [Pseudomonas sp.]	2	1	Pseudomonas sp.	g-proteobact...	306	557	557	0.99	0.0	82.82	326	MDB6142148.1
Nit6803 family nitrilase [Aquirhabdus parva]	1	1	Aquirhabdus ...	g-proteobact...	2283318	557	557	0.99	0.0	81.79	326	WP_114899766.1
Nit6803 family nitrilase [Pseudomonas abietaniphila]	27	22	Pseudomonas	g-proteobact...	286	556	556	0.99	0.0	81.16	330	WP_074753249.1
Nit6803 family nitrilase [Pseudomonas gingeri]	11	6	Pseudomonas	g-proteobact...	286	550	550	0.97	0.0	82.39	318	WP_177086466.1
Nit6803 family nitrilase [Cystobacter fuscus]	3	2	Cystobacter	d-proteobact...	42	545	545	0.99	0.0	83.02	320	WP_095983477.1
Nit6803 family nitrilase [Acinetobacter baumannii]	21	19	Moraxellaceae	g-proteobact...	468	535	535	0.93	0.0	82.30	330	WP_072618498.1
Nit6803 family nitrilase [Singulisphaera sp. GP187]	2	2	Isosphaeraceae	bacteria	1763524	535	535	0.94	0.0	81.49	347	WP_083670124.1
Nit6803 family nitrilase [Pseudomonas baltica]	15	6	Pseudomonas	g-proteobact...	286	533	533	0.94	0.0	82.47	317	WP_311971017.1
Nit6803 family nitrilase [Pseudomonas]	1	1	Pseudomonas	g-proteobact...	286	533	533	0.94	0.0	81.82	318	WP_046383296.1
Nit6803 family nitrilase [Acinetobacter baumannii]	45	21	Gammaproteob...	g-proteobact...	1236	530	530	0.93	0.0	80.98	336	WP_114151516.1
aliphatic nitrilase [Gemmataceae bacterium]	1	1	Gemmataceae ...	bacteria	2052164	530	530	0.94	0.0	80.84	337	MDB5307923.1
Nit6803 family nitrilase [Acinetobacter variabilis]	10	5	Acinetobacter	g-proteobact...	469	529	529	0.93	0.0	82.30	329	WP_312307959.1
Nit6803 family nitrilase [Pseudomonas sp. dw_358]	2	2	unclassified...	g-proteobact...	196821	529	529	0.95	0.0	81.03	318	WP_213880399.1
Nit6803 family nitrilase [Xenorhabdus bovienii]	2	2	Gammaproteob...	g-proteobact...	1236	528	528	0.93	0.0	81.31	311	WP_254851395.1
nitrilase [uncultured organism]	1	1	uncultured o...	unclassified...	155900	526	526	0.94	0.0	79.03	330	AAR97436.1
aliphatic nitrilase [Afipia sp. DD3]	1	1	Afipia sp. DD3	a-proteobact...	3116917	525	525	0.98	0.0	75.46	327	BFF62969.1
MAG TPA: Nit6803 family nitrilase [Pyrinomonadaceae bacterium]	1	1	Pyrinomonada...	bacteria	2283092	525	525	0.94	0.0	78.90	331	HEY3037770.1
aliphatic nitrilase [Acidobacteriaceae bacterium]	1	1	Acidobacteri...	bacteria	2052142	524	524	0.99	0.0	76.00	324	MCU1323464.1
nitrilase [Chloroflexota bacterium]	1	1	Chloroflexi ...	GNS bacteria	2026724	523	523	0.99	0.0	76.62	325	MEA2632765.1
aliphatic nitrilase [Xanthomonadales bacterium...	1	1	Xanthomonada...	g-proteobact...	1802655	523	523	0.94	0.0	78.18	325	OHE89823.1
Nit6803 family nitrilase [Pseudomonas psychrotolerans]	4	3	Pseudomonas	g-proteobact...	286	523	523	0.94	0.0	80.19	314	WP_140214993.1
Nit6803 family nitrilase [Photorhabdus tasmaniensis]	49	29	Morganellaceae	enterobacteria	1903414	523	523	0.98	0.0	76.52	355	WP_242688565.1
MAG TPA: nitrilase-related carbon-nitrogen hydrolase...	1	1	Herbaspirill...	b-proteobact...	1890675	523	523	0.94	0.0	78.39	330	HEY4074959.1
aliphatic nitrilase [Schlesneria sp.]	1	1	Schlesneria sp.	planctomycetes	2762018	522	522	0.99	0.0	75.38	325	MDB5348516.1
Nit6803 family nitrilase [Xenorhabdus]	3	3	Xenorhabdus	enterobacteria	626	519	519	0.97	0.0	76.95	330	WP_038234855.1
MAG TPA: nitrilase-related carbon-nitrogen hydrolase [Candidat...	1	1	Candidatus B...	bacteria	2838779	518	518	0.94	0.0	78.90	329	HEV7732796.1
nitrilase-related carbon-nitrogen hydrolase [Granulicella...	1	1	Granulicella...	bacteria	474949	518	518	0.95	0.0	76.77	324	WP_184221315.1
Nit6803 family nitrilase [Pseudomonas putida]	3	3	Pseudomonas	g-proteobact...	286	518	518	0.94	0.0	79.55	314	WP_196175838.1
Nit6803 family nitrilase [Pseudomonas typographi]	3	1	Pseudomonas ...	g-proteobact...	2715964	518	518	0.99	0.0	77.40	317	WP_190422259.1
Nit6803 family nitrilase [Pseudomonas fluorescens]	8	4	Pseudomonas	g-proteobact...	286	517	517	0.94	0.0	79.55	314	WP_017338926.1
nitrilase-related carbon-nitrogen hydrolase [Bradyrhizobium...	3	3	Bradyrhizobium	a-proteobact...	374	515	515	0.94	0.0	75.81	325	WP_028169189.1
hypothetical protein [Planctomycetaceae bacterium]	4	3	Bacteria	eubacteria	2	515	515	0.94	0.0	79.22	325	MBV8383687.1
MAG TPA: nitrilase-related carbon-nitrogen hydrolase [Roseomon...	1	1	Roseomonas sp.	a-proteobact...	1869190	515	515	0.94	0.0	77.60	325	HEY4254476.1
nitrilase-related carbon-nitrogen hydrolase [Planctomyces sp....	1	1	Planctomyces...	planctomycetes	1636152	515	515	0.94	0.0	77.27	325	WP_068420006.1
nitrilase-related carbon-nitrogen hydrolase [unclassified...	2	1	unclassified...	a-proteobact...	325217	514	514	0.94	0.0	77.81	337	WP_224677433.1
nitrilase-related carbon-nitrogen hydrolase [Burkholderiaceae]	2	2	Burkholderia...	b-proteobact...	119060	513	513	0.95	0.0	75.16	325	WP_062173460.1
nitrilase-related carbon-nitrogen hydrolase [Pollutimonas...	1	1	Candidimonas...	b-proteobact...	658167	512	512	0.94	0.0	76.45	330	WP_073102176.1
nitrilase-related carbon-nitrogen hydrolase [Edaphobacter...	1	1	Edaphobacter...	bacteria	2051959	512	512	0.94	0.0	76.45	330	WP_183979721.1
nitrilase-related carbon-nitrogen hydrolase [Rhizobium sp....	1	1	Rhizobium sp...	a-proteobact...	2726738	512	512	0.95	1e-180	76.92	334	WP_168833692.1
MAG TPA: nitrilase-related carbon-nitrogen hydrolase...	1	1	Schlesneria sp.	planctomycetes	2762018	511	511	0.94	2e-180	76.62	329	HEY4263039.1
MAG TPA: nitrilase-related carbon-nitrogen hydrolase [Nitrospi...	2	2	Bacteria	eubacteria	2	511	511	0.94	2e-180	76.30	331	HSC57610.1
MAG TPA: nitrilase-related carbon-nitrogen hydrolase...	2	2	Hyphomicrobi...	Rhizobiaceae...	356	511	511	0.98	4e-180	74.38	346	HTF72884.1
nitrilase-related carbon-nitrogen hydrolase [Chitinophaga...	1	1	Chitinophaga...	CFB group ba...	104663	510	510	0.99	5e-180	72.76	334	WP_089831710.1
carbon-nitrogen hydrolase family protein [Pseudomonas sp. PDM28]	44	29	Pseudomonada...	g-proteobact...	135621	510	510	0.94	6e-180	77.60	324	WP_218474497.1
Nit6803 family nitrilase [Alcanivorax jadensis]	1	1	Alcanivorax ...	g-proteobact...	64988	510	510	0.99	7e-180	75.77	330	WP_277673190.1
MAG TPA: nitrilase-related carbon-nitrogen hydrolase...	1	1	Mycobacteriu...	high G+C Gra...	1785	509	509	0.99	9e-180	73.23	326	HUB54111.1
MAG TPA: nitrilase-related carbon-nitrogen hydrolase...	1	1	Vicinamibact...	bacteria	2910147	509	509	0.94	1e-179	76.53	330	HEU4689928.1
MAG TPA: nitrilase-related carbon-nitrogen hydrolase...	1	1	Pirellulales...	bacteria	2715253	509	509	0.96	1e-179	77.96	324	HVX14751.1
aliphatic nitrilase [Terriglobales bacterium]	1	1	Acidobacteri...	bacteria	2282142	508	508	0.94	2e-179	77.02	324	MBN9617268.1
aliphatic nitrilase [Limisphaerales bacterium]	1	1	Verrucomicro...	verrucomicrobia	2052186	511	511	0.94	3e-179	77.10	402	MCI0746082.1
MAG TPA: nitrilase-related carbon-nitrogen hydrolase...	1	1	Pyrinomonada...	bacteria	2283092	508	508	0.95	4e-179	74.84	334	HZJ42887.1
nitrilase-related carbon-nitrogen hydrolase [unclassified...	6	5	Bradyrhizobium	a-proteobact...	374	508	508	0.94	4e-179	75.81	330	WP_029085565.1
MAG TPA: nitrilase-related carbon-nitrogen hydrolase...	1	1	Herbaspirill...	b-proteobact...	1890675	508	508	0.98	4e-179	73.91	331	HEY4075167.1
nitrilase-related carbon-nitrogen hydrolase [Burkholderiaceae]	1	1	Burkholderia...	b-proteobact...	119060	507	507	0.95	7e-179	77.24	328	WP_035934431.1
nitrilase-related carbon-nitrogen hydrolase [Pseudomonas sp. F...	32	26	Gammaproteob...	g-proteobact...	1236	506	506	0.94	1e-178	76.95	324	WP_077750137.1
nitrilase-related carbon-nitrogen hydrolase [Coleofasciculus s...	2	2	Cyanophyceae	cyanobacteria	3028117	506	506	0.95	1e-178	75.56	331	WP_190411076.1
MAG TPA: nitrilase-related carbon-nitrogen hydrolase...	1	1	Chitinophaga...	CFB group ba...	1869212	506	506	0.99	2e-178	71.78	341	HEX6191023.1
nitrilase-related carbon-nitrogen hydrolase [Amycolatopsis...	1	1	Amycolatopsi...	high G+C Gra...	1448059	505	505	0.94	4e-178	75.65	321	WP_326836503.1
MAG TPA: nitrilase-related carbon-nitrogen hydrolase [Nitrospi...	1	1	Nitrospira sp.	bacteria	70125	506	506	0.94	4e-178	74.43	346	HKY70363.1
nitrilase-related carbon-nitrogen hydrolase [Pseudomonas sp....	5	5	Pseudomonas	g-proteobact...	286	505	505	0.94	4e-178	75.97	324	WP_008061696.1
nitrilase-related carbon-nitrogen hydrolase [Reyranella soli]	1	1	Reyranella soli	a-proteobact...	1230389	505	505	0.93	5e-178	74.75	330	WP_147152104.1
nitrilase-related carbon-nitrogen hydrolase [Nitrosospira sp....	4	4	unclassified...	b-proteobact...	2609267	505	505	0.94	5e-178	76.62	331	WP_107694509.1
MAG TPA: nitrilase-related carbon-nitrogen hydrolase...	1	1	Pyrinomonada...	bacteria	2283092	505	505	0.94	6e-178	76.13	330	HEX7315649.1
nitrilase-related carbon-nitrogen hydrolase [Rhizobium...	6	2	Rhizobium	a-proteobact...	379	505	505	0.98	6e-178	72.84	330	WP_012755770.1
aliphatic nitrilase [Chitinophagaceae bacterium OAS944]	2	2	Chitinophaga...	CFB group ba...	563835	505	505	0.97	8e-178	71.96	341	MCS3794993.1
MAG TPA: nitrilase-related carbon-nitrogen hydrolase...	1	1	Hyphomicrobi...	a-proteobact...	2015799	503	503	0.95	1e-177	75.32	317	HEX5998644.1
nitrilase-related carbon-nitrogen hydrolase [Pseudomonas sp....	6	4	Pseudomonas	g-proteobact...	286	503	503	0.98	2e-177	75.54	322	WP_138966137.1
MAG TPA: nitrilase-related carbon-nitrogen hydrolase...	1	1	Pyrinomonada...	bacteria	2283092	504	504	0.96	2e-177	74.68	330	HEV2863707.1
aliphatic nitrilase [Rhodospirillales bacterium]	1	1	Rhodospirill...	a-proteobact...	2026786	503	503	0.94	2e-177	76.13	332	MCI0431426.1
nitrilase-related carbon-nitrogen hydrolase [Mucilaginibacter...	1	1	Mucilaginiba...	CFB group ba...	398050	503	503	0.99	3e-177	70.73	340	WP_310091624.1
nitrilase-related carbon-nitrogen hydrolase [unclassified...	1	1	unclassified...	high G+C Gra...	2636767	503	503	0.99	5e-177	71.38	326	WP_162460999.1
nitrilase-related carbon-nitrogen hydrolase [Nostoc sp. DedQUE09]	5	5	Nostocales	cyanobacteria	1161	503	503	0.97	5e-177	72.41	328	WP_322668043.1
aliphatic nitrilase [Nitrospira sp.]	1	1	Nitrospira sp.	bacteria	70125	503	503	0.94	8e-177	74.19	342	MCS6288488.1
nitrilase-related carbon-nitrogen hydrolase [Tardiphaga sp....	1	1	Tardiphaga s...	a-proteobact...	2024614	502	502	0.94	8e-177	76.30	336	WP_149534366.1
MAG TPA: nitrilase-related carbon-nitrogen hydrolase...	1	1	Bryobacterac...	bacteria	2212468	502	502	0.94	9e-177	75.97	331	HEY4087593.1
carbon-nitrogen hydrolase family protein [Paraburkholderia sp....	12	11	Bacteria	eubacteria	2	501	501	0.96	1e-176	76.19	328	WP_120293809.1
aliphatic nitrilase [Rhodospirillales bacterium]	2	2	Bacteria	eubacteria	2	501	501	0.94	2e-176	75.16	330	MCI0430069.1
nitrilase-related carbon-nitrogen hydrolase [Mesorhizobium sp....	1	1	Mesorhizobiu...	a-proteobact...	2589940	501	501	0.94	2e-176	75.88	342	WP_140734465.1
MAG TPA: nitrilase-related carbon-nitrogen hydrolase...	2	2	Acidobacteri...	bacteria	204434	501	501	0.96	3e-176	75.48	324	HXS78296.1
nitrilase-related carbon-nitrogen hydrolase [Cupriavidus necator]	1	1	Cupriavidus ...	b-proteobact...	106590	500	500	0.94	4e-176	75.16	330	WP_042879457.1
nitrilase-related carbon-nitrogen hydrolase [Flavobacterium...	1	1	Flavobacteri...	CFB group ba...	2133765	500	500	0.93	4e-176	74.18	333	WP_132036907.1
MAG TPA: nitrilase-related carbon-nitrogen hydrolase...	1	1	Chthonomonad...	bacteria	2739509	502	502	0.94	5e-176	75.48	386	HLK61283.1
nitrilase [Mycobacterium sp.]	3	1	Mycobacteriu...	high G+C Gra...	1785	499	499	0.94	1e-175	74.11	324	MDT5408777.1
nitrilase [uncultured organism]	1	1	uncultured o...	unclassified...	155900	499	499	0.94	1e-175	76.45	336	AAR97466.1
MAG TPA: nitrilase-related carbon-nitrogen hydrolase...	1	1	Burkholderia...	b-proteobact...	1891238	498	498	0.93	1e-175	75.32	310	HZM36296.1
nitrilase-related carbon-nitrogen hydrolase [Kutzneria sp. 744]	1	1	Kutzneria sp...	high G+C Gra...	345341	498	498	0.96	1e-175	73.89	314	WP_043714972.1
nitrilase [Mycobacterium sp.]	1	1	Mycobacteriu...	high G+C Gra...	1785	498	498	0.94	2e-175	76.30	315	MDT5340390.1
nitrilase-related carbon-nitrogen hydrolase [Streptomyces sp....	7	7	Streptomyces	high G+C Gra...	1883	499	499	0.95	2e-175	77.10	329	WP_030922451.1
nitrilase-related carbon-nitrogen hydrolase [Streptomyces...	1	1	Streptomyces...	high G+C Gra...	1616117	499	499	0.94	2e-175	76.22	329	WP_242331822.1
nitrilase-related carbon-nitrogen hydrolase [Paraflavitalea sp...	1	1	Paraflavital...	CFB group ba...	3032598	499	499	0.93	2e-175	75.41	330	WP_275826292.1
nitrilase-related carbon-nitrogen hydrolase [unclassified...	3	3	unclassified...	a-proteobact...	2631580	499	499	0.93	2e-175	74.51	331	WP_212213862.1
nitrilase-related carbon-nitrogen hydrolase [Streptomyces sp....	2	2	unclassified...	high G+C Gra...	2593676	500	500	0.96	2e-175	75.87	368	WP_329449584.1
nitrilase-related carbon-nitrogen hydrolase [Mycobacterium sp.]	3	1	Mycobacteriu...	high G+C Gra...	1785	498	498	0.98	2e-175	73.29	326	MDR3664037.1
nitrilase-related carbon-nitrogen hydrolase [Dictyobacter...	6	5	Ktedonobacte...	GNS bacteria	388448	498	498	0.93	3e-175	75.16	331	WP_126557688.1
nitrilase-related carbon-nitrogen hydrolase [Lysobacter...	1	1	Lysobacter n...	g-proteobact...	380629	497	497	0.94	4e-175	75.00	322	WP_310062208.1
nitrilase-related carbon-nitrogen hydrolase [Pseudomonas...	2	1	Pseudomonas ...	g-proteobact...	294	497	497	0.99	5e-175	74.15	324	WP_150805962.1
MAG TPA: nitrilase-related carbon-nitrogen hydrolase...	1	1	Ktedonobacte...	GNS bacteria	2740538	498	498	0.94	6e-175	74.76	333	HEX7733598.1
MAG TPA: nitrilase-related carbon-nitrogen hydrolase...	1	1	Chthoniobact...	verrucomicrobia	2811408	498	498	0.94	6e-175	74.52	338	HET6410082.1
Nit6803 family nitrilase [Psychromonas sp. L1A2]	3	3	Alteromonadales	g-proteobact...	135622	497	497	0.94	7e-175	76.38	333	WP_160062723.1
MAG TPA: nitrilase-related carbon-nitrogen hydrolase...	1	1	Hyphomicrobi...	a-proteobact...	82	497	497	0.96	8e-175	73.90	328	HWK39819.1
nitrilase-related carbon-nitrogen hydrolase [Caballeronia...	2	2	Caballeronia	b-proteobact...	1827195	497	497	0.99	8e-175	72.31	323	WP_087655487.1
nitrilase-related carbon-nitrogen hydrolase [Bradyrhizobium...	14	12	Alphaproteob...	a-proteobact...	28211	497	497	0.94	1e-174	75.32	336	WP_016847956.1
MAG TPA: nitrilase-related carbon-nitrogen hydrolase...	2	2	Bacteria	eubacteria	2	496	496	0.94	1e-174	74.52	330	HYY57953.1
nitrilase-related carbon-nitrogen hydrolase [Rhizobium sp....	1	1	Rhizobium sp...	a-proteobact...	1736432	496	496	0.94	2e-174	75.08	335	WP_056540917.1
MAG TPA: nitrilase-related carbon-nitrogen hydrolase...	1	1	Herbaspirill...	b-proteobact...	1890675	496	496	0.98	2e-174	75.16	325	HEY4316273.1
nitrilase-related carbon-nitrogen hydrolase [Dictyobacter...	2	2	Dictyobacter	GNS bacteria	2024965	496	496	0.94	2e-174	75.16	333	WP_126629740.1
nitrilase-related carbon-nitrogen hydrolase [Rhodococcus opacus]	5	4	Rhodococcus	high G+C Gra...	1827	495	495	0.94	3e-174	75.40	325	WP_065493916.1
MAG TPA: nitrilase-related carbon-nitrogen hydrolase...	1	1	Methylomirab...	bacteria	3069562	496	496	0.96	3e-174	73.65	330	HJR01085.1
aliphatic nitrilase [Streptomyces sp. ME02-6991-2B]	2	2	unclassified...	high G+C Gra...	2593676	495	495	0.98	3e-174	74.22	329	MDX3214012.1
nitrilase [uncultured organism]	3	1	uncultured o...	unclassified...	155900	495	495	0.95	4e-174	74.36	330	AAR97378.1
nitrilase-related carbon-nitrogen hydrolase [Streptomyces...	14	10	Streptomyces	high G+C Gra...	1883	494	494	0.96	9e-174	74.76	329	WP_075033852.1
nitrilase-related carbon-nitrogen hydrolase [Paraburkholderia...	1	1	Paraburkhold...	b-proteobact...	2861782	494	494	0.94	1e-173	74.27	323	WP_219797309.1
nitrilase-related carbon-nitrogen hydrolase [Mycobacterium sp.]	1	1	Mycobacteriu...	high G+C Gra...	1785	493	493	0.97	2e-173	71.79	324	WP_324851004.1
nitrilase-related carbon-nitrogen hydrolase [unclassified...	2	2	Rhizobium	a-proteobact...	379	494	494	0.99	2e-173	73.31	336	WP_120667362.1
nitrilase [uncultured organism]	1	1	uncultured o...	unclassified...	155900	495	495	0.93	2e-173	75.65	374	AAR97405.1
nitrilase-related carbon-nitrogen hydrolase [Flavihumibacter...	1	1	Flavihumibac...	CFB group ba...	1349421	493	493	0.93	2e-173	73.11	323	WP_039140149.1
nitrilase-related carbon-nitrogen hydrolase [Hyphomicrobium...	3	3	Bacteria	eubacteria	2	493	493	0.95	2e-173	74.04	327	WP_092867698.1
aliphatic nitrilase [Streptomyces sp. NBC_01341]	1	1	Streptomyces...	high G+C Gra...	2903831	493	493	0.97	3e-173	74.13	323	WSI29904.1
nitrilase-related carbon-nitrogen hydrolase [Vulgatibacter...	1	1	Vulgatibacte...	d-proteobact...	1391653	493	493	0.98	3e-173	71.21	324	WP_050725888.1
nitrilase-related carbon-nitrogen hydrolase [Bradyrhizobium]	1	1	Bradyrhizobium	a-proteobact...	374	493	493	0.94	4e-173	73.70	328	WP_085399465.1
nitrilase-related carbon-nitrogen hydrolase [Mycolicibacterium...	1	1	Mycolicibact...	high G+C Gra...	2606611	493	493	0.96	4e-173	74.12	349	WP_166555107.1
MAG TPA: nitrilase-related carbon-nitrogen hydrolase...	1	1	Steroidobact...	g-proteobact...	2689616	492	492	0.96	7e-173	72.84	329	HEY4369094.1
MAG TPA: nitrilase-related carbon-nitrogen hydrolase...	1	1	Blastocatell...	bacteria	2052146	492	492	0.94	8e-173	74.28	330	HKA16692.1
carbon-nitrogen hydrolase family protein [Paraburkholderia...	1	1	Paraburkhold...	b-proteobact...	667676	492	492	0.97	8e-173	72.76	337	WP_090873286.1
MAG TPA: nitrilase-related carbon-nitrogen hydrolase...	1	1	Verrucomicro...	verrucomicrobia	2026801	491	491	0.94	8e-173	74.92	318	HWB01417.1
nitrilase [uncultured organism]	1	1	uncultured o...	unclassified...	155900	492	492	0.94	9e-173	73.87	330	AAR97472.1
MAG TPA: nitrilase-related carbon-nitrogen hydrolase...	1	1	Mycobacteriu...	high G+C Gra...	1785	492	492	1	9e-173	69.51	328	HET9877570.1
carbon-nitrogen hydrolase family protein [Paraburkholderia sp....	9	8	root	root	1	491	491	0.94	1e-172	74.19	330	WP_106283083.1
nitrilase-related carbon-nitrogen hydrolase [Bradyrhizobium...	8	7	Bradyrhizobium	a-proteobact...	374	491	491	0.94	1e-172	73.94	328	WP_016840310.1
carbon-nitrogen hydrolase family protein [Caballeronia...	4	3	Pseudomonadota	purple photo...	1224	491	491	0.98	1e-172	71.91	330	WP_277049997.1
nitrilase-related carbon-nitrogen hydrolase [Streptomyces...	2	2	Streptomyces	high G+C Gra...	1883	492	492	0.95	1e-172	76.13	343	WP_249840526.1
MAG TPA: nitrilase-related carbon-nitrogen hydrolase...	1	1	Isosphaerace...	bacteria	2691532	497	497	0.94	2e-172	75.81	489	HKI18067.1
nitrilase-related carbon-nitrogen hydrolase [Paraburkholderia...	49	34	Burkholderia...	b-proteobact...	119060	491	491	0.99	2e-172	69.85	328	WP_116120323.1
nitrilase-related carbon-nitrogen hydrolase [Mycobacterium sp.]	1	1	Mycobacteriu...	high G+C Gra...	1785	491	491	0.94	3e-172	75.00	341	WP_325615328.1
nitrilase-related carbon-nitrogen hydrolase [Streptomyces sp....	4	4	unclassified...	high G+C Gra...	2593676	491	491	0.94	3e-172	75.40	329	WP_267007694.1
nitrilase-related carbon-nitrogen hydrolase [Leptolyngbya sp....	1	1	Leptolyngbya...	cyanobacteria	2692803	491	491	0.93	3e-172	73.53	334	WP_190379262.1
nitrilase-related carbon-nitrogen hydrolase [Rhizobium grahamii]	3	3	Rhizobium	a-proteobact...	379	491	491	0.93	3e-172	73.77	331	WP_016556990.1
nitrilase-related carbon-nitrogen hydrolase [Niastella soli]	1	1	Niastella soli	CFB group ba...	2821487	491	491	0.97	3e-172	69.66	338	WP_209142863.1
MAG TPA: nitrilase-related carbon-nitrogen hydrolase...	3	3	Bacteria	eubacteria	2	491	491	0.94	3e-172	76.85	340	HEU4748374.1
nitrilase-related carbon-nitrogen hydrolase [Streptomyces sp....	7	7	unclassified...	high G+C Gra...	2593676	490	490	0.94	3e-172	74.68	329	WP_097227848.1
nitrilase-related carbon-nitrogen hydrolase [Anaeromyxobacter...	1	1	Anaeromyxoba...	bacteria	2918170	491	491	0.94	4e-172	73.23	353	WP_248353577.1
nitrilase-related carbon-nitrogen hydrolase [Prescottella...	1	1	Prescottella...	high G+C Gra...	1323361	491	491	0.96	4e-172	73.89	359	WFR73516.1
Nitrilase [Sphingomonadales bacterium]	1	1	Sphingomonad...	a-proteobact...	1978525	489	489	0.94	5e-172	76.13	322	MDB5716114.1
nitrilase-related carbon-nitrogen hydrolase [Mycolicibacterium...	1	1	Mycobacteriu...	high G+C Gra...	117567	489	489	0.94	5e-172	74.35	313	WP_280834842.1
MAG TPA: nitrilase-related carbon-nitrogen hydrolase...	1	1	Mycobacteriu...	high G+C Gra...	1785	489	489	0.99	8e-172	69.60	331	HYB35533.1
nitrilase-related carbon-nitrogen hydrolase [Hymenobacter...	1	1	Hymenobacter...	CFB group ba...	1629124	489	489	0.95	1e-171	72.26	316	WP_046247184.1
nitrilase-related carbon-nitrogen hydrolase [Nostoc sp. NZL]	11	10	Cyanophyceae	cyanobacteria	3028117	489	489	0.94	1e-171	72.31	338	WP_196510305.1
Nit6803 family nitrilase [Marinobacter sp. M-5]	1	1	Marinobacter...	g-proteobact...	3081089	489	489	0.93	1e-171	77.92	339	WP_317237554.1
nitrilase [uncultured organism]	1	1	uncultured o...	unclassified...	155900	489	489	0.93	1e-171	73.38	333	AAR97500.1
MAG TPA: nitrilase-related carbon-nitrogen hydrolase...	1	1	Myxococcota ...	bacteria	2818507	489	489	0.94	2e-171	72.58	349	HEU4429231.1
aliphatic nitrilase [Ochrobactrum sp. MYb29]	1	1	Ochrobactrum...	a-proteobact...	1848703	488	488	0.94	3e-171	73.23	333	PRA79589.1
Nit6803 family nitriliase [Leucothrix sargassi]	1	1	Leucothrix s...	g-proteobact...	2500160	488	488	0.93	3e-171	76.30	342	RVU86418.1
nitrilase-related carbon-nitrogen hydrolase [Anaeromyxobacter...	1	1	Anaeromyxoba...	bacteria	2925406	495	495	0.94	3e-171	72.90	520	WP_242344575.1
nitrilase-related carbon-nitrogen hydrolase [Methylobacterium...	1	1	Methylobacte...	a-proteobact...	2836650	488	488	0.94	3e-171	73.55	334	WP_243903798.1
nitrilase-related carbon-nitrogen hydrolase [Sphingomonas...	1	1	Sphingomonas...	a-proteobact...	575322	489	489	0.96	4e-171	72.38	351	WP_167108936.1
nitrilase-related carbon-nitrogen hydrolase [Mycobacterium]	2	2	Mycobacterium	high G+C Gra...	1763	487	487	1	4e-171	70.25	319	WP_055577323.1
aliphatic nitrilase [Mycobacterium sp.]	1	1	Mycobacteriu...	high G+C Gra...	1785	488	488	0.99	4e-171	72.84	325	MBV9722533.1
nitrilase-related carbon-nitrogen hydrolase [Pseudomonas sp....	4	4	Pseudomonas	g-proteobact...	286	488	488	0.94	5e-171	73.70	338	WP_213878976.1
carbon-nitrogen hydrolase family protein [Cupriavidus]	6	6	Cupriavidus	b-proteobact...	106589	488	488	0.94	5e-171	73.87	337	WP_135703058.1
carbon-nitrogen hydrolase family protein [Cupriavidus sp. IDO]	3	3	Burkholderia...	b-proteobact...	119060	487	487	0.96	6e-171	73.02	330	WP_039016566.1
nitrilase-related carbon-nitrogen hydrolase [Mycobacteroides...	1	1	Mycobacteroi...	high G+C Gra...	404941	487	487	1	7e-171	69.94	325	WP_191986800.1
carbon-nitrogen hydrolase family protein [Leptolyngbya sp....	6	6	Cyanobacteriota	blue-green a...	1117	487	487	0.95	9e-171	72.44	336	WP_190680921.1
MAG TPA: nitrilase-related carbon-nitrogen hydrolase...	1	1	Crenalkalico...	a-proteobact...	1937526	487	487	0.95	9e-171	73.40	332	HYZ31433.1
nitrilase-related carbon-nitrogen hydrolase [Xenorhabdus...	1	1	Xenorhabdus ...	enterobacteria	628	485	485	0.86	9e-171	80.92	293	WP_233420710.1
aliphatic nitrilase [Acidobacteriota bacterium]	1	1	Acidobacteri...	bacteria	1978231	487	487	0.94	1e-170	73.05	344	MCI0620502.1
nitrilase-related carbon-nitrogen hydrolase [unclassified...	6	5	Pseudomonas	g-proteobact...	286	486	486	0.99	1e-170	72.53	322	WP_128608228.1
aliphatic nitrilase [Rhodospirillum sp.]	1	1	Rhodospirill...	a-proteobact...	37792	487	487	0.94	1e-170	74.27	341	MBA4095417.1
nitrilase-related carbon-nitrogen hydrolase [Streptomyces...	7	7	Streptomyces	high G+C Gra...	1883	486	486	0.96	1e-170	75.48	326	WP_153286367.1
aliphatic nitrilase [Polyangiaceae bacterium]	1	1	Polyangiacea...	d-proteobact...	2268199	486	486	0.96	1e-170	72.06	330	NUO51392.1
nitrilase-related carbon-nitrogen hydrolase [Plastoroseomonas...	1	1	Roseomonas h...	a-proteobact...	2687306	486	486	0.97	2e-170	71.38	323	WP_211876739.1
aliphatic nitrilase [Simulacricoccus sp. 17bor-14]	1	1	Simulacricoc...	d-proteobact...	2783852	486	486	0.98	2e-170	70.90	331	MBF5043771.1
putative nitrilase [Rhizobium sp. BK181]	1	1	Rhizobium sp...	a-proteobact...	2587072	493	493	0.93	3e-170	73.77	509	MBB3317335.1
Nit6803 family nitrilase [Spongiibacter taiwanensis]	1	1	Spongiibacte...	g-proteobact...	1748242	486	486	0.93	3e-170	77.45	354	WP_251087319.1
carbon-nitrogen hydrolase family protein [Lysobacter arenosi]	1	1	Lysobacter a...	g-proteobact...	2795387	485	485	0.94	3e-170	73.23	325	WP_207527042.1
carbon-nitrogen hydrolase family protein [Burkholderia sp....	52	43	Burkholderia...	b-proteobact...	119060	485	485	0.94	3e-170	73.23	329	WP_124663484.1
nitrilase-related carbon-nitrogen hydrolase [Aliidongia...	1	1	Aliidongia d...	a-proteobact...	1867774	485	485	0.94	3e-170	73.23	331	WP_189046330.1
nitrilase-related carbon-nitrogen hydrolase [Mycobacterium sp.]	3	1	Mycobacteriu...	high G+C Gra...	1785	485	485	0.93	4e-170	73.86	320	WP_324437016.1
nitrilase [uncultured organism]	1	1	uncultured o...	unclassified...	155900	485	485	0.94	4e-170	72.35	330	AAR97391.1
aliphatic nitrilase [Chthoniobacteraceae bacterium]	2	1	Chthoniobact...	verrucomicrobia	2811408	484	484	0.92	6e-170	75.67	302	MDB6155470.1
nitrilase-related carbon-nitrogen hydrolase [Rhizobium sp....	1	1	Rhizobium sp...	a-proteobact...	1736427	485	485	0.93	6e-170	73.53	331	WP_057467412.1
aliphatic nitrilase [Streptomyces sp. ME19-03-3]	3	3	unclassified...	high G+C Gra...	2593676	484	484	0.97	8e-170	76.01	327	MDX3097801.1
nitrilase-related carbon-nitrogen hydrolase [Streptomyces sp....	2	2	root	root	1	484	484	0.94	1e-169	72.73	328	WP_266609878.1
nitrilase-related carbon-nitrogen hydrolase [unclassified...	33	21	unclassified...	a-proteobact...	2631580	484	484	0.94	1e-169	71.99	331	WP_247386355.1
nitrilase-related carbon-nitrogen hydrolase [Flavobacterium...	4	4	Flavobacterium	CFB group ba...	237	483	483	0.93	2e-169	71.80	313	WP_208743569.1
aliphatic nitrilase [Mycobacterium cookii]	1	1	Mycobacteriu...	high G+C Gra...	1775	484	484	0.94	2e-169	72.40	341	BBX45328.1
aliphatic nitrilase [Alteromonadaceae bacterium 2753L.S.0a.02]	1	1	Alteromonada...	g-proteobact...	1403320	483	483	0.93	3e-169	75.16	325	TVZ41241.1
carbon-nitrogen hydrolase family protein [Bradyrhizobium altum]	7	6	Pseudomonadota	purple photo...	1224	483	483	0.93	3e-169	75.00	326	WP_229165605.1
nitrilase-related carbon-nitrogen hydrolase [Sinorhizobium...	2	2	Sinorhizobium	a-proteobact...	28105	483	483	0.94	3e-169	72.82	333	WP_283065097.1
nitrilase [uncultured organism]	1	1	uncultured o...	unclassified...	155900	482	482	0.94	4e-169	72.49	316	AAR97496.1
nitrilase-related carbon-nitrogen hydrolase [Mycolicibacter sp...	2	2	Mycolicibacter	high G+C Gra...	1073531	482	482	1	5e-169	68.71	325	WP_225398212.1
nitrilase-related carbon-nitrogen hydrolase [Mycobacterium sp.]	1	1	Mycobacteriu...	high G+C Gra...	1785	482	482	1	6e-169	68.71	327	WP_293344881.1
nitrilase-related carbon-nitrogen hydrolase [Leptolyngbya sp....	4	2	Cyanophyceae	cyanobacteria	3028117	482	482	0.93	6e-169	73.03	329	WP_199321829.1
nitrilase-related carbon-nitrogen hydrolase [Flavobacterium...	1	1	Flavobacteri...	CFB group ba...	2857508	482	482	0.94	7e-169	71.34	333	WP_219318108.1
nitrilase-related carbon-nitrogen hydrolase [Actinacidiphila...	6	5	Streptomycet...	high G+C Gra...	2062	482	482	0.96	7e-169	72.84	339	WP_089228503.1
nitrilase-related carbon-nitrogen hydrolase [Streptomyces...	1	1	Streptomyces...	high G+C Gra...	152141	480	480	0.94	3e-168	72.40	327	WP_190038492.1
carbon-nitrogen hydrolase family protein [Paraburkholderia...	9	8	Burkholderia...	b-proteobact...	119060	480	480	0.95	5e-168	71.79	330	WP_318224894.1
nitrilase [uncultured organism]	1	1	uncultured o...	unclassified...	155900	480	480	0.94	6e-168	72.67	331	AAR97495.1
nitrilase-related carbon-nitrogen hydrolase [Streptomyces sp....	1	1	Streptomyces...	high G+C Gra...	3072183	479	479	0.98	6e-168	71.25	325	WP_331263620.1
nitrilase-related carbon-nitrogen hydrolase [Sodalis sp. dw_96]	32	21	Gammaproteob...	g-proteobact...	1236	479	479	0.98	7e-168	71.03	324	WP_213991510.1
nitrilase-related carbon-nitrogen hydrolase [Pseudomonas migulae]	7	7	Pseudomonas	g-proteobact...	286	479	479	0.94	1e-167	72.08	322	WP_280161412.1
nitrilase-related carbon-nitrogen hydrolase [Streptomyces sp....	1	1	Streptomyces...	high G+C Gra...	2837956	479	479	0.95	1e-167	73.95	330	WP_262009200.1
MAG TPA: Nit6803 family nitriliase [Cellvibrionaceae bacterium]	1	1	Cellvibriona...	g-proteobact...	2026723	479	479	0.96	1e-167	75.24	329	HMW70981.1
nitrilase-related carbon-nitrogen hydrolase [Mycobacterium sp....	1	1	Mycobacteriu...	high G+C Gra...	1834097	478	478	0.94	1e-167	71.43	325	WP_067237433.1
carbon-nitrogen hydrolase family protein [Paludibacterium sp.]	1	1	Paludibacter...	b-proteobact...	1917523	478	478	0.94	2e-167	72.90	327	WP_293230140.1
nitrilase-related carbon-nitrogen hydrolase [Edaphobacter bradus]	1	1	Edaphobacter...	bacteria	2259016	478	478	0.95	2e-167	72.52	333	WP_263368741.1
nitrilase-related carbon-nitrogen hydrolase [Mycobacterium sp....	1	1	Mycobacteriu...	high G+C Gra...	2675523	478	478	0.95	2e-167	75.24	316	WP_166902230.1
nitrilase-related carbon-nitrogen hydrolase [Mycolicibacter sp...	2	2	Mycolicibacter	high G+C Gra...	1073531	478	478	0.94	2e-167	70.78	325	WP_225405911.1
nitrilase-related carbon-nitrogen hydrolase [Mycobacterium...	1	1	Mycobacteriu...	high GC Gram+	1927124	478	478	0.98	3e-167	72.36	330	WP_083165673.1
nitrilase-related carbon-nitrogen hydrolase [Streptomyces sp....	1	1	Streptomyces...	high G+C Gra...	1172179	478	478	0.96	4e-167	74.29	329	WP_028800063.1
nitrilase-related carbon-nitrogen hydrolase [Agarilytica...	1	1	Agarilytica ...	g-proteobact...	1737490	478	478	0.93	4e-167	75.00	349	WP_086932106.1
nitrilase-related carbon-nitrogen hydrolase [Streptacidiphilus...	1	1	Streptacidip...	high G+C Gra...	2896847	477	477	0.99	5e-167	70.99	329	WP_230654950.1
nitrilase-related carbon-nitrogen hydrolase [Lysobacter sp. MMG2]	1	1	Lysobacter s...	g-proteobact...	2801338	477	477	0.98	7e-167	72.05	324	WP_216961542.1
nitrilase-related carbon-nitrogen hydrolase [Caballeronia pedi]	14	14	Burkholderia...	b-proteobact...	119060	476	476	0.95	9e-167	71.25	324	WP_061178267.1
nitrilase [uncultured organism]	1	1	uncultured o...	unclassified...	155900	477	477	0.94	1e-166	71.94	334	AAR97381.1
Nit6803 family nitriliase [Gammaproteobacteria bacterium]	1	1	Gammaproteob...	g-proteobact...	1913989	477	477	0.98	1e-166	72.14	339	RYY75422.1
carbon-nitrogen hydrolase family protein [Rhizobium sp. 42MFCr.1]	4	4	unclassified...	a-proteobact...	2613769	476	476	0.94	2e-166	71.61	326	WP_018860375.1
nitrilase-related carbon-nitrogen hydrolase [Mycolicibacterium...	1	1	Mycolicibact...	high G+C Gra...	3090600	475	475	0.99	2e-166	69.54	319	WP_318996252.1
nitrilase-related carbon-nitrogen hydrolase [Paraburkholderia...	1	1	Paraburkhold...	b-proteobact...	2562670	476	476	0.93	2e-166	72.73	346	WP_260854074.1
nitrilase-related carbon-nitrogen hydrolase [Actinacidiphila...	2	1	Actinacidiph...	high G+C Gra...	310780	475	475	0.94	2e-166	74.11	325	WP_069462273.1
nitrilase-related carbon-nitrogen hydrolase [Lysobacter...	1	1	Lysobacter n...	g-proteobact...	380629	475	475	0.94	2e-166	70.78	315	WP_194930668.1
aliphatic nitrilase [Cytophagales bacterium]	1	1	Cytophagales...	CFB group ba...	2053541	476	476	0.93	3e-166	70.59	340	MBD0259487.1
Nit6803 family nitriliase [Gammaproteobacteria bacterium]	1	1	Gammaproteob...	g-proteobact...	1913989	477	477	0.93	3e-166	75.65	360	RYY03238.1
nitrilase-related carbon-nitrogen hydrolase [Streptomyces...	2	2	Streptomyces	high G+C Gra...	1883	475	475	0.96	3e-166	76.36	329	WP_112443132.1
nitrilase-related carbon-nitrogen hydrolase [Flavobacterium...	1	1	Flavobacteri...	CFB group ba...	1114875	475	475	0.94	4e-166	70.78	334	WP_213259201.1
nitrilase-related carbon-nitrogen hydrolase [Flavobacterium...	1	1	Flavobacteri...	CFB group ba...	2217670	475	475	0.94	5e-166	72.96	333	WP_111410105.1
nitrilase-related carbon-nitrogen hydrolase [Niastella...	1	1	Niastella ye...	CFB group ba...	354355	475	475	0.93	5e-166	69.81	337	WP_081201921.1
carbon-nitrogen hydrolase family protein [Dyella psychrodurans]	3	3	Dyella	g-proteobact...	231454	474	474	0.94	8e-166	72.90	331	WP_115476929.1
nitrilase-related carbon-nitrogen hydrolase [Mycobacterium sp....	2	2	Mycobacteria...	high G+C Gra...	1762	473	473	0.94	2e-165	74.43	309	WP_057167469.1
nitrilase-related carbon-nitrogen hydrolase [Hymenobacter sp....	1	1	Hymenobacter...	CFB group ba...	2886941	473	473	0.94	3e-165	71.10	331	WP_227767370.1
nitrilase-related carbon-nitrogen hydrolase [Streptomyces...	1	1	Streptomyces...	high G+C Gra...	576784	473	473	0.96	3e-165	74.37	329	WP_044579530.1
nitrilase-related carbon-nitrogen hydrolase [Xenorhabdus...	1	1	Xenorhabdus ...	enterobacteria	53341	471	471	0.83	4e-165	80.44	293	WP_245737375.1
MAG TPA: nitrilase-related carbon-nitrogen hydrolase...	1	1	Vicinamibact...	bacteria	2910147	472	472	0.94	4e-165	73.23	330	HUC76659.1
nitrilase-related carbon-nitrogen hydrolase [Mycobacterium sp....	2	2	unclassified...	high G+C Gra...	2642494	471	471	0.94	2e-164	71.84	320	WP_076118929.1
nitrilase-related carbon-nitrogen hydrolase [Mycolicibacter...	6	5	Mycobacteria...	high G+C Gra...	1762	471	471	1	2e-164	69.33	325	WP_085138040.1
carbon-nitrogen hydrolase family protein [Mycobacterium sp....	6	2	unclassified...	high G+C Gra...	2642494	470	470	1	3e-164	70.86	319	WP_067245300.1
nitrilase-related carbon-nitrogen hydrolase [Mycobacterium...	4	1	Mycobacteriu...	high G+C Gra...	1790	469	469	0.94	4e-164	71.52	320	WP_036353319.1
nitrilase-related carbon-nitrogen hydrolase [Mycolicibacterium...	1	1	Mycolicibact...	high G+C Gra...	2606611	469	469	0.93	6e-164	72.55	318	WP_166555023.1
MAG TPA: carbon-nitrogen hydrolase family protein [Sphingomona...	1	1	Sphingomonas...	a-proteobact...	28214	469	469	0.93	7e-164	71.10	328	HLZ79964.1
nitrilase-related carbon-nitrogen hydrolase [Lysobacter sp....	1	1	Lysobacter s...	g-proteobact...	1761790	469	469	0.98	8e-164	71.88	326	WP_091636738.1
carbon-nitrogen hydrolase family protein [Mycobacterium alsense]	2	1	Mycobacteriu...	high G+C Gra...	324058	469	469	1	8e-164	71.47	319	WP_068208270.1
nitrilase-related carbon-nitrogen hydrolase [Mycobacterium sp....	4	4	Mycobacterium	high G+C Gra...	1763	469	469	0.94	9e-164	70.87	325	WP_067931233.1
MAG TPA: nitrilase-related carbon-nitrogen hydrolase, partial...	1	1	Vicinamibact...	bacteria	2910147	467	467	0.86	1e-163	75.97	283	HMF60783.1
Nit6803 family nitrilase [Cellvibrio sp. KY-GH-1]	5	5	root	root	1	469	469	0.98	2e-163	71.12	346	WP_151030647.1
Nit6803 family nitrilase [Teredinibacter turnerae]	9	1	Teredinibact...	g-proteobact...	2426	469	469	0.96	2e-163	73.33	351	WP_018016139.1
aliphatic nitrilase [Mycobacteriaceae bacterium]	1	1	Mycobacteria...	high G+C Gra...	2448780	467	467	1	3e-163	69.33	319	MBX9641496.1
nitrilase-related carbon-nitrogen hydrolase [Bradyrhizobium sp...	1	1	Bradyrhizobi...	a-proteobact...	3058853	468	468	0.97	3e-163	72.33	331	WP_301267297.1
Nit6803 family nitrilase [Spongiibacter sp. IMCC21906]	1	1	Spongiibacte...	g-proteobact...	1620392	468	468	0.93	3e-163	75.82	347	WP_047013192.1
nitrilase-related carbon-nitrogen hydrolase [Mycolicibacter...	5	4	Mycobacteria...	high G+C Gra...	1762	468	468	1	3e-163	67.68	325	WP_065024350.1
nitrilase-related carbon-nitrogen hydrolase [Mycobacterium sp....	1	1	Mycobacteriu...	high G+C Gra...	2939269	467	467	0.94	4e-163	74.43	325	WP_317157561.1
putative amidohydrolase [uncultured Mycobacterium sp.]	1	1	uncultured M...	high G+C Gra...	171292	467	467	0.94	4e-163	70.68	314	SBS77883.1
Nit6803 family nitrilase [Marinobacter caseinilyticus]	1	1	Marinobacter...	g-proteobact...	2692195	467	467	0.93	7e-163	77.12	340	WP_166263377.1
nitrilase [uncultured organism]	1	1	uncultured o...	unclassified...	155900	467	467	0.94	7e-163	71.75	335	AAR97388.1
nitrilase-related carbon-nitrogen hydrolase [Streptomyces...	1	1	Streptomyces...	high G+C Gra...	2340725	467	467	0.93	7e-163	71.80	331	WP_164188568.1
nitrilase-related carbon-nitrogen hydrolase [Streptomyces sp....	1	1	Streptomyces...	high G+C Gra...	3075529	466	466	0.94	8e-163	71.01	321	WP_311696916.1
nitrilase-related carbon-nitrogen hydrolase [unclassified...	2	2	unclassified...	CFB group ba...	196869	467	467	0.93	8e-163	70.49	332	WP_073481787.1
nitrilase-related carbon-nitrogen hydrolase [Mycobacterium sp.]	1	1	Mycobacteriu...	high G+C Gra...	1785	466	466	0.94	1e-162	70.36	316	WP_325671875.1
nitrilase-related carbon-nitrogen hydrolase [Mucilaginibacter...	3	2	Mucilaginiba...	CFB group ba...	423349	466	466	0.94	1e-162	70.23	333	WP_290427157.1
MAG TPA: carbon-nitrogen hydrolase family protein [Cytophagale...	1	1	Cytophagales...	CFB group ba...	2053541	466	466	0.93	2e-162	69.61	333	HEX8532050.1
nitrilase-related carbon-nitrogen hydrolase [Mucilaginibacter...	1	1	Mucilaginiba...	CFB group ba...	1173583	466	466	0.94	2e-162	70.45	333	WP_321565239.1
nitrilase-related carbon-nitrogen hydrolase [Pseudomonas sp. KK4]	2	2	unclassified...	g-proteobact...	196821	465	465	0.94	3e-162	70.78	324	WP_077047979.1
nitrilase-related carbon-nitrogen hydrolase [Flavobacterium agri]	1	1	Flavobacteri...	CFB group ba...	2743471	464	464	0.94	6e-162	71.01	332	WP_176005263.1
nitrilase-related carbon-nitrogen hydrolase [Mycobacterium...	2	2	Mycobacteria...	high G+C Gra...	1762	464	464	1	7e-162	65.64	318	WP_099039269.1
nitrilase-related carbon-nitrogen hydrolase [Mycolicibacter...	1	1	Mycolicibact...	high G+C Gra...	386913	464	464	1	9e-162	68.71	325	WP_112686277.1
nitrilase-related carbon-nitrogen hydrolase [Flavobacterium humi]	1	1	Flavobacteri...	CFB group ba...	2562683	464	464	0.94	9e-162	69.81	337	WP_135527617.1
carbon-nitrogen hydrolase family protein [Mycobacterium...	2	1	Mycobacteriu...	high G+C Gra...	1790	464	464	1	1e-161	66.56	320	WP_065122804.1
nitrilase-related carbon-nitrogen hydrolase [Mycobacterium...	4	1	Mycobacteriu...	high GC Gram+	120959	463	463	0.95	1e-161	70.83	320	WP_068164595.1
carbon-nitrogen hydrolase family protein [Rhizobium pisi]	1	1	Rhizobium pisi	a-proteobact...	574561	463	463	0.93	1e-161	71.43	326	WP_125850518.1
nitrilase-related carbon-nitrogen hydrolase [Streptomyces]	3	3	Streptomyces	high G+C Gra...	1883	463	463	0.98	2e-161	72.67	328	WP_030991905.1
aliphatic nitrilase [Mesorhizobium loti]	1	1	Mesorhizobiu...	a-proteobact...	381	463	463	0.94	2e-161	71.70	341	QND66599.1
nitrilase-related carbon-nitrogen hydrolase [Mycolicibacterium...	2	2	Mycolicibact...	high G+C Gra...	1810	462	462	0.94	3e-161	70.03	325	WP_040540016.1
MAG TPA: nitrilase-related carbon-nitrogen hydrolase...	1	1	Vicinamibact...	bacteria	2910147	462	462	0.96	5e-161	71.43	334	HVQ42958.1
nitrilase-related carbon-nitrogen hydrolase [Chryseobacterium...	1	1	Chryseobacte...	CFB group ba...	356305	462	462	0.93	6e-161	69.08	327	WP_089791194.1
nitrilase [Mycobacterium sp.]	1	1	Mycobacteriu...	high G+C Gra...	1785	461	461	0.9	7e-161	72.20	325	MDT5076102.1
nitrilase-related carbon-nitrogen hydrolase [Mycobacterium sp.]	1	1	Mycobacteriu...	high G+C Gra...	1785	461	461	1	7e-161	65.64	326	WP_325494621.1
nitrilase-related carbon-nitrogen hydrolase [Luteibacter...	1	1	Luteibacter ...	g-proteobact...	242606	462	462	0.95	9e-161	70.74	341	WP_082878946.1
nitrilase-related carbon-nitrogen hydrolase [Mycolicibacterium...	1	1	Mycolicibact...	high G+C Gra...	36814	460	460	1	2e-160	65.95	318	WP_014214477.1
nitrilase [Mycobacterium sp.]	2	1	Mycobacteriu...	high G+C Gra...	1785	460	460	0.99	2e-160	66.46	319	MDT5220567.1
nitrilase-related carbon-nitrogen hydrolase [Mycobacterium sp.]	2	1	Mycobacteriu...	high G+C Gra...	1785	460	460	0.97	2e-160	70.22	320	WP_325668792.1
nitrilase-related carbon-nitrogen hydrolase [Mycolicibacterium...	2	1	Mycolicibact...	high G+C Gra...	1772	460	460	0.96	2e-160	69.33	325	WP_239706704.1
carbon-nitrogen hydrolase family protein [Cupriavidus oxalaticus]	1	1	Cupriavidus ...	b-proteobact...	96344	459	459	0.89	3e-160	73.22	303	WP_151071777.1
carbon-nitrogen hydrolase family protein [Mycobacterium...	1	1	Mycobacteriu...	high GC Gram+	29313	459	459	1	5e-160	65.64	322	WP_069394411.1
nitrilase-related carbon-nitrogen hydrolase [Phenylobacterium...	1	1	Phenylobacte...	a-proteobact...	1871053	459	459	0.94	6e-160	70.45	330	WP_309643307.1
nitrilase-related carbon-nitrogen hydrolase [Sphingobium amiense]	2	1	Sphingobium ...	a-proteobact...	135719	459	459	0.94	6e-160	69.35	331	WP_066697792.1
nitrilase-related carbon-nitrogen hydrolase [Mycobacterium sp....	1	1	Mycobacteriu...	high G+C Gra...	3016522	458	458	0.92	7e-160	73.42	308	WP_319433183.1
nitrilase-related carbon-nitrogen hydrolase [Luteitalea sp....	1	1	Luteitalea s...	bacteria	2802971	459	459	0.96	1e-159	68.24	330	WP_239492675.1
MAG TPA: Nit6803 family nitrilase [Polyangia bacterium]	1	1	Polyangia ba...	bacteria	3058050	457	457	0.93	3e-159	71.57	327	HEY4186409.1
carbon-nitrogen hydrolase family protein [Mycobacterium...	2	1	Mycobacteriu...	high GC Gram+	28445	457	457	0.93	4e-159	70.59	317	WP_079219557.1
MAG TPA: nitrilase-related carbon-nitrogen hydrolase...	1	1	Allosphingos...	a-proteobact...	2823234	457	457	0.93	4e-159	69.28	331	HEX8666997.1
carbon-nitrogen hydrolase family protein [Mycobacterium]	14	6	Mycobacterium	high G+C Gra...	1763	457	457	0.98	4e-159	69.47	319	WP_008259741.1
nitrilase [uncultured organism]	1	1	uncultured o...	unclassified...	155900	457	457	0.92	5e-159	71.67	342	AAR97400.1
nitrilase-related carbon-nitrogen hydrolase [Mycobacterium...	2	2	Mycobacteria...	high G+C Gra...	1762	456	456	1	1e-158	65.03	318	WP_267306829.1
MAG TPA: nitrilase-related carbon-nitrogen hydrolase...	1	1	Mycobacteriu...	high G+C Gra...	1785	454	454	0.99	6e-158	67.28	331	HEU4363428.1
nitrilase-related carbon-nitrogen hydrolase [unclassified...	2	2	unclassified...	high G+C Gra...	2642494	453	453	0.96	1e-157	71.25	320	WP_076125718.1
nitrilase-related carbon-nitrogen hydrolase [Mycobacterium...	2	2	Mycobacterium	high G+C Gra...	1763	452	452	1	2e-157	69.02	318	WP_085670759.1
nitrilase [uncultured organism]	2	2	root	root	1	453	453	0.95	3e-157	70.83	340	AAR97432.1
hypothetical protein [Nitrospiraceae bacterium]	1	1	Nitrospirace...	bacteria	2026770	451	451	0.86	6e-157	73.67	313	MCI0428895.1
carbon-nitrogen hydrolase family protein [Pseudomonas...	3	3	Pseudomonas	g-proteobact...	286	450	450	0.94	1e-156	72.40	311	WP_248678232.1
MAG TPA: Nit6803 family nitrilase [Polyangiaceae bacterium]	1	1	Polyangiacea...	d-proteobact...	2268199	451	451	0.99	2e-156	68.73	343	HEU5073666.1
carbon-nitrogen hydrolase family protein [Mycobacterium...	1	1	Mycobacteriu...	high G+C Gra...	1790	450	450	0.99	2e-156	66.67	320	WP_065146961.1
nitrilase-related carbon-nitrogen hydrolase [Mycolicibacterium...	2	2	Mycolicibact...	high G+C Gra...	1866885	450	450	0.93	2e-156	69.74	321	WP_138251220.1
aliphatic nitrilase [Paraburkholderia graminis]	2	1	Paraburkhold...	b-proteobact...	60548	449	449	0.92	3e-156	70.07	304	MDR6468330.1
nitrilase-related carbon-nitrogen hydrolase [Mycobacterium sp....	2	2	unclassified...	high G+C Gra...	2642494	449	449	0.92	4e-156	71.29	321	WP_068218044.1
putative nitrilase [Mycobacterium sp. OTB74]	1	1	Mycobacteriu...	high G+C Gra...	1853452	457	457	0.96	7e-156	72.29	535	MDH6246389.1
nitrilase-related carbon-nitrogen hydrolase [Mycolicibacterium...	1	1	Mycolicibact...	high G+C Gra...	1776	447	447	0.95	2e-155	70.97	315	WP_069413745.1
carbon-nitrogen hydrolase family protein [Mycobacterium...	1	1	Mycobacteriu...	high G+C Gra...	1790	446	446	0.94	7e-155	67.96	320	WP_065160663.1
MAG TPA: Nit6803 family nitrilase [Polyangiaceae bacterium]	1	1	Polyangiacea...	d-proteobact...	2268199	447	447	0.92	9e-155	71.76	343	HEX3775742.1
carbon-nitrogen hydrolase family protein [Mycobacterium mantenii]	4	2	Mycobacterium	high G+C Gra...	1763	446	446	0.99	1e-154	69.85	326	WP_083097809.1
MAG TPA: nitrilase-related carbon-nitrogen hydrolase, partial...	1	1	Acidobacteri...	bacteria	2282142	451	451	0.99	3e-154	68.81	474	HEX6880511.1
nitrilase-related carbon-nitrogen hydrolase [Pedobacter...	1	1	Pedobacter r...	CFB group ba...	390241	445	445	0.95	4e-154	66.77	335	WP_090883743.1
Nit6803 family nitriliase [Myxococcales bacterium]	1	1	Myxococcales...	d-proteobact...	2026763	445	445	0.94	5e-154	69.90	340	RYZ03670.1
MAG TPA: Nit6803 family nitrilase [Solirubrobacteraceae...	1	1	Solirubrobac...	actinobacteria	2586742	444	444	0.99	7e-154	66.25	341	HWX97330.1
MAG TPA: Nit6803 family nitrilase [Polyangia bacterium]	1	1	Polyangia ba...	bacteria	3058050	444	444	0.93	1e-153	71.15	335	HET6150216.1
carbon-nitrogen hydrolase family protein [Mycobacterium...	7	2	Mycobacterium	high G+C Gra...	1763	442	442	0.95	3e-153	70.93	326	WP_064954840.1
MAG TPA: Nit6803 family nitrilase [Polyangia bacterium]	3	1	Polyangia ba...	bacteria	3058050	441	441	0.94	6e-153	72.31	321	HVZ88794.1
nitrilase-related carbon-nitrogen hydrolase [Mycobacterium...	1	1	Mycobacteriu...	high G+C Gra...	53378	440	440	0.92	2e-152	70.30	326	WP_073879683.1
nitrilase-related carbon-nitrogen hydrolase [Mycobacterium...	1	1	Mycobacteriu...	high G+C Gra...	386911	440	440	0.92	2e-152	70.76	326	WP_163679499.1
MAG TPA: Nit6803 family nitrilase [Polyangiaceae bacterium]	1	1	Polyangiacea...	d-proteobact...	2268199	440	440	0.95	3e-152	68.39	340	HEY6081640.1
carbon-nitrogen hydrolase family protein [Sphingopyxis sp....	1	1	Sphingopyxis...	a-proteobact...	2663823	437	437	0.93	2e-151	66.23	325	WP_192646147.1
Nit6803 family nitriliase [Leptolyngbyaceae cyanobacterium...	1	1	Leptolyngbya...	cyanobacteria	2720411	438	438	0.94	3e-151	65.91	343	NJR40307.1
Nit6803 family nitriliase [Timaviella obliquedivisa...	1	1	Timaviella o...	cyanobacteria	2057768	436	436	0.92	8e-151	66.78	337	MBW4515756.1
Nit6803 family nitriliase [filamentous cyanobacterium CCP2]	1	1	filamentous ...	cyanobacteria	2107700	436	436	0.9	2e-150	68.81	355	PSB18504.1
MAG TPA: Nit6803 family nitrilase, partial [Polyangia bacterium]	3	1	Polyangia ba...	bacteria	3058050	435	435	0.93	2e-150	71.75	320	HSS39702.1
MAG TPA: Nit6803 family nitrilase [Polyangiaceae bacterium]	1	1	Polyangiacea...	d-proteobact...	2268199	436	436	0.94	2e-150	67.75	340	HEY5145682.1
Nit6803 family nitrilase [Phormidesmis priestleyi]	1	1	Phormidesmis...	cyanobacteria	268141	435	435	0.89	4e-150	68.94	334	WP_068818609.1
MAG TPA: Nit6803 family nitrilase [Polyangia bacterium]	2	1	Polyangia ba...	bacteria	3058050	434	434	0.94	4e-150	71.20	323	HVZ73470.1
MAG TPA: Nit6803 family nitrilase, partial [Polyangiaceae...	1	1	Polyangiacea...	d-proteobact...	2268199	434	434	0.93	6e-150	70.82	323	HTA91494.1
MAG TPA: Nit6803 family nitrilase [Polyangiaceae bacterium]	6	1	Polyangiacea...	d-proteobact...	2268199	434	434	0.93	8e-150	69.18	344	HEY0465462.1
Nit6803 family nitriliase [Cyanobacteria bacterium SBLK]	1	1	Cyanobacteri...	cyanobacteria	2821505	434	434	0.93	1e-149	66.56	359	MBP0017851.1
Nit6803 family nitrilase [Thermocoleostomius sinensis]	1	1	Thermocoleos...	cyanobacteria	3065396	433	433	0.9	2e-149	67.57	342	WP_268608014.1
MAG TPA: Nit6803 family nitrilase [Polyangiaceae bacterium]	1	1	Polyangiacea...	d-proteobact...	2268199	433	433	0.97	2e-149	66.56	335	HTB75524.1
Nit6803 family nitrilase [unclassified Leptolyngbya]	1	1	unclassified...	cyanobacteria	2650499	433	433	0.95	2e-149	64.95	341	WP_242035810.1
Nit6803 family nitrilase [Leptolyngbya ohadii]	1	1	Leptolyngbya...	cyanobacteria	1962290	432	432	0.95	6e-149	64.19	335	WP_088892522.1
Nit6803 family nitriliase [Pseudanabaena biceps]	1	1	Pseudanabaen...	cyanobacteria	927669	430	430	0.92	2e-148	66.33	322	NUN65247.1
Nit6803 family nitrilase [Pleurocapsa sp. PCC 7319]	1	1	Pleurocapsa ...	cyanobacteria	118161	431	431	0.91	4e-148	65.99	355	WP_019503438.1
MAG TPA: Nit6803 family nitrilase [Polyangiaceae bacterium]	1	1	Polyangiacea...	d-proteobact...	2268199	429	429	0.92	5e-148	68.21	337	HEX4339200.1
MAG TPA: Nit6803 family nitrilase [Polyangiaceae bacterium]	1	1	Polyangiacea...	d-proteobact...	2268199	429	429	0.92	6e-148	68.87	340	HWA77996.1
Nit6803 family nitriliase [Pleurocapsa sp. MO_192.B19]	1	1	Pleurocapsa ...	cyanobacteria	3036785	430	430	0.9	7e-148	66.22	367	MDJ0572607.1
MAG TPA: Nit6803 family nitrilase [Polyangiaceae bacterium]	1	1	Polyangiacea...	d-proteobact...	2268199	429	429	0.96	7e-148	64.71	335	HMJ15646.1
Nit6803 family nitriliase [Cyanobacteriota bacterium]	1	1	Cyanobacteri...	cyanobacteria	2847862	429	429	0.93	8e-148	65.36	340	MCX5962524.1
Nit6803 family nitriliase [Oculatellaceae cyanobacterium...	1	1	Oculatellace...	cyanobacteria	2929566	428	428	0.9	1e-147	66.78	332	MCU0566432.1
MAG TPA: Nit6803 family nitrilase [Polyangiaceae bacterium]	1	1	Polyangiacea...	d-proteobact...	2268199	428	428	0.96	2e-147	66.88	341	HEX4478173.1
Nit6803 family nitrilase [Chamaesiphon sp. GL140_3_metabinner_50]	3	3	Chamaesiphon	cyanobacteria	217161	428	428	0.9	2e-147	66.78	341	WP_295613866.1
Nit6803 family nitriliase [Xenococcaceae cyanobacterium...	1	1	Xenococcacea...	cyanobacteria	3036639	428	428	0.94	2e-147	64.29	339	MDJ0635901.1
MAG TPA: Nit6803 family nitrilase [Polyangiaceae bacterium]	1	1	Polyangiacea...	d-proteobact...	2268199	428	428	0.94	3e-147	68.08	352	HTV21312.1
MAG TPA: Nit6803 family nitrilase [Polyangiaceae bacterium]	1	1	Polyangiacea...	d-proteobact...	2268199	427	427	0.99	5e-147	64.31	351	HET9956483.1
Nit6803 family nitriliase [Leptolyngbyaceae cyanobacterium...	1	1	Leptolyngbya...	cyanobacteria	2811131	426	426	0.95	7e-147	64.76	331	MBF2025752.1
Nit6803 family nitrilase [Microcoleus sp. FACHB-1515]	2	2	Cyanophyceae	cyanobacteria	3028117	426	426	0.9	7e-147	67.91	336	WP_190768871.1
MAG TPA: Nit6803 family nitrilase [Anaeromyxobacteraceae...	1	1	Anaeromyxoba...	d-proteobact...	2510643	426	426	0.93	1e-146	69.84	346	HTP28143.1
Nit6803 family nitriliase [Cyanobacteria bacterium RM1_2_2]	1	1	Cyanobacteri...	cyanobacteria	2720432	426	426	0.96	2e-146	64.76	352	NJO79821.1
Nit6803 family nitrilase [Xenococcus sp. PCC 7305]	2	2	Pleurocapsales	cyanobacteria	52604	426	426	0.9	2e-146	65.54	339	WP_006508690.1
MAG: Nit6803 family nitrilase [Snowella sp.]	1	1	Snowella sp.	cyanobacteria	2164131	426	426	0.93	2e-146	64.80	343	MEB3119803.1
Nit6803 family nitrilase [Pseudanabaena sp. BC1403]	11	10	Cyanophyceae	cyanobacteria	3028117	424	424	0.94	2e-146	64.42	320	WP_181016160.1
Nit6803 family nitrilase [Synechocystis sp. PCC 7509]	1	1	Synechocysti...	cyanobacteria	927677	425	425	0.9	2e-146	66.78	326	WP_009631600.1
Nit6803 family nitrilase [Pseudanabaena mucicola]	1	1	Pseudanabaen...	cyanobacteria	71190	425	425	0.94	2e-146	64.50	325	WP_190404694.1
Nit6803 family nitrilase [Leptolyngbya sp. CCY15150]	1	1	Leptolyngbya...	cyanobacteria	2767772	426	426	0.9	3e-146	67.91	346	WP_204150755.1
Nit6803 family nitriliase [Kaiparowitsia implicata...	1	1	Kaiparowitsi...	cyanobacteria	2057771	425	425	0.97	3e-146	64.78	345	MBW4656276.1
Nit6803 family nitriliase [Pleurocapsales cyanobacterium LEGE...	1	1	Pleurocapsal...	cyanobacteria	1828828	425	425	0.91	3e-146	65.32	352	MBE9045767.1
Nit6803 family nitriliase [Leptolyngbya sp.]	1	1	Leptolyngbya...	cyanobacteria	47254	425	425	0.9	4e-146	67.46	350	PZV07768.1
MAG TPA: Nit6803 family nitrilase [Nodosilinea sp.]	1	1	Nodosilinea sp.	cyanobacteria	2497642	425	425	0.96	5e-146	62.86	344	HSM83963.1
Nit6803 family nitrilase [Nodosilinea sp. E11]	6	6	Cyanophyceae	cyanobacteria	3028117	424	424	0.91	8e-146	65.44	345	WP_317038117.1
Nit6803 family nitriliase [Phormidium tenue FACHB-886]	1	1	Phormidium t...	cyanobacteria	2692911	424	424	0.91	8e-146	66.33	347	MBD3883659.1
Nit6803 family nitrilase [Leptolyngbya sp. KIOST-1]	2	2	Cyanophyceae	cyanobacteria	3028117	424	424	0.96	1e-145	62.97	339	WP_052050446.1
Nit6803 family nitrilase [Mastigocoleus testarum]	1	1	Mastigocoleu...	cyanobacteria	996925	424	424	0.9	1e-145	65.42	347	WP_082650709.1
Nit6803 family nitrilase [Nodosilinea sp. P-1105]	1	1	Nodosilinea ...	cyanobacteria	2546229	424	424	0.9	1e-145	64.86	339	WP_169611538.1
MAG TPA: Nit6803 family nitrilase [Polyangiaceae bacterium]	1	1	Polyangiacea...	d-proteobact...	2268199	424	424	0.94	2e-145	68.18	364	HWO14617.1
Nit6803 family nitrilase [Leptolyngbya sp. FACHB-711]	1	1	Leptolyngbya...	cyanobacteria	2692813	422	422	0.9	3e-145	66.10	335	WP_190790159.1
Nit6803 family nitrilase [Haliangium ochraceum]	1	1	Haliangium o...	d-proteobact...	80816	422	422	0.95	3e-145	65.08	332	WP_012829839.1
Nit6803 family nitrilase [Aphanothece hegewaldii]	1	1	Aphanothece ...	cyanobacteria	1521625	422	422	0.89	4e-145	67.58	325	WP_106457059.1
Nit6803 family nitrilase [Acidisoma cellulosilyticum]	2	2	Acidisoma	a-proteobact...	512381	423	423	0.91	4e-145	66.56	354	WP_227306405.1
Nit6803 family nitriliase [Myxococcota bacterium]	1	1	Myxococcota ...	bacteria	2818507	421	421	0.91	6e-145	67.79	330	MDP9151724.1
MAG TPA: Nit6803 family nitrilase [Polyangiaceae bacterium]	1	1	Polyangiacea...	d-proteobact...	2268199	422	422	0.98	6e-145	64.29	340	HEY6728073.1
Nit6803 family nitrilase [Phormidium sp. FACHB-1136]	1	1	Phormidium s...	cyanobacteria	2692848	422	422	0.97	6e-145	61.42	346	WP_190492401.1
Nit6803 family nitrilase [Chroococcus sp. FPU101]	1	1	Chroococcus ...	cyanobacteria	1974212	421	421	0.9	8e-145	65.76	327	WP_206814194.1
Nit6803 family nitrilase [Variovorax sp. JS1663]	3	3	Comamonadaceae	b-proteobact...	80864	421	421	0.92	8e-145	68.00	334	WP_086920543.1
Nit6803 family nitriliase [Synechococcaceae cyanobacterium...	1	1	Synechococca...	cyanobacteria	2720469	421	421	0.91	1e-144	66.78	335	NJK63800.1
Nit6803 family nitriliase [Thermosynechococcaceae cyanobacteri...	1	1	Thermosynech...	cyanobacteria	2881380	421	421	0.9	1e-144	67.46	347	MCG9889654.1
MAG TPA: Nit6803 family nitrilase [Polyangiaceae bacterium]	1	1	Polyangiacea...	d-proteobact...	2268199	421	421	0.93	1e-144	65.90	349	HET9929546.1
Nit6803 family nitrilase [Phormidium sp. FACHB-592]	3	3	Cyanophyceae	cyanobacteria	3028117	421	421	0.9	1e-144	66.22	331	WP_242033747.1
Nit6803 family nitriliase [Pleurocapsa sp. MO_226.B13]	1	1	Pleurocapsa ...	cyanobacteria	3036786	421	421	0.9	1e-144	65.42	340	MDJ0590432.1
MAG TPA: Nit6803 family nitrilase [Leptolyngbya sp.]	1	1	Leptolyngbya...	cyanobacteria	47254	421	421	0.89	2e-144	66.55	333	HTL87829.1
Nit6803 family nitrilase [Nodosilinea sp. FACHB-131]	6	6	Cyanophyceae	cyanobacteria	3028117	421	421	0.91	2e-144	65.10	348	WP_242020131.1
Nit6803 family nitrilase [Nodosilinea nodulosa]	1	1	Nodosilinea ...	cyanobacteria	416001	421	421	0.91	2e-144	65.44	351	WP_017299015.1
Nit6803 family nitrilase [Nodosilinea sp. LEGE 07088]	1	1	Nodosilinea ...	cyanobacteria	2777968	421	421	0.91	2e-144	65.44	342	WP_228040845.1
Nit6803 family nitrilase [Acaryochloris sp. IP29b_bin.137]	6	5	Acaryochloris	cyanobacteria	155977	420	420	0.9	2e-144	66.22	334	WP_299492781.1
Nit6803 family nitrilase [Nodosilinea sp. P-1105]	1	1	Nodosilinea ...	cyanobacteria	2546229	421	421	0.95	2e-144	63.58	338	WP_169615655.1
Nit6803 family nitrilase [Pseudanabaena sp. PCC 6802]	1	1	Pseudanabaen...	cyanobacteria	118173	421	421	0.96	2e-144	63.64	347	WP_019502851.1
Nit6803 family nitriliase [Limnothrix sp. RL_2_0]	1	1	Limnothrix s...	cyanobacteria	2720421	420	420	0.95	2e-144	62.06	338	NJN72632.1
Nit6803 family nitriliase [Myxacorys chilensis ATA2-1-KO14]	1	1	Myxacorys ch...	cyanobacteria	1601998	419	419	0.9	5e-144	65.42	332	MBW4542344.1
Nit6803 family nitrilase [Leptolyngbya sp. Cla-17]	1	1	Leptolyngbya...	cyanobacteria	2803751	419	419	0.9	5e-144	66.44	341	WP_171573052.1
Nit6803 family nitriliase [Leptolyngbya sp. SIO1E4]	1	1	Leptolyngbya...	cyanobacteria	2607768	420	420	0.91	6e-144	65.66	352	MBE7383047.1
Nit6803 family nitrilase [Synechocystis sp. PCC 6714]	6	6	unclassified...	cyanobacteria	2640012	419	419	0.92	7e-144	62.91	341	WP_028946599.1
MAG TPA: Nit6803 family nitrilase [Polyangiaceae bacterium]	1	1	Polyangiacea...	d-proteobact...	2268199	420	420	0.93	8e-144	66.67	363	HSY22199.1
Nit6803 family nitrilase [Hyella patelloides]	1	1	Hyella patel...	cyanobacteria	1982969	419	419	0.9	9e-144	64.75	344	WP_246141640.1
Nit6803 family nitriliase [Oscillatoriophycideae cyanobacteriu...	1	1	Oscillatorio...	cyanobacteria	2750147	419	419	0.9	1e-143	66.55	337	MBI4782847.1
Nit6803 family nitrilase [Trichocoleus sp. FACHB-46]	4	4	Trichocoleus	cyanobacteria	450526	418	418	0.9	1e-143	65.76	330	WP_190440275.1
Nit6803 family nitriliase [Drouetiella hepatica Uher 2000/2452]	1	1	Drouetiella ...	cyanobacteria	904376	418	418	0.9	2e-143	66.55	339	MBW4658547.1
MAG TPA: Nit6803 family nitrilase [Polyangiaceae bacterium]	1	1	Polyangiacea...	d-proteobact...	2268199	418	418	0.98	2e-143	67.18	338	HTQ05111.1
Nit6803 family nitriliase [Cyanobacteria bacterium RU_5_0]	1	1	Cyanobacteri...	cyanobacteria	2720448	419	419	0.9	3e-143	64.75	379	NJO42501.1
Nit6803 family nitrilase [Solimonas aquatica]	1	1	Solimonas aq...	g-proteobact...	489703	417	417	0.96	3e-143	66.35	338	WP_093288776.1
Nit6803 family nitrilase [Roseofilum reptotaenium]	6	4	Roseofilum	cyanobacteria	1233426	417	417	0.93	3e-143	64.80	344	WP_271944024.1
Nit6803 family nitriliase [Cyanobacteria bacterium REEB459]	1	1	Cyanobacteri...	cyanobacteria	2800106	417	417	0.98	3e-143	62.50	346	MBU6230805.1
Nit6803 family nitriliase [Leptolyngbya sp. NK1-12]	2	2	Cyanophyceae	cyanobacteria	3028117	417	417	0.93	3e-143	64.71	336	WNZ26967.1
Nit6803 family nitrilase [Tumidithrix elongata]	1	1	Tumidithrix ...	cyanobacteria	3088357	417	417	0.9	4e-143	64.75	343	WP_330485238.1
Nit6803 family nitrilase [Oculatella sp. FACHB-28]	3	3	Cyanophyceae	cyanobacteria	3028117	417	417	0.95	5e-143	64.76	347	WP_190646436.1
TPA: Nit6803 family nitriliase [Leptolyngbyaceae cyanobacteriu...	1	1	Leptolyngbya...	cyanobacteria	2747805	417	417	0.94	5e-143	63.34	344	HIK16030.1
Nit6803 family nitrilase [Leptolyngbya ectocarpi]	6	6	Cyanophyceae	cyanobacteria	3028117	417	417	0.92	5e-143	65.00	335	WP_193995237.1
Nit6803 family nitrilase [Microcoleus sp. FACHB-SPT15]	2	2	Microcoleaceae	cyanobacteria	1892252	417	417	0.9	5e-143	65.76	336	WP_199348297.1
Nit6803 family nitrilase [Myxosarcina sp. GI1]	1	1	Myxosarcina ...	cyanobacteria	1541065	417	417	0.93	7e-143	62.62	351	WP_052055548.1
Nit6803 family nitriliase [Synechococcales cyanobacterium...	1	1	Synechococca...	cyanobacteria	2774344	416	416	0.9	7e-143	65.99	331	MBF2075453.1
Nit6803 family nitriliase [Chroococcidiopsidaceae cyanobacteri...	1	1	Chroococcidi...	cyanobacteria	2801879	416	416	0.91	7e-143	65.99	334	MBV9390010.1
Nit6803 family nitrilase [Komagataeibacter]	140	63	Acetobactera...	a-proteobact...	433	416	416	0.93	7e-143	66.56	324	WP_048883093.1
Nit6803 family nitriliase [Gloeobacterales cyanobacterium...	1	1	Gloeobactera...	cyanobacteria	2812629	416	416	0.9	8e-143	66.78	332	MBC7883326.1
Nit6803 family nitriliase [Scytolyngbya sp. HA4215-MV1]	2	2	root	root	1	416	416	0.9	1e-142	65.08	339	MBW4519794.1
Nit6803 family nitriliase [Methylococcales bacterium]	1	1	Methylococca...	g-proteobact...	2304002	416	416	0.95	1e-142	63.67	336	MDD5214160.1
Nit6803 family nitrilase [Oculatella sp. LEGE 06141]	1	1	Oculatella s...	cyanobacteria	1828648	416	416	0.95	1e-142	63.49	350	WP_193883827.1
Nit6803 family nitrilase [Massilia sp. YIM B02763]	1	1	Massilia sp....	b-proteobact...	3050130	415	415	0.93	2e-142	67.43	333	WP_290414065.1
Nit6803 family nitrilase [Rhizobium sp. SL86]	2	2	unclassified...	a-proteobact...	2613769	416	416	0.95	2e-142	63.55	353	WP_268158827.1
Nit6803 family nitrilase [Limnobacter litoralis]	1	1	Limnobacter ...	b-proteobact...	481366	414	414	0.92	2e-142	64.12	318	WP_284282274.1
Nit6803 family nitriliase [Merismopedia sp. SIO2A8]	1	1	Merismopedia...	cyanobacteria	2607779	416	416	0.91	3e-142	64.31	361	NET47905.1
Nit6803 family nitriliase [Pseudanabaena sp. FACHB-2040]	2	2	Cyanobacteriota	blue-green a...	1117	415	415	0.91	3e-142	66.56	336	MBD2257553.1
Nit6803 family nitriliase [Leptolyngbya sp. SIO1D8]	1	1	Leptolyngbya...	cyanobacteria	2607807	415	415	0.9	4e-142	65.20	347	NER83016.1
Nit6803 family nitriliase [Oscillatoriales cyanobacterium...	1	1	Oscillatoria...	cyanobacteria	2720467	414	414	0.94	4e-142	63.64	338	NJK34475.1
Nit6803 family nitriliase [Burkholderiales bacterium]	2	1	Burkholderia...	b-proteobact...	1891238	415	415	0.92	4e-142	66.01	344	MBX9629420.1
Nit6803 family nitrilase [Panacagrimonas perspica]	1	1	Panacagrimon...	g-proteobact...	381431	414	414	0.92	5e-142	65.45	316	WP_133881236.1
Nit6803 family nitriliase [Pseudanabaenales cyanobacterium]	1	1	Pseudanabaen...	cyanobacteria	2892939	415	415	0.9	5e-142	64.86	361	MCG8364649.1
Nit6803 family nitrilase [Rhizobium sp. 18055]	1	1	Rhizobium sp...	a-proteobact...	2681403	414	414	0.92	6e-142	65.33	349	WP_160003621.1
MAG: Nit6803 family nitrilase [Cyanobacteriota bacterium]	1	1	Cyanobacteri...	cyanobacteria	2847862	414	414	0.91	7e-142	66.44	349	MEB3312860.1
Nit6803 family nitrilase [Rhizobium sp. BK376]	1	1	Rhizobium sp...	a-proteobact...	2512149	414	414	0.92	7e-142	65.56	347	WP_132528505.1
Nit6803 family nitriliase [Leptolyngbyaceae cyanobacterium...	1	1	Leptolyngbya...	cyanobacteria	2971802	414	414	0.89	9e-142	68.26	345	MDX2239608.1
Nit6803 family nitrilase [Variibacter gotjawalensis]	1	1	Variibacter ...	a-proteobact...	1333996	414	414	0.92	1e-141	64.36	348	WP_096355055.1
Nit6803 family nitrilase [Dactylococcopsis salina]	1	1	Dactylococco...	cyanobacteria	292566	414	414	0.92	1e-141	62.05	341	WP_015229895.1
Nit6803 family nitrilase [Methylophilus sp.]	3	2	root	root	1	413	413	0.98	1e-141	60.49	334	WP_325241868.1
Nit6803 family nitrilase [Lichenibacterium sp. 6Y81]	1	1	Lichenibacte...	a-proteobact...	2895977	414	414	0.92	1e-141	66.67	353	WP_237477028.1
Nit6803 family nitrilase [Gluconacetobacter azotocaptans]	4	3	Gluconacetob...	a-proteobact...	89583	412	412	0.93	1e-141	66.45	325	WP_204736559.1
Nit6803 family nitrilase [Leptolyngbya sp. NIES-2104]	6	6	Leptolyngbya	cyanobacteria	47251	413	413	0.93	1e-141	64.92	326	WP_058999077.1
Nit6803 family nitrilase [Alkalinema sp. FACHB-956]	1	1	Alkalinema s...	cyanobacteria	2692768	413	413	0.91	1e-141	66.44	338	WP_190571455.1
Nit6803 family nitriliase [Leptolyngbyaceae cyanobacterium...	1	1	Leptolyngbya...	cyanobacteria	2971804	413	413	0.9	1e-141	66.55	333	MDX2100307.1
Nit6803 family nitrilase [Synechococcus sp. PCC 7336]	1	1	Synechococcu...	cyanobacteria	195250	413	413	0.92	2e-141	64.12	343	WP_051039697.1
Nit6803 family nitrilase [Oxalicibacterium flavum]	1	1	Oxalicibacte...	b-proteobact...	179467	413	413	0.92	2e-141	65.33	354	WP_188396079.1
MAG TPA: Nit6803 family nitrilase [Candidatus Acidoferrum sp.]	1	1	Candidatus A...	bacteria	3069120	412	412	0.94	2e-141	66.56	321	HYZ17428.1
Nit6803 family nitrilase [Rhizobium sp. AP16]	9	4	Rhizobium	a-proteobact...	379	413	413	0.95	3e-141	63.78	350	WP_007690672.1
Nit6803 family nitrilase [Leptolyngbya sp. BL0902]	1	1	Leptolyngbya...	cyanobacteria	1115757	412	412	0.92	3e-141	62.71	335	WP_198805609.1
Nit6803 family nitriliase [Azospirillaceae bacterium]	1	1	Azospirillac...	a-proteobact...	2952893	412	412	0.99	3e-141	61.89	338	MDR3516577.1
nitrilase [uncultured organism]	1	1	uncultured o...	unclassified...	155900	413	413	0.92	3e-141	67.99	358	AAR97404.1
Nit6803 family nitrilase [Leptolyngbya sp. FACHB-261]	1	1	Leptolyngbya...	cyanobacteria	2692806	412	412	0.9	4e-141	65.76	348	WP_190801326.1
Nit6803 family nitriliase [Leptolyngbyaceae cyanobacterium...	1	1	Leptolyngbya...	cyanobacteria	2720455	412	412	0.89	4e-141	64.04	344	NJL87829.1
Nit6803 family nitriliase [Phormidesmis priestleyi]	1	1	Phormidesmis...	cyanobacteria	268141	412	412	0.92	4e-141	63.12	355	PZO55733.1
Nit6803 family nitrilase [Sinimarinibacterium flocculans]	2	2	Pseudomonadota	purple photo...	1224	412	412	0.9	4e-141	67.12	341	WP_110265722.1
Nit6803 family nitrilase [Oscillatoria sp. FACHB-1407]	2	2	Cyanophyceae	cyanobacteria	3028117	412	412	0.92	5e-141	65.89	331	WP_190505293.1
putative nitrilase (Nitrilase) [Mesorhizobium plurifarium]	1	1	Mesorhizobiu...	a-proteobact...	69974	412	412	0.92	5e-141	66.01	346	CDX50832.1
Nit6803 family nitrilase [Acetobacter orleanensis]	1	1	Acetobacter ...	a-proteobact...	104099	411	411	0.93	5e-141	65.90	327	WP_048834974.1
Nit6803 family nitriliase [Ancalomicrobiaceae bacterium]	2	1	Ancalomicrob...	a-proteobact...	3003346	412	412	0.93	5e-141	66.23	348	MDR3495881.1
MAG TPA: Nit6803 family nitrilase, partial [Polyangiaceae...	2	1	Polyangiacea...	d-proteobact...	2268199	410	410	0.86	6e-141	67.62	313	HEX7450947.1
Nit6803 family nitrilase [Acaryochloris thomasi]	1	1	Acaryochlori...	cyanobacteria	2929456	412	412	0.9	6e-141	64.19	339	WP_110985212.1
Nit6803 family nitrilase [Halomicronema sp. CCY15110]	2	2	Cyanophyceae	cyanobacteria	3028117	412	412	0.95	7e-141	61.29	340	WP_204140367.1
Nit6803 family nitrilase [Oxalicibacterium faecigallinarum]	2	1	Oxalicibacte...	b-proteobact...	573741	412	412	0.92	8e-141	64.57	352	WP_308844398.1
Nit6803 family nitrilase [[Leptolyngbya] sp. PCC 7376]	1	1	Leptolyngbya...	cyanobacteria	111781	411	411	0.9	1e-140	64.75	344	WP_015133634.1
nitrilase [uncultured organism]	1	1	uncultured o...	unclassified...	155900	411	411	0.9	1e-140	67.91	341	AAR97457.1
Nit6803 family nitrilase [Lichenicola cladoniae]	1	1	Lichenicola ...	a-proteobact...	1484109	410	410	0.91	1e-140	66.22	310	WP_171834853.1
Nit6803 family nitrilase [Neorhizobium sp. JUb45]	1	1	Neorhizobium...	a-proteobact...	2485113	411	411	0.91	1e-140	65.22	351	WP_132280246.1
Nit6803 family nitrilase [Aquabacter sp. P-9]	2	2	unclassified...	a-proteobact...	2663263	411	411	0.93	1e-140	65.25	347	WP_274775557.1
Nit6803 family nitrilase [Adonisia turfae]	4	3	Cyanobacteriota	blue-green a...	1117	410	410	0.91	1e-140	63.76	332	WP_163671211.1
Nit6803 family nitrilase [Bradyrhizobium sp. WD16]	1	1	Bradyrhizobi...	a-proteobact...	1521768	411	411	0.92	2e-140	65.02	353	WP_253710360.1
Nit6803 family nitrilase [unclassified Bradyrhizobium]	2	2	Bradyrhizobium	a-proteobact...	374	411	411	0.98	2e-140	61.61	352	WP_284417354.1
Nit6803 family nitrilase [Leptolyngbya sp. FACHB-17]	2	2	Cyanobacteriota	blue-green a...	1117	410	410	0.9	2e-140	65.08	353	WP_190377167.1
Nit6803 family nitrilase [Dechloromonas hortensis]	1	1	Dechloromona...	b-proteobact...	337779	410	410	0.91	3e-140	65.89	336	WP_153132996.1
Nit6803 family nitriliase [Akkermansiaceae bacterium]	1	1	Akkermansiac...	verrucomicrobia	2562705	409	409	0.96	3e-140	60.44	326	NJM38883.1
Nit6803 family nitriliase [Leptolyngbya sp. SIO4C1]	1	1	Leptolyngbya...	cyanobacteria	2607770	410	410	0.92	3e-140	64.00	339	NEP18522.1
Nit6803 family nitrilase [Limnobacter sp.]	1	1	Limnobacter sp.	b-proteobact...	2003368	409	409	0.96	4e-140	62.34	318	WP_130556819.1
Nit6803 family nitrilase [Leptolyngbya sp. 'hensonii']	1	1	Leptolyngbya...	cyanobacteria	1922337	410	410	0.91	4e-140	66.78	345	WP_083636837.1
Nit6803 family nitrilase [Solimonas fluminis]	3	3	Solimonas	g-proteobact...	413435	410	410	0.9	4e-140	66.55	341	WP_104228393.1
Nit6803 family nitriliase [Phormidesmis sp. RL_2_1]	1	1	Phormidesmis...	cyanobacteria	2720422	410	410	0.92	4e-140	63.67	348	NJM99263.1
Nit6803 family nitriliase [Oxalobacteraceae bacterium CAVE-383]	2	2	Oxalobactera...	b-proteobact...	75682	410	410	0.9	4e-140	66.22	352	RXZ36923.1
aliphatic nitrilase [Herbaspirillum sp.]	1	1	Herbaspirill...	b-proteobact...	1890675	410	410	0.9	4e-140	66.10	356	MDB5774141.1
Nit6803 family nitrilase [Azoarcus sp. KH32C]	1	1	Azoarcus sp....	b-proteobact...	748247	409	409	0.93	4e-140	65.79	340	WP_015436091.1
MAG TPA: Nit6803 family nitrilase [Haloferula sp.]	1	1	Haloferula sp.	verrucomicrobia	2497595	409	409	0.94	5e-140	62.87	325	HEY1123203.1
Nit6803 family nitrilase [Synechococcus sp. BDU 130192]	10	10	Cyanophyceae	cyanobacteria	3028117	409	409	0.95	5e-140	61.29	335	WP_099237924.1
Nit6803 family nitrilase [unclassified Rhizobium]	3	3	Rhizobium/Ag...	a-proteobact...	227290	409	409	0.95	6e-140	63.23	347	WP_209182153.1
Nit6803 family nitrilase [Acidisoma sp. PAMC 29798]	1	1	Acidisoma sp...	a-proteobact...	3040935	409	409	0.98	6e-140	62.62	343	WP_284948162.1
Nit6803 family nitriliase [Leptolyngbya sp. LCM1.Bin17]	1	1	Leptolyngbya...	cyanobacteria	2480211	409	409	0.9	7e-140	62.50	340	TVP64979.1
Nit6803 family nitriliase [Leptolyngbya sp. RL_3_1]	1	1	Leptolyngbya...	cyanobacteria	2720425	409	409	0.9	8e-140	63.05	337	NJN20319.1
Nit6803 family nitriliase [Pegethrix bostrychoides GSE-TBD4-15B]	1	1	Pegethrix bo...	cyanobacteria	2839662	409	409	0.93	8e-140	65.36	343	MBW4467522.1
Nit6803 family nitriliase [Verrucomicrobiales bacterium]	2	2	Bacteria	eubacteria	2	408	408	0.96	1e-139	60.70	334	MCH1502955.1
Nit6803 family nitrilase [Methylocystis sp. Sn-Cys]	4	3	Methylocystis	a-proteobact...	133	408	408	0.9	1e-139	64.86	337	WP_202073244.1
Nit6803 family nitriliase [Leptolyngbya sp. SIOISBB]	1	1	Leptolyngbya...	cyanobacteria	2607771	408	408	0.9	1e-139	64.41	343	NEQ47233.1
Nit6803 family nitrilase [Paraburkholderia bryophila]	44	32	Burkholderia...	b-proteobact...	119060	408	408	0.99	1e-139	61.92	344	WP_111929259.1
Nit6803 family nitrilase [unclassified Variovorax]	2	2	unclassified...	b-proteobact...	663243	409	409	0.92	1e-139	65.12	349	WP_286649224.1
Nit6803 family nitrilase [Humisphaera borealis]	1	1	Humisphaera ...	bacteria	2807512	408	408	0.91	2e-139	64.77	339	WP_206292726.1
Nit6803 family nitrilase [Rhizobium sp. PDO1-076]	23	8	Rhizobium/Ag...	a-proteobact...	227290	408	408	0.91	2e-139	64.77	347	WP_007596538.1
Nit6803 family nitrilase [Kovacikia minuta]	1	1	Kovacikia mi...	cyanobacteria	2931930	408	408	0.9	3e-139	64.86	362	WP_224342966.1
Nit6803 family nitrilase [Variovorax sp. PAMC28562]	4	4	unclassified...	b-proteobact...	663243	408	408	0.91	3e-139	66.56	358	WP_187053059.1
Nit6803 family nitrilase [unclassified Variovorax]	6	5	Comamonadaceae	b-proteobact...	80864	407	407	0.92	3e-139	65.02	348	WP_286539412.1
Nit6803 family nitrilase [Massilia oculi]	11	6	Massilia	b-proteobact...	149698	407	407	0.92	3e-139	67.44	332	WP_208276940.1
Nit6803 family nitrilase [Thermoleptolyngbya]	7	7	Cyanobacteriota	blue-green a...	1117	407	407	0.96	3e-139	63.32	352	WP_172354490.1
Nit6803 family nitrilase [Azohydromonas australica]	1	1	Azohydromona...	b-proteobact...	364039	407	407	0.92	4e-139	65.33	344	WP_029001724.1
Nit6803 family nitrilase [Rhizobium sp. EC-SD404]	1	1	Rhizobium sp...	a-proteobact...	2038389	407	407	0.95	4e-139	65.48	345	WP_151986652.1
Nit6803 family nitrilase [Novosphingobium sp. SG751A]	2	2	unclassified...	a-proteobact...	2644732	407	407	0.94	5e-139	62.46	340	WP_172342242.1
Nit6803 family nitrilase [Paraburkholderia hospita]	1	1	Paraburkhold...	b-proteobact...	169430	407	407	0.99	5e-139	61.61	344	WP_009771586.1
Nit6803 family nitrilase [Novosphingobium sp. CF614]	1	1	Novosphingob...	a-proteobact...	1884364	407	407	0.92	5e-139	63.79	349	WP_091148545.1
Nit6803 family nitrilase [Methylophilus sp. QUAN]	1	1	Methylophilu...	b-proteobact...	2781020	406	406	0.98	6e-139	58.95	336	WP_194754439.1
Nit6803 family nitrilase [Romeria gracilis]	1	1	Romeria grac...	cyanobacteria	1744976	406	406	0.9	7e-139	62.71	342	WP_193905968.1
Nit6803 family nitrilase [Rhizobium sp. CG5]	3	3	Rhizobium/Ag...	a-proteobact...	227290	406	406	0.92	8e-139	66.33	345	WP_250956399.1
Nit6803 family nitriliase [Zoogloeaceae bacterium]	1	1	Zoogloeaceae...	b-proteobact...	2569850	406	406	0.92	9e-139	66.33	350	MBL8437279.1
Nit6803 family nitrilase [Pseudotabrizicola alkalilacus]	6	6	Rhodobacterales	a-proteobact...	204455	405	405	0.91	9e-139	66.22	323	WP_118150540.1
MAG TPA: Nit6803 family nitrilase [Burkholderiaceae bacterium]	1	1	Burkholderia...	b-proteobact...	2030806	406	406	0.92	1e-138	65.33	343	HEV8315224.1
Nit6803 family nitrilase [Derxia gummosa]	1	1	Derxia gummosa	b-proteobact...	203699	406	406	0.92	1e-138	65.35	351	WP_028311784.1
Nit6803 family nitrilase [Rhizobium herbae]	4	4	Rhizobium/Ag...	a-proteobact...	227290	406	406	0.92	1e-138	64.57	347	WP_209854520.1
Nit6803 family nitrilase [Xylophilus rhododendri]	2	2	Xylophilus	b-proteobact...	54066	405	405	0.91	1e-138	64.88	327	WP_160554764.1
Nit6803 family nitrilase [Sphingomonas echinoides]	1	1	Sphingomonas...	a-proteobact...	59803	406	406	0.99	1e-138	60.68	349	WP_277968413.1
Nit6803 family nitrilase [Labrys monachus]	1	1	Labrys monachus	a-proteobact...	217067	406	406	0.9	1e-138	67.12	347	WP_307425451.1
Nit6803 family nitrilase [Lichenibacterium minor]	1	1	Lichenibacte...	a-proteobact...	2316528	406	406	0.95	2e-138	63.87	360	WP_129224189.1
Nit6803 family nitrilase [Aquimarina sp. RZ0]	1	1	Aquimarina s...	CFB group ba...	2607730	405	405	0.93	2e-138	60.13	333	WP_149626971.1
MAG TPA: Nit6803 family nitrilase [Polyangiales bacterium]	1	1	Polyangiales...	bacteria	3034171	405	405	0.95	2e-138	66.46	342	HET6335040.1
Nit6803 family nitrilase [Flagellatimonas centrodinii]	1	1	Flagellatimo...	g-proteobact...	2806210	405	405	0.92	2e-138	65.68	337	WP_228347183.1
Nit6803 family nitrilase [Methylotenera sp.]	1	1	Methylotener...	b-proteobact...	2051956	405	405	0.92	2e-138	61.46	336	WP_305630510.1
Nit6803 family nitrilase [unclassified Methylobacterium]	4	3	unclassified...	a-proteobact...	2615210	406	406	0.91	3e-138	64.88	368	WP_243938515.1
Nit6803 family nitrilase [Variovorax sp. J22P168]	1	1	Variovorax s...	b-proteobact...	3053513	405	405	0.92	3e-138	65.00	355	WP_286611390.1
aliphatic nitrilase [Phormidesmis priestleyi Ana]	1	1	Phormidesmis...	cyanobacteria	1666911	406	406	0.91	3e-138	63.09	381	KPQ35405.1
Nit6803 family nitrilase [Zoogloea dura]	3	3	Pseudomonadota	purple photo...	1224	405	405	0.93	3e-138	65.46	339	WP_169145653.1
Nit6803 family nitriliase [Xanthobacteraceae bacterium]	1	1	Xanthobacter...	a-proteobact...	2021379	405	405	0.93	3e-138	64.26	353	MDR3466099.1
Nit6803 family nitrilase [Paraburkholderia elongata]	1	1	Paraburkhold...	b-proteobact...	2675747	405	405	0.92	3e-138	65.45	344	WP_172161805.1
Nit6803 family nitriliase [Sphingobium sp.]	1	1	Sphingobium sp.	a-proteobact...	1912891	405	405	0.91	3e-138	63.55	360	MCH4150678.1
Nit6803 family nitriliase [Nevskiales bacterium]	1	1	Nevskiales b...	g-proteobact...	2026766	405	405	0.93	4e-138	65.79	354	MDD3763722.1
Nit6803 family nitriliase [Gloeobacterales cyanobacterium...	1	1	Gloeobactera...	cyanobacteria	2812628	404	404	0.9	4e-138	63.39	338	MBC8120919.1
Nit6803 family nitrilase [Candidatus Methylospira mobilis]	2	1	Candidatus M...	g-proteobact...	1808979	404	404	0.9	4e-138	66.22	338	WP_315698977.1
Nit6803 family nitrilase [Rhizobium hainanense]	1	1	Rhizobium ha...	a-proteobact...	52131	404	404	0.92	4e-138	64.69	346	WP_075856273.1
Nit6803 family nitrilase [Ideonella azotifigens]	2	2	Ideonella	b-proteobact...	36862	404	404	0.92	5e-138	65.33	330	WP_141290017.1
aliphatic nitrilase [Burkholderia sp.]	1	1	Burkholderia...	b-proteobact...	36773	405	405	0.9	5e-138	66.44	352	MDB5757811.1
Nit6803 family nitrilase [Bradyrhizobium sp. NAS80.1]	33	27	Bradyrhizobium	a-proteobact...	374	405	405	0.95	5e-138	61.59	353	WP_143198838.1
MAG TPA: Nit6803 family nitrilase [Paraburkholderia sp.]	1	1	Paraburkhold...	b-proteobact...	1926495	404	404	0.91	6e-138	64.21	344	HZZ12211.1
Nit6803 family nitrilase [Cupriavidus]	1	1	Cupriavidus	b-proteobact...	106589	404	404	0.95	6e-138	63.23	338	WP_020202500.1
MAG TPA: Nit6803 family nitrilase [Acetobacteraceae bacterium]	1	1	Acetobactera...	a-proteobact...	1909293	404	404	0.91	7e-138	64.77	342	HTW69272.1
Nit6803 family nitrilase [Aquabacterium lacunae]	4	4	Burkholderiales	b-proteobact...	80840	404	404	0.93	8e-138	63.07	344	WP_130967618.1
Nit6803 family nitrilase [Algiphilus aromaticivorans]	1	1	Algiphilus a...	g-proteobact...	382454	404	404	0.92	9e-138	66.34	349	WP_043768606.1
Nit6803 family nitrilase [Paucibacter sp. R3-3]	2	2	unclassified...	b-proteobact...	2626991	402	402	0.92	1e-137	65.33	316	WP_320426918.1
Nit6803 family nitrilase [Romeriopsis navalis]	1	1	Romeriopsis ...	cyanobacteria	2992132	403	403	0.88	1e-137	64.36	337	WP_264323650.1
Nit6803 family nitrilase [Lichenibacterium ramalinae]	1	1	Lichenibacte...	a-proteobact...	2316527	404	404	0.95	1e-137	63.99	355	WP_129217766.1
Nit6803 family nitrilase [Pseudorhodoferax sp. Leaf265]	8	7	Comamonadaceae	b-proteobact...	80864	403	403	0.9	1e-137	65.20	335	WP_056657880.1
Nit6803 family nitrilase [Hymenobacter caeli]	1	1	Hymenobacter...	CFB group ba...	2735894	402	402	0.93	1e-137	63.16	328	WP_173808928.1
Nit6803 family nitriliase [Alphaproteobacteria bacterium KMM...	1	1	Alphaproteob...	a-proteobact...	2789583	402	402	0.9	1e-137	64.41	322	MBT0959429.1
Nit6803 family nitrilase [unclassified Rhizobium]	8	6	Rhizobium/Ag...	a-proteobact...	227290	403	403	0.92	2e-137	64.69	336	WP_192064844.1
Nit6803 family nitrilase [Nevskia soli]	1	1	Nevskia soli	g-proteobact...	418856	404	404	0.92	2e-137	65.68	368	WP_084183156.1
Nit6803 family nitrilase [Burkholderia gladioli]	26	6	Burkholderia	b-proteobact...	32008	402	402	0.91	2e-137	65.32	337	WP_186247652.1
Nit6803 family nitriliase [Polycyclovorans sp.]	2	1	Polycyclovor...	g-proteobact...	2024852	403	403	0.95	2e-137	65.06	350	MAY25503.1
Nit6803 family nitrilase [Cupriavidus basilensis]	14	9	Cupriavidus	b-proteobact...	106589	403	403	0.95	2e-137	62.58	343	WP_006164101.1
Nit6803 family nitrilase [Burkholderia sp. Ac-20379]	1	1	Burkholderia...	b-proteobact...	2703900	403	403	0.91	2e-137	65.22	342	WP_206129413.1
Nit6803 family nitrilase [Azohydromonas lata]	3	2	Azohydromonas	b-proteobact...	312063	403	403	0.98	2e-137	64.29	341	WP_066332457.1
nitrilase [uncultured organism]	1	1	uncultured o...	unclassified...	155900	403	403	0.97	2e-137	61.92	350	AAR97408.1
Nit6803 family nitrilase [Pseudacidovorax intermedius]	9	5	Pseudacidovorax	b-proteobact...	433923	402	402	0.9	2e-137	67.57	331	WP_017761954.1
Nitrilase [Herbaspirillum sp.]	2	1	Herbaspirill...	b-proteobact...	1890675	403	403	0.9	3e-137	64.41	352	MDB5776192.1
aliphatic nitrilase [Burkholderiales bacterium PBB1]	1	1	Burkholderia...	b-proteobact...	2015563	402	402	0.93	3e-137	64.47	342	OYU00411.1
Nit6803 family nitrilase [Epibacterium ulvae]	5	2	Roseobactera...	Roseobacter ...	2854170	402	402	0.93	3e-137	62.50	330	WP_282091973.1
Nit6803 family nitrilase [unclassified Variovorax]	2	2	unclassified...	b-proteobact...	663243	402	402	0.92	3e-137	64.78	349	WP_068680260.1
Nit6803 family nitrilase [Variovorax sp. dw_954]	2	2	unclassified...	b-proteobact...	663243	403	403	0.92	3e-137	64.45	352	WP_213957607.1
Nit6803 family nitrilase [Bradyrhizobium sp. G127]	2	2	Nitrobactera...	a-proteobact...	41294	403	403	0.93	3e-137	61.97	353	WP_235099302.1
Nit6803 family nitrilase [Burkholderia sp. WAC0059]	1	1	Burkholderia...	b-proteobact...	2066022	402	402	0.92	3e-137	64.78	344	WP_102129061.1
Nit6803 family nitrilase [Bradyrhizobium prioritasuperba]	1	1	Bradyrhizobi...	a-proteobact...	2854389	403	403	0.92	3e-137	62.46	353	WP_315834128.1
Nit6803 family nitrilase [Variovorax sp. CF079]	1	1	Variovorax s...	b-proteobact...	1882774	402	402	0.91	3e-137	64.88	351	WP_093109567.1
Nit6803 family nitrilase [Aquabacterium olei]	3	2	Aquabacterium	b-proteobact...	92793	402	402	0.93	3e-137	63.82	347	WP_109038686.1
Nit6803 family nitrilase [Nitratireductor sp. ZSWI3]	1	1	Nitratireduc...	a-proteobact...	2966359	402	402	0.91	3e-137	64.21	333	WP_257760617.1
Nit6803 family nitrilase [uncultured Tistrella sp.]	2	2	Tistrella	a-proteobact...	171436	403	403	0.96	4e-137	61.32	358	WP_298640703.1
Nit6803 family nitrilase [Jiella sp. LLJ827]	1	1	Jiella sp. L...	a-proteobact...	2917712	402	402	0.92	4e-137	64.03	332	WP_255339509.1
Nit6803 family nitrilase [Bradyrhizobium sp. S69]	4	4	Alphaproteob...	a-proteobact...	28211	402	402	0.93	4e-137	62.30	352	WP_159010520.1
Nit6803 family nitrilase [uncultured Lichenicoccus sp.]	1	1	uncultured L...	a-proteobact...	2781901	403	403	0.9	4e-137	66.33	368	WP_321983346.1
Nit6803 family nitrilase [Paraburkholderia fungorum]	19	9	Burkholderia...	b-proteobact...	119060	402	402	0.91	5e-137	64.88	348	WP_028194137.1
MAG TPA: Nit6803 family nitrilase [Chthoniobacterales bacterium]	1	1	Chthoniobact...	verrucomicrobia	2201154	402	402	0.99	5e-137	59.44	337	HEY5752629.1
Nit6803 family nitrilase [unclassified Hyphomicrobium]	2	2	Alphaproteob...	a-proteobact...	28211	401	401	0.91	5e-137	64.09	327	WP_013948650.1
MAG TPA: Nit6803 family nitrilase [Chthoniobacterales bacterium]	1	1	Chthoniobact...	verrucomicrobia	2201154	402	402	0.96	6e-137	58.79	345	HXM28087.1
Nit6803 family nitrilase [Rhizobium sp. BK316]	6	6	Rhizobium	a-proteobact...	379	402	402	0.91	6e-137	66.89	346	WP_183802597.1
Nit6803 family nitriliase [Beijerinckiaceae bacterium]	1	1	Beijerinckia...	a-proteobact...	1978229	402	402	0.97	6e-137	61.28	365	MBX9909143.1
Nit6803 family nitrilase [Sphingobium sp. B2]	2	2	unclassified...	a-proteobact...	2611147	402	402	0.95	6e-137	62.82	344	WP_145205068.1
Nit6803 family nitriliase [Rubrivivax sp.]	1	1	Rubrivivax sp.	b-proteobact...	50259	402	402	0.91	6e-137	64.43	345	MBC7938507.1
Nit6803 family nitrilase [Nevskia sp.]	2	2	Gammaproteob...	g-proteobact...	1236	401	401	0.92	6e-137	66.45	341	WP_293373479.1
Nit6803 family nitrilase [Hydrocarboniphaga sp.]	1	1	Hydrocarboni...	g-proteobact...	2033016	401	401	0.95	6e-137	63.14	341	WP_299688622.1
Nit6803 family nitrilase [Acuticoccus yangtzensis]	1	1	Acuticoccus ...	a-proteobact...	1443441	402	402	0.96	6e-137	62.42	343	WP_075220299.1
Nit6803 family nitrilase [Collimonas sp. OK607]	1	1	Collimonas s...	b-proteobact...	1798194	402	402	0.92	7e-137	65.67	354	WP_092435748.1
Nit6803 family nitrilase [Sphingomonas sp. CDS-1]	1	1	Sphingomonas...	a-proteobact...	2004404	402	402	0.94	7e-137	61.01	351	WP_087573558.1
Nit6803 family nitrilase [Aquabacterium soli]	1	1	Aquabacteriu...	b-proteobact...	2493092	401	401	0.9	7e-137	64.19	344	WP_125243727.1
Nitrilase 3 [Hyphomicrobiales bacterium]	2	2	Hyphomicrobi...	Rhizobiaceae...	356	402	402	0.97	7e-137	60.92	349	MDB5641441.1
aliphatic nitrilase [Verrucomicrobiaceae bacterium]	1	1	Verrucomicro...	verrucomicrobia	2026800	402	402	0.93	8e-137	64.01	367	MDB6062168.1
MAG TPA: Nit6803 family nitrilase [Humisphaera sp.]	1	1	Humisphaera sp.	bacteria	2807514	401	401	0.88	8e-137	64.93	336	HEX8914978.1
Nit6803 family nitrilase [Sodalis sp. dw_96]	3	2	Sodalis	tsetse S-end...	84565	401	401	0.97	9e-137	57.70	340	WP_213991742.1
nitrilase [uncultured organism]	1	1	uncultured o...	unclassified...	155900	401	401	0.91	1e-136	61.54	336	AAR97456.1
Nit6803 family nitrilase [Derxia lacustris]	1	1	Derxia lacus...	b-proteobact...	764842	402	402	0.96	1e-136	62.97	357	WP_085315537.1
MAG TPA: Nit6803 family nitrilase [Bradyrhizobium sp.]	1	1	Bradyrhizobi...	a-proteobact...	376	401	401	0.93	1e-136	62.75	353	HVX76969.1
Nit6803 family nitrilase [Labrys wisconsinensis]	1	1	Labrys wisco...	a-proteobact...	425677	401	401	0.95	1e-136	62.18	348	WP_307267469.1
Nit6803 family nitrilase [uncultured Methylibium sp.]	1	1	uncultured M...	b-proteobact...	381093	401	401	0.91	1e-136	65.22	341	WP_295641384.1
Nit6803 family nitrilase [Methylobacter psychrophilus]	2	2	Methylobacter	g-proteobact...	429	400	400	0.91	1e-136	62.54	334	WP_262967051.1
Nit6803 family nitriliase [Leptolyngbya sp. SIO4C5]	1	1	Leptolyngbya...	cyanobacteria	2607774	401	401	0.89	1e-136	63.36	345	NEQ30308.1
aliphatic nitrilase [Acidobacteriota bacterium]	1	1	Acidobacteri...	bacteria	1978231	399	399	0.8	1e-136	73.38	282	RPH59636.1
nitrilase [uncultured organism]	1	1	uncultured o...	unclassified...	155900	401	401	0.9	1e-136	64.75	349	AAR97453.1
Nit6803 family nitrilase [Zavarzinia aquatilis]	1	1	Zavarzinia a...	a-proteobact...	2211142	401	401	0.91	1e-136	63.55	349	WP_109906827.1
Nit6803 family nitrilase [Azoarcus sp. DD4]	1	1	Azoarcus sp....	b-proteobact...	2027405	400	400	0.98	1e-136	60.37	338	WP_141018880.1
Nit6803 family nitrilase [uncultured Nevskia sp.]	2	2	Gammaproteob...	g-proteobact...	1236	400	400	0.96	2e-136	64.24	347	WP_295681622.1
Nit6803 family nitrilase [Rhizobium sp. RU36D]	1	1	Rhizobium sp...	a-proteobact...	1907415	401	401	0.9	2e-136	66.55	348	WP_084364582.1
Nit6803 family nitrilase [Hydrocarboniphaga daqingensis]	1	1	Hydrocarboni...	g-proteobact...	490188	400	400	0.93	2e-136	63.40	345	WP_072898787.1
Nit6803 family nitrilase [Synechococcus sp. PCC 7335]	1	1	Synechococcu...	cyanobacteria	91464	401	401	0.93	2e-136	61.18	364	WP_006457294.1
Nit6803 family nitrilase [Methylobacter tundripaludum]	7	3	Methylobacter	g-proteobact...	429	400	400	0.98	2e-136	61.23	330	WP_027149995.1
Nit6803 family nitrilase [Algiphilus sp.]	1	1	Algiphilus sp.	g-proteobact...	1872431	400	400	0.95	2e-136	65.48	347	WP_290576066.1
Nit6803 family nitriliase [Candidatus Eremiobacteraeota...	1	1	Candidatus E...	candidate di...	2052317	400	400	0.92	2e-136	66.45	345	MBD5606168.1
Nit6803 family nitrilase [Rhodoferax ferrireducens]	2	2	Burkholderiales	b-proteobact...	80840	400	400	0.96	2e-136	62.22	331	WP_310371412.1
Nit6803 family nitrilase [Lichenihabitans sp. Uapishka_5]	1	1	Lichenihabit...	a-proteobact...	3037302	400	400	0.92	2e-136	64.36	345	WP_319933089.1
MAG TPA: Nit6803 family nitrilase [Pararobbsia sp.]	1	1	Pararobbsia sp.	b-proteobact...	2718865	400	400	0.91	2e-136	63.21	334	HTJ95744.1
Nit6803 family nitrilase [Frigidibacter mobilis]	1	1	Frigidibacte...	a-proteobact...	1335048	399	399	0.95	2e-136	62.58	325	WP_066811435.1
Nit6803 family nitrilase [Rhizobium multihospitium]	1	1	Rhizobium mu...	a-proteobact...	410764	400	400	0.92	2e-136	66.11	347	WP_092712932.1
Nit6803 family nitrilase [unclassified Ensifer]	2	2	Ensifer	a-proteobact...	106591	400	400	0.92	2e-136	63.33	337	WP_192371129.1
Nit6803 family nitriliase [Gammaproteobacteria bacterium]	1	1	Gammaproteob...	g-proteobact...	1913989	400	400	0.91	2e-136	64.43	357	MDB6104622.1
Nit6803 family nitrilase [Rhizobium rosettiformans]	4	4	Alphaproteob...	a-proteobact...	28211	399	399	0.96	3e-136	61.90	329	WP_310243796.1
Nit6803 family nitrilase [Paraburkholderia tropica]	11	7	Burkholderia...	b-proteobact...	119060	400	400	0.92	3e-136	63.79	366	WP_221224470.1
Nit6803 family nitrilase [Ideonella oryzae]	3	3	Ideonella	b-proteobact...	36862	400	400	0.9	3e-136	67.23	338	WP_252767614.1
Nit6803 family nitriliase [Betaproteobacteria bacterium]	1	1	Betaproteoba...	b-proteobact...	1891241	399	399	0.95	3e-136	63.55	333	MBV8030613.1
Nit6803 family nitrilase [Exilibacterium tricleocarpae]	1	1	Exilibacteri...	g-proteobact...	2591008	400	400	0.96	3e-136	62.42	342	WP_142902436.1
Nit6803 family nitriliase [Pseudomonadota bacterium]	6	4	Pseudomonadota	purple photo...	1224	400	400	0.91	3e-136	64.21	349	MBS0427787.1
Nit6803 family nitrilase [Lichenihabitans psoromatis]	4	3	Lichenihabit...	a-proteobact...	2723775	400	400	0.93	3e-136	62.50	348	WP_131114719.1
Nit6803 family nitrilase [Komagataeibacter oboediens]	1	1	Komagataeiba...	a-proteobact...	65958	398	398	0.83	3e-136	69.85	291	WP_217420578.1
Nit6803 family nitrilase [Paraburkholderia sp. BL10I2N1]	1	1	Paraburkhold...	b-proteobact...	1938796	400	400	0.92	3e-136	63.46	348	WP_133662596.1
Nit6803 family nitrilase [uncultured Duganella sp.]	7	6	Oxalobactera...	b-proteobact...	75682	399	399	0.92	4e-136	64.36	324	WP_315248282.1
Nit6803 family nitriliase [Rhizobiaceae bacterium]	1	1	Rhizobiaceae...	a-proteobact...	1913961	399	399	0.91	4e-136	63.55	334	MBO6918714.1
Nit6803 family nitrilase [Zobellia roscoffensis]	1	1	Zobellia ros...	CFB group ba...	2779508	399	399	0.96	5e-136	58.73	335	WP_194524916.1
Nit6803 family nitrilase [Sessilibacter corallicola]	1	1	Sessilibacte...	g-proteobact...	2904075	399	399	0.93	5e-136	62.17	338	WP_233089439.1
MAG TPA: Nit6803 family nitrilase [Tepidisphaeraceae bacterium]	1	1	Tepidisphaer...	bacteria	2876886	399	399	0.92	5e-136	64.00	346	HEX8322712.1
Nit6803 family nitrilase [Saccharospirillum mangrovi]	1	1	Saccharospir...	g-proteobact...	2161747	399	399	0.94	5e-136	62.14	335	WP_108125133.1
Nit6803 family nitrilase [Reichenbachiella versicolor]	1	1	Reichenbachi...	CFB group ba...	1821036	399	399	0.93	5e-136	59.48	333	WP_109832677.1
Nit6803 family nitriliase [Mangrovicoccus sp.]	1	1	Mangrovicocc...	a-proteobact...	2201385	399	399	0.98	5e-136	60.74	330	MCV6598140.1
Nit6803 family nitrilase [Piscinibacter sakaiensis]	1	1	Ideonella sa...	b-proteobact...	1547922	400	400	0.91	6e-136	63.76	358	WP_082368272.1
Nit6803 family nitrilase [Mesorhizobium sp. J428]	1	1	Mesorhizobiu...	a-proteobact...	2898440	399	399	0.92	6e-136	64.24	350	WP_257810208.1
Nit6803 family nitrilase [Marinobacter nauticus]	2	2	Marinobacter	g-proteobact...	2742	399	399	0.92	6e-136	62.71	335	WP_153740109.1
Nit6803 family nitrilase [Herbaspirillum sp. WKF16]	1	1	Herbaspirill...	b-proteobact...	3028312	400	400	0.9	6e-136	65.42	360	WP_275009812.1
Nit6803 family nitrilase [Plasticicumulans sp.]	6	1	Plasticicumu...	g-proteobact...	2307179	399	399	0.92	6e-136	65.46	357	WP_324564006.1
Nit6803 family nitrilase [Mangrovicoccus sp. HB161399]	5	5	Rhodobacterales	a-proteobact...	204455	398	398	0.93	7e-136	62.83	320	WP_172328429.1
Nit6803 family nitrilase [Labrys okinawensis]	4	4	Labrys	a-proteobact...	204476	399	399	0.91	7e-136	65.66	347	WP_105865585.1
Nit6803 family nitrilase [Solimonas marina]	1	1	Solimonas ma...	g-proteobact...	2714601	399	399	0.92	7e-136	66.67	348	WP_168148383.1
nitA [Phycisphaerales bacterium]	1	1	Phycisphaera...	bacteria	2052180	399	399	0.91	7e-136	63.88	350	MDB5295386.1
Nit6803 family nitrilase [Azospirillum cavernae]	3	3	Azospirillum	a-proteobact...	191	399	399	0.91	8e-136	65.44	348	WP_119829173.1
aliphatic nitrilase [Tardiphaga sp.]	1	1	Tardiphaga sp.	a-proteobact...	1926292	399	399	0.93	9e-136	63.16	351	MDB5519768.1
MAG TPA: Nit6803 family nitrilase [Bordetella sp.]	1	1	Bordetella sp.	b-proteobact...	28081	399	399	0.91	1e-135	64.88	354	HEY0296803.1
Nit6803 family nitrilase [Starkeya sp. ORNL1]	1	1	Starkeya sp....	a-proteobact...	2709380	399	399	0.94	1e-135	63.52	351	WP_170014861.1
Nit6803 family nitrilase [Pseudooceanicola nanhaiensis]	26	19	Rhodobacterales	a-proteobact...	204455	398	398	0.92	1e-135	62.71	326	WP_224821656.1
Nit6803 family nitrilase [Janthinobacterium sp. PC23-8]	1	1	Janthinobact...	b-proteobact...	2012679	397	397	0.9	1e-135	65.42	325	WP_094444705.1
Nit6803 family nitrilase [Hansschlegelia plantiphila]	3	2	Hansschlegelia	a-proteobact...	444599	399	399	0.91	1e-135	64.09	353	WP_271168217.1
Nit6803 family nitrilase [Ideonella sp.]	1	1	Ideonella sp.	b-proteobact...	1929293	399	399	0.96	1e-135	62.10	353	WP_324153985.1
Nit6803 family nitrilase [Rhizobium sp. YK2]	7	6	Rhizobium/Ag...	a-proteobact...	227290	399	399	0.92	1e-135	66.23	354	WP_069610639.1
Nit6803 family nitrilase [Zhongshania aquimaris]	4	4	Spongiibacte...	g-proteobact...	1706375	399	399	0.9	1e-135	65.08	353	WP_219044037.1
Nit6803 family nitriliase [Opitutae bacterium]	6	2	Verrucomicro...	verrucomicrobia	74201	397	397	0.91	1e-135	61.54	324	MAK28019.1
Nit6803 family nitrilase [Vibrio diazotrophicus]	4	4	Vibrio	g-proteobact...	662	397	397	0.93	2e-135	62.30	329	WP_167411491.1
Nit6803 family nitrilase [Glaciimonas sp. PCH181]	1	1	Glaciimonas ...	b-proteobact...	2133943	398	398	0.9	2e-135	63.85	351	WP_108439213.1
Nit6803 family nitrilase [Sphaerotilus sulfidivorans]	1	1	Sphaerotilus...	b-proteobact...	639200	398	398	0.91	2e-135	63.88	350	WP_273470321.1
Nit6803 family nitrilase [Methylotenera sp.]	1	1	Methylotener...	b-proteobact...	2051956	398	398	0.95	2e-135	59.81	336	WP_300429596.1
Nit6803 family nitrilase [Hansschlegelia zhihuaiae]	1	1	Hansschlegel...	a-proteobact...	405005	398	398	0.91	2e-135	63.42	356	WP_128778074.1
Nit6803 family nitrilase [Synechococcus sp. CCY 9618]	1	1	Synechococcu...	cyanobacteria	2815602	397	397	0.94	2e-135	61.17	329	WP_216902354.1
Nit6803 family nitrilase [Azorhizobium oxalatiphilum]	1	1	Azorhizobium...	a-proteobact...	980631	398	398	0.91	2e-135	64.55	355	WP_188582937.1
Nit6803 family nitrilase [Agrobacterium tumefaciens]	8	4	Rhizobium/Ag...	a-proteobact...	227290	397	397	0.91	2e-135	64.09	329	WP_013637303.1
Nit6803 family nitrilase [Azoarcus indigens]	1	1	Azoarcus ind...	b-proteobact...	29545	397	397	0.93	2e-135	63.82	335	WP_133591369.1
Nit6803 family nitrilase [Hansschlegelia quercus]	1	1	Hansschlegel...	a-proteobact...	2528245	398	398	0.99	2e-135	60.43	352	WP_131003977.1
Nit6803 family nitrilase [Methylobacter tundripaludum]	2	2	Methylobacter	g-proteobact...	429	399	399	0.92	2e-135	64.69	384	WP_258076670.1
Nit6803 family nitrilase [Synechococcus sp. BO 8801]	18	15	Cyanophyceae	cyanobacteria	3028117	397	397	0.99	2e-135	61.28	342	WP_094585862.1
Nit6803 family nitriliase [Moraxellaceae bacterium]	2	2	Pseudomonadota	purple photo...	1224	399	399	0.89	2e-135	64.73	373	MDQ8021840.1
Nit6803 family nitrilase [Roseivivax sediminis]	1	1	Roseivivax s...	a-proteobact...	936889	397	397	0.97	2e-135	61.56	324	WP_149757456.1
Nit6803 family nitrilase [Phragmitibacter flavus]	1	1	Phragmitibac...	verrucomicrobia	2576071	397	397	0.93	2e-135	61.84	341	WP_138088066.1
Nit6803 family nitrilase [Rhizobium rhizogenes]	2	2	Rhizobium/Ag...	a-proteobact...	227290	398	398	0.98	2e-135	62.93	347	WP_047465408.1
Nit6803 family nitrilase [Thioclava sp. SK-1]	1	1	Thioclava sp...	a-proteobact...	1889770	396	396	0.93	3e-135	61.84	318	WP_066011418.1
aliphatic nitrilase [Herbaspirillum sp.]	1	1	Herbaspirill...	b-proteobact...	1890675	398	398	0.9	3e-135	65.76	359	MDB5991678.1
MAG TPA: Nit6803 family nitrilase [Chthoniobacteraceae bacterium]	1	1	Chthoniobact...	verrucomicrobia	2811408	397	397	0.94	3e-135	60.71	330	HEX4085380.1
Nit6803 family nitrilase [Solimonas soli]	1	1	Solimonas soli	g-proteobact...	413479	397	397	0.92	3e-135	65.91	350	WP_043114207.1
Nit6803 family nitrilase [Aquimarina agarilytica]	2	2	Aquimarina	CFB group ba...	290174	396	396	0.93	4e-135	59.80	330	WP_010179476.1
Nit6803 family nitrilase [Burkholderia plantarii]	4	2	Burkholderia	b-proteobact...	32008	397	397	0.91	4e-135	63.55	343	WP_198255457.1
Nit6803 family nitrilase [Fertoeibacter niger]	3	2	Paracoccaceae	a-proteobact...	31989	396	396	0.97	4e-135	60.38	323	WP_152827140.1
Nit6803 family nitrilase [Methylomonas fluvii]	3	3	Methylococca...	g-proteobact...	403	396	396	0.92	5e-135	64.12	329	WP_225587765.1
Nit6803 family nitriliase [Rhodobacterales bacterium HKCCE2091]	1	1	Rhodobactera...	a-proteobact...	2792619	396	396	0.92	5e-135	63.04	328	MBF9033248.1
Nit6803 family nitrilase [Nevskia ramosa]	2	1	Nevskia ramosa	g-proteobact...	64002	397	397	0.92	5e-135	65.78	347	WP_273454002.1
Nit6803 family nitrilase [Bacterioplanoides sp. SCSIO 12839]	1	1	Bacterioplan...	g-proteobact...	2829569	397	397	0.92	5e-135	61.33	350	WP_255859049.1
Nit6803 family nitrilase [Georhizobium profundi]	1	1	Georhizobium...	a-proteobact...	2341112	396	396	0.9	6e-135	64.07	334	WP_126011389.1
Nit6803 family nitrilase [Anthocerotibacter panamensis]	1	1	Anthocerotib...	cyanobacteria	2857077	396	396	0.9	6e-135	63.51	327	WP_218081672.1
Nit6803 family nitrilase [Hansschlegelia beijingensis]	2	2	Hansschlegelia	a-proteobact...	444599	397	397	0.92	6e-135	63.12	351	WP_183395654.1
MAG TPA: Nit6803 family nitrilase, partial [Bradyrhizobium sp.]	1	1	Bradyrhizobi...	a-proteobact...	376	395	395	0.91	7e-135	63.09	304	HEY3891634.1
Nit6803 family nitrilase [Methylobacterium radiodurans]	13	12	Methylobacte...	a-proteobact...	119045	397	397	0.95	7e-135	62.06	365	WP_109951099.1
Nit6803 family nitrilase [Spirosoma aureum]	3	3	Spirosoma	CFB group ba...	107	395	395	0.93	7e-135	61.51	323	WP_167216456.1
Nit6803 family nitrilase [Nevskia sp.]	1	1	Nevskia sp.	g-proteobact...	1929292	397	397	0.95	7e-135	63.38	348	WP_292997672.1
Nit6803 family nitrilase [Caballeronia arationis]	3	3	Caballeronia	b-proteobact...	1827195	396	396	0.95	8e-135	62.06	335	WP_062633082.1
Nit6803 family nitrilase [Ancylobacter sonchi]	3	3	Ancylobacter	a-proteobact...	99	397	397	0.92	8e-135	62.38	351	WP_214009335.1
Nit6803 family nitrilase [Flavobacterium soyangense]	2	1	Flavobacteri...	CFB group ba...	2023265	396	396	0.99	8e-135	56.00	334	WP_228479198.1
Nit6803 family nitrilase [Methylobacterium iners]	74	52	Methylobacte...	a-proteobact...	119045	397	397	0.94	9e-135	62.87	357	WP_238244014.1
Nit6803 family nitriliase [Rhizobacter sp.]	1	1	Rhizobacter sp.	b-proteobact...	1909292	396	396	0.92	9e-135	64.03	346	MBP6225222.1
Nit6803 family nitrilase [Methylobacterium sp. C25]	2	2	Methylobacte...	a-proteobact...	407	397	397	0.95	9e-135	61.51	369	WP_233386922.1
Nit6803 family nitrilase [Cognatishimia sp. SS12]	3	3	Rhodobacterales	a-proteobact...	204455	395	395	0.91	9e-135	62.21	326	WP_271843759.1
MAG TPA: Nit6803 family nitrilase [Phyllobacterium sp.]	1	1	Phyllobacter...	a-proteobact...	1871046	396	396	0.95	1e-134	62.90	347	HMF69678.1
Nit6803 family nitrilase [Leptolyngbya sp. BC1307]	1	1	Leptolyngbya...	cyanobacteria	2029589	396	396	0.9	1e-134	61.82	349	WP_121967762.1
Nit6803 family nitrilase [Polycyclovorans algicola]	1	1	Polycyclovor...	g-proteobact...	616992	397	397	0.97	1e-134	61.61	362	WP_029891175.1
Nit6803 family nitrilase [Methyloversatilis universalis]	5	3	Methyloversa...	b-proteobact...	378210	396	396	0.98	1e-134	60.19	345	WP_008064724.1
Nit6803 family nitrilase [Azorhizobium sp. AG788]	3	3	Azorhizobium	a-proteobact...	6	396	396	0.91	1e-134	63.55	356	WP_133864796.1
Nit6803 family nitrilase [Aquabacterium sp. J223]	1	1	Aquabacteriu...	b-proteobact...	2898431	396	396	0.92	1e-134	64.12	344	WP_260501237.1
Nit6803 family nitrilase [Rhodoferax koreense]	1	1	Rhodoferax k...	b-proteobact...	1842727	396	396	0.91	1e-134	63.76	350	WP_076203657.1
Nit6803 family nitriliase [Verrucomicrobiota bacterium]	1	1	Verrucomicro...	verrucomicrobia	2026799	395	395	0.98	1e-134	56.83	332	TAG11034.1
Nit6803 family nitrilase [Acuticoccus sediminis]	2	1	Acuticoccus ...	a-proteobact...	2184697	395	395	0.91	1e-134	64.09	334	WP_226573465.1
Nit6803 family nitriliase [Rubrivivax sp.]	1	1	Rubrivivax sp.	b-proteobact...	50259	395	395	0.91	1e-134	63.42	323	MBT9488521.1
Nit6803 family nitrilase [Collimonas silvisoli]	2	2	Oxalobactera...	b-proteobact...	75682	396	396	0.9	1e-134	65.42	359	WP_211463962.1
Nit6803 family nitrilase [Pelagibacterium limicola]	1	1	Pelagibacter...	a-proteobact...	2791022	395	395	0.91	1e-134	62.88	333	WP_196259169.1
Nit6803 family nitrilase [Aureimonas jatrophae]	1	1	Aureimonas j...	a-proteobact...	1166073	396	396	0.9	1e-134	65.88	348	WP_090676873.1
Nit6803 family nitrilase [Piscinibacter sp.]	2	2	Piscinibacter	b-proteobact...	1114981	395	395	0.91	1e-134	66.89	334	WP_287985985.1
Nit6803 family nitrilase [Methylobacterium sp. Leaf456]	2	2	unclassified...	a-proteobact...	2615210	396	396	0.97	1e-134	61.51	358	WP_056239092.1
Nit6803 family nitrilase [Ectorhizobium quercum]	1	1	Ectorhizobiu...	a-proteobact...	2965071	396	396	0.95	1e-134	64.84	349	WP_306413219.1
Nit6803 family nitrilase [Marinobacter sp. F3R08]	1	1	Marinobacter...	g-proteobact...	2841559	395	395	0.96	1e-134	60.83	337	WP_215984210.1
Nit6803 family nitrilase [Halomonas]	13	9	Halomonas	g-proteobact...	2745	395	395	0.97	1e-134	62.15	330	WP_022521497.1
Nit6803 family nitrilase [Methylocella tundrae]	2	1	Methylocella...	a-proteobact...	227605	396	396	0.92	1e-134	62.13	349	WP_174513892.1
Nit6803 family nitrilase [Curvibacter lanceolatus]	5	4	Curvibacter	b-proteobact...	281915	395	395	0.91	1e-134	63.88	337	WP_031253694.1
Nit6803 family nitriliase [Betaproteobacteria bacterium]	1	1	Betaproteoba...	b-proteobact...	1891241	395	395	0.91	1e-134	63.97	344	MBI3528864.1
Nit6803 family nitrilase [Rhizobium/Agrobacterium group]	15	12	Rhizobiaceae	a-proteobact...	82115	395	395	0.91	2e-134	65.66	348	WP_037153805.1
MAG TPA: Nit6803 family nitrilase [Acetobacteraceae bacterium]	1	1	Acetobactera...	a-proteobact...	1909293	395	395	0.94	2e-134	62.14	350	HTW27220.1
MAG: Nit6803 family nitrilase [Pseudomonadota bacterium]	1	1	Proteobacter...	proteobacteria	1977087	395	395	0.93	2e-134	62.50	326	MEC8628996.1
Nit6803 family nitrilase [Albimonas pacifica]	2	2	Pseudomonadota	purple photo...	1224	395	395	0.96	2e-134	63.61	324	WP_092861438.1
Nit6803 family nitrilase [Variovorax ginsengisoli]	1	1	Variovorax g...	b-proteobact...	363844	395	395	0.92	2e-134	63.46	352	WP_301815797.1
Nit6803 family nitrilase [unclassified Glaciimonas]	2	2	unclassified...	b-proteobact...	2644401	395	395	0.9	2e-134	64.07	353	WP_323507123.1
Nit6803 family nitrilase [Aquincola sp. J276]	2	2	Aquincola	b-proteobact...	391952	395	395	0.93	2e-134	62.75	333	WP_257802176.1
Nit6803 family nitrilase [Cupriavidus neocaledonicus]	5	5	Cupriavidus	b-proteobact...	106589	395	395	0.91	2e-134	62.54	338	WP_018004191.1
Nit6803 family nitrilase [Sphaerotilus hippei]	1	1	Sphaerotilus...	b-proteobact...	744406	395	395	0.92	2e-134	66.78	338	WP_110399850.1
Nit6803 family nitrilase [Paraburkholderia sp.]	1	1	Paraburkhold...	b-proteobact...	1926495	395	395	0.91	2e-134	62.88	335	WP_323047448.1
Nit6803 family nitriliase [Candidatus Eremiobacteraeota...	1	1	Candidatus E...	candidate di...	2052317	395	395	0.97	2e-134	63.04	349	MBD5633227.1
Nit6803 family nitrilase [unclassified Caballeronia]	3	2	unclassified...	b-proteobact...	2646786	395	395	0.91	2e-134	63.21	334	WP_244829949.1
Nit6803 family nitriliase [Verrucomicrobiales bacterium]	1	1	Verrucomicro...	verrucomicrobia	2026801	395	395	0.91	2e-134	61.54	338	NRB73845.1
Nit6803 family nitrilase [Variovorax boronicumulans]	53	27	Variovorax	b-proteobact...	34072	395	395	0.91	2e-134	64.55	350	WP_307636702.1
Nit6803 family nitrilase [Sphingomonas sp. SORGH_AS_0950]	2	1	Sphingomonas...	a-proteobact...	3041792	395	395	0.94	3e-134	62.03	345	WP_307098180.1
Nit6803 family nitrilase [Sphingobium chungbukense]	4	3	Alphaproteob...	a-proteobact...	28211	394	394	0.91	3e-134	61.20	331	WP_232307678.1
Nit6803 family nitriliase [Amphritea sp.]	1	1	Amphritea sp.	g-proteobact...	1872502	395	395	0.99	3e-134	60.06	348	MCV6610785.1
Nit6803 family nitrilase [Amaricoccus solimangrovi]	2	2	Paracoccaceae	a-proteobact...	31989	394	394	0.98	3e-134	62.50	325	WP_140453671.1
Nit6803 family nitrilase [Salinisphaera sp. P385]	1	1	Salinisphaer...	g-proteobact...	3075603	395	395	0.96	3e-134	60.19	344	WP_311660178.1
MAG TPA: Nit6803 family nitrilase [Dongiaceae bacterium]	1	1	Dongiaceae b...	a-proteobact...	3069224	394	394	0.92	3e-134	63.37	332	HVL01795.1
Nit6803 family nitrilase [unclassified Achromobacter]	2	2	Alcaligenaceae	b-proteobact...	506	395	395	0.91	3e-134	62.54	351	WP_088601265.1
Nit6803 family nitrilase [Caballeronia]	45	39	Burkholderia...	b-proteobact...	119060	394	394	0.92	3e-134	62.79	335	WP_033535685.1
Nit6803 family nitrilase [Rhodobacter ruber]	2	2	Paracoccaceae	a-proteobact...	31989	394	394	0.91	3e-134	62.21	323	WP_161765090.1
Nit6803 family nitrilase [Herbaspirillum]	26	15	Herbaspirillum	b-proteobact...	963	395	395	0.9	3e-134	65.76	360	WP_034338466.1
Nit6803 family nitrilase [Paraburkholderia caballeronis]	3	1	Paraburkhold...	b-proteobact...	416943	394	394	0.91	3e-134	62.88	342	WP_090544747.1
MAG TPA: Nit6803 family nitrilase [Chthoniobacter sp.]	1	1	Chthoniobact...	verrucomicrobia	2510640	394	394	0.94	4e-134	61.36	332	HEY3902167.1
Nit6803 family nitrilase [Agrobacterium sp. DE0009]	10	9	Alphaproteob...	a-proteobact...	28211	394	394	0.91	4e-134	63.76	329	WP_144579085.1
Nit6803 family nitrilase [Azospirillum sp. SYSU D00513]	1	1	Azospirillum...	a-proteobact...	2812561	394	394	0.91	4e-134	64.43	345	WP_207456289.1
Nit6803 family nitrilase [Marinomonas ushuaiensis]	1	1	Marinomonas ...	g-proteobact...	263818	394	394	0.99	4e-134	60.49	344	WP_084035628.1
Nit6803 family nitrilase [unclassified Variovorax]	6	4	Variovorax	b-proteobact...	34072	395	395	0.92	4e-134	63.46	357	WP_261210709.1
Nit6803 family nitrilase [Bordetella genomosp. 11]	1	1	Bordetella g...	b-proteobact...	1416808	395	395	0.92	4e-134	63.25	354	WP_094843824.1
Nit6803 family nitrilase [Hydrocarboniphaga effusa]	2	2	Hydrocarboni...	g-proteobact...	243627	394	394	0.92	4e-134	64.36	327	WP_007185334.1
Nit6803 family nitriliase [Aquabacterium sp.]	1	1	Aquabacteriu...	b-proteobact...	1872578	395	395	0.91	5e-134	62.88	354	TAK78954.1
MAG TPA: Nit6803 family nitrilase [Chthoniobacter sp.]	1	1	Chthoniobact...	verrucomicrobia	2510640	394	394	0.93	5e-134	60.33	333	HSI10406.1
Nit6803 family nitrilase [unclassified Limnobacter]	5	5	Betaproteoba...	b-proteobact...	28216	393	393	0.87	5e-134	64.91	318	WP_105028416.1
Nit6803 family nitrilase [Rhizobium sp. FKL33]	1	1	Rhizobium sp...	a-proteobact...	2562307	394	394	0.92	6e-134	65.89	352	WP_137153938.1
Nit6803 family nitrilase [Shinella lacus]	1	1	Shinella lacus	a-proteobact...	2654216	394	394	0.95	6e-134	64.10	347	WP_256115348.1
Nit6803 family nitrilase [Methyloversatilis sp.]	6	4	unclassified...	b-proteobact...	2639971	394	394	0.92	6e-134	61.79	354	WP_305613851.1
Nit6803 family nitrilase [Comamonas sp. BIGb0124]	1	1	Comamonas sp...	b-proteobact...	2485130	394	394	0.91	6e-134	64.09	356	WP_123296905.1
Nit6803 family nitrilase [Cupriavidus pinatubonensis]	1	1	Cupriavidus ...	b-proteobact...	248026	394	394	0.95	6e-134	62.06	338	WP_223998846.1
MAG TPA: Nit6803 family nitrilase [Polyangiales bacterium]	1	1	Polyangiales...	bacteria	3034171	393	393	0.91	6e-134	62.08	314	HEX5658491.1
Nit6803 family nitrilase [Cupriavidus]	1	1	Cupriavidus	b-proteobact...	106589	394	394	0.92	7e-134	62.79	346	WP_071018852.1
Nit6803 family nitrilase [Aquariibacter albus]	1	1	Aquariibacte...	b-proteobact...	2759899	394	394	0.92	7e-134	64.67	353	WP_182665686.1
MAG TPA: Nit6803 family nitrilase [Paraburkholderia sp.]	1	1	Paraburkhold...	b-proteobact...	1926495	394	394	0.91	8e-134	62.54	341	HVE08676.1
Nit6803 family nitrilase [Paraburkholderia phosphatilytica]	1	1	Paraburkhold...	b-proteobact...	2282883	394	394	0.95	8e-134	62.10	354	WP_118180138.1
Nit6803 family nitrilase [Pseudomaricurvus alcaniphilus]	2	2	Gammaproteob...	g-proteobact...	1236	393	393	0.91	8e-134	62.88	334	WP_166166984.1
Nit6803 family nitrilase [Pseudomonadota bacterium]	1	1	Proteobacter...	proteobacteria	1977087	393	393	0.92	9e-134	62.05	335	MDY6799543.1
Nit6803 family nitrilase [Azorhizobium doebereinerae]	1	1	Azorhizobium...	a-proteobact...	281091	394	394	0.91	9e-134	63.55	353	WP_029006545.1
Nit6803 family nitrilase [Acidisphaera rubrifaciens]	1	1	Acidisphaera...	a-proteobact...	50715	394	394	0.91	9e-134	63.76	341	WP_048861393.1
Nit6803 family nitriliase [Xanthobacteraceae bacterium]	2	1	Xanthobacter...	a-proteobact...	2021379	394	394	0.95	9e-134	61.94	353	MBV9630031.1
nitrilase [uncultured organism]	1	1	uncultured o...	unclassified...	155900	394	394	0.94	9e-134	65.29	356	AAR97409.1
Nit6803 family nitrilase [Nitrogeniibacter aestuarii]	1	1	Nitrogeniiba...	b-proteobact...	2815343	393	393	0.92	1e-133	63.04	336	WP_230970841.1
Nit6803 family nitrilase [Paraburkholderia solisilvae]	3	3	Paraburkhold...	b-proteobact...	1822464	394	394	0.95	1e-133	60.77	347	WP_175111146.1
Nit6803 family nitriliase [Piscinibacter sp.]	1	1	Piscinibacte...	b-proteobact...	1903157	393	393	0.9	1e-133	64.97	335	MBX3603647.1
Nit6803 family nitrilase [Alteromonas sp. 5E99-2]	1	1	Alteromonas ...	g-proteobact...	2817683	393	393	0.96	1e-133	60.13	330	WP_207612255.1
Nit6803 family nitrilase [Inquilinus ginsengisoli]	1	1	Inquilinus g...	a-proteobact...	363840	393	393	0.92	1e-133	62.67	347	WP_309796738.1
Nit6803 family nitrilase [Skermanella aerolata]	1	1	Skermanella ...	a-proteobact...	393310	393	393	0.92	1e-133	63.25	338	WP_044430245.1
Nit6803 family nitrilase [Zavarzinia marina]	1	1	Zavarzinia m...	a-proteobact...	2911065	393	393	0.91	1e-133	62.42	350	WP_236106811.1
Nit6803 family nitrilase [Pedobacter xinjiangensis]	1	1	Pedobacter x...	CFB group ba...	539206	392	392	0.9	2e-133	62.71	323	WP_256009393.1
Nit6803 family nitrilase [Jiella flava]	1	1	Jiella flava	a-proteobact...	2816857	393	393	0.95	2e-133	63.99	341	WP_207257668.1
Nit6803 family nitrilase [Sphingomonas pollutisoli]	1	1	Sphingomonas...	a-proteobact...	3030829	394	394	0.91	2e-133	62.21	375	WP_275503926.1
Nit6803 family nitrilase [Methylomonas paludis]	8	6	Methylomonas	g-proteobact...	416	393	393	0.95	2e-133	61.22	340	WP_246534859.1
Nit6803 family nitrilase [Zhongshania aliphaticivorans]	2	1	Zhongshania ...	g-proteobact...	1470434	393	393	0.92	2e-133	64.45	342	WP_235035713.1
aliphatic nitrilase [Synechococcus sp. TMED169]	1	1	Synechococcu...	cyanobacteria	1986593	392	392	0.93	2e-133	60.53	331	OUW29365.1
Nit6803 family nitrilase [Roseimicrobium]	2	2	Bacteria	eubacteria	2	393	393	0.92	2e-133	62.13	346	WP_113956724.1
nitrilase [Paraburkholderia sp.]	1	1	Paraburkhold...	b-proteobact...	1926495	393	393	0.9	2e-133	63.18	344	MEA3122390.1
Nit6803 family nitrilase [Halomonas]	3	3	Halomonadaceae	g-proteobact...	28256	393	393	0.97	2e-133	60.55	345	WP_160899442.1
Nit6803 family nitrilase [Marinomonas]	4	3	Marinomonas	g-proteobact...	28253	393	393	0.95	2e-133	62.06	346	WP_100188206.1
Nit6803 family nitrilase [Novosphingobium sp. IK01]	1	1	Novosphingob...	a-proteobact...	3056842	392	392	0.93	2e-133	60.98	344	WP_317974627.1
MAG TPA: Nit6803 family nitrilase [Stellaceae bacterium]	1	1	Stellaceae b...	a-proteobact...	2910174	393	393	0.95	2e-133	62.18	366	HEV8028210.1
Nit6803 family nitrilase [Xanthobacter oligotrophicus]	1	1	Xanthobacter...	a-proteobact...	2607286	393	393	0.92	2e-133	64.36	347	WP_149577741.1
Nit6803 family nitriliase [Pseudomonadota bacterium]	1	1	Proteobacter...	proteobacteria	1977087	392	392	0.95	2e-133	61.29	333	MBW4023013.1
Nit6803 family nitrilase [Robbsia betulipollinis]	1	1	Robbsia betu...	b-proteobact...	2981849	392	392	0.9	2e-133	64.53	323	WP_267849575.1
Nit6803 family nitrilase [Jiella endophytica]	2	2	Jiella	a-proteobact...	1775688	392	392	0.98	3e-133	60.49	333	WP_134761267.1
Nit6803 family nitrilase [Verrucomicrobium sp. BvORR034]	3	3	Verrucomicro...	verrucomicrobia	2735	393	393	0.92	3e-133	62.33	352	WP_265592479.1
Nit6803 family nitrilase [Paraburkholderia sp.]	6	6	Paraburkhold...	b-proteobact...	1822464	392	392	0.91	3e-133	62.21	340	WP_299628766.1
Nit6803 family nitrilase [Methylomonas sp. ZR1]	11	10	Methylococca...	g-proteobact...	403	392	392	0.92	3e-133	63.12	329	WP_253734666.1
Nit6803 family nitrilase [Azospirillum halopraeferens]	1	1	Azospirillum...	a-proteobact...	34010	392	392	0.98	3e-133	59.69	354	WP_029009034.1
Nit6803 family nitriliase [Verrucomicrobiota bacterium]	1	1	Verrucomicro...	verrucomicrobia	2026799	392	392	0.96	3e-133	58.10	350	MBV9489604.1
Nit6803 family nitrilase [Paraburkholderia lycopersici]	5	5	Paraburkhold...	b-proteobact...	1822464	392	392	0.91	3e-133	62.88	344	WP_092001319.1
aliphatic nitrilase [Verrucomicrobia bacterium TMED40]	1	1	Verrucomicro...	verrucomicrobia	1986790	391	391	0.91	4e-133	61.20	324	OUU11477.1
Nitrilase 3 [Beijerinckiaceae bacterium RH AL8]	2	2	unclassified...	a-proteobact...	45405	392	392	0.94	4e-133	61.09	337	VVB42451.1
MAG TPA: Nit6803 family nitrilase [Burkholderiaceae bacterium]	1	1	Burkholderia...	b-proteobact...	2030806	392	392	0.92	4e-133	63.04	351	HEY1104005.1
Nitrilase/cyanide hydratase and apolipoprotein N-acyltransfera...	1	1	Gammaproteob...	g-proteobact...	1913989	392	392	0.92	4e-133	62.38	352	MDB6158686.1
Nit6803 family nitrilase [Aurantimonas sp. 22II-16-19i]	2	2	Aurantimonad...	a-proteobact...	255475	392	392	0.92	4e-133	62.71	336	WP_083589897.1
Nit6803 family nitrilase [unclassified Methylibium]	4	4	Methylibium	b-proteobact...	316612	392	392	0.91	4e-133	64.77	358	WP_036232884.1
Nit6803 family nitriliase [Rhodobacterales bacterium]	1	1	Rhodobactera...	a-proteobact...	1948890	392	392	0.91	4e-133	63.76	339	TYC54084.1
MAG TPA: Nit6803 family nitrilase, partial [Xanthobacteraceae...	1	1	Xanthobacter...	a-proteobact...	2021379	390	390	0.95	5e-133	59.16	315	HXW28423.1
Nit6803 family nitriliase [Fibrella sp.]	1	1	Fibrella sp.	CFB group ba...	1871320	391	391	0.91	5e-133	61.41	326	MBC8156491.1
Nit6803 family nitrilase [Paraburkholderia haematera]	2	2	Paraburkhold...	b-proteobact...	1822464	392	392	0.91	5e-133	62.88	340	WP_211615856.1
Nit6803 family nitrilase [Synechococcus sp. A18-25c]	16	15	Bacteria	eubacteria	2	391	391	0.95	5e-133	58.20	332	WP_186470785.1
Nit6803 family nitrilase [Aquincola tertiaricarbonis]	2	2	Aquincola	b-proteobact...	391952	392	392	0.97	5e-133	61.44	348	WP_250196673.1
MAG TPA: Nit6803 family nitrilase [Stellaceae bacterium]	1	1	Stellaceae b...	a-proteobact...	2910174	392	392	0.94	5e-133	62.58	365	HXZ02339.1
Nit6803 family nitrilase [Prosthecobacter debontii]	1	1	Prosthecobac...	verrucomicrobia	48467	392	392	0.9	6e-133	60.68	343	WP_078811745.1
Nit6803 family nitriliase [Verrucomicrobiota bacterium]	2	2	Verrucomicro...	verrucomicrobia	74201	391	391	0.94	6e-133	58.58	332	MBV8228173.1
Nit6803 family nitrilase [Synechococcus sp. A15-127]	7	7	Synechococcales	cyanobacteria	1890424	390	390	0.98	6e-133	58.51	322	WP_186485353.1
Nit6803 family nitriliase [Rhizobiaceae bacterium]	1	1	Rhizobiaceae...	a-proteobact...	1913961	392	392	0.94	6e-133	61.56	346	MBC8129758.1
Nit6803 family nitrilase [Hydrogenophaga sp.]	3	2	Hydrogenophaga	b-proteobact...	47420	391	391	0.91	6e-133	65.22	338	WP_291097928.1
MAG TPA: Nit6803 family nitrilase [Xanthobacteraceae bacterium]	1	1	Xanthobacter...	a-proteobact...	2021379	392	392	0.92	6e-133	62.79	350	HWN51637.1
Nit6803 family nitrilase [Oharaeibacter diazotrophicus]	1	1	Oharaeibacte...	a-proteobact...	1920512	392	392	0.9	6e-133	64.19	351	WP_126535894.1
MAG TPA: Nit6803 family nitrilase [Rhodocyclaceae bacterium]	1	1	Rhodocyclace...	b-proteobact...	1898103	391	391	0.93	6e-133	62.54	345	HTH94143.1
Nit6803 family nitrilase [Caballeronia mineralivorans]	18	12	Burkholderia...	b-proteobact...	119060	391	391	0.91	7e-133	62.88	339	WP_047845917.1
Nit6803 family nitrilase [Rhizobium alarense]	1	1	Rhizobium al...	a-proteobact...	2846851	391	391	0.92	7e-133	64.12	347	WP_235771267.1
Nit6803 family nitrilase [Agaribacter marinus]	1	1	Agaribacter ...	g-proteobact...	1431249	391	391	0.95	7e-133	58.33	341	WP_284217515.1
MAG TPA: Nit6803 family nitrilase [Chthoniobacterales bacterium]	1	1	Chthoniobact...	verrucomicrobia	2201154	391	391	0.98	8e-133	57.50	348	HEX4202351.1
Nit6803 family nitrilase [Dyadobacter sp. CY261]	2	2	unclassified...	CFB group ba...	2625061	390	390	0.91	8e-133	60.27	322	WP_234669656.1
Nit6803 family nitrilase [Trinickia sp.]	1	1	Trinickia sp.	b-proteobact...	2571163	391	391	0.96	9e-133	61.46	344	WP_325325733.1
Nit6803 family nitrilase [Ralstonia sp. 25mfcol4.1]	2	2	Burkholderia...	b-proteobact...	119060	391	391	0.91	9e-133	61.87	341	WP_092603310.1
Nit6803 family nitrilase [Rhizobium leguminosarum]	140	28	Rhizobium/Ag...	a-proteobact...	227290	391	391	0.92	1e-132	64.33	348	WP_018244764.1
Nit6803 family nitrilase [Alloalcanivorax mobilis]	1	1	Alcanivorax ...	g-proteobact...	2019569	391	391	0.93	1e-132	62.09	342	WP_089032489.1
Nit6803 family nitriliase [Beijerinckiaceae bacterium]	1	1	Beijerinckia...	a-proteobact...	1978229	391	391	0.9	1e-132	63.85	356	MDR3461320.1
Nit6803 family nitrilase [Salinisphaera shabanensis]	1	1	Salinisphaer...	g-proteobact...	180542	391	391	0.98	1e-132	60.31	345	WP_021031799.1
Nit6803 family nitrilase [Albitalea sp.]	1	1	Albitalea sp.	b-proteobact...	2811023	391	391	0.91	1e-132	63.88	346	WP_330834526.1
Nit6803 family nitrilase [Rhodopila sp.]	1	1	Rhodopila sp.	a-proteobact...	2480087	389	389	0.91	1e-132	62.75	302	WP_325603199.1
Nit6803 family nitrilase [Rhodoferax sp.]	5	3	Rhodoferax	b-proteobact...	28065	390	390	0.96	1e-132	61.27	331	WP_295958788.1
aliphatic nitrilase [Rhizobiales bacterium 24-66-13]	2	2	unclassified...	a-proteobact...	41292	391	391	0.92	1e-132	62.05	358	OYZ72156.1
Nit6803 family nitrilase [Solimonas flava]	2	2	Solimonas	g-proteobact...	413435	390	390	0.95	2e-132	66.24	346	WP_043113174.1
Nit6803 family nitriliase [Verrucomicrobiota bacterium]	1	1	Verrucomicro...	verrucomicrobia	2026799	390	390	0.91	2e-132	60.87	348	MBV9274083.1
aliphatic nitrilase [Myxococcaceae bacterium]	1	1	Myxococcacea...	d-proteobact...	2484252	390	390	0.91	2e-132	61.41	340	MDB4975336.1
Nit6803 family nitriliase [Bradyrhizobium sp.]	4	1	Bradyrhizobi...	a-proteobact...	376	390	390	0.93	2e-132	62.83	353	MDR3485473.1
MAG TPA: Nit6803 family nitrilase [Chthoniobacterales bacterium]	2	2	Bacteria	eubacteria	2	390	390	0.94	2e-132	59.09	332	HZC59396.1
Nit6803 family nitrilase [Methylopila turkensis]	4	4	Methylopila	a-proteobact...	61653	390	390	0.9	2e-132	64.86	350	WP_271201669.1
Nit6803 family nitriliase [Verrucomicrobiota bacterium]	1	1	Verrucomicro...	verrucomicrobia	2026799	390	390	0.97	2e-132	58.81	341	MBV8640801.1
Nit6803 family nitrilase [Burkholderia seminalis]	96	32	Burkholderia	b-proteobact...	32008	390	390	0.92	2e-132	63.46	340	WP_069706340.1
Nit6803 family nitrilase [Paraburkholderia heleia]	22	14	Paraburkhold...	b-proteobact...	1822464	390	390	0.91	2e-132	62.54	341	WP_042263176.1
Nit6803 family nitriliase [Bradyrhizobiaceae bacterium]	2	2	Nitrobactera...	a-proteobact...	41294	390	390	0.93	2e-132	60.86	346	RTL49544.1
Nit6803 family nitriliase [Alphaproteobacteria bacterium]	1	1	Alphaproteob...	a-proteobact...	1913988	390	390	0.92	2e-132	61.92	342	MDJ0686237.1
Nit6803 family nitrilase [Methylobacillus flagellatus]	1	1	Methylobacil...	b-proteobact...	405	390	390	0.91	2e-132	62.21	347	WP_137719437.1
Nit6803 family nitriliase [Comamonadaceae bacterium]	1	1	Comamonadace...	b-proteobact...	1871071	390	390	0.91	2e-132	64.77	358	RYF80369.1
Nit6803 family nitrilase [Piscinibacter sp. HJYY11]	4	4	Burkholderiales	b-proteobact...	80840	389	389	0.92	2e-132	64.67	330	WP_201812158.1
Nit6803 family nitrilase [Synechococcus sp. CS-205]	2	2	unclassified...	cyanobacteria	2626047	390	390	0.98	3e-132	58.15	344	WP_259738831.1
Nit6803 family nitrilase [Pseudorhodoferax sp. Leaf267]	1	1	Pseudorhodof...	b-proteobact...	1736316	390	390	0.91	3e-132	64.88	349	WP_056186192.1
Nit6803 family nitrilase [Ramlibacter]	1	1	Ramlibacter	b-proteobact...	174951	390	390	0.91	4e-132	61.54	349	WP_193778651.1
Nit6803 family nitrilase [Alteromonas sp. RKMC-009]	1	1	Alteromonas ...	g-proteobact...	2267264	389	389	0.92	4e-132	59.93	333	WP_119499586.1
Nit6803 family nitrilase [Cupriavidus]	9	6	Cupriavidus	b-proteobact...	106589	389	389	0.92	4e-132	62.13	338	WP_010811742.1
Nit6803 family nitriliase [Thalassolituus sp.]	2	1	Thalassolitu...	g-proteobact...	2030822	389	389	0.96	4e-132	60.76	338	TNC84075.1
Nit6803 family nitrilase [Paroceanicella profunda]	2	2	Paracoccaceae	a-proteobact...	31989	389	389	0.92	4e-132	62.38	325	WP_138572951.1
Nit6803 family nitrilase [Ralstonia mojiangensis]	3	2	Ralstonia	b-proteobact...	48736	389	389	0.91	5e-132	61.87	338	WP_260800976.1
Nit6803 family nitrilase [Lichenicoccus roseus]	1	1	Lichenicoccu...	a-proteobact...	2683649	389	389	0.91	5e-132	63.30	344	WP_138325395.1
Nit6803 family nitrilase [Pannonibacter phragmitetus]	5	3	Pannonibacter	a-proteobact...	227873	389	389	0.92	5e-132	64.57	354	WP_050472673.1
Nit6803 family nitrilase [Jiella sonneratiae]	1	1	Jiella sonne...	a-proteobact...	2816856	389	389	0.97	5e-132	61.76	341	WP_207352611.1
Nit6803 family nitrilase [Vibrio mangrovi]	1	1	Vibrio mangrovi	g-proteobact...	474394	389	389	0.91	5e-132	62.63	327	WP_087482638.1
Nit6803 family nitrilase [Pokkaliibacter plantistimulans]	1	1	Pokkaliibact...	g-proteobact...	1635171	389	389	0.92	5e-132	61.46	335	WP_104157161.1
Nit6803 family nitrilase [Spongiibacter nanhainus]	1	1	Spongiibacte...	g-proteobact...	2794344	389	389	0.97	6e-132	61.80	335	WP_198568717.1
Nit6803 family nitrilase [Donghicola eburneus]	15	15	Rhodobacterales	a-proteobact...	204455	388	388	0.92	6e-132	61.72	322	WP_072703808.1
Nit6803 family nitriliase [Rhodoferax sp.]	1	1	Rhodoferax sp.	b-proteobact...	50421	388	388	0.9	7e-132	61.02	323	MDB5851840.1
Nit6803 family nitrilase [Alloalcanivorax marinus]	9	5	Alcanivoraca...	g-proteobact...	224372	389	389	0.93	7e-132	62.17	344	WP_262731226.1
Nit6803 family nitriliase [Verrucomicrobiota bacterium]	8	2	Verrucomicro...	verrucomicrobia	74201	389	389	0.93	7e-132	60.66	348	MBV9877109.1
Nit6803 family nitrilase [Ancylobacter sp. 3268]	1	1	Ancylobacter...	a-proteobact...	2817752	389	389	0.92	7e-132	62.71	355	WP_310203553.1
Nit6803 family nitrilase [Paraburkholderia kururiensis]	6	2	Paraburkhold...	b-proteobact...	1822464	389	389	0.92	8e-132	62.91	358	WP_033351496.1
Nit6803 family nitrilase [Paraburkholderia sp. SARCC-3016]	2	2	unclassified...	b-proteobact...	2615204	389	389	0.91	9e-132	61.54	364	WP_308831062.1
Nit6803 family nitrilase [Paraburkholderia sp. BL8N3]	1	1	Paraburkhold...	b-proteobact...	1938808	388	388	0.92	1e-131	62.13	339	WP_132456886.1
Nit6803 family nitrilase [Methylobacterium sp.]	2	2	Methylobacte...	a-proteobact...	407	389	389	0.93	1e-131	61.84	358	WP_287741686.1
Nit6803 family nitrilase [Methyloversatilis discipulorum]	7	4	Pseudomonadota	purple photo...	1224	388	388	0.96	1e-131	58.75	345	WP_020163448.1
MAG TPA: Nit6803 family nitrilase [Methylobacterium sp.]	1	1	Methylobacte...	a-proteobact...	409	389	389	0.91	1e-131	61.74	353	HEX8416322.1
Nit6803 family nitrilase [Marinoscillum sp. MHG1-6]	1	1	Marinoscillu...	CFB group ba...	2959627	388	388	0.9	1e-131	60.14	332	WP_258104316.1
MAG TPA: Nit6803 family nitrilase [Burkholderiaceae bacterium]	1	1	Burkholderia...	b-proteobact...	2030806	389	389	0.98	1e-131	58.88	353	HEY4069217.1
Nit6803 family nitrilase [uncultured Acidocella sp.]	4	4	Acidocella	a-proteobact...	50709	387	387	0.91	1e-131	62.54	328	WP_295741618.1
Nit6803 family nitriliase [Oceanospirillaceae bacterium]	1	1	Oceanospiril...	g-proteobact...	1899355	388	388	0.96	1e-131	59.69	336	MAQ99740.1
Nit6803 family nitrilase [Methylobacterium oryzae]	1	1	Methylobacte...	a-proteobact...	334852	388	388	0.95	2e-131	60.58	355	WP_331304456.1
Nit6803 family nitriliase [Chthoniobacter sp.]	1	1	Chthoniobact...	verrucomicrobia	2510640	387	387	1	2e-131	58.28	333	MDR3405691.1
Nit6803 family nitrilase [Ancylobacter oerskovii]	1	1	Ancylobacter...	a-proteobact...	459519	388	388	0.93	2e-131	64.59	355	WP_213350011.1
MAG TPA: Nit6803 family nitrilase [Rhodopila sp.]	1	1	Rhodopila sp.	a-proteobact...	2480087	388	388	0.88	2e-131	64.36	342	HEY0183184.1
Nit6803 family nitrilase [Marinobacterium mangrovicola]	4	4	Marinobacterium	g-proteobact...	48075	387	387	0.91	2e-131	61.87	336	WP_132288993.1
MAG TPA: Nit6803 family nitrilase [Arsenicitalea sp.]	1	1	Arsenicitale...	a-proteobact...	1911567	387	387	0.91	2e-131	64.43	345	HEV7718000.1
Nit6803 family nitrilase [Pandoraea terrigena]	1	1	Pandoraea te...	b-proteobact...	2508292	387	387	0.91	2e-131	62.21	338	WP_150611665.1
Nit6803 family nitrilase [Roseinatronobacter sp. HJB301]	1	1	Roseinatrono...	a-proteobact...	3028235	387	387	0.91	3e-131	61.74	329	WP_274353814.1
Nit6803 family nitrilase [Paraburkholderia sp. Tr-20389]	64	29	Burkholderia...	b-proteobact...	119060	387	387	0.91	3e-131	60.87	340	WP_205968420.1
Nit6803 family nitrilase [Methylogaea oryzae]	1	1	Methylogaea ...	g-proteobact...	1295382	387	387	0.92	3e-131	63.37	336	WP_221048772.1
Nit6803 family nitrilase [Herbaspirillum sp. RV1423]	1	1	Herbaspirill...	b-proteobact...	1443993	388	388	0.9	3e-131	65.76	355	WP_034298762.1
MAG TPA: Nit6803 family nitrilase, partial [Stellaceae bacterium]	2	1	Stellaceae b...	a-proteobact...	2910174	388	388	0.9	3e-131	63.97	360	HUJ96941.1
Nit6803 family nitrilase [Ketobacter sp. MCCC 1A13808]	1	1	Ketobacter s...	g-proteobact...	2602738	387	387	0.92	3e-131	62.79	327	WP_317621948.1
Nit6803 family nitriliase [Puniceicoccaceae bacterium K14]	1	1	Puniceicocca...	verrucomicrobia	2922731	386	386	0.93	3e-131	57.84	325	MCH6259066.1
Nit6803 family nitrilase [Chelatococcus sambhunathii]	2	2	Hyphomicrobi...	Rhizobiaceae...	356	387	387	0.96	4e-131	61.78	352	WP_309390184.1
Nit6803 family nitrilase [Methylobacterium trifolii]	1	1	Methylobacte...	a-proteobact...	1003092	387	387	0.91	5e-131	62.54	363	WP_238181832.1
Nit6803 family nitrilase [Roseibium sp. KMA01]	5	3	Stappiaceae	a-proteobact...	2821832	387	387	0.91	5e-131	61.74	340	WP_265683402.1
Nit6803 family nitrilase [Methylocapsa sp. S129]	2	2	Hyphomicrobi...	Rhizobiaceae...	356	387	387	0.91	5e-131	61.87	344	WP_158817194.1
Nit6803 family nitrilase [Algicella marina]	1	1	Algicella ma...	a-proteobact...	2683284	386	386	0.91	6e-131	64.21	324	WP_161860921.1
Nit6803 family nitrilase [Granulosicoccus antarcticus]	1	1	Granulosicoc...	g-proteobact...	437505	387	387	0.93	6e-131	62.17	347	WP_088918902.1
Nit6803 family nitriliase [Beijerinckiaceae bacterium]	1	1	Beijerinckia...	a-proteobact...	1978229	387	387	0.92	6e-131	61.39	350	MBY0610874.1
Nit6803 family nitrilase [Methylobacteriaceae]	1	1	Methylobacte...	a-proteobact...	119045	387	387	0.93	7e-131	61.84	366	WP_137829911.1
MAG TPA: Nit6803 family nitriliase, partial [Plasticicumulans...	1	1	Plasticicumu...	g-proteobact...	2307179	384	384	0.89	8e-131	65.31	299	HNB91171.1
Nit6803 family nitrilase [Agaribacter marinus]	1	1	Agaribacter ...	g-proteobact...	1431249	385	385	0.94	8e-131	58.77	330	WP_284216113.1
MAG: Nit6803 family nitrilase [Cyanobacteriota bacterium]	1	1	Cyanobacteri...	cyanobacteria	2847862	386	386	0.93	8e-131	59.87	338	MEC8442328.1
Nit6803 family nitrilase [Azospirillum rugosum]	1	1	Azospirillum...	a-proteobact...	416170	385	385	0.96	9e-131	61.32	332	WP_209767655.1
Nit6803 family nitrilase [Methylocella silvestris]	2	1	Methylocella...	a-proteobact...	199596	386	386	0.92	9e-131	63.91	342	WP_102844806.1
Nit6803 family nitrilase [Piscinibacter gummiphilus]	1	1	Rhizobacter ...	b-proteobact...	946333	386	386	0.97	1e-130	61.20	344	WP_085749101.1
Nit6803 family nitrilase [Hymenobacter sp.]	1	1	Hymenobacter...	CFB group ba...	1898978	385	385	0.91	1e-130	60.94	327	WP_331146738.1
Nit6803 family nitrilase [Mesorhizobium sp. NZP2077]	2	2	Mesorhizobium	a-proteobact...	68287	386	386	0.91	1e-130	61.87	348	WP_172229992.1
Nit6803 family nitrilase [Roseobacter cerasinus]	10	8	Roseobactera...	Roseobacter ...	2854170	385	385	0.93	1e-130	60.86	330	WP_159980798.1
Nit6803 family nitrilase [Methylobacterium sp.]	2	2	unclassified...	a-proteobact...	2615210	386	386	0.94	1e-130	62.46	359	WP_292499692.1
Nit6803 family nitrilase [Methylobacterium haplocladii]	1	1	Methylobacte...	a-proteobact...	1176176	386	386	0.95	1e-130	60.97	367	WP_238180095.1
Nit6803 family nitriliase [Cellvibrionaceae bacterium]	1	1	Cellvibriona...	g-proteobact...	2026723	384	384	0.91	2e-130	61.20	320	MCR6650241.1
Nit6803 family nitrilase [Serratia sp. M24T3]	1	1	Serratia sp....	enterobacteria	932213	385	385	0.92	2e-130	60.73	342	WP_009635006.1
nitrilase [uncultured organism]	1	1	uncultured o...	unclassified...	155900	385	385	0.92	2e-130	61.79	344	AAR97497.1
Nit6803 family nitrilase [Rhodomicrobium]	1	1	Rhodomicrobium	a-proteobact...	1068	385	385	0.9	3e-130	64.86	358	WP_088342986.1
Nit6803 family nitrilase [Alloalcanivorax gelatiniphagus]	1	1	Alcanivorax ...	g-proteobact...	1194167	385	385	0.93	3e-130	61.31	341	WP_138772146.1
MAG TPA: Nit6803 family nitrilase [Xanthobacteraceae bacterium]	1	1	Xanthobacter...	a-proteobact...	2021379	385	385	0.92	3e-130	61.00	353	HLQ88593.1
Nit6803 family nitriliase [Rubrivivax sp.]	1	1	Rubrivivax sp.	b-proteobact...	50259	384	384	0.91	3e-130	62.29	320	RZL10125.1
Nit6803 family nitrilase [Synechococcus sp. CS-1324]	3	3	unclassified...	cyanobacteria	2626047	385	385	0.92	3e-130	62.25	349	WP_259702134.1
Nit6803 family nitrilase [Spirosoma rhododendri]	1	1	Spirosoma rh...	CFB group ba...	2728024	384	384	0.93	3e-130	59.87	328	WP_169552106.1
Nit6803 family nitrilase [Bosea sp. AAP35]	1	1	Bosea sp. AAP35	a-proteobact...	1523417	385	385	0.91	4e-130	63.21	349	WP_054142336.1
Nit6803 family nitriliase [Rubrivivax sp.]	1	1	Rubrivivax sp.	b-proteobact...	50259	382	382	0.81	4e-130	69.92	294	RZL36498.1
Nit6803 family nitrilase [Mongoliimonas terrestris]	1	1	Mongoliimona...	a-proteobact...	1709001	384	384	0.95	5e-130	59.81	351	WP_075215067.1
Nit6803 family nitrilase [Acidiphilium sp.]	2	2	unclassified...	a-proteobact...	2617493	384	384	0.92	5e-130	63.25	346	WP_287987205.1
Nit6803 family nitrilase [Chelatococcus reniformis]	1	1	Chelatococcu...	a-proteobact...	1494448	384	384	0.91	5e-130	62.29	356	WP_188607428.1
Nit6803 family nitriliase [Ramlibacter sp.]	1	1	Ramlibacter sp.	b-proteobact...	1917967	384	384	0.91	6e-130	62.21	353	MBC7436092.1
Nit6803 family nitrilase [Prosthecobacter fusiformis]	1	1	Prosthecobac...	verrucomicrobia	48464	384	384	0.9	6e-130	60.68	342	WP_133795381.1
Nit6803 family nitrilase [Pelagicoccus sp. SDUM812003]	2	2	Pelagicoccus	verrucomicrobia	455433	383	383	0.93	6e-130	56.96	325	WP_309017347.1
Nit6803 family nitrilase [Palleronia pelagia]	1	1	Maribius pel...	a-proteobact...	387096	383	383	0.92	7e-130	60.73	321	WP_091846263.1
Nit6803 family nitrilase [Prochlorococcus sp. AH-736-K20]	4	4	Prochlorococcus	cyanobacteria	1218	383	383	0.98	7e-130	54.29	330	WP_271493700.1
Nit6803 family nitrilase [Methylophaga sp.]	1	1	Methylophaga...	g-proteobact...	2024840	384	384	0.92	8e-130	59.93	339	WP_304917656.1
Nit6803 family nitrilase [Piscinibacter lacus]	1	1	Piscinibacte...	b-proteobact...	2801332	385	385	0.92	8e-130	64.67	373	WP_236676719.1
TPA: Nit6803 family nitriliase [Synechococcales bacterium...	1	1	Synechococca...	cyanobacteria	2055795	384	384	0.95	9e-130	57.23	365	HBH73082.1
MAG TPA: Nit6803 family nitrilase [Xanthobacteraceae bacterium]	2	1	Xanthobacter...	a-proteobact...	2021379	384	384	0.91	9e-130	62.33	353	HTZ01056.1
Nit6803 family nitrilase [Synechococcus sp. CS-1325]	2	2	Synechococcales	cyanobacteria	1890424	382	382	0.93	1e-129	60.46	327	WP_259731640.1
Nit6803 family nitrilase [Synechococcus sp. CBW1107]	2	2	Synechococca...	cyanobacteria	1890426	382	382	0.92	1e-129	59.93	330	WP_322773319.1
Nit6803 family nitrilase [Ancylobacter lacus]	1	1	Ancylobacter...	a-proteobact...	2579970	384	384	0.91	1e-129	63.88	362	WP_213337914.1
Nit6803 family nitriliase [Gammaproteobacteria bacterium]	1	1	Gammaproteob...	g-proteobact...	1913989	382	382	0.91	2e-129	61.20	340	TNE95275.1
Nit6803 family nitrilase [Tritonibacter litoralis]	2	2	Rhodobacterales	a-proteobact...	204455	382	382	0.92	2e-129	61.00	327	WP_153216834.1
Nit6803 family nitrilase [unclassified Ketobacter]	2	2	Pseudomonadales	g-proteobact...	72274	381	381	0.94	2e-129	60.59	313	WP_290594153.1
Nit6803 family nitrilase [Starkeya nomas]	6	5	Xanthobacter...	a-proteobact...	335928	383	383	0.93	2e-129	63.16	350	WP_159600502.1
Nit6803 family nitriliase [Rhodobacterales bacterium HKCCE3408]	1	1	Rhodobactera...	a-proteobact...	2792621	382	382	0.94	2e-129	62.34	321	MBF9031074.1
Nit6803 family nitrilase [Aquabacterium sp.]	4	4	Burkholderiales	b-proteobact...	80840	383	383	0.98	2e-129	57.32	349	WP_304788624.1
Nit6803 family nitriliase [Opitutales bacterium]	2	2	Opitutae	verrucomicrobia	414999	382	382	0.91	2e-129	59.87	326	MBL6827890.1
hypothetical protein KCU90_g1964 [Aureobasidium melanogenum]	1	1	Aureobasidiu...	ascomycete f...	46634	388	388	0.89	2e-129	63.92	494	KAH0442311.1
Nit6803 family nitrilase [Parathalassolituus penaei]	2	2	Oceanospiril...	g-proteobact...	135620	382	382	0.92	3e-129	61.46	343	WP_283173682.1
Nit6803 family nitrilase [Beijerinckia sp. L45]	1	1	Beijerinckia...	a-proteobact...	1641855	382	382	0.89	3e-129	63.14	359	WP_158810596.1
Nit6803 family nitrilase [Salinisphaera orenii]	2	2	Salinisphaera	g-proteobact...	180541	382	382	0.98	4e-129	60.31	351	WP_123631700.1
Nit6803 family nitrilase [Polaromonas naphthalenivorans]	2	2	Pseudomonadota	purple photo...	1224	382	382	0.91	4e-129	62.88	353	WP_011801491.1
Nit6803 family nitriliase [Alcanivorax sp. IO_7]	1	1	Alcanivorax ...	g-proteobact...	2735303	382	382	0.93	4e-129	61.31	342	QJX01803.1
aliphatic nitrilase [Cyanobacteria bacterium QH_9_48_43]	13	13	unclassified...	cyanobacteria	1983111	380	380	0.92	4e-129	59.60	318	PSO85754.1
MAG: Nit6803 family nitrilase [Synechococcus sp.]	1	1	Synechococcu...	cyanobacteria	1131	382	382	0.91	5e-129	60.07	348	MEB3272095.1
Nit6803 family nitrilase [Pandoraea]	1	1	Pandoraea	b-proteobact...	93217	382	382	0.91	5e-129	61.41	350	WP_242559957.1
Nit6803 family nitrilase [Ancylobacter gelatini]	1	1	Ancylobacter...	a-proteobact...	2919920	382	382	0.92	6e-129	63.46	360	WP_241617671.1
Nit6803 family nitrilase [Synechococcus sp. MW101C3]	5	5	unclassified...	cyanobacteria	2626047	382	382	0.92	6e-129	61.92	374	WP_094511257.1
Nit6803 family nitrilase [Methylobrevis pamukkalensis]	1	1	Methylobrevi...	a-proteobact...	1439726	382	382	0.95	6e-129	60.26	353	WP_069306505.1
Nit6803 family nitriliase [Roseiarcaceae bacterium H3SJ34-1]	1	1	Roseiarcacea...	a-proteobact...	3032367	382	382	0.91	6e-129	61.74	353	MDF2118847.1
MSMEG_0568 family radical SAM protein [Nevskia sp.]	1	1	Nevskia sp.	g-proteobact...	1929292	395	395	0.92	6e-129	65.12	735	WP_293390394.1
Nitrilase/cyanide hydratase and apolipoprotein N-acyltransfera...	1	1	Rhizobacter sp.	b-proteobact...	1909292	382	382	0.92	7e-129	60.47	366	MDB5819228.1
Nit6803 family nitrilase [Jiella pelagia]	2	2	Jiella	a-proteobact...	1775688	380	380	0.91	7e-129	64.77	331	WP_268880098.1
Nit6803 family nitriliase [Ketobacter sp.]	1	1	Ketobacter sp.	g-proteobact...	2083498	380	380	0.97	8e-129	59.12	326	RLT99420.1
Nit6803 family nitrilase [Komagataeibacter rhaeticus]	1	1	Komagataeiba...	a-proteobact...	215221	379	379	0.85	8e-129	66.31	281	WP_278534068.1
Nit6803 family nitrilase [unclassified Brenneria]	2	2	unclassified...	enterobacteria	2634434	380	380	0.91	8e-129	61.41	335	WP_319604822.1
Nit6803 family nitrilase [Cyanobium sp. PCC 7001]	2	1	Cyanobium sp...	cyanobacteria	180281	382	382	0.92	8e-129	59.93	361	WP_083782666.1
Nit6803 family nitrilase [Gibbsiella quercinecans]	9	4	Enterobacter...	enterobacteria	91347	380	380	0.92	8e-129	59.27	333	WP_230469567.1
nitrilase [uncultured organism]	1	1	uncultured o...	unclassified...	155900	380	380	0.9	9e-129	59.46	334	AAR97455.1
Nit6803 family nitriliase [Hyphomicrobiales bacterium]	2	2	Hyphomicrobi...	Rhizobiaceae...	356	380	380	0.92	1e-128	61.79	333	MBV8794512.1
Nit6803 family nitrilase [Rouxiella chamberiensis]	1	1	Rouxiella ch...	enterobacteria	1513468	380	380	0.91	1e-128	61.07	340	WP_045046959.1
Nit6803 family nitrilase [Thalassolituus sp.]	1	1	Thalassolitu...	g-proteobact...	2030822	380	380	0.9	1e-128	61.49	349	WP_320820316.1
Nit6803 family nitrilase [Zavarzinia compransoris]	1	1	Zavarzinia c...	a-proteobact...	1264899	380	380	0.9	1e-128	63.51	348	WP_109920670.1
Nit6803 family nitrilase [Erwinia endophytica]	1	1	Erwinia endo...	enterobacteria	1563158	380	380	0.99	2e-128	58.02	332	WP_152320671.1
Nit6803 family nitrilase [Sorangium cellulosum]	12	3	Sorangium	bacteria	39643	380	380	0.92	2e-128	65.00	345	WP_061605545.1
Nit6803 family nitrilase [Novosphingobium sp. PP1Y]	1	1	Novosphingob...	a-proteobact...	702113	380	380	0.9	2e-128	62.03	348	WP_013836949.1
Nit6803 family nitrilase [Ancylobacter mangrovi]	2	1	Ancylobacter...	a-proteobact...	2972472	380	380	0.93	2e-128	62.17	356	WP_258741027.1
Nit6803 family nitriliase [Variovorax sp.]	1	1	Variovorax sp.	b-proteobact...	1871043	377	377	0.86	2e-128	64.89	284	RZI92365.1
Nit6803 family nitrilase [Ancylobacter sp. SL191]	4	3	Ancylobacter	a-proteobact...	99	380	380	0.93	2e-128	61.44	357	WP_267584574.1
Nit6803 family nitrilase [unclassified Thalassolituus]	1	1	unclassified...	g-proteobact...	2624967	380	380	0.91	3e-128	61.41	345	WP_296986088.1
MAG TPA: nitrilase-related carbon-nitrogen hydrolase, partial...	1	1	Polyangia ba...	bacteria	3058050	377	377	0.82	3e-128	70.37	275	HEV3030907.1
Nit6803 family nitrilase [Ancylobacter vacuolatus]	6	5	Ancylobacter	a-proteobact...	99	380	380	0.93	4e-128	61.51	367	WP_307058432.1
Nit6803 family nitriliase [Afipia sp.]	1	1	Afipia sp.	a-proteobact...	1871052	379	379	0.93	4e-128	60.53	341	MBV5271055.1
Nit6803 family nitrilase [Ancylobacter koreensis]	1	1	Starkeya kor...	a-proteobact...	266121	379	379	0.93	5e-128	61.51	352	WP_247198282.1
Nit6803 family nitrilase [Methylobacterium sp. Leaf108]	3	3	unclassified...	a-proteobact...	2615210	380	380	0.91	8e-128	61.20	372	WP_056280417.1
Nit6803 family nitrilase [Hartmannibacter diazotrophicus]	1	1	Hartmannibac...	a-proteobact...	1482074	379	379	0.92	8e-128	60.67	357	WP_099557416.1
Nit6803 family nitrilase [Ancylobacter sp. TS-1]	1	1	Ancylobacter...	a-proteobact...	1850374	379	379	0.93	9e-128	61.51	353	WP_152303554.1
Nit6803 family nitrilase [Azospirillum endophyticum]	5	5	Azospirillum	a-proteobact...	191	378	378	0.91	1e-127	64.09	337	WP_200196820.1
Nit6803 family nitrilase [Methylobacterium sp. 88A]	9	8	Methylobacte...	a-proteobact...	407	379	379	0.96	1e-127	58.79	363	WP_026175590.1
Nit6803 family nitriliase [Cyanobacteriota bacterium]	1	1	Cyanobacteri...	cyanobacteria	2847862	376	376	0.8	2e-127	65.15	300	MDA0674623.1
nitrilase [Verrucomicrobiota bacterium]	2	2	Bacteria	eubacteria	2	377	377	0.94	2e-127	57.79	332	MEA3144955.1
Nitrilase [Verrucomicrobiaceae bacterium]	1	1	Verrucomicro...	verrucomicrobia	2026800	377	377	0.99	3e-127	55.66	337	MDB6138007.1
Nit6803 family nitrilase [Enterobacterales]	1	1	Enterobacter...	enterobacteria	91347	377	377	0.93	3e-127	58.55	339	WP_126026938.1
Nit6803 family nitrilase [Oleomonas cavernae]	1	1	Oleomonas ca...	a-proteobact...	2320859	377	377	0.92	3e-127	62.79	360	WP_119775395.1
Nit6803 family nitriliase [Verrucomicrobiota bacterium]	1	1	Verrucomicro...	verrucomicrobia	2026799	377	377	0.93	3e-127	56.54	346	MBV8588051.1
Nit6803 family nitrilase [Uliginosibacterium sp. H3]	1	1	Uliginosibac...	b-proteobact...	3114758	377	377	0.9	3e-127	61.49	352	MEC5385777.1
MAG TPA: Nit6803 family nitrilase [Stellaceae bacterium]	1	1	Stellaceae b...	a-proteobact...	2910174	377	377	0.9	6e-127	64.31	363	HZB93529.1
MAG: Nit6803 family nitrilase [Cyanobacteriota bacterium]	1	1	Cyanobacteri...	cyanobacteria	2847862	376	376	0.92	6e-127	59.08	343	MEB3351517.1
Nit6803 family nitrilase [Roseivivax jejudonensis]	5	5	Roseobactera...	Roseobacter ...	2854170	375	375	0.94	6e-127	62.46	321	WP_085790818.1
Nit6803 family nitriliase [Bradyrhizobiaceae bacterium]	1	1	Bradyrhizobi...	a-proteobact...	2072420	376	376	0.93	7e-127	62.30	345	MBO0752030.1
Nit6803 family nitrilase [Synechococcus sp. CBW1004]	1	1	Synechococcu...	cyanobacteria	1353136	376	376	0.93	8e-127	57.89	337	WP_197210380.1

## Sheet: Taxonomy
Taxonomy	Number of hits	Number of Organisms	Description
root	994	830
. cellular organisms	971	829
.. Bacteria	970	828
... Pseudomonadota	610	528
.... Gammaproteobacteria	171	143
..... Pseudomonadales	44	36
...... Pseudomonadaceae	35	29
....... Pseudomonas	1	28	Pseudomonas hits
........ unclassified Pseudomonas	2	11	unclassified Pseudomonas hits
......... Pseudomonas sp. J452	1	1	Pseudomonas sp. J452 hits
......... Pseudomonas sp.	3	1	Pseudomonas sp. hits
......... Pseudomonas sp. JUb42	1	1	Pseudomonas sp. JUb42 hits
......... Pseudomonas sp. dw_358	2	1	Pseudomonas sp. dw_358 hits
......... Pseudomonas sp. PDM28	1	1	Pseudomonas sp. PDM28 hits
......... Pseudomonas sp. FSL W5-0299	1	1	Pseudomonas sp. FSL W5-0299 hits
......... Pseudomonas sp. GM78	1	1	Pseudomonas sp. GM78 hits
......... Pseudomonas sp. MPC6	1	1	Pseudomonas sp. MPC6 hits
......... Pseudomonas sp. KK4	1	1	Pseudomonas sp. KK4 hits
......... Pseudomonas sp. RIT-PI-q	1	1	Pseudomonas sp. RIT-PI-q hits
........ Pseudomonas daroniae	1	1	Pseudomonas daroniae hits
........ Pseudomonas kuykendallii	1	1	Pseudomonas kuykendallii hits
........ Pseudomonas carbonaria	1	1	Pseudomonas carbonaria hits
........ Pseudomonas syringae group	2	2
......... Pseudomonas avellanae	1	1	Pseudomonas avellanae hits
......... Pseudomonas viridiflava	1	1	Pseudomonas viridiflava hits
........ Pseudomonas aeruginosa	1	1	Pseudomonas aeruginosa hits
........ Pseudomonas abietaniphila	1	1	Pseudomonas abietaniphila hits
........ Pseudomonas gingeri	1	1	Pseudomonas gingeri hits
........ Pseudomonas baltica	1	1	Pseudomonas baltica hits
........ Pseudomonas psychrotolerans	1	1	Pseudomonas psychrotolerans hits
........ Pseudomonas putida	1	1	Pseudomonas putida hits
........ Pseudomonas typographi	1	1	Pseudomonas typographi hits
........ Pseudomonas fluorescens group	3	2
......... Pseudomonas fluorescens	2	1	Pseudomonas fluorescens hits
......... Pseudomonas migulae	1	1	Pseudomonas migulae hits
........ Pseudomonas umsongensis	1	1	Pseudomonas umsongensis hits
........ Pseudomonas mohnii	2	1	Pseudomonas mohnii hits
....... Stutzerimonas stutzeri TS44	1	1	Stutzerimonas stutzeri TS44 hits
...... Marinobacter	4	4
....... unclassified Marinobacter	2	2
........ Marinobacter sp. M-5	1	1	Marinobacter sp. M-5 hits
........ Marinobacter sp. F3R08	1	1	Marinobacter sp. F3R08 hits
....... Marinobacter caseinilyticus	1	1	Marinobacter caseinilyticus hits
....... Marinobacter nauticus	1	1	Marinobacter nauticus hits
...... Ketobacter	5	3
....... unclassified Ketobacter	1	3	unclassified Ketobacter hits
........ Ketobacter sp. MCCC 1A13808	1	1	Ketobacter sp. MCCC 1A13808 hits
........ Ketobacter sp.	3	1	Ketobacter sp. hits
..... Moraxellaceae	8	6
...... Aquirhabdus parva	1	1	Aquirhabdus parva hits
...... Acinetobacter	6	4
....... Acinetobacter calcoaceticus/baumannii complex	4	2
........ Acinetobacter baumannii	3	1	Acinetobacter baumannii hits
........ Acinetobacter pittii	1	1	Acinetobacter pittii hits
....... Acinetobacter variabilis	1	1	Acinetobacter variabilis hits
....... Acinetobacter soli	1	1	Acinetobacter soli hits
...... Moraxellaceae bacterium	1	1	Moraxellaceae bacterium hits
..... Enterobacterales	1	18	Enterobacterales hits
...... Morganellaceae	5	5
....... Xenorhabdus	1	4	Xenorhabdus hits
........ Xenorhabdus bovienii	1	1	Xenorhabdus bovienii hits
........ Xenorhabdus nematophila	1	1	Xenorhabdus nematophila hits
........ Xenorhabdus japonica	1	1	Xenorhabdus japonica hits
....... Photorhabdus tasmaniensis	1	1	Photorhabdus tasmaniensis hits
...... Sodalis sp. dw_96	2	1	Sodalis sp. dw_96 hits
...... Yersiniaceae	3	3
....... Serratia sp. M24T3	1	1	Serratia sp. M24T3 hits
....... Gibbsiella quercinecans	1	1	Gibbsiella quercinecans hits
....... Rouxiella chamberiensis	1	1	Rouxiella chamberiensis hits
...... unclassified Brenneria	1	1	unclassified Brenneria hits
...... Erwiniaceae	5	5
....... Erwinia	2	2
........ Erwinia endophytica	1	1	Erwinia endophytica hits
........ Erwinia typographi	1	1	Erwinia typographi hits
....... Pantoea	2	2
........ Pantoea coffeiphila	1	1	Pantoea coffeiphila hits
........ Pantoea sp. AS-PWVM4	1	1	Pantoea sp. AS-PWVM4 hits
....... Tatumella citrea	1	1	Tatumella citrea hits
...... Enterobacteriaceae	1	2	Enterobacteriaceae hits
....... Klebsiella pneumoniae	3	1	Klebsiella pneumoniae hits
..... Xanthomonadales	8	7
...... Xanthomonadales bacterium RIFOXYA1_FULL_68_6	1	1	Xanthomonadales bacterium RIFOXYA1_FULL_68_6 hits
...... Lysobacter	5	4
....... Lysobacter niastensis	2	1	Lysobacter niastensis hits
....... Lysobacter arenosi	1	1	Lysobacter arenosi hits
....... unclassified Lysobacter	2	2
........ Lysobacter sp. MMG2	1	1	Lysobacter sp. MMG2 hits
........ Lysobacter sp. cf310	1	1	Lysobacter sp. cf310 hits
...... Rhodanobacteraceae	2	2
....... Dyella psychrodurans	1	1	Dyella psychrodurans hits
....... Luteibacter rhizovicinus	1	1	Luteibacter rhizovicinus hits
..... Oceanospirillales	24	20
...... Alcanivoracaceae	9	8
....... Alcanivorax	4	3
........ Alcanivorax jadensis	1	1	Alcanivorax jadensis hits
........ unclassified Alcanivorax	3	2
......... Alcanivorax sp. IO_7	1	1	Alcanivorax sp. IO_7 hits
......... Alcanivorax sp.	2	1	Alcanivorax sp. hits
....... Alloalcanivorax	5	5
........ Alloalcanivorax mobilis	1	1	Alloalcanivorax mobilis hits
........ Alloalcanivorax marinus	1	1	Alloalcanivorax marinus hits
........ Alloalcanivorax gelatiniphagus	1	1	Alloalcanivorax gelatiniphagus hits
........ Alloalcanivorax venustensis	1	1	Alloalcanivorax venustensis hits
........ Alloalcanivorax xenomutans	1	1	Alloalcanivorax xenomutans hits
...... Saccharospirillum mangrovi	1	1	Saccharospirillum mangrovi hits
...... Oceanospirillaceae	11	9
....... Bacterioplanoides sp. SCSIO 12839	1	1	Bacterioplanoides sp. SCSIO 12839 hits
....... Amphritea sp.	1	1	Amphritea sp. hits
....... Marinomonas	1	2	Marinomonas hits
........ Marinomonas ushuaiensis	1	1	Marinomonas ushuaiensis hits
....... Thalassolituus	3	2
........ unclassified Thalassolituus	1	2	unclassified Thalassolituus hits
......... Thalassolituus sp.	2	1	Thalassolituus sp. hits
....... Oceanospirillaceae bacterium	2	1	Oceanospirillaceae bacterium hits
....... Marinobacterium mangrovicola	1	1	Marinobacterium mangrovicola hits
....... Parathalassolituus penaei	1	1	Parathalassolituus penaei hits
...... Halomonas	2	1	Halomonas hits
...... Pokkaliibacter plantistimulans	1	1	Pokkaliibacter plantistimulans hits
..... Alteromonadales	6	5
...... Psychromonas sp. L1A2	1	1	Psychromonas sp. L1A2 hits
...... Alteromonadaceae	5	4
....... Alteromonadaceae bacterium 2753L.S.0a.02	1	1	Alteromonadaceae bacterium 2753L.S.0a.02 hits
....... unclassified Alteromonas	2	2
........ Alteromonas sp. 5E99-2	1	1	Alteromonas sp. 5E99-2 hits
........ Alteromonas sp. RKMC-009	1	1	Alteromonas sp. RKMC-009 hits
....... Agaribacter marinus	2	1	Agaribacter marinus hits
..... Thiotrichales	2	2
...... Leucothrix sargassi	1	1	Leucothrix sargassi hits
...... Methylophaga sp.	1	1	Methylophaga sp. hits
..... Cellvibrionales	12	12
...... Spongiibacteraceae	5	5
....... Spongiibacter	3	3
........ Spongiibacter taiwanensis	1	1	Spongiibacter taiwanensis hits
........ Spongiibacter sp. IMCC21906	1	1	Spongiibacter sp. IMCC21906 hits
........ Spongiibacter nanhainus	1	1	Spongiibacter nanhainus hits
....... Zhongshania	2	2
........ Zhongshania aquimaris	1	1	Zhongshania aquimaris hits
........ Zhongshania aliphaticivorans	1	1	Zhongshania aliphaticivorans hits
...... Cellvibrionaceae	7	7
....... Agarilytica rhodophyticola	1	1	Agarilytica rhodophyticola hits
....... Cellvibrio sp. KY-GH-1	1	1	Cellvibrio sp. KY-GH-1 hits
....... Teredinibacter turnerae	1	1	Teredinibacter turnerae hits
....... Exilibacterium tricleocarpae	1	1	Exilibacterium tricleocarpae hits
....... Sessilibacter corallicola	1	1	Sessilibacter corallicola hits
....... Pseudomaricurvus alcaniphilus	1	1	Pseudomaricurvus alcaniphilus hits
....... Cellvibrionaceae bacterium	1	1	Cellvibrionaceae bacterium hits
..... Gammaproteobacteria bacterium	7	1	Gammaproteobacteria bacterium hits
..... Nevskiales	22	20
...... Nevskiaceae	19	17
....... Solimonas	5	5
........ Solimonas aquatica	1	1	Solimonas aquatica hits
........ Solimonas fluminis	1	1	Solimonas fluminis hits
........ Solimonas marina	1	1	Solimonas marina hits
........ Solimonas soli	1	1	Solimonas soli hits
........ Solimonas flava	1	1	Solimonas flava hits
....... Panacagrimonas perspica	1	1	Panacagrimonas perspica hits
....... Sinimarinibacterium flocculans	1	1	Sinimarinibacterium flocculans hits
....... Flagellatimonas centrodinii	1	1	Flagellatimonas centrodinii hits
....... Nevskia	6	4
........ Nevskia soli	1	1	Nevskia soli hits
........ Nevskia sp.	3	1	Nevskia sp. hits
........ uncultured Nevskia sp.	1	1	uncultured Nevskia sp. hits
........ Nevskia ramosa	1	1	Nevskia ramosa hits
....... Polycyclovorans	2	2
........ Polycyclovorans sp.	1	1	Polycyclovorans sp. hits
........ Polycyclovorans algicola	1	1	Polycyclovorans algicola hits
....... Hydrocarboniphaga	3	3
........ Hydrocarboniphaga sp.	1	1	Hydrocarboniphaga sp. hits
........ Hydrocarboniphaga daqingensis	1	1	Hydrocarboniphaga daqingensis hits
........ Hydrocarboniphaga effusa	1	1	Hydrocarboniphaga effusa hits
...... Nevskiales bacterium	1	1	Nevskiales bacterium hits
...... Algiphilus	2	2
....... Algiphilus aromaticivorans	1	1	Algiphilus aromaticivorans hits
....... Algiphilus sp.	1	1	Algiphilus sp. hits
..... Methylococcales	10	9
...... Methylococcales bacterium	1	1	Methylococcales bacterium hits
...... Methylococcaceae	9	8
....... Candidatus Methylospira mobilis	1	1	Candidatus Methylospira mobilis hits
....... Methylobacter	3	2
........ Methylobacter psychrophilus	1	1	Methylobacter psychrophilus hits
........ Methylobacter tundripaludum	2	1	Methylobacter tundripaludum hits
....... Methylomonas	3	3
........ Methylomonas fluvii	1	1	Methylomonas fluvii hits
........ Methylomonas paludis	1	1	Methylomonas paludis hits
........ Methylomonas sp. ZR1	1	1	Methylomonas sp. ZR1 hits
....... Methylogaea oryzae	1	1	Methylogaea oryzae hits
....... Methylococcaceae bacterium	1	1	Methylococcaceae bacterium hits
..... Plasticicumulans sp.	1	1	Plasticicumulans sp. hits
..... Vibrio	2	2
...... Vibrio diazotrophicus	1	1	Vibrio diazotrophicus hits
...... Vibrio mangrovi	1	1	Vibrio mangrovi hits
..... Salinisphaera	3	3
...... Salinisphaera sp. P385	1	1	Salinisphaera sp. P385 hits
...... Salinisphaera shabanensis	1	1	Salinisphaera shabanensis hits
...... Salinisphaera orenii	1	1	Salinisphaera orenii hits
..... Granulosicoccus antarcticus	1	1	Granulosicoccus antarcticus hits
.... Alphaproteobacteria	257	233
..... Hyphomicrobiales	169	150
...... Nitrobacteraceae	24	17
....... Bradyrhizobium	1	12	Bradyrhizobium hits
........ Bradyrhizobium elkanii	4	1	Bradyrhizobium elkanii hits
........ unclassified Bradyrhizobium	4	7	unclassified Bradyrhizobium hits
......... Bradyrhizobium sp. WYCCWR 12677	1	1	Bradyrhizobium sp. WYCCWR 12677 hits
......... Bradyrhizobium sp. WD16	1	1	Bradyrhizobium sp. WD16 hits
......... Bradyrhizobium sp. NAS80.1	1	1	Bradyrhizobium sp. NAS80.1 hits
......... Bradyrhizobium sp. G127	1	1	Bradyrhizobium sp. G127 hits
......... Bradyrhizobium sp. S69	1	1	Bradyrhizobium sp. S69 hits
......... Bradyrhizobium sp.	1	1	Bradyrhizobium sp. hits
........ Bradyrhizobium altum	1	1	Bradyrhizobium altum hits
........ Bradyrhizobium prioritasuperba	1	1	Bradyrhizobium prioritasuperba hits
........ Bradyrhizobium ottawaense	1	1	Bradyrhizobium ottawaense hits
....... unclassified Tardiphaga	2	2
........ Tardiphaga sp. P9-11	1	1	Tardiphaga sp. P9-11 hits
........ Tardiphaga sp.	1	1	Tardiphaga sp. hits
....... Variibacter gotjawalensis	1	1	Variibacter gotjawalensis hits
....... Bradyrhizobiaceae bacterium	2	1	Bradyrhizobiaceae bacterium hits
....... Afipia sp.	1	1	Afipia sp. hits
...... Phyllobacteriaceae	8	8
....... Mesorhizobium	7	7
........ unclassified Mesorhizobium	1	5	unclassified Mesorhizobium hits
......... Mesorhizobium sp. B2-4-9	1	1	Mesorhizobium sp. B2-4-9 hits
......... Mesorhizobium sp. J428	1	1	Mesorhizobium sp. J428 hits
......... Mesorhizobium sp. NZP2077	1	1	Mesorhizobium sp. NZP2077 hits
......... Mesorhizobium sp. LSHC422A00	1	1	Mesorhizobium sp. LSHC422A00 hits
........ Mesorhizobium loti	1	1	Mesorhizobium loti hits
........ Mesorhizobium plurifarium	1	1	Mesorhizobium plurifarium hits
....... Nitratireductor sp. ZSWI3	1	1	Nitratireductor sp. ZSWI3 hits
...... Rhizobiaceae	43	38
....... Rhizobium/Agrobacterium group	1	32	Rhizobium/Agrobacterium group hits
........ Rhizobium	29	26
......... unclassified Rhizobium	3	17	unclassified Rhizobium hits
.......... Rhizobium sp. P32RR-XVIII	1	1	Rhizobium sp. P32RR-XVIII hits
.......... Rhizobium sp. Root1220	1	1	Rhizobium sp. Root1220 hits
.......... Rhizobium sp. BK181	1	1	Rhizobium sp. BK181 hits
.......... Rhizobium sp. Root1203	1	1	Rhizobium sp. Root1203 hits
.......... Rhizobium sp. 42MFCr.1	1	1	Rhizobium sp. 42MFCr.1 hits
.......... Rhizobium sp. SL86	1	1	Rhizobium sp. SL86 hits
.......... Rhizobium sp. 18055	1	1	Rhizobium sp. 18055 hits
.......... Rhizobium sp. BK376	1	1	Rhizobium sp. BK376 hits
.......... Rhizobium sp. AP16	1	1	Rhizobium sp. AP16 hits
.......... Rhizobium sp. PDO1-076	1	1	Rhizobium sp. PDO1-076 hits
.......... Rhizobium sp. EC-SD404	1	1	Rhizobium sp. EC-SD404 hits
.......... Rhizobium sp. CG5	1	1	Rhizobium sp. CG5 hits
.......... Rhizobium sp. BK316	1	1	Rhizobium sp. BK316 hits
.......... Rhizobium sp. RU36D	1	1	Rhizobium sp. RU36D hits
.......... Rhizobium sp. YK2	1	1	Rhizobium sp. YK2 hits
.......... Rhizobium sp. FKL33	1	1	Rhizobium sp. FKL33 hits
......... Rhizobium leguminosarum	2	1	Rhizobium leguminosarum hits
......... Rhizobium grahamii	1	1	Rhizobium grahamii hits
......... Rhizobium pisi	1	1	Rhizobium pisi hits
......... Rhizobium herbae	1	1	Rhizobium herbae hits
......... Rhizobium hainanense	1	1	Rhizobium hainanense hits
......... Rhizobium multihospitium	1	1	Rhizobium multihospitium hits
......... Rhizobium rosettiformans	1	1	Rhizobium rosettiformans hits
......... Rhizobium rhizogenes	1	1	Rhizobium rhizogenes hits
......... Rhizobium alarense	1	1	Rhizobium alarense hits
........ Neorhizobium	2	2
......... Neorhizobium sp. JUb45	1	1	Neorhizobium sp. JUb45 hits
......... Neorhizobium galegae	1	1	Neorhizobium galegae hits
........ Agrobacterium	2	2
......... Agrobacterium tumefaciens	1	1	Agrobacterium tumefaciens hits
......... Agrobacterium sp. DE0009	1	1	Agrobacterium sp. DE0009 hits
........ Rhizobium sp.	2	1	Rhizobium sp. hits
....... Sinorhizobium/Ensifer group	2	2
........ Sinorhizobium terangae	1	1	Sinorhizobium terangae hits
........ unclassified Ensifer	1	1	unclassified Ensifer hits
....... Rhizobiaceae bacterium	2	1	Rhizobiaceae bacterium hits
....... Georhizobium profundi	1	1	Georhizobium profundi hits
....... Ectorhizobium quercum	1	1	Ectorhizobium quercum hits
....... Shinella lacus	1	1	Shinella lacus hits
...... Reyranella soli	1	1	Reyranella soli hits
...... Hyphomicrobiaceae	3	3
....... Hyphomicrobium	2	2
........ Hyphomicrobium facile	1	1	Hyphomicrobium facile hits
........ unclassified Hyphomicrobium	1	1	unclassified Hyphomicrobium hits
....... Rhodomicrobium	1	1	Rhodomicrobium hits
...... Ochrobactrum sp. MYb29	1	1	Ochrobactrum sp. MYb29 hits
...... Methylobacteriaceae	1	14	Methylobacteriaceae hits
....... Methylobacterium	15	13
........ unclassified Methylobacterium	1	8	unclassified Methylobacterium hits
......... Methylobacterium sp. J-070	1	1	Methylobacterium sp. J-070 hits
......... Methylobacterium sp. C25	1	1	Methylobacterium sp. C25 hits
......... Methylobacterium sp. Leaf456	1	1	Methylobacterium sp. Leaf456 hits
......... Methylobacterium sp.	3	1	Methylobacterium sp. hits
......... Methylobacterium sp. Leaf108	1	1	Methylobacterium sp. Leaf108 hits
......... Methylobacterium sp. 88A	1	1	Methylobacterium sp. 88A hits
......... Methylobacterium sp. CG09_land_8_20_14_0_10_71_15	1	1	Methylobacterium sp. CG09_land_8_20_14_0_10_71_15 hits
........ Methylobacterium radiodurans	1	1	Methylobacterium radiodurans hits
........ Methylobacterium iners	1	1	Methylobacterium iners hits
........ Methylobacterium trifolii	1	1	Methylobacterium trifolii hits
........ Methylobacterium haplocladii	1	1	Methylobacterium haplocladii hits
........ Methylobacterium radiotolerans	1	1	Methylobacterium radiotolerans hits
...... Lichenibacterium	3	3
....... Lichenibacterium sp. 6Y81	1	1	Lichenibacterium sp. 6Y81 hits
....... Lichenibacterium minor	1	1	Lichenibacterium minor hits
....... Lichenibacterium ramalinae	1	1	Lichenibacterium ramalinae hits
...... Ancalomicrobiaceae bacterium	1	1	Ancalomicrobiaceae bacterium hits
...... Xanthobacteraceae	25	24
....... Aquabacter sp. P-9	1	1	Aquabacter sp. P-9 hits
....... Labrys	3	3
........ Labrys monachus	1	1	Labrys monachus hits
........ Labrys wisconsinensis	1	1	Labrys wisconsinensis hits
........ Labrys okinawensis	1	1	Labrys okinawensis hits
....... Xanthobacteraceae bacterium	2	1	Xanthobacteraceae bacterium hits
....... Starkeya	2	2
........ Starkeya sp. ORNL1	1	1	Starkeya sp. ORNL1 hits
........ Starkeya nomas	1	1	Starkeya nomas hits
....... Azorhizobium	4	4
........ Azorhizobium oxalatiphilum	1	1	Azorhizobium oxalatiphilum hits
........ unclassified Azorhizobium	2	2
......... Azorhizobium sp. AG788	1	1	Azorhizobium sp. AG788 hits
......... Azorhizobium sp. 12-66-6	1	1	Azorhizobium sp. 12-66-6 hits
........ Azorhizobium doebereinerae	1	1	Azorhizobium doebereinerae hits
....... Ancylobacter	12	12
........ Ancylobacter sonchi	1	1	Ancylobacter sonchi hits
........ unclassified Ancylobacter	3	3
......... Ancylobacter sp. 3268	1	1	Ancylobacter sp. 3268 hits
......... Ancylobacter sp. SL191	1	1	Ancylobacter sp. SL191 hits
......... Ancylobacter sp. TS-1	1	1	Ancylobacter sp. TS-1 hits
........ Ancylobacter oerskovii	1	1	Ancylobacter oerskovii hits
........ Ancylobacter lacus	1	1	Ancylobacter lacus hits
........ Ancylobacter gelatini	1	1	Ancylobacter gelatini hits
........ Ancylobacter mangrovi	1	1	Ancylobacter mangrovi hits
........ Ancylobacter vacuolatus	1	1	Ancylobacter vacuolatus hits
........ Ancylobacter koreensis	1	1	Ancylobacter koreensis hits
........ Ancylobacter pratisalsi	1	1	Ancylobacter pratisalsi hits
........ Ancylobacter amanitiformis	1	1	Ancylobacter amanitiformis hits
....... Xanthobacter oligotrophicus	1	1	Xanthobacter oligotrophicus hits
...... Methylocystaceae	6	6
....... Methylocystis sp. Sn-Cys	1	1	Methylocystis sp. Sn-Cys hits
....... Hansschlegelia	4	4
........ Hansschlegelia plantiphila	1	1	Hansschlegelia plantiphila hits
........ Hansschlegelia zhihuaiae	1	1	Hansschlegelia zhihuaiae hits
........ Hansschlegelia quercus	1	1	Hansschlegelia quercus hits
........ Hansschlegelia beijingensis	1	1	Hansschlegelia beijingensis hits
....... Methylopila turkensis	1	1	Methylopila turkensis hits
...... Aurantimonadaceae	8	8
....... Jiella	5	5
........ Jiella sp. LLJ827	1	1	Jiella sp. LLJ827 hits
........ Jiella flava	1	1	Jiella flava hits
........ Jiella endophytica	1	1	Jiella endophytica hits
........ Jiella sonneratiae	1	1	Jiella sonneratiae hits
........ Jiella pelagia	1	1	Jiella pelagia hits
....... Aureimonas	2	2
........ Aureimonas jatrophae	1	1	Aureimonas jatrophae hits
........ Aureimonas sp. Leaf454	1	1	Aureimonas sp. Leaf454 hits
....... Aurantimonas sp. 22II-16-19i	1	1	Aurantimonas sp. 22II-16-19i hits
...... Beijerinckiaceae	8	6
....... unclassified Beijerinckiaceae	4	2
........ Beijerinckiaceae bacterium	3	1	Beijerinckiaceae bacterium hits
........ Beijerinckiaceae bacterium RH AL8	1	1	Beijerinckiaceae bacterium RH AL8 hits
....... Methylocella	2	2
........ Methylocella tundrae	1	1	Methylocella tundrae hits
........ Methylocella silvestris	1	1	Methylocella silvestris hits
....... Methylocapsa sp. S129	1	1	Methylocapsa sp. S129 hits
....... Beijerinckia sp. L45	1	1	Beijerinckia sp. L45 hits
...... Acuticoccus	2	2
....... Acuticoccus yangtzensis	1	1	Acuticoccus yangtzensis hits
....... Acuticoccus sediminis	1	1	Acuticoccus sediminis hits
...... unclassified Hyphomicrobiales	4	2
....... Hyphomicrobiales bacterium	3	1	Hyphomicrobiales bacterium hits
....... Rhizobiales bacterium 24-66-13	1	1	Rhizobiales bacterium 24-66-13 hits
...... Lichenihabitans	2	2
....... Lichenihabitans sp. Uapishka_5	1	1	Lichenihabitans sp. Uapishka_5 hits
....... Lichenihabitans psoromatis	1	1	Lichenihabitans psoromatis hits
...... Pelagibacterium limicola	1	1	Pelagibacterium limicola hits
...... Pleomorphomonadaceae	5	5
....... Oharaeibacter diazotrophicus	1	1	Oharaeibacter diazotrophicus hits
....... Mongoliimonas terrestris	1	1	Mongoliimonas terrestris hits
....... Methylobrevis	2	2
........ Methylobrevis pamukkalensis	1	1	Methylobrevis pamukkalensis hits
........ Methylobrevis albus	1	1	Methylobrevis albus hits
....... Hartmannibacter diazotrophicus	1	1	Hartmannibacter diazotrophicus hits
...... Stappiaceae	2	2
....... Pannonibacter phragmitetus	1	1	Pannonibacter phragmitetus hits
....... Roseibium sp. KMA01	1	1	Roseibium sp. KMA01 hits
...... Chelatococcus	2	2
....... Chelatococcus sambhunathii	1	1	Chelatococcus sambhunathii hits
....... Chelatococcus reniformis	1	1	Chelatococcus reniformis hits
...... unclassified Bosea (in: a-proteobacteria)	2	2
....... Bosea sp. AAP35	1	1	Bosea sp. AAP35 hits
....... Bosea sp. 117	1	1	Bosea sp. 117 hits
...... Roseiarcaceae bacterium H3SJ34-1	1	1	Roseiarcaceae bacterium H3SJ34-1 hits
...... Cohaesibacter sp.	1	1	Cohaesibacter sp. hits
..... Rhodospirillales	37	34
...... Rhodospirillales bacterium	2	1	Rhodospirillales bacterium hits
...... Rhodospirillaceae	3	2
....... Rhodospirillum sp.	1	1	Rhodospirillum sp. hits
....... Inquilinus ginsengisoli	2	1	Inquilinus ginsengisoli hits
...... Acetobacteraceae	20	19
....... Plastoroseomonas	2	2
........ Plastoroseomonas hellenica	1	1	Plastoroseomonas hellenica hits
........ Plastoroseomonas arctica	1	1	Plastoroseomonas arctica hits
....... Acidisoma	2	2
........ Acidisoma cellulosilyticum	1	1	Acidisoma cellulosilyticum hits
........ Acidisoma sp. PAMC 29798	1	1	Acidisoma sp. PAMC 29798 hits
....... Komagataeibacter	1	4	Komagataeibacter hits
........ Komagataeibacter oboediens	1	1	Komagataeibacter oboediens hits
........ Komagataeibacter rhaeticus	1	1	Komagataeibacter rhaeticus hits
........ Komagataeibacter europaeus	2	1	Komagataeibacter europaeus hits
....... Gluconacetobacter azotocaptans	1	1	Gluconacetobacter azotocaptans hits
....... Acetobacter orleanensis	1	1	Acetobacter orleanensis hits
....... Lichenicola cladoniae	1	1	Lichenicola cladoniae hits
....... Lichenicoccus	2	2
........ uncultured Lichenicoccus sp.	1	1	uncultured Lichenicoccus sp. hits
........ Lichenicoccus roseus	1	1	Lichenicoccus roseus hits
....... Acidisphaera rubrifaciens	1	1	Acidisphaera rubrifaciens hits
....... Rhodopila sp.	1	1	Rhodopila sp. hits
....... Acidocella	2	2
........ uncultured Acidocella sp.	1	1	uncultured Acidocella sp. hits
........ Acidocella sp.	1	1	Acidocella sp. hits
....... Acidiphilium sp.	1	1	Acidiphilium sp. hits
....... Oleomonas cavernae	1	1	Oleomonas cavernae hits
...... Dongiaceae	2	2
....... Aliidongia dinghuensis	1	1	Aliidongia dinghuensis hits
....... Dongia deserti	1	1	Dongia deserti hits
...... Azospirillaceae	7	7
....... Azospirillaceae bacterium	1	1	Azospirillaceae bacterium hits
....... Azospirillum	5	5
........ Azospirillum cavernae	1	1	Azospirillum cavernae hits
........ Azospirillum sp. SYSU D00513	1	1	Azospirillum sp. SYSU D00513 hits
........ Azospirillum halopraeferens	1	1	Azospirillum halopraeferens hits
........ Azospirillum rugosum	1	1	Azospirillum rugosum hits
........ Azospirillum endophyticum	1	1	Azospirillum endophyticum hits
....... Skermanella aerolata	1	1	Skermanella aerolata hits
...... Zavarzinia	3	3
....... Zavarzinia aquatilis	1	1	Zavarzinia aquatilis hits
....... Zavarzinia marina	1	1	Zavarzinia marina hits
....... Zavarzinia compransoris	1	1	Zavarzinia compransoris hits
..... Sphingomonadales	18	17
...... Sphingomonadales bacterium	1	1	Sphingomonadales bacterium hits
...... Sphingomonadaceae	17	16
....... Sphingomonas	5	5
........ Sphingomonas oligoaromativorans	1	1	Sphingomonas oligoaromativorans hits
........ Sphingomonas echinoides	1	1	Sphingomonas echinoides hits
........ unclassified Sphingomonas	2	2
......... Sphingomonas sp. CDS-1	1	1	Sphingomonas sp. CDS-1 hits
......... Sphingomonas sp. SORGH_AS_0950	1	1	Sphingomonas sp. SORGH_AS_0950 hits
........ Sphingomonas pollutisoli	1	1	Sphingomonas pollutisoli hits
....... Sphingobium	6	5
........ Sphingobium amiense	1	1	Sphingobium amiense hits
........ unclassified Sphingobium	3	3
......... Sphingobium sp.	1	1	Sphingobium sp. hits
......... Sphingobium sp. B2	1	1	Sphingobium sp. B2 hits
......... Sphingobium sp. LB126	1	1	Sphingobium sp. LB126 hits
........ Sphingobium chungbukense	2	1	Sphingobium chungbukense hits
....... Sphingopyxis sp. OAS728	1	1	Sphingopyxis sp. OAS728 hits
....... unclassified Novosphingobium	5	5
........ Novosphingobium sp. SG751A	1	1	Novosphingobium sp. SG751A hits
........ Novosphingobium sp. CF614	1	1	Novosphingobium sp. CF614 hits
........ Novosphingobium sp. IK01	1	1	Novosphingobium sp. IK01 hits
........ Novosphingobium sp. PP1Y	1	1	Novosphingobium sp. PP1Y hits
........ Novosphingobium sp.	1	1	Novosphingobium sp. hits
..... Phenylobacterium sp.	1	1	Phenylobacterium sp. hits
..... Rhodobacterales	28	28
...... Paracoccaceae	17	17
....... Pseudotabrizicola alkalilacus	1	1	Pseudotabrizicola alkalilacus hits
....... Frigidibacter mobilis	1	1	Frigidibacter mobilis hits
....... unclassified Mangrovicoccus	2	2
........ Mangrovicoccus sp.	1	1	Mangrovicoccus sp. hits
........ Mangrovicoccus sp. HB161399	1	1	Mangrovicoccus sp. HB161399 hits
....... Pseudooceanicola nanhaiensis	1	1	Pseudooceanicola nanhaiensis hits
....... Thioclava sp. SK-1	1	1	Thioclava sp. SK-1 hits
....... Fertoeibacter niger	1	1	Fertoeibacter niger hits
....... Cognatishimia sp. SS12	1	1	Cognatishimia sp. SS12 hits
....... Albimonas pacifica	1	1	Albimonas pacifica hits
....... Amaricoccus solimangrovi	1	1	Amaricoccus solimangrovi hits
....... Rhodobacter ruber	1	1	Rhodobacter ruber hits
....... Paroceanicella profunda	1	1	Paroceanicella profunda hits
....... Roseinatronobacter sp. HJB301	1	1	Roseinatronobacter sp. HJB301 hits
....... Algicella marina	1	1	Algicella marina hits
....... Tritonibacter litoralis	1	1	Tritonibacter litoralis hits
....... Polymorphum sp.	1	1	Polymorphum sp. hits
....... Paracoccus sp. PAMC 22219	1	1	Paracoccus sp. PAMC 22219 hits
...... Roseobacteraceae	8	8
....... Epibacterium ulvae	1	1	Epibacterium ulvae hits
....... Roseivivax	2	2
........ Roseivivax sediminis	1	1	Roseivivax sediminis hits
........ Roseivivax jejudonensis	1	1	Roseivivax jejudonensis hits
....... Donghicola eburneus	1	1	Donghicola eburneus hits
....... Roseobacter	2	2
........ Roseobacter cerasinus	1	1	Roseobacter cerasinus hits
........ Roseobacter sp. GAI101	1	1	Roseobacter sp. GAI101 hits
....... Palleronia pelagia	1	1	Palleronia pelagia hits
....... Salipiger marinus	1	1	Salipiger marinus hits
...... unclassified Rhodobacterales	3	3
....... Rhodobacterales bacterium HKCCE2091	1	1	Rhodobacterales bacterium HKCCE2091 hits
....... Rhodobacterales bacterium	1	1	Rhodobacterales bacterium hits
....... Rhodobacterales bacterium HKCCE3408	1	1	Rhodobacterales bacterium HKCCE3408 hits
..... Geminicoccaceae	2	2
...... uncultured Tistrella sp.	1	1	uncultured Tistrella sp. hits
...... Arboricoccus pini	1	1	Arboricoccus pini hits
..... Alphaproteobacteria bacterium	2	1	Alphaproteobacteria bacterium hits
.... Betaproteobacteria	176	151
..... Burkholderiales	156	133
...... Burkholderiaceae	2	60	Burkholderiaceae hits
....... Paraburkholderia	29	26
........ unclassified Paraburkholderia	13	10
......... Paraburkholderia sp. BL23I1N1	1	1	Paraburkholderia sp. BL23I1N1 hits
......... Paraburkholderia sp. BL25I1N1	1	1	Paraburkholderia sp. BL25I1N1 hits
......... Paraburkholderia sp. BL6669N2	1	1	Paraburkholderia sp. BL6669N2 hits
......... Paraburkholderia sp. BCC1886	1	1	Paraburkholderia sp. BCC1886 hits
......... Paraburkholderia sp. BL10I2N1	1	1	Paraburkholderia sp. BL10I2N1 hits
......... Paraburkholderia sp.	4	1	Paraburkholderia sp. hits
......... Paraburkholderia sp. SARCC-3016	1	1	Paraburkholderia sp. SARCC-3016 hits
......... Paraburkholderia sp. BL8N3	1	1	Paraburkholderia sp. BL8N3 hits
......... Paraburkholderia sp. Tr-20389	1	1	Paraburkholderia sp. Tr-20389 hits
......... Paraburkholderia sp. PGU19	1	1	Paraburkholderia sp. PGU19 hits
........ Paraburkholderia edwinii	1	1	Paraburkholderia edwinii hits
........ Paraburkholderia diazotrophica	1	1	Paraburkholderia diazotrophica hits
........ Paraburkholderia terrae	1	1	Paraburkholderia terrae hits
........ Paraburkholderia graminis	1	1	Paraburkholderia graminis hits
........ Paraburkholderia bryophila	1	1	Paraburkholderia bryophila hits
........ Paraburkholderia hospita	1	1	Paraburkholderia hospita hits
........ Paraburkholderia elongata	1	1	Paraburkholderia elongata hits
........ Paraburkholderia fungorum	1	1	Paraburkholderia fungorum hits
........ Paraburkholderia tropica	1	1	Paraburkholderia tropica hits
........ Paraburkholderia caballeronis	1	1	Paraburkholderia caballeronis hits
........ Paraburkholderia phosphatilytica	1	1	Paraburkholderia phosphatilytica hits
........ Paraburkholderia solisilvae	1	1	Paraburkholderia solisilvae hits
........ Paraburkholderia lycopersici	1	1	Paraburkholderia lycopersici hits
........ Paraburkholderia haematera	1	1	Paraburkholderia haematera hits
........ Paraburkholderia heleia	1	1	Paraburkholderia heleia hits
........ Paraburkholderia kururiensis	1	1	Paraburkholderia kururiensis hits
....... Cupriavidus	4	9	Cupriavidus hits
........ Cupriavidus necator	1	1	Cupriavidus necator hits
........ unclassified Cupriavidus	2	2
......... Cupriavidus sp. IDO	1	1	Cupriavidus sp. IDO hits
......... Cupriavidus sp.	1	1	Cupriavidus sp. hits
........ Cupriavidus oxalaticus	1	1	Cupriavidus oxalaticus hits
........ Cupriavidus basilensis	1	1	Cupriavidus basilensis hits
........ Cupriavidus neocaledonicus	1	1	Cupriavidus neocaledonicus hits
........ Cupriavidus pinatubonensis	1	1	Cupriavidus pinatubonensis hits
........ Cupriavidus pampae	1	1	Cupriavidus pampae hits
....... Caballeronia	1	7	Caballeronia hits
........ Caballeronia terrestris	1	1	Caballeronia terrestris hits
........ Caballeronia mineralivorans	2	1	Caballeronia mineralivorans hits
........ Caballeronia pedi	1	1	Caballeronia pedi hits
........ Caballeronia arationis	1	1	Caballeronia arationis hits
........ unclassified Caballeronia	1	1	unclassified Caballeronia hits
........ Caballeronia ptereochthonis	1	1	Caballeronia ptereochthonis hits
....... Burkholderia	8	8
........ unclassified Burkholderia	4	4
......... Burkholderia sp. Bp8998	1	1	Burkholderia sp. Bp8998 hits
......... Burkholderia sp.	1	1	Burkholderia sp. hits
......... Burkholderia sp. Ac-20379	1	1	Burkholderia sp. Ac-20379 hits
......... Burkholderia sp. WAC0059	1	1	Burkholderia sp. WAC0059 hits
........ Burkholderia gladioli	1	1	Burkholderia gladioli hits
........ Burkholderia plantarii	1	1	Burkholderia plantarii hits
........ Burkholderia cepacia complex	2	2
......... Burkholderia seminalis	1	1	Burkholderia seminalis hits
......... Burkholderia cepacia	1	1	Burkholderia cepacia hits
....... Limnobacter	3	3
........ Limnobacter litoralis	1	1	Limnobacter litoralis hits
........ unclassified Limnobacter	1	2	unclassified Limnobacter hits
......... Limnobacter sp.	1	1	Limnobacter sp. hits
....... Robbsia betulipollinis	1	1	Robbsia betulipollinis hits
....... Trinickia sp.	1	1	Trinickia sp. hits
....... Ralstonia	2	2
........ Ralstonia sp. 25mfcol4.1	1	1	Ralstonia sp. 25mfcol4.1 hits
........ Ralstonia mojiangensis	1	1	Ralstonia mojiangensis hits
....... Pandoraea	1	2	Pandoraea hits
........ Pandoraea terrigena	1	1	Pandoraea terrigena hits
...... Alcaligenaceae	5	5
....... Pollutimonas bauzanensis	1	1	Pollutimonas bauzanensis hits
....... Derxia	2	2
........ Derxia gummosa	1	1	Derxia gummosa hits
........ Derxia lacustris	1	1	Derxia lacustris hits
....... unclassified Achromobacter	1	1	unclassified Achromobacter hits
....... Bordetella genomosp. 11	1	1	Bordetella genomosp. 11 hits
...... Comamonadaceae	26	22
....... Variovorax	12	9
........ unclassified Variovorax	4	7	unclassified Variovorax hits
......... Variovorax sp. JS1663	1	1	Variovorax sp. JS1663 hits
......... Variovorax sp. PAMC28562	1	1	Variovorax sp. PAMC28562 hits
......... Variovorax sp. J22P168	1	1	Variovorax sp. J22P168 hits
......... Variovorax sp. dw_954	1	1	Variovorax sp. dw_954 hits
......... Variovorax sp. CF079	1	1	Variovorax sp. CF079 hits
......... Variovorax sp.	1	1	Variovorax sp. hits
........ Variovorax ginsengisoli	1	1	Variovorax ginsengisoli hits
........ Variovorax boronicumulans	1	1	Variovorax boronicumulans hits
....... unclassified Pseudorhodoferax	2	2
........ Pseudorhodoferax sp. Leaf265	1	1	Pseudorhodoferax sp. Leaf265 hits
........ Pseudorhodoferax sp. Leaf267	1	1	Pseudorhodoferax sp. Leaf267 hits
....... Pseudacidovorax intermedius	1	1	Pseudacidovorax intermedius hits
....... Rhodoferax	4	3
........ Rhodoferax ferrireducens	1	1	Rhodoferax ferrireducens hits
........ Rhodoferax koreense	1	1	Rhodoferax koreense hits
........ Rhodoferax sp.	2	1	Rhodoferax sp. hits
....... Curvibacter lanceolatus	1	1	Curvibacter lanceolatus hits
....... Comamonas sp. BIGb0124	1	1	Comamonas sp. BIGb0124 hits
....... Hydrogenophaga sp.	1	1	Hydrogenophaga sp. hits
....... Comamonadaceae bacterium	1	1	Comamonadaceae bacterium hits
....... Ramlibacter	1	2	Ramlibacter hits
........ Ramlibacter sp.	1	1	Ramlibacter sp. hits
....... Polaromonas naphthalenivorans	1	1	Polaromonas naphthalenivorans hits
...... Oxalobacteraceae	21	18
....... Telluria group	4	3
........ Massilia	2	2
......... Massilia sp. YIM B02763	1	1	Massilia sp. YIM B02763 hits
......... Massilia oculi	1	1	Massilia oculi hits
........ uncultured Duganella sp.	2	1	uncultured Duganella sp. hits
....... Oxalicibacterium	2	2
........ Oxalicibacterium flavum	1	1	Oxalicibacterium flavum hits
........ Oxalicibacterium faecigallinarum	1	1	Oxalicibacterium faecigallinarum hits
....... Oxalobacteraceae bacterium CAVE-383	1	1	Oxalobacteraceae bacterium CAVE-383 hits
....... Herbaspirillum	1	6	Herbaspirillum hits
........ unclassified Herbaspirillum	5	3
......... Herbaspirillum sp.	3	1	Herbaspirillum sp. hits
......... Herbaspirillum sp. WKF16	1	1	Herbaspirillum sp. WKF16 hits
......... Herbaspirillum sp. RV1423	1	1	Herbaspirillum sp. RV1423 hits
........ Herbaspirillum robiniae	1	1	Herbaspirillum robiniae hits
........ Herbaspirillum rubrisubalbicans	1	1	Herbaspirillum rubrisubalbicans hits
....... Collimonas	2	2
........ Collimonas sp. OK607	1	1	Collimonas sp. OK607 hits
........ Collimonas silvisoli	1	1	Collimonas silvisoli hits
....... Janthinobacterium	2	2
........ Janthinobacterium sp. PC23-8	1	1	Janthinobacterium sp. PC23-8 hits
........ Janthinobacterium agaricidamnosum	1	1	Janthinobacterium agaricidamnosum hits
....... Glaciimonas	2	2
........ unclassified Glaciimonas	1	2	unclassified Glaciimonas hits
......... Glaciimonas sp. PCH181	1	1	Glaciimonas sp. PCH181 hits
...... unclassified Burkholderiales	2	2
....... Burkholderiales bacterium	1	1	Burkholderiales bacterium hits
....... Burkholderiales bacterium PBB1	1	1	Burkholderiales bacterium PBB1 hits
...... Sphaerotilaceae	23	18
....... Azohydromonas	2	2
........ Azohydromonas australica	1	1	Azohydromonas australica hits
........ Azohydromonas lata	1	1	Azohydromonas lata hits
....... Ideonella	3	3
........ Ideonella azotifigens	1	1	Ideonella azotifigens hits
........ Ideonella oryzae	1	1	Ideonella oryzae hits
........ Ideonella sp.	1	1	Ideonella sp. hits
....... Paucibacter sp. R3-3	1	1	Paucibacter sp. R3-3 hits
....... Rubrivivax sp.	4	1	Rubrivivax sp. hits
....... Methylibium	2	2
........ uncultured Methylibium sp.	1	1	uncultured Methylibium sp. hits
........ unclassified Methylibium	1	1	unclassified Methylibium hits
....... Piscinibacter	7	5
........ Piscinibacter sakaiensis	1	1	Piscinibacter sakaiensis hits
........ unclassified Piscinibacter	4	2
......... Piscinibacter sp.	3	1	Piscinibacter sp. hits
......... Piscinibacter sp. HJYY11	1	1	Piscinibacter sp. HJYY11 hits
........ Piscinibacter gummiphilus	1	1	Piscinibacter gummiphilus hits
........ Piscinibacter lacus	1	1	Piscinibacter lacus hits
....... Sphaerotilus	2	2
........ Sphaerotilus sulfidivorans	1	1	Sphaerotilus sulfidivorans hits
........ Sphaerotilus hippei	1	1	Sphaerotilus hippei hits
....... Aquincola	2	2
........ Aquincola sp. J276	1	1	Aquincola sp. J276 hits
........ Aquincola tertiaricarbonis	1	1	Aquincola tertiaricarbonis hits
...... Burkholderiales genera incertae sedis	11	8
....... Xylophilus rhododendri	1	1	Xylophilus rhododendri hits
....... Aquabacterium	7	5
........ Aquabacterium lacunae	1	1	Aquabacterium lacunae hits
........ Aquabacterium olei	1	1	Aquabacterium olei hits
........ Aquabacterium soli	1	1	Aquabacterium soli hits
........ unclassified Aquabacterium	4	2
......... Aquabacterium sp. J223	1	1	Aquabacterium sp. J223 hits
......... Aquabacterium sp.	3	1	Aquabacterium sp. hits
....... Rhizobacter sp.	2	1	Rhizobacter sp. hits
....... Aquariibacter albus	1	1	Aquariibacter albus hits
..... Nitrosomonadales	9	8
...... Nitrosospira sp. Nsp2	1	1	Nitrosospira sp. Nsp2 hits
...... Methylophilaceae	5	4
....... unclassified Methylophilus	2	2
........ Methylophilus sp.	1	1	Methylophilus sp. hits
........ Methylophilus sp. QUAN	1	1	Methylophilus sp. QUAN hits
....... Methylotenera sp.	2	1	Methylotenera sp. hits
....... Methylobacillus flagellatus	1	1	Methylobacillus flagellatus hits
...... Methyloversatilis	3	3
....... Methyloversatilis universalis	1	1	Methyloversatilis universalis hits
....... Methyloversatilis sp.	1	1	Methyloversatilis sp. hits
....... Methyloversatilis discipulorum	1	1	Methyloversatilis discipulorum hits
..... Paludibacterium sp.	1	1	Paludibacterium sp. hits
..... Rhodocyclales	8	8
...... Dechloromonas hortensis	1	1	Dechloromonas hortensis hits
...... Zoogloeaceae	6	6
....... Azoarcus	3	3
........ unclassified Azoarcus	2	2
......... Azoarcus sp. KH32C	1	1	Azoarcus sp. KH32C hits
......... Azoarcus sp. DD4	1	1	Azoarcus sp. DD4 hits
........ Azoarcus indigens	1	1	Azoarcus indigens hits
....... Zoogloeaceae bacterium	1	1	Zoogloeaceae bacterium hits
....... Zoogloea dura	1	1	Zoogloea dura hits
....... Nitrogeniibacter aestuarii	1	1	Nitrogeniibacter aestuarii hits
...... Rhodocyclaceae bacterium	1	1	Rhodocyclaceae bacterium hits
..... Betaproteobacteria bacterium	2	1	Betaproteobacteria bacterium hits
.... Pseudomonadota bacterium	6	1	Pseudomonadota bacterium hits
... Myxococcota	26	12
.... Myxococcia	22	8
..... Myxococcales	8	7
...... Cystobacterineae	6	6
....... Cystobacter fuscus	1	1	Cystobacter fuscus hits
....... Vulgatibacter incomptus	1	1	Vulgatibacter incomptus hits
....... Anaeromyxobacter	2	2
........ Anaeromyxobacter oryzae	1	1	Anaeromyxobacter oryzae hits
........ Anaeromyxobacter terrae	1	1	Anaeromyxobacter terrae hits
....... Myxococcaceae	2	2
........ Simulacricoccus sp. 17bor-14	1	1	Simulacricoccus sp. 17bor-14 hits
........ Myxococcaceae bacterium	1	1	Myxococcaceae bacterium hits
...... Myxococcales bacterium	2	1	Myxococcales bacterium hits
..... Deltaproteobacteria bacterium	14	1	Deltaproteobacteria bacterium hits
.... Polyangia	3	3
..... Polyangiaceae	2	2
...... Polyangiaceae bacterium	1	1	Polyangiaceae bacterium hits
...... Sorangium cellulosum	1	1	Sorangium cellulosum hits
..... Haliangium ochraceum	1	1	Haliangium ochraceum hits
.... Myxococcota bacterium	1	1	Myxococcota bacterium hits
... PVC group	35	24
.... Planctomycetota	8	7
..... Planctomycetia	6	5
...... Singulisphaera sp. GP187	1	1	Singulisphaera sp. GP187 hits
...... Gemmataceae bacterium	1	1	Gemmataceae bacterium hits
...... Planctomycetaceae	4	3
....... Schlesneria sp.	1	1	Schlesneria sp. hits
....... Planctomycetaceae bacterium	2	1	Planctomycetaceae bacterium hits
....... Planctomyces sp. SH-PL62	1	1	Planctomyces sp. SH-PL62 hits
..... Phycisphaerae	2	2
...... Humisphaera borealis	1	1	Humisphaera borealis hits
...... Phycisphaerales bacterium	1	1	Phycisphaerales bacterium hits
.... Verrucomicrobiota	27	17
..... Verrucomicrobiae	12	9
...... Limisphaerales bacterium	1	1	Limisphaerales bacterium hits
...... Verrucomicrobiales	11	8
....... Akkermansiaceae bacterium	1	1	Akkermansiaceae bacterium hits
....... Verrucomicrobiales bacterium	2	1	Verrucomicrobiales bacterium hits
....... Verrucomicrobiaceae	8	6
........ Verrucomicrobiaceae bacterium	3	1	Verrucomicrobiaceae bacterium hits
........ Phragmitibacter flavus	1	1	Phragmitibacter flavus hits
........ Roseimicrobium	1	1	Roseimicrobium hits
........ Verrucomicrobium sp. BvORR034	1	1	Verrucomicrobium sp. BvORR034 hits
........ Prosthecobacter	2	2
......... Prosthecobacter debontii	1	1	Prosthecobacter debontii hits
......... Prosthecobacter fusiformis	1	1	Prosthecobacter fusiformis hits
..... Chthoniobacteraceae	2	2
...... Chthoniobacteraceae bacterium	1	1	Chthoniobacteraceae bacterium hits
...... Chthoniobacter sp.	1	1	Chthoniobacter sp. hits
..... Opitutae	4	4
...... Opitutae bacterium	1	1	Opitutae bacterium hits
...... Puniceicoccales	2	2
....... Puniceicoccaceae bacterium K14	1	1	Puniceicoccaceae bacterium K14 hits
....... Pelagicoccus sp. SDUM812003	1	1	Pelagicoccus sp. SDUM812003 hits
...... Opitutales bacterium	1	1	Opitutales bacterium hits
..... unclassified Verrucomicrobiota	9	2
...... Verrucomicrobiota bacterium	8	1	Verrucomicrobiota bacterium hits
...... Verrucomicrobia bacterium TMED40	1	1	Verrucomicrobia bacterium TMED40 hits
... Acidobacteriota	9	7
.... Terriglobales	6	5
..... Acidobacteriaceae	5	4
...... Acidobacteriaceae bacterium	2	1	Acidobacteriaceae bacterium hits
...... Granulicella aggregans	1	1	Granulicella aggregans hits
...... Edaphobacter	2	2
....... Edaphobacter lichenicola	1	1	Edaphobacter lichenicola hits
....... Edaphobacter bradus	1	1	Edaphobacter bradus hits
..... Terriglobales bacterium	1	1	Terriglobales bacterium hits
.... Acidobacteriota bacterium	2	1	Acidobacteriota bacterium hits
.... Luteitalea sp. TBR-22	1	1	Luteitalea sp. TBR-22 hits
... Terrabacteria group	244	217
.... Chloroflexota	8	6
..... Chloroflexota bacterium	1	1	Chloroflexota bacterium hits
..... Dictyobacter	3	3
...... Dictyobacter kobayashii	1	1	Dictyobacter kobayashii hits
...... Dictyobacter alpinus	1	1	Dictyobacter alpinus hits
...... Dictyobacter formicarum	1	1	Dictyobacter formicarum hits
..... SAR202 cluster bacterium	3	1	SAR202 cluster bacterium hits
..... Dehalococcoidia bacterium	1	1	Dehalococcoidia bacterium hits
.... Cyanobacteriota	149	143
..... Cyanophyceae	136	133
...... Coleofasciculus sp. FACHB-125	1	1	Coleofasciculus sp. FACHB-125 hits
...... Nostocales	5	5
....... unclassified Nostoc	3	3
........ Nostoc sp. DedQUE09	1	1	Nostoc sp. DedQUE09 hits
........ Nostoc sp. NZL	1	1	Nostoc sp. NZL hits
........ Nostoc sp. DedQUE12b	1	1	Nostoc sp. DedQUE12b hits
....... Mastigocoleus testarum	1	1	Mastigocoleus testarum hits
....... Calothrix sp. NIES-2100	1	1	Calothrix sp. NIES-2100 hits
...... Leptolyngbyales	42	40
....... Leptolyngbyaceae	41	39
........ Leptolyngbya	25	24
......... unclassified Leptolyngbya	1	22	unclassified Leptolyngbya hits
.......... Leptolyngbya sp. FACHB-17	2	1	Leptolyngbya sp. FACHB-17 hits
.......... Leptolyngbya sp. FACHB-671	1	1	Leptolyngbya sp. FACHB-671 hits
.......... Leptolyngbya sp. FACHB-321	1	1	Leptolyngbya sp. FACHB-321 hits
.......... Leptolyngbya sp. CCY15150	1	1	Leptolyngbya sp. CCY15150 hits
.......... Leptolyngbya sp.	1	1	Leptolyngbya sp. hits
.......... Leptolyngbya sp. KIOST-1	1	1	Leptolyngbya sp. KIOST-1 hits
.......... Leptolyngbya sp. FACHB-711	1	1	Leptolyngbya sp. FACHB-711 hits
.......... Leptolyngbya sp. Cla-17	1	1	Leptolyngbya sp. Cla-17 hits
.......... Leptolyngbya sp. SIO1E4	1	1	Leptolyngbya sp. SIO1E4 hits
.......... Leptolyngbya sp. NK1-12	1	1	Leptolyngbya sp. NK1-12 hits
.......... Leptolyngbya sp. SIO1D8	1	1	Leptolyngbya sp. SIO1D8 hits
.......... Leptolyngbya sp. NIES-2104	1	1	Leptolyngbya sp. NIES-2104 hits
.......... Leptolyngbya sp. BL0902	1	1	Leptolyngbya sp. BL0902 hits
.......... Leptolyngbya sp. FACHB-261	1	1	Leptolyngbya sp. FACHB-261 hits
.......... Leptolyngbya sp. SIO4C1	1	1	Leptolyngbya sp. SIO4C1 hits
.......... Leptolyngbya sp. 'hensonii'	1	1	Leptolyngbya sp. 'hensonii' hits
.......... Leptolyngbya sp. LCM1.Bin17	1	1	Leptolyngbya sp. LCM1.Bin17 hits
.......... Leptolyngbya sp. RL_3_1	1	1	Leptolyngbya sp. RL_3_1 hits
.......... Leptolyngbya sp. SIOISBB	1	1	Leptolyngbya sp. SIOISBB hits
.......... Leptolyngbya sp. SIO4C5	1	1	Leptolyngbya sp. SIO4C5 hits
.......... Leptolyngbya sp. BC1307	1	1	Leptolyngbya sp. BC1307 hits
......... Leptolyngbya ohadii	1	1	Leptolyngbya ohadii hits
......... Leptolyngbya ectocarpi	1	1	Leptolyngbya ectocarpi hits
........ unclassified Leptolyngbyaceae	7	7
......... Leptolyngbyaceae cyanobacterium CSU_1_4	1	1	Leptolyngbyaceae cyanobacterium CSU_1_4 hits
......... Leptolyngbyaceae cyanobacterium C42_A2020_001	1	1	Leptolyngbyaceae cyanobacterium C42_A2020_001 hits
......... Leptolyngbyaceae cyanobacterium M33_DOE_097	1	1	Leptolyngbyaceae cyanobacterium M33_DOE_097 hits
......... Leptolyngbyaceae cyanobacterium bins.302	1	1	Leptolyngbyaceae cyanobacterium bins.302 hits
......... Leptolyngbyaceae cyanobacterium bins.59	1	1	Leptolyngbyaceae cyanobacterium bins.59 hits
......... Leptolyngbyaceae cyanobacterium SM1_1_3	1	1	Leptolyngbyaceae cyanobacterium SM1_1_3 hits
......... Leptolyngbyaceae cyanobacterium MO_188.B28	1	1	Leptolyngbyaceae cyanobacterium MO_188.B28 hits
........ Phormidesmis	4	3
......... Phormidesmis priestleyi	2	2	Phormidesmis priestleyi hits
.......... Phormidesmis priestleyi Ana	1	1	Phormidesmis priestleyi Ana hits
......... Phormidesmis sp. RL_2_1	1	1	Phormidesmis sp. RL_2_1 hits
........ Myxacorys chilensis ATA2-1-KO14	1	1	Myxacorys chilensis ATA2-1-KO14 hits
........ Scytolyngbya sp. HA4215-MV1	1	1	Scytolyngbya sp. HA4215-MV1 hits
........ Alkalinema sp. FACHB-956	1	1	Alkalinema sp. FACHB-956 hits
........ Kovacikia minuta	1	1	Kovacikia minuta hits
........ Romeriopsis navalis	1	1	Romeriopsis navalis hits
....... Trichocoleus sp. FACHB-46	1	1	Trichocoleus sp. FACHB-46 hits
...... Oculatellaceae	9	9
....... Timaviella obliquedivisa GSE-PSE-MK23-08B	1	1	Timaviella obliquedivisa GSE-PSE-MK23-08B hits
....... Thermocoleostomius sinensis	1	1	Thermocoleostomius sinensis hits
....... Oculatellaceae cyanobacterium Prado106	1	1	Oculatellaceae cyanobacterium Prado106 hits
....... Kaiparowitsia implicata GSE-PSE-MK54-09C	1	1	Kaiparowitsia implicata GSE-PSE-MK54-09C hits
....... Drouetiella hepatica Uher 2000/2452	1	1	Drouetiella hepatica Uher 2000/2452 hits
....... unclassified Oculatella	2	2
........ Oculatella sp. FACHB-28	1	1	Oculatella sp. FACHB-28 hits
........ Oculatella sp. LEGE 06141	1	1	Oculatella sp. LEGE 06141 hits
....... Pegethrix bostrychoides GSE-TBD4-15B	1	1	Pegethrix bostrychoides GSE-TBD4-15B hits
....... Thermoleptolyngbya	1	1	Thermoleptolyngbya hits
...... Pseudanabaenales	9	9
....... Pseudanabaenaceae	7	7
........ Pseudanabaena	6	6
......... Pseudanabaena biceps	1	1	Pseudanabaena biceps hits
......... unclassified Pseudanabaena	4	4
.......... Pseudanabaena sp. BC1403	1	1	Pseudanabaena sp. BC1403 hits
.......... Pseudanabaena sp. PCC 6802	1	1	Pseudanabaena sp. PCC 6802 hits
.......... Pseudanabaena sp. FACHB-2040	1	1	Pseudanabaena sp. FACHB-2040 hits
.......... Pseudanabaena sp. LacPavin_0818_WC45_MAG_42_6	1	1	Pseudanabaena sp. LacPavin_0818_WC45_MAG_42_6 hits
......... Pseudanabaena mucicola	1	1	Pseudanabaena mucicola hits
........ Limnothrix sp. RL_2_0	1	1	Limnothrix sp. RL_2_0 hits
....... Pseudanabaenales cyanobacterium	1	1	Pseudanabaenales cyanobacterium hits
....... Romeria gracilis	1	1	Romeria gracilis hits
...... Pleurocapsales	8	8
....... Hyellaceae	5	5
........ unclassified Pleurocapsa	3	3
......... Pleurocapsa sp. PCC 7319	1	1	Pleurocapsa sp. PCC 7319 hits
......... Pleurocapsa sp. MO_192.B19	1	1	Pleurocapsa sp. MO_192.B19 hits
......... Pleurocapsa sp. MO_226.B13	1	1	Pleurocapsa sp. MO_226.B13 hits
........ Hyella patelloides	1	1	Hyella patelloides hits
........ Myxosarcina sp. GI1	1	1	Myxosarcina sp. GI1 hits
....... Xenococcaceae	2	2
........ Xenococcaceae cyanobacterium MO_188.B29	1	1	Xenococcaceae cyanobacterium MO_188.B29 hits
........ Xenococcus sp. PCC 7305	1	1	Xenococcus sp. PCC 7305 hits
....... Pleurocapsales cyanobacterium LEGE 10410	1	1	Pleurocapsales cyanobacterium LEGE 10410 hits
...... Chamaesiphon sp. GL140_3_metabinner_50	1	1	Chamaesiphon sp. GL140_3_metabinner_50 hits
...... Oscillatoriophycideae	12	12
....... Oscillatoriales	8	8
........ unclassified Microcoleus	3	3
......... Microcoleus sp. FACHB-1515	1	1	Microcoleus sp. FACHB-1515 hits
......... Microcoleus sp. FACHB-SPT15	1	1	Microcoleus sp. FACHB-SPT15 hits
......... Microcoleus sp. SIO2G3	1	1	Microcoleus sp. SIO2G3 hits
........ Oscillatoriaceae	4	4
......... Phormidium	3	3
.......... Phormidium tenue FACHB-886	1	1	Phormidium tenue FACHB-886 hits
.......... unclassified Phormidium	2	2
........... Phormidium sp. FACHB-1136	1	1	Phormidium sp. FACHB-1136 hits
........... Phormidium sp. FACHB-592	1	1	Phormidium sp. FACHB-592 hits
......... Oscillatoria sp. FACHB-1407	1	1	Oscillatoria sp. FACHB-1407 hits
........ Oscillatoriales cyanobacterium SM2_2_1	1	1	Oscillatoriales cyanobacterium SM2_2_1 hits
....... Chroococcales	3	3
........ Aphanothece hegewaldii	1	1	Aphanothece hegewaldii hits
........ Chroococcus sp. FPU101	1	1	Chroococcus sp. FPU101 hits
........ [Leptolyngbya] sp. PCC 7376	1	1	[Leptolyngbya] sp. PCC 7376 hits
....... Oscillatoriophycideae cyanobacterium NC_groundwater_1537_Pr4_S-0.65um_50_18	1	1	Oscillatoriophycideae cyanobacterium NC_groundwater_1537_Pr4_S-0.65um_50_18 hits
...... Synechococcales	33	33
....... Merismopediaceae	3	3
........ unclassified Synechocystis	2	2
......... Synechocystis sp. PCC 7509	1	1	Synechocystis sp. PCC 7509 hits
......... Synechocystis sp. PCC 6714	1	1	Synechocystis sp. PCC 6714 hits
........ Merismopedia sp. SIO2A8	1	1	Merismopedia sp. SIO2A8 hits
....... Synechococcaceae	20	20
........ Synechococcaceae cyanobacterium SM2_3_1	1	1	Synechococcaceae cyanobacterium SM2_3_1 hits
........ Dactylococcopsis salina	1	1	Dactylococcopsis salina hits
........ Synechococcus	17	17
......... unclassified Synechococcus	16	16
.......... Synechococcus sp. PCC 7336	1	1	Synechococcus sp. PCC 7336 hits
.......... Synechococcus sp. BDU 130192	1	1	Synechococcus sp. BDU 130192 hits
.......... Synechococcus sp. PCC 7335	1	1	Synechococcus sp. PCC 7335 hits
.......... Synechococcus sp. CCY 9618	1	1	Synechococcus sp. CCY 9618 hits
.......... Synechococcus sp. BO 8801	1	1	Synechococcus sp. BO 8801 hits
.......... Synechococcus sp. TMED169	1	1	Synechococcus sp. TMED169 hits
.......... Synechococcus sp. A18-25c	1	1	Synechococcus sp. A18-25c hits
.......... Synechococcus sp. A15-127	1	1	Synechococcus sp. A15-127 hits
.......... Synechococcus sp. CS-205	1	1	Synechococcus sp. CS-205 hits
.......... Synechococcus sp. CS-1324	1	1	Synechococcus sp. CS-1324 hits
.......... Synechococcus sp. CS-1325	1	1	Synechococcus sp. CS-1325 hits
.......... Synechococcus sp. CBW1107	1	1	Synechococcus sp. CBW1107 hits
.......... Synechococcus sp. MW101C3	1	1	Synechococcus sp. MW101C3 hits
.......... Synechococcus sp. CBW1004	1	1	Synechococcus sp. CBW1004 hits
.......... Synechococcus sp. CS-1328	1	1	Synechococcus sp. CS-1328 hits
.......... Synechococcus sp. 1G10	1	1	Synechococcus sp. 1G10 hits
......... Synechococcus elongatus	1	1	Synechococcus elongatus hits
........ Candidatus Regnicoccus frigidus MAG-AL1	1	1	Candidatus Regnicoccus frigidus MAG-AL1 hits
....... unclassified Synechococcales	3	3
........ Synechococcales cyanobacterium C42_A2020_086	1	1	Synechococcales cyanobacterium C42_A2020_086 hits
........ Synechococcales bacterium UBA10510	1	1	Synechococcales bacterium UBA10510 hits
........ Synechococcales cyanobacterium M58_A2018_015	1	1	Synechococcales cyanobacterium M58_A2018_015 hits
....... Prochlorococcaceae	7	7
........ Prochlorococcus sp. AH-736-K20	1	1	Prochlorococcus sp. AH-736-K20 hits
........ Cyanobium	6	6
......... unclassified Cyanobium	1	6	unclassified Cyanobium hits
.......... Cyanobium sp. PCC 7001	1	1	Cyanobium sp. PCC 7001 hits
.......... Cyanobium sp. FGCU52	1	1	Cyanobium sp. FGCU52 hits
.......... Cyanobium sp.	1	1	Cyanobium sp. hits
.......... Cyanobium sp. 49614_E6	1	1	Cyanobium sp. 49614_E6 hits
.......... Cyanobium sp. NIES-981	1	1	Cyanobium sp. NIES-981 hits
...... Nodosilineaceae	7	6
....... Nodosilinea	6	5
........ unclassified Nodosilinea	5	4
......... Nodosilinea sp. E11	1	1	Nodosilinea sp. E11 hits
......... Nodosilinea sp. P-1105	2	1	Nodosilinea sp. P-1105 hits
......... Nodosilinea sp. FACHB-131	1	1	Nodosilinea sp. FACHB-131 hits
......... Nodosilinea sp. LEGE 07088	1	1	Nodosilinea sp. LEGE 07088 hits
........ Nodosilinea nodulosa	1	1	Nodosilinea nodulosa hits
....... Halomicronema sp. CCY15110	1	1	Halomicronema sp. CCY15110 hits
...... Acaryochloridales	3	3
....... Thermosynechococcaceae cyanobacterium MS004	1	1	Thermosynechococcaceae cyanobacterium MS004 hits
....... Acaryochloris	2	2
........ Acaryochloris sp. IP29b_bin.137	1	1	Acaryochloris sp. IP29b_bin.137 hits
........ Acaryochloris thomasi	1	1	Acaryochloris thomasi hits
...... Roseofilum reptotaenium	1	1	Roseofilum reptotaenium hits
...... unclassified Chroococcidiopsidaceae	2	2
....... Chroococcidiopsidaceae cyanobacterium CP_BM_ER_R8_30	1	1	Chroococcidiopsidaceae cyanobacterium CP_BM_ER_R8_30 hits
....... Chroococcidiopsidaceae cyanobacterium CP_BM_RX_35	1	1	Chroococcidiopsidaceae cyanobacterium CP_BM_RX_35 hits
...... Gloeobacterales	3	3
....... unclassified Gloeobacterales	2	2
........ Gloeobacterales cyanobacterium ES-bin-313	1	1	Gloeobacterales cyanobacterium ES-bin-313 hits
........ Gloeobacterales cyanobacterium ES-bin-141	1	1	Gloeobacterales cyanobacterium ES-bin-141 hits
....... Anthocerotibacter panamensis	1	1	Anthocerotibacter panamensis hits
..... unclassified Cyanobacteriota	12	9
...... filamentous cyanobacterium CCP2	1	1	filamentous cyanobacterium CCP2 hits
...... Cyanobacteria bacterium SBLK	1	1	Cyanobacteria bacterium SBLK hits
...... Cyanobacteriota bacterium	4	1	Cyanobacteriota bacterium hits
...... Cyanobacteria bacterium RM1_2_2	1	1	Cyanobacteria bacterium RM1_2_2 hits
...... Cyanobacteria bacterium RU_5_0	1	1	Cyanobacteria bacterium RU_5_0 hits
...... Cyanobacteria bacterium REEB459	1	1	Cyanobacteria bacterium REEB459 hits
...... Cyanobacteria bacterium QH_9_48_43	1	1	Cyanobacteria bacterium QH_9_48_43 hits
...... Cyanobacteria bacterium Co-bin8	1	1	Cyanobacteria bacterium Co-bin8 hits
...... filamentous cyanobacterium CCP5	1	1	filamentous cyanobacterium CCP5 hits
..... Adonisia turfae	1	1	Adonisia turfae hits
.... Actinomycetes	85	67
..... Mycobacteriales	62	44
...... Mycobacteriaceae	60	42
....... Mycolicibacterium	10	9
........ unclassified Mycolicibacterium	1	3	unclassified Mycolicibacterium hits
......... Mycolicibacterium sp. CBMA 226	2	1	Mycolicibacterium sp. CBMA 226 hits
......... Mycolicibacterium sp. 120270	1	1	Mycolicibacterium sp. 120270 hits
........ Mycolicibacterium frederiksbergense	1	1	Mycolicibacterium frederiksbergense hits
........ Mycolicibacterium vaccae	1	1	Mycolicibacterium vaccae hits
........ Mycolicibacterium rhodesiae	1	1	Mycolicibacterium rhodesiae hits
........ Mycolicibacterium smegmatis	1	1	Mycolicibacterium smegmatis hits
........ Mycolicibacterium phocaicum	1	1	Mycolicibacterium phocaicum hits
........ Mycolicibacterium flavescens	1	1	Mycolicibacterium flavescens hits
....... Mycobacterium	2	28	Mycobacterium hits
........ unclassified Mycobacterium	1	12	unclassified Mycobacterium hits
......... Mycobacterium sp.	14	1	Mycobacterium sp. hits
......... Mycobacterium sp. 852002-51163_SCH5372311	1	1	Mycobacterium sp. 852002-51163_SCH5372311 hits
......... Mycobacterium sp. DL440	1	1	Mycobacterium sp. DL440 hits
......... Mycobacterium sp. Root265	1	1	Mycobacterium sp. Root265 hits
......... Mycobacterium sp. IS-2888	1	1	Mycobacterium sp. IS-2888 hits
......... Mycobacterium sp. 852002-10029_SCH5224772	1	1	Mycobacterium sp. 852002-10029_SCH5224772 hits
......... Mycobacterium sp. E2479	1	1	Mycobacterium sp. E2479 hits
......... Mycobacterium sp. 21AC1	1	1	Mycobacterium sp. 21AC1 hits
......... Mycobacterium sp. RTGN5	1	1	Mycobacterium sp. RTGN5 hits
......... Mycobacterium sp. E3339	1	1	Mycobacterium sp. E3339 hits
......... Mycobacterium sp. OTB74	1	1	Mycobacterium sp. OTB74 hits
........ Mycobacterium cookii	1	1	Mycobacterium cookii hits
........ Mycobacterium aquaticum	1	1	Mycobacterium aquaticum hits
........ Mycobacterium asiaticum	4	1	Mycobacterium asiaticum hits
........ Mycobacterium alsense	1	1	Mycobacterium alsense hits
........ uncultured Mycobacterium sp.	1	1	uncultured Mycobacterium sp. hits
........ Mycobacterium neglectum	1	1	Mycobacterium neglectum hits
........ Mycobacterium simiae complex	2	2
......... Mycobacterium kubicae	1	1	Mycobacterium kubicae hits
......... Mycobacterium intermedium	1	1	Mycobacterium intermedium hits
........ Mycobacterium shimoidei	1	1	Mycobacterium shimoidei hits
........ Mycobacterium barrassiae	1	1	Mycobacterium barrassiae hits
........ Mycobacterium szulgai	1	1	Mycobacterium szulgai hits
........ Mycobacterium avium complex (MAC)	2	2
......... Mycobacterium mantenii	1	1	Mycobacterium mantenii hits
......... Mycobacterium colombiense	1	1	Mycobacterium colombiense hits
........ Mycobacterium paraffinicum	1	1	Mycobacterium paraffinicum hits
........ Mycobacterium seoulense	1	1	Mycobacterium seoulense hits
....... Mycobacteroides salmoniphilum	1	1	Mycobacteroides salmoniphilum hits
....... Mycolicibacter	3	3
........ Mycolicibacter nonchromogenicus	1	1	Mycolicibacter nonchromogenicus hits
........ Mycolicibacter sinensis	1	1	Mycolicibacter sinensis hits
........ Mycolicibacter senuensis	1	1	Mycolicibacter senuensis hits
....... Mycobacteriaceae bacterium	1	1	Mycobacteriaceae bacterium hits
...... Nocardiaceae	2	2
....... Rhodococcus opacus	1	1	Rhodococcus opacus hits
....... Prescottella defluvii	1	1	Prescottella defluvii hits
..... Pseudonocardiaceae	2	2
...... Kutzneria sp. 744	1	1	Kutzneria sp. 744 hits
...... Pseudonocardia sulfidoxydans	1	1	Pseudonocardia sulfidoxydans hits
..... Streptomycetaceae	21	21
...... Streptomyces	1	18	Streptomyces hits
....... unclassified Streptomyces	9	9
........ Streptomyces sp. NRRL B-24720	1	1	Streptomyces sp. NRRL B-24720 hits
........ Streptomyces sp. ME02-6991-2B	1	1	Streptomyces sp. ME02-6991-2B hits
........ Streptomyces sp. NBC_00154	1	1	Streptomyces sp. NBC_00154 hits
........ Streptomyces sp. OV198	1	1	Streptomyces sp. OV198 hits
........ Streptomyces sp. ME19-03-3	1	1	Streptomyces sp. ME19-03-3 hits
........ Streptomyces sp. NBC_00687	1	1	Streptomyces sp. NBC_00687 hits
........ Streptomyces sp. FIT100	1	1	Streptomyces sp. FIT100 hits
........ Streptomyces sp. 142MFCol3.1	1	1	Streptomyces sp. 142MFCol3.1 hits
........ Streptomyces sp. DSM 41699	1	1	Streptomyces sp. DSM 41699 hits
....... Streptomyces formicae	1	1	Streptomyces formicae hits
....... Streptomyces mirabilis	1	1	Streptomyces mirabilis hits
....... Streptomyces panaciradicis	1	1	Streptomyces panaciradicis hits
....... Streptomyces fagopyri	1	1	Streptomyces fagopyri hits
....... Streptomyces fructofermentans	1	1	Streptomyces fructofermentans hits
....... Streptomyces cadmiisoli	1	1	Streptomyces cadmiisoli hits
....... Streptomyces iranensis	1	1	Streptomyces iranensis hits
....... Streptomyces bauhiniae	1	1	Streptomyces bauhiniae hits
...... Actinacidiphila	2	2
....... Actinacidiphila glaucinigra	1	1	Actinacidiphila glaucinigra hits
....... Actinacidiphila rubida	1	1	Actinacidiphila rubida hits
...... Streptacidiphilus sp. ASG 303	1	1	Streptacidiphilus sp. ASG 303 hits
.... Candidatus Eremiobacteraeota bacterium	2	1	Candidatus Eremiobacteraeota bacterium hits
... Bacteroidota	34	34
.... Chitinophagaceae	6	6
..... Chitinophaga filiformis	1	1	Chitinophaga filiformis hits
..... Chitinophagaceae bacterium OAS944	1	1	Chitinophagaceae bacterium OAS944 hits
..... Paraflavitalea sp. CAU 1676	1	1	Paraflavitalea sp. CAU 1676 hits
..... Flavihumibacter solisilvae	1	1	Flavihumibacter solisilvae hits
..... Niastella	2	2
...... Niastella soli	1	1	Niastella soli hits
...... Niastella yeongjuensis	1	1	Niastella yeongjuensis hits
.... Sphingobacteriaceae	5	5
..... Mucilaginibacter	3	3
...... Mucilaginibacter pocheonensis	1	1	Mucilaginibacter pocheonensis hits
...... Mucilaginibacter aquariorum	1	1	Mucilaginibacter aquariorum hits
...... Mucilaginibacter sabulilitoris	1	1	Mucilaginibacter sabulilitoris hits
..... Pedobacter	2	2
...... Pedobacter rhizosphaerae	1	1	Pedobacter rhizosphaerae hits
...... Pedobacter xinjiangensis	1	1	Pedobacter xinjiangensis hits
.... Flavobacteriales	13	13
..... Flavobacteriaceae	12	12
...... Flavobacterium	9	9
....... Flavobacterium circumlabens	1	1	Flavobacterium circumlabens hits
....... Flavobacterium resistens	1	1	Flavobacterium resistens hits
....... Flavobacterium taihuense	1	1	Flavobacterium taihuense hits
....... Flavobacterium branchiicola	1	1	Flavobacterium branchiicola hits
....... Flavobacterium aquariorum	1	1	Flavobacterium aquariorum hits
....... unclassified Flavobacterium	1	1	unclassified Flavobacterium hits
....... Flavobacterium agri	1	1	Flavobacterium agri hits
....... Flavobacterium humi	1	1	Flavobacterium humi hits
....... Flavobacterium soyangense	1	1	Flavobacterium soyangense hits
...... Aquimarina	2	2
....... Aquimarina sp. RZ0	1	1	Aquimarina sp. RZ0 hits
....... Aquimarina agarilytica	1	1	Aquimarina agarilytica hits
...... Zobellia roscoffensis	1	1	Zobellia roscoffensis hits
..... Chryseobacterium wanjuense	1	1	Chryseobacterium wanjuense hits
.... Cytophagales	10	10
..... Hymenobacter	3	3
...... Hymenobacter terrenus	1	1	Hymenobacter terrenus hits
...... Hymenobacter sp. 15J16-1T3B	1	1	Hymenobacter sp. 15J16-1T3B hits
...... Hymenobacter caeli	1	1	Hymenobacter caeli hits
..... Cytophagales bacterium	1	1	Cytophagales bacterium hits
..... Reichenbachiellaceae	2	2
...... Reichenbachiella versicolor	1	1	Reichenbachiella versicolor hits
...... Marinoscillum sp. MHG1-6	1	1	Marinoscillum sp. MHG1-6 hits
..... Spirosoma	2	2
...... Spirosoma aureum	1	1	Spirosoma aureum hits
...... Spirosoma rhododendri	1	1	Spirosoma rhododendri hits
..... Spirosomataceae	2	2
...... Fibrella sp.	1	1	Fibrella sp. hits
...... Dyadobacter sp. CY261	1	1	Dyadobacter sp. CY261 hits
... Nitrospiraceae	2	2
.... Nitrospira sp.	1	1	Nitrospira sp. hits
.... Nitrospiraceae bacterium	1	1	Nitrospiraceae bacterium hits
... Deltaproteobacteria bacterium RBG_16_58_17	1	1	Deltaproteobacteria bacterium RBG_16_58_17 hits
... bacterium	2	1	bacterium hits
... Desulfobacterales	7	2
.... Desulfobacteraceae bacterium	4	1	Desulfobacteraceae bacterium hits
.... Desulfobacterales bacterium	3	1	Desulfobacterales bacterium hits
.. Aureobasidium melanogenum	1	1	Aureobasidium melanogenum hits
. uncultured organism	23	1
