# Supplementary material for: Genomic Insights into Cyanide Biodegradation in the Pseudomonas Genus
Source: Int J Mol Sci. 2024 Apr 18;25(8):4456. doi: 10.3390/ijms25084456 (PMC11049912; doi:10.3390/ijms25084456)
Supplement: Supplementary file 1 [file ijms-25-04456-s001.zip › Table S1.xlsx]

## Sheet: P. oleovorans
Assembly Accession	Assembly Name	Organism Name	Annotation Name	Assembly Stats Total Sequence Length	Assembly Level	Assembly Release Date	WGS project accession	Assembly Stats Contig N50	Assembly Stats Scaffold N50	Assembly Submitter	Assembly BioProject Accession	Assembly BioSample Accession	Annotation Count Gene Total	Annotation Count Gene Protein-coding	Annotation Count Gene Pseudogene	Annotation Count Gene Non-coding	CheckM marker set	CheckM completeness	CheckM contamination
GCA_000297075.2	Ppseudo_final	Pseudomonas oleovorans CECT 5344	Annotation submitted by CeBiTec, Bielefeld University	4686340	Complete Genome	2014-02-04		4686340	4686340	CeBiTec, Bielefeld University	PRJEB27	SAMEA4532340	4513	4431	3	79	Pseudomonas	98.56	1.32
GCA_029814875.1	ASM2981487v1	Pseudomonas oleovorans GD04132	NCBI Prokaryotic Genome Annotation Pipeline (PGAP)	4677167	Complete Genome	2023-04-18		4677167	4677167	Washington University in St. Louis School of Medicine	PRJNA868296	SAMN30525588	4522	4203	237	82	Pseudomonas	99.13	0.67
GCA_003385705.1	ASM338570v1	Pseudomonas oleovorans AG1002	Annotation submitted by DOE Joint Genome Institute	5229429	Scaffold	2018-08-14	QRDL01	653535	892728	DOE Joint Genome Institute	PRJNA463052	SAMN09075457	4943	4810	37	86	Pseudomonas	98.56	0.51
GCA_003550255.1	ASM355025v1	Pseudomonas oleovorans E1205	Annotation submitted by DOE Joint Genome Institute	5567139	Scaffold	2018-09-12	QXDA01	529141	899638	DOE Joint Genome Institute	PRJNA463053	SAMN09075458	5219	5095	26	86	Pseudomonas	99.84	0.56
GCA_003936775.1	ASM393677v1	Pseudomonas oleovorans PO_271	NCBI Prokaryotic Genome Annotation Pipeline	4661176	Scaffold	2018-12-11	RHRS01	64154	64567	Washington University in St. Louis School of Medicine	PRJNA497126	SAMN10249212	4610	4166	380	64	Pseudomonas	98.88	0.9
GCA_024520255.1	ASM2452025v1	Pseudomonas oleovorans T113		4705017	Scaffold	2022-08-03	JALKGU01	153141	173052	City University of Hong Kong	PRJNA674484	SAMN27177300	4568	4307			Pseudomonas	98.93	0.72
GCA_900109155.1	IMG-taxon 2671180034 annotated assembly	Pseudomonas oleovorans RS1	Annotation submitted by DOE - JOINT GENOME INSTITUTE	4784556	Scaffold	2016-10-31	FNZC01	65023	69240	DOE - JOINT GENOME INSTITUTE	PRJEB16811	SAMN05216280	4817	4660		157	Pseudomonas	99.04	1.71
GCA_002091775.1	ASM209177v1	Pseudomonas oleovorans NBRC 14167		4702414	Contig	2017-04-03	BDAJ01	53275		National Institute of Technology and Evaluation	PRJDB224	SAMD00046936	4645	4309			Pseudomonas	99.12	1.23
GCA_002091815.1	ASM209181v1	Pseudomonas oleovorans subsp. oleovorans NBRC 13583		4870767	Contig	2017-04-03	BDAL01	91613		National Institute of Technology and Evaluation	PRJDB245	SAMD00046935	4749	4419			Pseudomonas	99.2	1.71
GCA_002197815.1	ASM219781v1	Pseudomonas oleovorans subsp. oleovorans DSM 1045	Annotation submitted by Goettingen Genomics Laboratory	4852859	Contig	2017-06-19	NIUB01	104148		Goettingen Genomics Laboratory	PRJNA390074	SAMN07213127	4710	4640		70	Pseudomonas	99.2	1.71
GCA_017168015.1	ASM1716801v1	Pseudomonas oleovorans East River isolate A planktonic	NCBI Prokaryotic Genome Annotation Pipeline	4405839	Contig	2021-03-05	LFMC01	44237		Queens College	PRJNA287668	SAMN03785118	4186	3891	225	70	Pseudomonas	96.92	0.59
GCA_017168035.1	ASM1716803v1	Pseudomonas oleovorans East River isolate A	NCBI Prokaryotic Genome Annotation Pipeline	4471021	Contig	2021-03-05	LFMA01	48606		CUNY Queens College	PRJNA287663	SAMN03785063	4285	3981	235	69	Pseudomonas	97.34	0.56
GCA_017168055.1	ASM1716805v1	Pseudomonas oleovorans East River isolate A passage control	NCBI Prokaryotic Genome Annotation Pipeline	4472213	Contig	2021-03-05	LFMB01	47895		Queens College	PRJNA287665	SAMN03785065	4277	3980	230	67	Pseudomonas	97.43	0.56
GCA_024621965.1	ASM2462196v1	Pseudomonas oleovorans DSM 28630	NCBI Prokaryotic Genome Annotation Pipeline (PGAP)	4490787	Contig	2022-08-10	JANKBU01	71286		RWTH Aachen University Hospital	PRJNA856830	SAMN29593163	4281	4003	224	54	Pseudomonas	97.98	0.56
GCA_029837215.1	ASM2983721v1	Pseudomonas oleovorans GD04039	NCBI Prokaryotic Genome Annotation Pipeline (PGAP)	4519231	Contig	2023-04-19	JAOEDG01	63035		Washington University in St. Louis School of Medicine	PRJNA868296	SAMN30525495	4394	4115	213	66	Pseudomonas	99.2	0.62
GCA_029837995.1	ASM2983799v1	Pseudomonas oleovorans GD04000	NCBI Prokaryotic Genome Annotation Pipeline (PGAP)	4432358	Contig	2023-04-19	JAOEET01	62906		Washington University in St. Louis School of Medicine	PRJNA868296	SAMN30525456	4246	3969	208	69	Pseudomonas	99.52	0.32
GCA_029843895.1	ASM2984389v1	Pseudomonas oleovorans GD03704	NCBI Prokaryotic Genome Annotation Pipeline (PGAP)	4684111	Contig	2023-04-19	JAOCJE01	4620045		Washington University in St. Louis School of Medicine	PRJNA868296	SAMN30525160	4528	4213	234	81	Pseudomonas	99.13	0.67
GCA_029843925.1	ASM2984392v1	Pseudomonas oleovorans GD03705	NCBI Prokaryotic Genome Annotation Pipeline (PGAP)	4545701	Contig	2023-04-19	JAOCJD01	47440		Washington University in St. Louis School of Medicine	PRJNA868296	SAMN30525161	4441	4166	209	66	Pseudomonas	98.81	0.67
GCA_029845265.1	ASM2984526v1	Pseudomonas oleovorans GD03646	NCBI Prokaryotic Genome Annotation Pipeline (PGAP)	4627074	Contig	2023-04-19	JAOCLK01	87580		Washington University in St. Louis School of Medicine	PRJNA868296	SAMN30525102	4478	4190	220	68	Pseudomonas	99.08	0.83
GCA_900455615.1	44343_C01	Pseudomonas oleovorans NCTC10692	Annotation submitted by SC	5049026	Contig	2018-08-01	UGUV01	4577944		SC	PRJEB6403	SAMEA3871776	4901	4819		82	Pseudomonas	99.2	2.83
GCA_900455635.1	43222_C01	Pseudomonas oleovorans NCTC10860	Annotation submitted by SC	4884695	Contig	2018-08-01	UGUW01	4673247		SC	PRJEB6403	SAMEA3711431	4712	4630		82	Pseudomonas	98.36	1.23

## Sheet: P. fluorescens
Assembly Accession	Assembly Name	Organism Name	Annotation Name	Assembly Stats Total Sequence Length	Assembly Level	Assembly Release Date	WGS project accession	Assembly Stats Contig N50	Assembly Stats Scaffold N50	Assembly Submitter	Assembly BioProject Accession	Assembly BioSample Accession	Annotation Count Gene Total	Annotation Count Gene Protein-coding	Annotation Count Gene Pseudogene	Annotation Count Gene Non-coding	CheckM marker set	CheckM completeness	CheckM contamination
GCA_900215245.1	IMG-taxon 2617270901 annotated assembly	Pseudomonas fluorescens ATCC 13525	Annotation submitted by DOE - JOINT GENOME INSTITUTE	6511547	Chromosome	2017-09-06		6511447	6511547	DOE - JOINT GENOME INSTITUTE	PRJEB22404	SAMN04488487	6151	5814	89	248	Pseudomonas fluorescens	99.63	0.72
GCA_000012445.1	ASM1244v1	Pseudomonas fluorescens Pf0-1	Annotation submitted by DOE Joint Genome Institute	6438405	Complete Genome	2009-07-15		6438405	6438405	DOE Joint Genome Institute	PRJNA12	SAMN02598267	5829	5722	14	93	Pseudomonas fluorescens	99.56	0.1
GCA_000293885.3	ASM29388v3	Pseudomonas fluorescens NCIMB 11764	NCBI Prokaryotic Genome Annotation Pipeline	6998154	Complete Genome	2015-08-07		6998154	6998154	University of North Texas	PRJNA172562	SAMN01112396	6365	6150	124	91	Pseudomonas fluorescens	98.13	2.9
GCA_000730425.1	ASM73042v1	Pseudomonas fluorescens UK4	NCBI Prokaryotic Genome Annotation Pipeline	6064456	Complete Genome	2014-07-17		6064456	6064456	Aalborg University	PRJNA254192	SAMN02900729	5299	5178	33	88	Pseudomonas fluorescens	97.69	2.3
GCA_001307155.1	ASM130715v1	Pseudomonas fluorescens FW300-N2E3	NCBI Prokaryotic Genome Annotation Pipeline	6391871	Complete Genome	2015-10-06		6391871	6391871	Lawrence Berkeley National Laboratory	PRJNA295937	SAMN04094105	5884	5734	61	89	Pseudomonas fluorescens	99.32	1.09
GCA_001307275.1	ASM130727v1	Pseudomonas fluorescens FW300-N2C3	NCBI Prokaryotic Genome Annotation Pipeline	7119102	Complete Genome	2015-10-06		7119102	7119102	Lawrence Berkeley National Laboratory	PRJNA295937	SAMN04094107	6098	5981	34	83	Pseudomonas fluorescens	99.58	0.54
GCA_001708445.1	ASM170844v1	Pseudomonas fluorescens L321	NCBI Prokaryotic Genome Annotation Pipeline	6641144	Complete Genome	2016-08-23		6641144	6641144	Institute of Technology Carlow	PRJNA320923	SAMN04992557	5934	5820	48	66	Pseudomonas fluorescens	99.84	0.83
GCA_001708465.1	ASM170846v1	Pseudomonas fluorescens L111	NCBI Prokaryotic Genome Annotation Pipeline	6606606	Complete Genome	2016-08-23		6606606	6606606	Institute of Technology Carlow	PRJNA320923	SAMN04992704	5889	5773	50	66	Pseudomonas fluorescens	98.98	0.83
GCA_002865505.1	ASM286550v1	Pseudomonas fluorescens 2P24	NCBI Prokaryotic Genome Annotation Pipeline	6610571	Complete Genome	2018-01-07		6610571	6610571	Chinese Academy of Agricultural Sciences	PRJNA427257	SAMN08225789	6018	5452	480	86	Pseudomonas fluorescens	95.83	1.4
GCA_004683905.1	ASM468390v1	Pseudomonas fluorescens LBUM677	NCBI Prokaryotic Genome Annotation Pipeline	6140320	Complete Genome	2019-04-06		6140320	6140320	Universite de Moncton	PRJNA529600	SAMN11279263	5689	5406	189	94	Pseudomonas fluorescens	99.6	0.28
GCA_010448615.1	ASM1044861v1	Pseudomonas fluorescens DR397	NCBI Prokaryotic Genome Annotation Pipeline (PGAP)	6418441	Complete Genome	2020-02-12		6418441	6418441	Yonsei University	PRJNA604478	SAMN13972462	5796	5667	32	97	Pseudomonas fluorescens	99.35	0.69
GCA_012974785.1	ASM1297478v1	Pseudomonas fluorescens G7	NCBI Prokaryotic Genome Annotation Pipeline	6336169	Complete Genome	2020-05-05		6336169	6336169	Huazhong Agricultural University	PRJNA437216	SAMN08644036	5855	5633	127	95	Pseudomonas fluorescens	99.32	0.27
GCA_015074865.1	ASM1507486v1	Pseudomonas fluorescens KF1	NCBI Prokaryotic Genome Annotation Pipeline (PGAP)	6957239	Complete Genome	2020-10-29		6957239	6957239	Victoria University of Wellington	PRJNA669298	SAMN16450755	6306	6143	77	86	Pseudomonas fluorescens	99.84	0.86
GCA_017498465.1	ASM1749846v1	Pseudomonas fluorescens YK-310	NCBI Prokaryotic Genome Annotation Pipeline (PGAP)	6498941	Complete Genome	2021-03-21		6498941	6498941	University of Tuebingen	PRJNA705218	SAMN18079027	5825	5654	74	97	Pseudomonas fluorescens	99.19	0.65
GCA_018502625.1	ASM1850262v1	Pseudomonas fluorescens G20-18	NCBI Prokaryotic Genome Annotation Pipeline (PGAP)	6481491	Complete Genome	2021-05-26		6481491	6481491	University of Copenhagen	PRJNA731023	SAMN19250171	6001	5806	104	91	Pseudomonas fluorescens	98.57	2.8
GCA_020809085.1	ASM2080908v1	Pseudomonas fluorescens R6-28-08	NCBI Prokaryotic Genome Annotation Pipeline (PGAP)	6758829	Complete Genome	2021-11-09		6758829	6758829	University of California Berkeley	PRJNA666450	SAMN20933723	6178	5383	704	91
GCA_022023875.1	ASM2202387v1	Pseudomonas fluorescens 2020WEIHUA_J	NCBI Prokaryotic Genome Annotation Pipeline (PGAP)	6410071	Complete Genome	2022-02-07		6410071	6410071	NJAU	PRJNA647632	SAMN15595110	5857	5687	78	92	Pseudomonas fluorescens	99.57	0.72
GCA_024266685.1	ASM2426668v1	Pseudomonas fluorescens ZL22	NCBI Prokaryotic Genome Annotation Pipeline (PGAP)	6055671	Complete Genome	2022-07-14		6014564	6014564	Wuyi University	PRJNA855899	SAMN29502200	5602	5394	84	124	Pseudomonas fluorescens	96.09	3.37
GCA_025561665.1	ASM2556166v1	Pseudomonas fluorescens Ant01	NCBI Prokaryotic Genome Annotation Pipeline (PGAP)	6249144	Complete Genome	2022-10-04		6249144	6249144	Korea Polar Research Institute	PRJNA879781	SAMN30814564	5730	5573	68	89	Pseudomonas fluorescens	99.7	0.71
GCA_030344995.1	ASM3034499v1	Pseudomonas fluorescens PH.SM	NCBI Prokaryotic Genome Annotation Pipeline (PGAP)	6337385	Complete Genome	2023-06-26		6337385	6337385	The Independent Schools Foundation Academy	PRJNA982536	SAMN35709872	5728	5596	35	97	Pseudomonas fluorescens	99.32	0.17
GCA_030687555.1	ASM3068755v1	Pseudomonas fluorescens FP2327	NCBI Prokaryotic Genome Annotation Pipeline (PGAP)	6322683	Complete Genome	2023-08-08		6322683	6322683	Chinese Academy of Agricultural Sciences	PRJNA847632	SAMN29204985	5753	5612	52	89	Pseudomonas fluorescens	99.34	0.71
GCA_900475215.1	42727_B01	Pseudomonas fluorescens NCTC10038	Annotation submitted by SC	6515171	Complete Genome	2018-06-17		6515171	6515171	SC	PRJEB6403	SAMEA3649026	6051	5962		89	Pseudomonas fluorescens	97.93	0.72
GCA_900636635.1	43721_H02	Pseudomonas fluorescens NCTC10783	Annotation submitted by SC	6866429	Complete Genome	2018-12-20		6866429	6866429	SC	PRJEB6403	SAMEA3724085	6348	6262		86
GCA_900636825.1	44858_E01	Pseudomonas fluorescens NCTC9428	Annotation submitted by SC	6033966	Complete Genome	2018-12-20		6033966	6033966	SC	PRJEB6403	SAMEA3881054	5440	5345		95	Pseudomonas fluorescens	98.43	0.96
GCA_000281895.1	ASM28189v1	Pseudomonas fluorescens Q2-87	Annotation submitted by USDA - Agricultural Research Service, USA	6368168	Chromosome	2012-08-13	AGBM01	5449528	6368168	USDA - Agricultural Research Service, USA	PRJNA67535	SAMN02436465	5707	5597	8	102	Pseudomonas fluorescens	99.04	0.39
GCA_000292795.1	PF-R124.01	Pseudomonas fluorescens R124	Annotation submitted by Northern Kentucky University	6300486	Chromosome	2012-09-11	ALYL01	206694	6256692	Northern Kentucky University	PRJNA68653	SAMN02471518	5286	5224		62	Pseudomonas fluorescens	99.41	0.1
GCA_000297195.3	ASM29719v3	Pseudomonas fluorescens BBc6R8	NCBI Prokaryotic Genome Annotation Pipeline (PGAP)	7033070	Chromosome	2020-12-21		7032970	7033070	Institut National de la Recherche Agronomique	PRJNA20583	SAMN02304079	6413	6295	36	82	Pseudomonas fluorescens	99.54	1.57
GCA_001623525.1	ASM162352v1	Pseudomonas fluorescens FW300-N2E2	NCBI Prokaryotic Genome Annotation Pipeline	6921098	Chromosome	2016-04-19		6919098	6921098	Lawrence Berkeley National Laboratory	PRJNA273571	SAMN03294340	6083	5916	81	86	Pseudomonas fluorescens	99.15	0.49
GCA_001878715.1	ASM187871v1	Pseudomonas fluorescens CREA-C16		5758958	Chromosome	2016-11-14		68694	5758958	CREA	PRJNA345279	SAMN05860393					Pseudomonas fluorescens	89.98	1.11
GCA_003352875.1	ASM335287v1	Pseudomonas fluorescens NEP1	NCBI Prokaryotic Genome Annotation Pipeline	6313875	Chromosome	2018-08-02		799422	6313875	UFSC	PRJNA392819	SAMN07310584	5773	5625	71	77	Pseudomonas fluorescens	99.03	0.41
GCA_019212185.1	ASM1921218v1	Pseudomonas fluorescens MYb115	NCBI Prokaryotic Genome Annotation Pipeline (PGAP)	6342345	Chromosome	2021-07-14		6342245	6342345	Christian-Albrechts-University Kiel	PRJNA743218	SAMN20014182	5755	5556	104	95	Pseudomonas fluorescens	97.97	2.32

## Sheet: P. monteilii
Assembly Accession	Assembly Name	Organism Name	Annotation Name	Assembly Stats Total Sequence Length	Assembly Level	Assembly Release Date	WGS project accession	Assembly Stats Contig N50	Assembly Stats Scaffold N50	Assembly Submitter	Assembly BioProject Accession	Assembly BioSample Accession	Annotation Count Gene Total	Annotation Count Gene Protein-coding	Annotation Count Gene Pseudogene	Annotation Count Gene Non-coding	CheckM marker set	CheckM completeness	CheckM contamination
GCA_003671975.1	ASM367197v1	Pseudomonas monteilii B5	NCBI Prokaryotic Genome Annotation Pipeline	6079134	Complete Genome	2018-10-22		5948598	5948598	Southwest University	PRJNA395632	SAMN07411806	5693	5427	162	104	Pseudomonas monteilii	95.53	4.96
GCA_000510285.1	ASM51028v1	Pseudomonas monteilii SB3078	NCBI Prokaryotic Genome Annotation Pipeline	6000087	Complete Genome	2013-12-18		6000087	6000087	Aalborg University	PRJNA231107	SAMN02641476	5566	5436	43	87	Pseudomonas monteilii	99.01	1.14
GCA_000510325.1	ASM51032v1	Pseudomonas monteilii SB3101	NCBI Prokaryotic Genome Annotation Pipeline	5945120	Complete Genome	2013-12-18		5945120	5945120	Aalborg University	PRJNA231108	SAMN02641477	5491	5360	45	86	Pseudomonas monteilii	98.66	1.14
GCA_002943995.1	ASM294399v1	Pseudomonas monteilii FDAARGOS_171	NCBI Prokaryotic Genome Annotation Pipeline	5897272	Complete Genome	2018-02-22		5836684	5836684	University of Maryland School of Medicine Institute for Genome Sciences (IGS) - sequencing center	PRJNA231221	SAMN03996317	5583	5255	223	105	Pseudomonas monteilii	90.97	3.95
GCA_009831395.1	ASM983139v1	Pseudomonas monteilii TCU-CK1	Annotation submitted by Tzu Chi University	5901796	Complete Genome	2020-01-06		5901796	5901796	Tzu Chi University	PRJNA541206	SAMN11579699	5497	5402		95	Pseudomonas monteilii	90.84	2.27
GCA_011045675.1	ASM1104567v1	Pseudomonas monteilii 170918607	NCBI Prokaryotic Genome Annotation Pipeline (PGAP)	5802791	Complete Genome	2020-03-02		5802791	5802791	Beijing Institute of Microbiology and Epidemiology	PRJNA562122	SAMN12634701	5581	5260	217	104	Pseudomonas monteilii	93.49	5.65
GCA_011045695.1	ASM1104569v1	Pseudomonas monteilii 170620603RE	NCBI Prokaryotic Genome Annotation Pipeline (PGAP)	5801682	Complete Genome	2020-03-02		5801682	5801682	Beijing Institute of Microbiology and Epidemiology	PRJNA562127	SAMN12634775	5580	5259	217	104	Pseudomonas monteilii	93.49	5.65
GCA_015136515.1	ASM1513651v1	Pseudomonas monteilii STW0522-72	Annotation submitted by Laboratory of Bacterial Genomics, Pathogen Genomics Center, National Institute of Infectious Diseases	5862193	Complete Genome	2020-10-08		5675201	5675201	Laboratory of Bacterial Genomics, Pathogen Genomics Center, National Institute of Infectious Diseases	PRJDB9036	SAMD00195912	5557	5457		100	Pseudomonas monteilii	91.15	4.03
GCA_021282525.2	ASM2128252v2	Pseudomonas monteilii NMI985_06	NCBI Prokaryotic Genome Annotation Pipeline (PGAP)	6349992	Complete Genome	2023-06-29		6349992	6349992	National Medicines Institute	PRJNA788750	SAMN23773709	5966	5735	133	98	Pseudomonas monteilii	96.19	4.77
GCA_021282625.2	ASM2128262v2	Pseudomonas monteilii NMI8712_11	NCBI Prokaryotic Genome Annotation Pipeline (PGAP)	6135355	Complete Genome	2023-06-30		6135355	6135355	National Medicines Institute	PRJNA788750	SAMN23773730	5712	5491	121	100	Pseudomonas monteilii	95.93	3.4
GCA_021282645.2	ASM2128264v2	Pseudomonas monteilii NMI10873_11	NCBI Prokaryotic Genome Annotation Pipeline (PGAP)	6218179	Complete Genome	2023-06-30		6218179	6218179	National Medicines Institute	PRJNA788750	SAMN23773731	5815	5584	131	100	Pseudomonas monteilii	96.16	3.83
GCA_021283055.2	ASM2128305v2	Pseudomonas monteilii NMI135_16	NCBI Prokaryotic Genome Annotation Pipeline (PGAP)	6352377	Complete Genome	2023-06-30		6352377	6352377	National Medicines Institute	PRJNA788750	SAMN23773763	5985	5740	145	100	Pseudomonas monteilii	96.09	5.36
GCA_021283365.2	ASM2128336v2	Pseudomonas monteilii NMI6266_12	NCBI Prokaryotic Genome Annotation Pipeline (PGAP)	6244081	Complete Genome	2023-06-30		6244081	6244081	National Medicines Institute	PRJNA788750	SAMN23773737	5903	5670	133	100	Pseudomonas monteilii	95.92	4.33
GCA_021497465.1	ASM2149746v1	Pseudomonas monteilii A2		5674770	Complete Genome	2022-01-18		5674770	5674770	Hunan Agricultural University	PRJNA658722	SAMN15887528					Pseudomonas monteilii	94.15	3.56
GCA_000621245.1	ASM62124v1	Pseudomonas monteilii NBRC 103158 = DSM 14164		6308713	Scaffold	2014-04-08	JHYV01	186732	204302	DOE Joint Genome Institute	PRJNA221052	SAMN02743984					Pseudomonas monteilii	99.05	1.39
GCA_000633915.1	SOAPdenovo for version 1.05 of Pseudomonas monteilii genome	Pseudomonas monteilii IOFA19		5725190	Scaffold	2014-04-21	JENF01	29332	141497	85303	PRJNA238164	SAMN02641227					Pseudomonas monteilii	91.42	6.04
GCA_001643215.1	ASM164321v1	Pseudomonas monteilii CD10_2	NCBI Prokaryotic Genome Annotation Pipeline	6377047	Scaffold	2016-05-13	LSTU01	148783	148783	Institute of Microbial Technology	PRJNA312288	SAMN04496932	5936	5726	144	66	Pseudomonas monteilii	95.89	4.23
GCA_003576045.1	ASM357604v1	Pseudomonas monteilii BCN3	NCBI Prokaryotic Genome Annotation Pipeline	6029607	Scaffold	2018-09-19	QWLL01	124979	168045	University of North Texas	PRJNA487217	SAMN09879878	5613	5369	163	81	Pseudomonas monteilii	91.06	5.81
GCA_019991045.1	ASM1999104v1	Pseudomonas monteilii ZDHY354	NCBI Prokaryotic Genome Annotation Pipeline (PGAP)	5831325	Scaffold	2021-09-14	JAFMZB01	460191	460191	The First Affiliated Hospital of Zhengzhou University	PRJNA707297	SAMN18196885	5521	5296	134	91	Pseudomonas monteilii	93.61	3.89
GCA_022867785.1	ASM2286778v1	Pseudomonas monteilii HB41	NCBI Prokaryotic Genome Annotation Pipeline (PGAP)	5647847	Scaffold	2022-04-09	JALIFT01	371512	438633	Hebei University	PRJNA821994	SAMN27162600	5219	5075	63	81	Pseudomonas monteilii	92.1	2.4

## Sheet: Pseudomonas genus (reference)
Assembly Accession	Assembly Name	Organism Name	Annotation Name	Assembly Stats Total Sequence Length	Assembly Level	Assembly Release Date	Assembly Stats Contig N50	Assembly Stats Scaffold N50	Assembly Submitter	Assembly BioProject Accession	Assembly BioSample Accession	Annotation Count Gene Total	Annotation Count Gene Protein-coding	Annotation Count Gene Pseudogene	Annotation Count Gene Non-coding	CheckM marker set	CheckM completeness	CheckM contamination
GCA_000006765.1	ASM676v1	Pseudomonas aeruginosa PAO1	Annotation submitted by PathoGenesis Corporation	6264404	Complete Genome	2006-07-07	6264404	6264404	PathoGenesis Corporation	PRJNA331	SAMN02603714	5682	5571	5	106	Pseudomonas aeruginosa	99.39	0.49
GCA_000007805.1	ASM780v1	Pseudomonas syringae pv. tomato str. DC3000	Annotation submitted by TIGR	6538260	Complete Genome	2003-03-05	6397126	6397126	TIGR	PRJNA359	SAMN02604017	5844	5621	8	107	Pseudomonas	99.36	0.19
GCA_000026105.1	ASM2610v1	Pseudomonas entomophila L48	Annotation submitted by Genoscope	5888780	Complete Genome	2006-05-10	5888780	5888780	Genoscope	PRJNA16800	SAMEA3138225	5278	5134	34	107	Pseudomonas	99.2	0.56
GCA_000145945.2	ASM14594v2	Pseudomonas amygdali pv. tabaci str. ATCC 11528	NCBI Prokaryotic Genome Annotation Pipeline (PGAP)	6201720	Complete Genome	2019-08-15	6133558	6133558	University of North Carolina at Chapel Hill	PRJNA38647	SAMN02471315	5846	5488	272	86	Pseudomonas	100	0.4
GCA_000156995.2	ASM15699v2	Pseudomonas coronafaciens pv. oryzae str. 1_6	NCBI Prokaryotic Genome Annotation Pipeline (PGAP)	5714458	Complete Genome	2019-11-20	5662937	5662937	University of North Carolina at Chapel Hill	PRJNA31357	SAMN02471317	5220	4976	161	83	Pseudomonas	100	0.24
GCA_000297075.2	Ppseudo_final	Pseudomonas oleovorans CECT 5344	Annotation submitted by CeBiTec, Bielefeld University	4686340	Complete Genome	2014-02-04	4686340	4686340	CeBiTec, Bielefeld University	PRJEB27	SAMEA4532340	4513	4431	3	79	Pseudomonas	98.56	1.32
GCA_000412675.1	ASM41267v1	Pseudomonas putida NBRC 14164	Annotation submitted by National Institute of Technology and Evaluation	6156701	Complete Genome	2013-06-14	6156701	6156701	National Institute of Technology and Evaluation	PRJDB191	SAMD00061028	5544	5449		95	Pseudomonas putida	99.47	1.33
GCA_000498975.2	ASM49897v2	Pseudomonas soli SJ10	NCBI Prokaryotic Genome Annotation Pipeline	6247860	Complete Genome	2014-09-12	6247860	6247860	Kyungpook national university	PRJNA215706	SAMN02470220	5543	5413	30	100	Pseudomonas	99.68	0.91
GCA_000517305.1	ASM51730v1	Pseudomonas cichorii JBC1	Annotation submitted by National Academy of Agricultural Science, RDA	5986012	Complete Genome	2014-01-09	5986012	5986012	National Academy of Agricultural Science, RDA	PRJNA232591	SAMN02641561	5258	5174		84	Pseudomonas	100	0.4
GCA_000696345.2	ASM69634v2	Pseudomonas donghuensis P482	Annotation submitted by Intercollegiate Faculty of Biotechnology UG&MUG	5656185	Complete Genome	2021-06-04	5656185	5656185	Intercollegiate Faculty of Biotechnology UG&MUG	PRJNA239153	SAMN02615698	5258	5108	50	100	Pseudomonas	99.36	0.91
GCA_000733715.2	ASM73371v2	Pseudomonas mendocina S5.2	NCBI Prokaryotic Genome Annotation Pipeline	5372474	Complete Genome	2015-11-09	5120146	5120146	University of Malaya	PRJNA173199	SAMN02728191	5067	4959	25	83	Pseudomonas mendocina	98	2.25
GCA_000761155.1	ASM76115v1	Pseudomonas rhizosphaerae DSM 16299	NCBI Prokaryotic Genome Annotation Pipeline	4688635	Complete Genome	2014-10-01	4688635	4688635	Kyungpook National University	PRJNA261876	SAMN03077633	4165	3893	183	89	Pseudomonas	98.59	0.28
GCA_000934565.1	ASM93456v1	Pseudomonas simiae PCL1751	Annotation submitted by Academia Sinica	6143950	Complete Genome	2015-02-25	6143950	6143950	Academia Sinica	PRJNA257447	SAMN03372067	5627	5534	4	89	Pseudomonas	99.36	0.4
GCA_001294575.1	ASM129457v1	Pseudomonas versuta L10.10	NCBI Prokaryotic Genome Annotation Pipeline	5149788	Complete Genome	2015-09-18	5149788	5149788	University of Malaya	PRJNA295629	SAMN04076495	4639	4425	120	94	Pseudomonas	99.17	0.83
GCA_001586155.1	ASM158615v1	Pseudomonas citronellolis P3B5	Annotation submitted by Agroscope	6951444	Complete Genome	2016-03-10	6951444	6951444	Agroscope	PRJNA309370	SAMN04432139	6169	6071	2	96	Pseudomonas	99.68	2.45
GCA_001594225.2	ASM159422v2	Pseudomonas glycinae MS586	NCBI Prokaryotic Genome Annotation Pipeline	6396728	Complete Genome	2017-12-21	6396728	6396728	Mississippi state university	PRJNA309549	SAMN04435621	5893	5674	131	88	Pseudomonas	98.72	4.6
GCA_001597285.1	ASM159728v1	Pseudomonas alcaligenes NEB 585	NCBI Prokaryotic Genome Annotation Pipeline	4406305	Complete Genome	2016-03-25	4406305	4406305	New England Biolabs, Inc.	PRJNA314705	SAMN04539664	4069	3977	19	73	Pseudomonas	97.76	0.08
GCA_001612705.2	ASM161270v2	Pseudomonas yamanorum LBUM636	Annotation submitted by Universite de Moncton	6856835	Complete Genome	2018-04-05	6856835	6856835	Universite de Moncton	PRJNA292571	SAMN03981702	6235	6148	4	83	Pseudomonas	100	0.19
GCA_001661075.1	ASM166107v1	Pseudomonas silesiensis A3	NCBI Prokaryotic Genome Annotation Pipeline	6823539	Complete Genome	2016-06-10	6823539	6823539	Institute of Biochemistry and Biophysics	PRJNA315635	SAMN04566726	6066	5875	95	96	Pseudomonas	99.54	0.79
GCA_001708425.1	ASM170842v1	Pseudomonas corrugata RM1-1-4	NCBI Prokaryotic Genome Annotation Pipeline	6124363	Complete Genome	2016-08-23	6124363	6124363	Graz University of Technology	PRJNA309490	SAMN04453325	5335	5189	61	85	Pseudomonas	99.8	0.19
GCA_001708485.1	ASM170848v1	Pseudomonas lurida L228	NCBI Prokaryotic Genome Annotation Pipeline	6253326	Complete Genome	2016-08-23	6175426	6175426	Institute of Technology Carlow	PRJNA320923	SAMN04992598	5661	5539	48	74	Pseudomonas	99.68	0.83
GCA_001874645.1	ASM187464v1	Pseudomonas frederiksbergensis ERDD5:01	NCBI Prokaryotic Genome Annotation Pipeline	6118567	Complete Genome	2016-11-10	5747498	5747498	CSIR-Institute of Himalayan Bioresource Technology	PRJNA350793	SAMN05947123	5705	5471	135	99	Pseudomonas	98.65	0.29
GCA_002028325.1	ASM202832v1	Pseudomonas veronii R02	NCBI Prokaryotic Genome Annotation Pipeline	6852809	Complete Genome	2017-03-15	6852809	6852809	University of Applied Sciences and Arts Western Switzerland	PRJNA355625	SAMN06076152	6280	6086	105	89	Pseudomonas	100	1.6
GCA_002355475.1	ASM235547v1	Pseudomonas furukawaii KF707	Annotation submitted by National Institute of Advanced Industrial Science and Technology (AIST)	6242949	Complete Genome	2016-04-05	6183134	6183134	National Institute of Advanced Industrial Science and Technology (AIST)	PRJDB3360	SAMD00023458	5842	5755		87	Pseudomonas	99.15	0.99
GCA_002356535.2	ASM235653v2	Pseudomonas izuensis LAB-08	Annotation submitted by Graduate School of Science and Technology, Shizuoka University, Japan	6732290	Complete Genome	2021-06-07	6732290	6732290	Graduate School of Science and Technology, Shizuoka University, Japan	PRJDB4583	SAMD00047326	6042	5946		96	Pseudomonas	99.68	0.92
GCA_002736065.1	ASM273606v1	Pseudomonas mosselii PtA1		5742165	Complete Genome	2017-10-30	5742165	5742165	Plant Pathology	PRJNA415012	SAMN07812005					Pseudomonas	99.68	0.51
GCA_003025345.2	ASM302534v2	Pseudomonas paraeruginosa Cr1	NCBI Prokaryotic Genome Annotation Pipeline	6164858	Complete Genome	2018-05-11	6118054	6118054	University of Delhi	PRJNA381281	SAMN06673526	5856	5542	235	79	Pseudomonas	99.01	0.14
GCA_003352185.1	ASM335218v1	Pseudomonas kribbensis 46-2	NCBI Prokaryotic Genome Annotation Pipeline	6324282	Complete Genome	2018-08-01	6324282	6324282	Korea Research Institute of Bioscience and Biotechnology (KRIBB)	PRJNA472819	SAMN09244908	5803	5626	80	97	Pseudomonas	99.68	0.13
GCA_003391255.1	ASM339125v1	Pseudomonas plecoglossicida XSDHY-P	NCBI Prokaryotic Genome Annotation Pipeline	5525520	Complete Genome	2018-08-15	5525520	5525520	Zhejiang Ocean University	PRJNA481851	SAMN09691142	5103	4806	200	97	Pseudomonas	99.68	0.11
GCA_003595175.1	ASM359517v1	Pseudomonas cavernae K2W31S-8	NCBI Prokaryotic Genome Annotation Pipeline	4949615	Complete Genome	2018-09-25	4949615	4949615	Chinese Academy of Sciences	PRJNA490657	SAMN10055746	4515	4308	122	85	Pseudomonas	97.72	1.21
GCA_003671975.1	ASM367197v1	Pseudomonas monteilii B5	NCBI Prokaryotic Genome Annotation Pipeline	6079134	Complete Genome	2018-10-22	5948598	5948598	Southwest University	PRJNA395632	SAMN07411806	5693	5427	162	104	Pseudomonas monteilii	95.53	4.96
GCA_003850565.1	ASM385056v1	Pseudomonas sessilinigenes CMR12a	Annotation submitted by Universite de Moncton	6896611	Complete Genome	2018-11-29	6896611	6896611	Universite de Moncton	PRJNA433211	SAMN08359212	6375	6284	5	86	Pseudomonas	99.57	1.6
GCA_003851555.1	ASM385155v1	Pseudomonas synxantha R6-28-08	Annotation submitted by Universite de Moncton	6562330	Complete Genome	2018-11-29	6562330	6562330	Universite de Moncton	PRJNA433211	SAMN08359174	6135	6031	14	90	Pseudomonas	100	0.5
GCA_003852045.1	ASM385204v1	Pseudomonas orientalis 8B	Annotation submitted by Universite de Moncton	5919814	Complete Genome	2018-11-29	5919814	5919814	Universite de Moncton	PRJNA433211	SAMN08359171	5384	5288	9	87	Pseudomonas	100	0.57
GCA_003940825.1	ASM394082v1	Pseudomonas oryziphila 1257	NCBI Prokaryotic Genome Annotation Pipeline	6049604	Complete Genome	2018-12-12	6049604	6049604	Shanghai JiaoTong University	PRJNA508546	SAMN10524910	5622	5353	167	102	Pseudomonas	99.68	0.22
GCA_004124255.1	ASM412425v1	Candidatus Pseudomonas adelgestsugas HWA_ENA	Annotation submitted by Utah State University	1835598	Complete Genome	2019-01-31	1835598	1835598	Utah State University	PRJNA431635	SAMN08397417	1017	944	31	42	Pseudomonas	46.23	0.32
GCA_004214895.1	ASM421489v1	Pseudomonas tructae SNU WT1	NCBI Prokaryotic Genome Annotation Pipeline	5685196	Complete Genome	2019-02-20	5685196	5685196	Seoul National University	PRJNA522009	SAMN10922936	5226	5033	93	100	Pseudomonas	99.95	1.87
GCA_004786035.1	ASM478603v1	Pseudomonas viciae 11K1	NCBI Prokaryotic Genome Annotation Pipeline	6704877	Complete Genome	2019-04-12	6682832	6682832	China Agricultural University	PRJNA514417	SAMN10724295	6010	5778	147	85	Pseudomonas	99.95	1.05
GCA_008370715.1	ASM837071v1	Pseudomonas brassicacearum 3Re2-7	NCBI Prokaryotic Genome Annotation Pipeline	6738544	Complete Genome	2019-09-12	6738544	6738544	Bielefeld University	PRJNA511966	SAMN10654118	6267	5992	190	85	Pseudomonas brassicacearum	96.66	1.69
GCA_008693965.1	ASM869396v1	Pseudomonas luteola FDAARGOS_637	NCBI Prokaryotic Genome Annotation Pipeline (PGAP)	5901383	Complete Genome	2019-09-25	4273365	4273365	US Food and Drug Administration	PRJNA231221	SAMN11056352	5587	5343	151	93	Pseudomonas	98.72	1.04
GCA_008807375.1	ASM880737v1	Pseudomonas lalkuanensis PE08	NCBI Prokaryotic Genome Annotation Pipeline (PGAP)	6056953	Complete Genome	2019-10-03	6056953	6056953	National Centre for Cell Science	PRJNA561124	SAMN12607303	5562	5395	75	92	Pseudomonas	99.52	0.88
GCA_009755645.1	ASM975564v1	Pseudomonas alkylphenolica Neo	NCBI Prokaryotic Genome Annotation Pipeline (PGAP)	5612010	Complete Genome	2019-12-16	5612010	5612010	Cal State San Bernardino	PRJNA593854	SAMN13494299	5077	4950	34	93	Pseudomonas	99.29	0.96
GCA_009911755.1	ASM991175v1	Pseudomonas knackmussii N1-2		6095635	Complete Genome	2020-01-22	6095635	6095635	Northwest A&F University	PRJNA600807	SAMN13831655					Pseudomonas	99.36	2.26
GCA_011040435.1	ASM1104043v1	Pseudomonas psychrophila KM02	NCBI Prokaryotic Genome Annotation Pipeline (PGAP)	5313922	Complete Genome	2020-02-29	5313922	5313922	Poznan University of Life Sciences	PRJNA509367	SAMN14133006	4805	4647	58	100	Pseudomonas	99.48	0.19
GCA_011397855.1	ASM1139785v1	Pseudomonas otitidis MrB4	Annotation submitted by National Institute of Advanced Industrial Science and Technology	6089454	Complete Genome	2020-02-20	6089454	6089454	National Institute of Advanced Industrial Science and Technology	PRJDB9285	SAMD00204525	5682	5595		87	Pseudomonas	99.68	0.72
GCA_012647205.1	ASM1264720v1	Pseudomonas umsongensis CY-1	NCBI Prokaryotic Genome Annotation Pipeline (PGAP)	6690075	Complete Genome	2020-04-22	6690075	6690075	Central South University	PRJNA625407	SAMN14599528	6073	5900	77	96	Pseudomonas umsongensis	80.7	12.27
GCA_012767755.2	ASM1276775v2	Pseudomonas tohonis TUM18999	Annotation submitted by Toho University Medical Center Omori Hospital	6826062	Complete Genome	2020-06-01	6826062	6826062	Toho University Medical Center Omori Hospital	PRJDB9669	SAMD00220017	6254	6175		79	Pseudomonas	99.04	1.36
GCA_012971725.1	ASM1297172v1	Pseudomonas multiresinivorans populi	NCBI Prokaryotic Genome Annotation Pipeline (PGAP)	6517592	Complete Genome	2020-05-04	6517592	6517592	Oak Ridge National Laboratory	PRJNA606475	SAMN14091588	5967	5854	24	89	Pseudomonas	99.78	1.37
GCA_013200955.2	ASM1320095v2	Pseudomonas campi S1-A32-2	NCBI Prokaryotic Genome Annotation Pipeline (PGAP)	4436925	Complete Genome	2020-07-20	4436925	4436925	Exploratories for large-scale and long-term functional biodiversity research	PRJNA631893	SAMN14896266	4075	3980	24	71	Pseudomonas	97.7	0.66
GCA_013285305.1	ASM1328530v1	Pseudomonas rhodesiae NL2019	NCBI Prokaryotic Genome Annotation Pipeline (PGAP)	5779157	Complete Genome	2020-06-08	5779157	5779157	Nanjing Forestry University	PRJNA635762	SAMN15052423	5261	5124	50	87	Pseudomonas	100	0.19
GCA_013374995.1	ASM1337499v1	Pseudomonas eucalypticola NP-1	NCBI Prokaryotic Genome Annotation Pipeline (PGAP)	6401699	Complete Genome	2020-06-28	6372924	6372924	Fujian Agriculture and Forestry University	PRJNA639687	SAMN15248734	5786	5596	78	112	Pseudomonas	99.45	1.55
GCA_013409125.2	ASM1340912v2	Pseudomonas sediminis B10D7D	NCBI Prokaryotic Genome Annotation Pipeline (PGAP)	4934017	Complete Genome	2020-08-18	4934017	4934017	DOE Joint Genome Institute	PRJNA632188	SAMN14908250	4612	4508	21	83	Pseudomonas	99.84	0.79
GCA_014268275.3	ASM1426827v3	Pseudomonas tritici SWRI145	NCBI Prokaryotic Genome Annotation Pipeline (PGAP)	6240195	Complete Genome	2021-07-12	6240195	6240195	KU Leuven	PRJNA639797	SAMN15248358	5750	5596	68	86	Pseudomonas	100	0.51
GCA_014268375.2	ASM1426837v2	Pseudomonas salmasensis SWRI126	NCBI Prokaryotic Genome Annotation Pipeline (PGAP)	6289056	Complete Genome	2021-07-06	6289056	6289056	KU Leuven	PRJNA639797	SAMN15248353	5635	5465	79	91	Pseudomonas	100	0.11
GCA_014268445.2	ASM1426844v2	Pseudomonas tensinigenes ZA 5.3	NCBI Prokaryotic Genome Annotation Pipeline (PGAP)	6621778	Complete Genome	2021-07-06	6621778	6621778	KU Leuven	PRJNA639797	SAMN15248349	5915	5788	34	93	Pseudomonas	99.68	0.19
GCA_014268455.2	ASM1426845v2	Pseudomonas shahriarae SWRI52	NCBI Prokaryotic Genome Annotation Pipeline (PGAP)	6054205	Complete Genome	2021-07-06	6054205	6054205	KU Leuven	PRJNA639797	SAMN15248350	5461	5318	56	87	Pseudomonas	100	0.42
GCA_014268485.2	ASM1426848v2	Pseudomonas zeae OE 48.2	NCBI Prokaryotic Genome Annotation Pipeline (PGAP)	6630739	Complete Genome	2021-07-06	6630739	6630739	KU Leuven	PRJNA639797	SAMN15248348	5866	5709	61	96	Pseudomonas	99.62	0.08
GCA_014268495.2	ASM1426849v2	Pseudomonas monsensis PGSB 8459	NCBI Prokaryotic Genome Annotation Pipeline (PGAP)	6422728	Complete Genome	2021-07-06	6418895	6418895	KU Leuven	PRJNA639797	SAMN15248347	5700	5538	67	95	Pseudomonas	99.36	0.09
GCA_014268585.2	ASM1426858v2	Pseudomonas iranensis SWRI54	NCBI Prokaryotic Genome Annotation Pipeline (PGAP)	6073514	Complete Genome	2021-07-06	6073514	6073514	KU Leuven	PRJNA639797	SAMN15248341	5492	5358	45	89	Pseudomonas	99.63	0.19
GCA_014268595.2	ASM1426859v2	Pseudomonas hamedanensis SWRI65	NCBI Prokaryotic Genome Annotation Pipeline (PGAP)	6045338	Complete Genome	2021-07-06	6045338	6045338	KU Leuven	PRJNA639797	SAMN15248342	5329	5206	35	88	Pseudomonas	99.68	0.08
GCA_014268695.2	ASM1426869v2	Pseudomonas zarinae SWRI108	NCBI Prokaryotic Genome Annotation Pipeline (PGAP)	6551245	Complete Genome	2021-07-06	6551245	6551245	KU Leuven	PRJNA639797	SAMN15248336	5825	5685	54	86	Pseudomonas	99.95	0.16
GCA_014268755.2	ASM1426875v2	Pseudomonas vanderleydeniana RW8P3	NCBI Prokaryotic Genome Annotation Pipeline (PGAP)	7026924	Complete Genome	2021-07-06	7026924	7026924	KU Leuven	PRJNA639797	SAMN15248333	6332	6176	63	93	Pseudomonas	99.96	0.86
GCA_014268885.2	ASM1426888v2	Pseudomonas xantholysinigenes RW9S1A	NCBI Prokaryotic Genome Annotation Pipeline (PGAP)	5607668	Complete Genome	2021-07-06	5607668	5607668	KU Leuven	PRJNA639797	SAMN15248328	4977	4840	39	98	Pseudomonas	99.68	0.11
GCA_014269025.2	ASM1426902v2	Pseudomonas promysalinigenes RW10S1	NCBI Prokaryotic Genome Annotation Pipeline (PGAP)	5046521	Complete Genome	2021-07-06	5046521	5046521	KU Leuven	PRJNA639797	SAMN15248319	4572	4421	51	100	Pseudomonas	100	0.22
GCA_014269225.2	ASM1426922v2	Pseudomonas anuradhapurensis RD8MR3	NCBI Prokaryotic Genome Annotation Pipeline (PGAP)	5393636	Complete Genome	2021-07-06	5393636	5393636	KU Leuven	PRJNA639797	SAMN15248309	4927	4779	46	102	Pseudomonas	99.96	0.14
GCA_014524625.1	ASM1452462v1	Pseudomonas chlororaphis qlu-1	NCBI Prokaryotic Genome Annotation Pipeline (PGAP)	6827675	Complete Genome	2020-09-11	6827675	6827675	Qilu University of Technology	PRJNA630361	SAMN14832907	6093	5979	27	87	Pseudomonas chlororaphis	97.74	1.19
GCA_014863585.1	ASM1486358v1	Pseudomonas gozinkensis IzPS32d		6563527	Complete Genome	2020-10-08	6563527	6563527	Juntendo University	PRJNA665284	SAMN16250066					Pseudomonas	98.93	0.1
GCA_014863605.1	ASM1486360v1	Pseudomonas allokribbensis IzPS23		6565027	Complete Genome	2020-10-08	6565027	6565027	Juntendo University	PRJNA665319	SAMN16250065					Pseudomonas	99.68	0.08
GCA_015168335.1	ASM1516833v1	Pseudomonas shirazica A28		6024098	Complete Genome	2020-11-02	5824126	5824126	Southwest Medical University	PRJNA668445	SAMN16409504					Pseudomonas	100	1.12
GCA_015377145.2	2T-2-5-2v4	Pseudomonas lundensis 2T.2.5.2	NCBI Prokaryotic Genome Annotation Pipeline (PGAP)	4934136	Complete Genome	2020-11-18	4895759	4895759	Institute of Microbiology, National Academy of Sciences of Belarus	PRJNA665389	SAMN16253275	4563	4393	65	105	Pseudomonas	99.92	0.44
GCA_015476275.1	ASM1547627v1	Pseudomonas fragi NL20W	NCBI Prokaryotic Genome Annotation Pipeline (PGAP)	5077209	Complete Genome	2020-11-15	5072729	5072729	Nanjing Forestry University	PRJNA674754	SAMN16674530	4633	4471	60	102	Pseudomonas	99.68	0.22
GCA_016599635.1	ASM1659963v1	Pseudomonas cannabina pv. alisalensis MAFF 301419	NCBI Prokaryotic Genome Annotation Pipeline (PGAP)	6144893	Complete Genome	2021-01-11	6103677	6103677	National Agriculture and Food Research Organization (NARO)	PRJNA687493	SAMN17146248	5486	5181	220	85	Pseudomonas	99.68	0.29
GCA_017167965.1	ASM1716796v1	Pseudomonas atacamensis SM1	NCBI Prokaryotic Genome Annotation Pipeline (PGAP)	5990776	Complete Genome	2021-03-04	5909586	5909586	UAE University	PRJNA701364	SAMN17864183	5436	5316	35	85	Pseudomonas	99.63	0.08
GCA_017167985.1	ASM1716798v1	Pseudomonas toyotomiensis SM2	NCBI Prokaryotic Genome Annotation Pipeline (PGAP)	5235458	Complete Genome	2021-03-04	5235458	5235458	UAE University	PRJNA701365	SAMN17864184	4857	4746	30	81	Pseudomonas	99.84	0.43
GCA_017915135.1	ASM1791513v1	Pseudomonas khazarica ODT-83	NCBI Prokaryotic Genome Annotation Pipeline (PGAP)	5384159	Complete Genome	2021-04-12	5384159	5384159	Shanghai Ocean University	PRJNA692848	SAMN17372966	5063	4914	65	84	Pseudomonas	99.84	0.49
GCA_018394375.1	ASM1839437v1	Pseudomonas syringae Susan2139	NCBI Prokaryotic Genome Annotation Pipeline (PGAP)	5868373	Complete Genome	2021-05-18	5827964	5827964	USDA	PRJNA728054	SAMN19068034	5193	5017	93	83	Pseudomonas syringae	99.73	1.7
GCA_018398475.1	ASM1839847v1	Pseudomonas qingdaonensis S-1	NCBI Prokaryotic Genome Annotation Pipeline (PGAP)	5938989	Complete Genome	2021-05-19	5938989	5938989	Zhejiang University of Technology	PRJNA728845	SAMN19104792	5446	5287	65	94	Pseudomonas	99.29	0.91
GCA_018968705.1	ASM1896870v1	Pseudomonas lijiangensis LJ2	NCBI Prokaryotic Genome Annotation Pipeline (PGAP)	5870232	Complete Genome	2021-06-21	5870232	5870232	Yunnan Academy of Tobacco Agriculture Science	PRJNA737108	SAMN19679079	5033	4895	50	88	Pseudomonas	99.68	0.88
GCA_019139535.1	ASM1913953v1	Pseudomonas muyukensis COW39	NCBI Prokaryotic Genome Annotation Pipeline (PGAP)	5527654	Complete Genome	2021-07-06	5527654	5527654	KU Leuven	PRJNA639797	SAMN19473673	4902	4770	33	99	Pseudomonas	99.68	0.11
GCA_019139675.1	ASM1913967v1	Pseudomonas maumuensis COW77	NCBI Prokaryotic Genome Annotation Pipeline (PGAP)	5758328	Complete Genome	2021-07-06	5758328	5758328	KU Leuven	PRJNA639797	SAMN19473670	5104	4970	30	104	Pseudomonas	99.68	0.24
GCA_019139795.1	ASM1913979v1	Pseudomonas azerbaijanorientalis SWRI123	NCBI Prokaryotic Genome Annotation Pipeline (PGAP)	6228218	Complete Genome	2021-07-06	6228218	6228218	KU Leuven	PRJNA639797	SAMN19473666	5613	5443	74	96	Pseudomonas	99.68	0.4
GCA_019139815.1	ASM1913981v1	Pseudomonas asgharzadehiana SWRI132	NCBI Prokaryotic Genome Annotation Pipeline (PGAP)	6107031	Complete Genome	2021-07-06	6107031	6107031	KU Leuven	PRJNA639797	SAMN19473665	5575	5430	54	91	Pseudomonas	100	0.4
GCA_019139835.1	ASM1913983v1	Pseudomonas xanthosomatis COR54	NCBI Prokaryotic Genome Annotation Pipeline (PGAP)	5987104	Complete Genome	2021-07-06	5987104	5987104	KU Leuven	PRJNA639797	SAMN19473672	5282	5117	67	98	Pseudomonas	99.68	0.32
GCA_019139895.1	ASM1913989v1	Pseudomonas fakonensis COW40	NCBI Prokaryotic Genome Annotation Pipeline (PGAP)	6147080	Complete Genome	2021-07-06	6147080	6147080	KU Leuven	PRJNA639797	SAMN19473671	5431	5287	45	99	Pseudomonas	99.68	0.48
GCA_019141525.1	ASM1914152v1	Pseudomonas alvandae SWRI17	NCBI Prokaryotic Genome Annotation Pipeline (PGAP)	6307666	Complete Genome	2021-07-06	6307666	6307666	KU Leuven	PRJNA639797	SAMN19473664	5660	5534	40	86	Pseudomonas	99.95	0.08
GCA_019614655.1	ASM1961465v1	Pseudomonas germanica FIT28	NCBI Prokaryotic Genome Annotation Pipeline (PGAP)	6713530	Complete Genome	2021-08-16	6713530	6713530	Center for Research in Agricultural Genomics (CRAG)	PRJNA705867	SAMN18105273	5984	5843	45	96	Pseudomonas	99.62	0.26
GCA_019693255.1	ASM1969325v1	Pseudomonas mandelii KGI_MA19	NCBI Prokaryotic Genome Annotation Pipeline (PGAP)	6749770	Complete Genome	2021-08-19	6749770	6749770	Istanbul Technical University	PRJNA753676	SAMN20703549	6139	5966	82	91	Pseudomonas	99.68	0.24
GCA_020917325.1	ASM2091732v1	Pseudomonas savastanoi MHT1	NCBI Prokaryotic Genome Annotation Pipeline (PGAP)	5999881	Complete Genome	2021-11-22	5999881	5999881	Zhongkai University of Agriculture and Engineering	PRJNA736824	SAMN19665368	5165	5008	74	83	Pseudomonas	99.94	0.08
GCA_021018765.1	ASM2101876v1	Pseudomonas fitomaticsae FIT81	NCBI Prokaryotic Genome Annotation Pipeline (PGAP)	6492796	Complete Genome	2021-12-01	6492796	6492796	Center for Research in Agricultural Genomics (CRAG)	PRJNA705867	SAMN19241968	5904	5742	67	95	Pseudomonas	99.68	0.18
GCA_021029445.1	ASM2102944v1	Pseudomonas wenzhouensis A20	NCBI Prokaryotic Genome Annotation Pipeline (PGAP)	4452100	Complete Genome	2021-12-03	4452100	4452100	Wenzhou Medical University	PRJNA718717	SAMN18559493	4141	3955	105	81	Pseudomonas	98.51	1.07
GCA_021283545.2	ASM2128354v2	Pseudomonas alloputida NMI24_14	NCBI Prokaryotic Genome Annotation Pipeline (PGAP)	6438596	Complete Genome	2023-06-30	6438596	6438596	National Medicines Institute	PRJNA788750	SAMN23773755	5953	5723	128	102	Pseudomonas	99.62	0.45
GCA_021391435.1	ASM2139143v1	Pseudomonas sivasensis BsEB-1		6101651	Complete Genome	2022-01-09	6101651	6101651	Kunming University of science and technology	PRJNA785097	SAMN23530418					Pseudomonas	100	0.59
GCA_021432765.1	ASM2143276v1	Pseudomonas phenolilytica RBPA9	NCBI Prokaryotic Genome Annotation Pipeline (PGAP)	3922746	Complete Genome	2022-01-11	3922746	3922746	Institute of Life Sciences	PRJNA640250	SAMN15312252	3740	3646	18	76	Pseudomonas	98.96	0.11
GCA_021560075.1	ASM2156007v1	Pseudomonas juntendi PP_2463	NCBI Prokaryotic Genome Annotation Pipeline (PGAP)	5630196	Complete Genome	2022-01-24	5561304	5561304	Sanmen People's Hospital	PRJNA796941	SAMN24966705	5229	4994	135	100	Pseudomonas	99.68	0.59
GCA_022557255.1	ASM2255725v1	Pseudomonas syringae pv. tagetis ICMP 4091	NCBI Prokaryotic Genome Annotation Pipeline (PGAP)	6083305	Complete Genome	2022-03-13	5979955	5979955	University of Arizona	PRJNA812078	SAMN26368381	5484	5258	143	83	Pseudomonas	100	0.2
GCA_023093875.1	ASM2309387v1	Pseudomonas chengduensis T1624		5579170	Complete Genome	2022-04-24	5579170	5579170	City University of Hong Kong	PRJNA674484	SAMN27177275					Pseudomonas	99.84	0.98
GCA_023278125.1	ASM2327812v1	Pseudomonas tremae PA-1-10F	NCBI Prokaryotic Genome Annotation Pipeline (PGAP)	5887743	Complete Genome	2022-05-09	5717648	5717648	NIAB East Malling Research	PRJNA587608	SAMN17034053	5341	5099	159	83	Pseudomonas	99.52	0.57
GCA_023330585.1	ASM2333058v1	Pseudomonas bijieensis SP1	NCBI Prokaryotic Genome Annotation Pipeline (PGAP)	6668956	Complete Genome	2022-05-11	6668956	6668956	Qujing Normal University	PRJNA835202	SAMN28095535	5942	5797	60	85	Pseudomonas	99.95	0.48
GCA_024072275.1	ASM2407227v1	Pseudomonas siliginis OTU6BANIB1	NCBI Prokaryotic Genome Annotation Pipeline (PGAP)	6095266	Complete Genome	2022-06-30	5992118	5992118	INRAE	PRJNA848627	SAMN29009911	5511	5377	46	88	Pseudomonas	99.31	0.25
GCA_024112395.1	ASM2411239v1	Pseudomonas pergaminensis 1008	NCBI Prokaryotic Genome Annotation Pipeline (PGAP)	6609162	Complete Genome	2022-07-01	6609162	6609162	Universidad Nacional de Quilmes	PRJNA741525	SAMN19876195	6012	5730	196	86	Pseudomonas	99.29	1.58
GCA_024205225.1	ASM2420522v1	Pseudomonas hydrolytica KHPS2	NCBI Prokaryotic Genome Annotation Pipeline (PGAP)	5497959	Complete Genome	2022-07-11	5414044	5414044	University of Minnesota	PRJNA851084	SAMN29209891	5183	5050	51	82	Pseudomonas	99.84	1.36
GCA_024296925.1	ASM2429692v1	Pseudomonas nunensis In5	NCBI Prokaryotic Genome Annotation Pipeline (PGAP)	7328926	Complete Genome	2022-07-17	7328926	7328926	Aarhus University	PRJNA854787	SAMN29447703	6505	6305	109	91	Pseudomonas	99.49	0.56
GCA_024584585.1	ASM2458458v1	Pseudomonas ficuserectae ZJDX-003		6456568	Complete Genome	2022-08-08	6169857	6169857	South china agriculture university	PRJNA773656	SAMN22503690					Pseudomonas	98.81	0.08
GCA_024749065.1	ASM2474906v1	Pseudomonas sichuanensis B21-027	NCBI Prokaryotic Genome Annotation Pipeline (PGAP)	5994216	Complete Genome	2022-08-26	5994216	5994216	Agriculture and Agri-food Canada	PRJNA779451	SAMN23038785	5381	5186	93	102	Pseudomonas	99.25	0.11
GCA_024749365.1	ASM2474936v1	Pseudomonas canavaninivorans B21-020	NCBI Prokaryotic Genome Annotation Pipeline (PGAP)	6468924	Complete Genome	2022-08-26	6468924	6468924	Agriculture and Agri-food Canada	PRJNA779451	SAMN23038883	5853	5688	80	85	Pseudomonas	99.95	0.4
GCA_026072635.1	ASM2607263v1	Pseudomonas solani Sm006	Annotation submitted by National Institute of Agrobiological Sciences	6661285	Complete Genome	2022-09-28	6661285	6661285	National Institute of Agrobiological Sciences	PRJDB8663	SAMD00224199	6184	6102		82	Pseudomonas	96.49	1.11
GCA_029215585.1	ASM2921558v1	Pseudomonas kermanshahensis Mr36	NCBI Prokaryotic Genome Annotation Pipeline (PGAP)	6213236	Complete Genome	2023-03-15	6213236	6213236	Nanjing Agricultural University	PRJNA940569	SAMN33574227	5570	5419	52	99	Pseudomonas	100	0.22
GCA_029457395.1	ASM2945739v1	Pseudomonas nitroreducens L4	NCBI Prokaryotic Genome Annotation Pipeline (PGAP)	6229472	Complete Genome	2023-03-29	6229472	6229472	Beijing Forestry University	PRJNA945221	SAMN33775937	5727	5620	19	88	Pseudomonas	99.94	1.47
GCA_030291635.1	ASM3029163v1	Pseudomonas kurunegalensis ANKC.G2	NCBI Prokaryotic Genome Annotation Pipeline (PGAP)	6133480	Complete Genome	2023-06-20	6133480	6133480	The Independent Schools Foundation Academy	PRJNA981301	SAMN35672244	5590	5451	42	97	Pseudomonas	100	0.44
GCA_030505375.1	ASM3050537v1	Pseudomonas kielensis ZE23JCel16	NCBI Prokaryotic Genome Annotation Pipeline (PGAP)	5857139	Complete Genome	2023-07-19	5857139	5857139	University of Zurich	PRJNA991734	SAMN36315995	5424	5171	153	100	Pseudomonas	98.04	0.58
GCA_900184295.1	Chr_1	Pseudomonas viridiflava CFBP 1590 E12-5	Annotation submitted by Zurich University of Applied Sciences (ZHAW), School of Life Sciences and Facility Management, Institute of Natural Resource Sciences	6093513	Complete Genome	2017-06-13	6093513	6093513	Zurich University of Applied Sciences (ZHAW), School of Life Sciences and Facility Management, Institute of Natural Resource Sciences	PRJEB20965	SAMEA104090973	5463	5384		79	Pseudomonas viridiflava	99.19	1.43
GCA_900560965.1	PPRCHA0	Pseudomonas protegens CHA0 CHA0	Annotation submitted by JLU	6868303	Complete Genome	2019-03-14	6868303	6868303	JLU	PRJEB28440	SAMEA4895849	6225	6141		84	Pseudomonas	99.36	0.72
GCA_900682675.2	P_marincola_YSy11_v2	Pseudomonas marincola YSy11	Annotation submitted by Genoscope CEA	4770427	Complete Genome	2021-02-13	4770427	4770427	Genoscope CEA	PRJEB29984	SAMEA5137566	4630	4502	2	126	Pseudomonas	99.65	0.72
GCA_000263675.2	ASM26367v2	Pseudomonas lactis SS101	Annotation submitted by USDA - Agricultural Research Service, USA	6179543	Chromosome	2012-06-13	4580619	6179543	USDA - Agricultural Research Service, USA	PRJNA67539	SAMN02436383	5482	5372	6	104	Pseudomonas	100	0.59
GCA_001543125.1	ASM154312v1	Pseudomonas agarici NCPPB 2472	NCBI Prokaryotic Genome Annotation Pipeline	5502003	Chromosome	2016-02-01	218139	5502003	University of Reading	PRJNA309076	SAMN04420121	4804	4626	111	67	Pseudomonas	99.68	0.76
GCA_002879715.1	ASM287971v1	Pseudomonas ogarae FR1	NCBI Prokaryotic Genome Annotation Pipeline	6869391	Chromosome	2018-01-14	6869291	6869391	National Institute of Agricultural Technology (INTA)	PRJNA428622	SAMN08297139	6321	6006	229	86	Pseudomonas	99.63	1.15
GCA_003033885.1	ASM303388v1	Pseudomonas rhizophila S211	NCBI Prokaryotic Genome Annotation Pipeline	5948615	Chromosome	2018-04-04	743338	5948615	Laboratoire de Biotechnologie et de Valorisation des Bioressources	PRJNA414262	SAMN07783793	5397	5215	112	70	Pseudomonas	99.95	0.11
GCA_026410085.1	ASM2641008v1	Pseudomonas quebecensis S1Bt42	NCBI Prokaryotic Genome Annotation Pipeline (PGAP)	5625555	Chromosome	2022-11-26	5625455	5625555	Ottawa Research and Development Center	PRJNA899992	SAMN31675824	5202	5060	56	86	Pseudomonas	100	0.08
GCA_028830055.1	ASM2883005v1	Pseudomonas serboccidentalis IT-P374	NCBI Prokaryotic Genome Annotation Pipeline (PGAP)	5997322	Chromosome	2023-02-23	289747	5997322	CNRS	PRJNA859669	SAMN29793685	5449	5330	51	68	Pseudomonas	99.68	0.4
GCA_900101415.1	IMG-taxon 2636416187 annotated assembly	Pseudomonas koreensis BS3658	Annotation submitted by DOE - JOINT GENOME INSTITUTE	6123913	Chromosome	2016-10-20	6123813	6123913	DOE - JOINT GENOME INSTITUTE	PRJEB15748	SAMN04490189	5775	5447	53	275	Pseudomonas	99.68	0.32
GCA_900102035.1	IMG-taxon 2667527225 annotated assembly	Pseudomonas extremaustralis DSM 17835	Annotation submitted by DOE - JOINT GENOME INSTITUTE	6674429	Chromosome	2016-10-20	6674329	6674429	DOE - JOINT GENOME INSTITUTE	PRJEB15798	SAMN05216591	6301	6011	115	175	Pseudomonas	99.76	1.54
GCA_900102295.1	IMG-taxon 2639762509 annotated assembly	Pseudomonas thivervalensis BS3779	Annotation submitted by DOE - JOINT GENOME INSTITUTE	6604078	Chromosome	2016-10-20	6603978	6604078	DOE - JOINT GENOME INSTITUTE	PRJEB15833	SAMN04490204	6057	5711	68	278	Pseudomonas	99.1	0.19
GCA_900103345.1	IMG-taxon 2636416017 annotated assembly	Pseudomonas azotoformans LMG 21611	Annotation submitted by DOE - JOINT GENOME INSTITUTE	6727386	Chromosome	2016-10-20	6727286	6727386	DOE - JOINT GENOME INSTITUTE	PRJEB16206	SAMN04489799	6225	5943	54	228	Pseudomonas	99.84	0.72
GCA_900103795.1	IMG-taxon 2636416078 annotated assembly	Pseudomonas antarctica BS2772	Annotation submitted by DOE - JOINT GENOME INSTITUTE	6377174	Chromosome	2016-10-20	6377074	6377174	DOE - JOINT GENOME INSTITUTE	PRJEB16214	SAMN04490179	6015	5638	158	219	Pseudomonas	99.2	0.71
GCA_900103875.1	IMG-taxon 2636416065 annotated assembly	Pseudomonas arsenicoxydans CECT 7543	Annotation submitted by DOE - JOINT GENOME INSTITUTE	6502978	Chromosome	2016-10-20	6502878	6502978	DOE - JOINT GENOME INSTITUTE	PRJEB16230	SAMN04489798	6209	5871	101	237	Pseudomonas	99.68	0.43
GCA_900103965.1	IMG-taxon 2639762637 annotated assembly	Pseudomonas poae BS2776	Annotation submitted by DOE - JOINT GENOME INSTITUTE	5950238	Chromosome	2016-10-20	5950138	5950238	DOE - JOINT GENOME INSTITUTE	PRJEB16234	SAMN04490208	5485	5188	113	184	Pseudomonas	99.68	0.4
GCA_900104125.1	IMG-taxon 2639762506 annotated assembly	Pseudomonas reinekei BS3776	Annotation submitted by DOE - JOINT GENOME INSTITUTE	6312685	Chromosome	2016-10-20	6312585	6312685	DOE - JOINT GENOME INSTITUTE	PRJEB16255	SAMN04490202	5919	5622	129	168	Pseudomonas	98.88	0.75
GCA_900104365.1	IMG-taxon 2639762715 annotated assembly	Pseudomonas extremorientalis BS2774	Annotation submitted by DOE - JOINT GENOME INSTITUTE	6373103	Chromosome	2016-10-20	6373003	6373103	DOE - JOINT GENOME INSTITUTE	PRJEB16257	SAMN04490184	5899	5656	63	180	Pseudomonas	100	0.51
GCA_900104735.1	IMG-taxon 2636416176 annotated assembly	Pseudomonas lini BS3782	Annotation submitted by DOE - JOINT GENOME INSTITUTE	6529836	Chromosome	2016-10-20	6529736	6529836	DOE - JOINT GENOME INSTITUTE	PRJEB16415	SAMN04490191	6138	5778	82	278	Pseudomonas	99.68	0.3
GCA_900104805.1	IMG-taxon 2667527434 annotated assembly	Pseudomonas oryzae KCTC 32247	Annotation submitted by DOE - JOINT GENOME INSTITUTE	4642193	Chromosome	2016-10-20	4642093	4642193	DOE - JOINT GENOME INSTITUTE	PRJEB16377	SAMN05216221	4296	4110	72	114	Pseudomonas	94.44	1.7
GCA_900104885.1	IMG-taxon 2639762577 annotated assembly	Pseudomonas trivialis BS3111	Annotation submitted by DOE - JOINT GENOME INSTITUTE	5634667	Chromosome	2016-10-21	5634567	5634667	DOE - JOINT GENOME INSTITUTE	PRJEB16396	SAMN04490205	5215	4926	101	188	Pseudomonas	100	0.32
GCA_900104915.1	IMG-taxon 2636416193 annotated assembly	Pseudomonas cedrina BS2981	Annotation submitted by DOE - JOINT GENOME INSTITUTE	6539015	Chromosome	2016-10-21	6538915	6539015	DOE - JOINT GENOME INSTITUTE	PRJEB16405	SAMN04490182	6256	5817	93	346	Pseudomonas	99.92	0.74
GCA_900105155.1	IMG-taxon 2663762789 annotated assembly	Pseudomonas prosekii LMG 26867	Annotation submitted by DOE - JOINT GENOME INSTITUTE	6092055	Chromosome	2016-10-21	6091955	6092055	DOE - JOINT GENOME INSTITUTE	PRJEB16427	SAMN05216222	5623	5360	71	192	Pseudomonas	99.36	0.4
GCA_900105475.1	IMG-taxon 2667527430 annotated assembly	Pseudomonas asplenii ATCC 23835	Annotation submitted by DOE - JOINT GENOME INSTITUTE	6529636	Chromosome	2016-10-21	6529536	6529636	DOE - JOINT GENOME INSTITUTE	PRJEB16404	SAMN05216598	5845	5627	75	143	Pseudomonas	99.96	0.75
GCA_900105485.1	IMG-taxon 2667527397 annotated assembly	Pseudomonas granadensis LMG 27940	Annotation submitted by DOE - JOINT GENOME INSTITUTE	5943170	Chromosome	2016-10-21	5943070	5943170	DOE - JOINT GENOME INSTITUTE	PRJEB16372	SAMN05216579	5477	5191	41	245	Pseudomonas	99.68	0.08
GCA_900105805.1	IMG-taxon 2639762633 annotated assembly	Pseudomonas moraviensis BS3668	Annotation submitted by DOE - JOINT GENOME INSTITUTE	6092541	Chromosome	2016-10-21	6092441	6092541	DOE - JOINT GENOME INSTITUTE	PRJEB16479	SAMN04490196	5655	5328	34	293	Pseudomonas	99.63	0.08
GCA_900105815.1	IMG-taxon 2639762518 annotated assembly	Pseudomonas brenneri BS2771	Annotation submitted by DOE - JOINT GENOME INSTITUTE	6032706	Chromosome	2016-10-21	6032606	6032706	DOE - JOINT GENOME INSTITUTE	PRJEB16481	SAMN04490181	5640	5390	46	204	Pseudomonas	99.92	0.83
GCA_900105825.1	IMG-taxon 2667527228 annotated assembly	Pseudomonas vancouverensis BS3656	Annotation submitted by DOE - JOINT GENOME INSTITUTE	6424905	Chromosome	2016-10-21	6424805	6424905	DOE - JOINT GENOME INSTITUTE	PRJEB16464	SAMN05216558	5970	5801	39	130	Pseudomonas	99.64	0.59
GCA_900105885.1	IMG-taxon 2667527223 annotated assembly	Pseudomonas guangdongensis CCTCC 2012022	Annotation submitted by DOE - JOINT GENOME INSTITUTE	3191154	Chromosome	2016-10-21	3191054	3191154	DOE - JOINT GENOME INSTITUTE	PRJEB16458	SAMN05216580	3005	2882	25	98	Pseudomonas	92.7	0.72
GCA_900105995.1	IMG-taxon 2667527387 annotated assembly	Pseudomonas pohangensis DSM 17875	Annotation submitted by DOE - JOINT GENOME INSTITUTE	3769689	Chromosome	2016-10-21	3769589	3769689	DOE - JOINT GENOME INSTITUTE	PRJEB16450	SAMN05216296	3539	3434	34	71	Pseudomonas	93.25	0.59
GCA_900106005.1	IMG-taxon 2675902957 annotated assembly	Pseudomonas mediterranea DSM 16733	Annotation submitted by DOE - JOINT GENOME INSTITUTE	6346235	Chromosome	2016-10-21	6346135	6346235	DOE - JOINT GENOME INSTITUTE	PRJEB16456	SAMN05216476	5891	5511	42	338	Pseudomonas	99.95	0.14
GCA_900106015.1	IMG-taxon 2667527235 annotated assembly	Pseudomonas sihuiensis KCTC 32246	Annotation submitted by DOE - JOINT GENOME INSTITUTE	5476367	Chromosome	2016-10-21	5476267	5476367	DOE - JOINT GENOME INSTITUTE	PRJEB16462	SAMN05216363	5193	5016	62	115	Pseudomonas	99.79	0.18
GCA_900106045.1	IMG-taxon 2667527233 annotated assembly	Pseudomonas mucidolens LMG 2223	Annotation submitted by DOE - JOINT GENOME INSTITUTE	5853167	Chromosome	2016-10-21	5853067	5853167	DOE - JOINT GENOME INSTITUTE	PRJEB16499	SAMN05216202	5492	5191	179	122	Pseudomonas	99.04	0.5
GCA_900108595.1	IMG-taxon 2667527230 annotated assembly	Pseudomonas fuscovaginae LMG 2158	Annotation submitted by DOE - JOINT GENOME INSTITUTE	6592354	Chromosome	2016-10-27	6592254	6592354	DOE - JOINT GENOME INSTITUTE	PRJEB16115	SAMN05216581	5953	5734	80	139	Pseudomonas	99.48	0.43
GCA_900215245.1	IMG-taxon 2617270901 annotated assembly	Pseudomonas fluorescens ATCC 13525	Annotation submitted by DOE - JOINT GENOME INSTITUTE	6511547	Chromosome	2017-09-06	6511447	6511547	DOE - JOINT GENOME INSTITUTE	PRJEB22404	SAMN04488487	6151	5814	89	248	Pseudomonas fluorescens	99.63	0.72
